# Supplementary material for: Proliferative diabetic retinopathy transcriptomes reveal angiogenesis, anti-angiogenic therapy escape mechanisms, fibrosis and lymphatic involvement
Source: Sci Rep. 2021 Sep 22;11:18810. doi: 10.1038/s41598-021-97970-5 (PMC8458546; doi:10.1038/s41598-021-97970-5)
Supplement: Supplementary file 2 — Supplementary Information 2. [file 41598_2021_97970_MOESM2_ESM.xlsx]

## Sheet: SuppTable1
	PDR	RRD-PVR
Number of patients	11	2
Age, years (mean±SD (min,max)(N))	30.27±10.73 (22,60)(11)	47±12.73 (38,56)(2)
Gender (male:female (%)(N))	8:3 (72.73%)(11)	2:0 (100%)(2)
BMI (mean±SD (min,max)(N))	23.59±3.19 (19,27.8)(11)	25.6±NA (25.6,25.6)(1*)
ASA Classification (1-4) (mean±SD (min,max)(N))	2.73±0.47 (2,3)(11)	1±NA (1,1)(1*)
Hypertension (% (N))	54.55% (11)	0% (1*)
Smoking (% (N))	45.45% (11)	100% (1*)
Diabetes (% (N))	100%(11)	0% (2)
Type I Diabetes (% (N))	100% (11)	0% (2)
Diabetes duration, years (mean±SD (min,max)(N))	20.64±3.72 (15,25)(11)	0±0 (0,0)(2)
Hbaic (mean±SD (min,max)(N))	10.98±1.91 (7.7,13.9)(10*)	NA*
Vitreous hemorrhage (% (N))	90.91% (11)	0% (2)
Tractional retinal detachment (% (N))	63.64% (11)	0% (2)
Proliferative vitreoretinopathy (% (N))	72.73% (11)	100% (2)
Cystoid macular edema (% (N))	72.73% (11)	100% (2)
Pseudophakia (IOL) (% (N))	0% (11)	100% (1*)
Total panretinal photocoagulation (% (N))	63.64% (11)	0% (2)
Partial panretinal photocoagulation (% (N))	27.27% (11)	0% (2)
Anti-VEGFA (% (N))	9.09% (11)	0% (2)
Statins (% (N))	18.18% (11)	0% (1*)
Intraocular pressure, mmHg (mean±SD (min,max)(N))	16.64±4.74 (11,26)(11)	8±5.66 (4,12)(2)
OCT (pre) (mean±SD (min,max)(N))	305.75±64.23 (230,420)(8*)	171±NA (171,171)(1*)
OCT (post) (mean±SD (min,max)(N))	267±NA (267,410)(6*)	267±NA (267,267)(1*)
Neovascularization at disc (% (N))	100% (11)	0% (2)
Neovascularization elsewhere (% (N))	81.82% (11)	0% (2)
Silicone (% (N))	9.09% (11)	100% (1*)
