# Supplementary material for: Proliferative diabetic retinopathy transcriptomes reveal angiogenesis, anti-angiogenic therapy escape mechanisms, fibrosis and lymphatic involvement
Source: Sci Rep. 2021 Sep 22;11:18810. doi: 10.1038/s41598-021-97970-5 (PMC8458546; doi:10.1038/s41598-021-97970-5)
Supplement: Supplementary file 3 — Supplementary Information 3. [file 41598_2021_97970_MOESM3_ESM.xlsx]

## Sheet: SuppTable2
	1	2	3	4	5	6*	7	8	9	10	11	12*	13*
Gender	M	M	M	M	F	M	M	M	M	F	M	M	F
Age (years)	38	56	26	27	23	32	29	27	22	24	37	26	60
BMI	25.6	NA	21.5	19	20.9	25.4	26.3	27.8	19.9	26.3	27.5	21.5	23.4
ASA	1	NA	2	2	3	2	3	3	3	3	3	3	3
Hba1c	NA	NA	10	12.9	9.9	10.3	10.7	9.4	13.9	7.7	NA	12.5	12.5
Hypertension†	0	NA	1	0	0	1	1	0	1	0	1	1	0
Smoking†	1	NA	1	1	1	0	0	0	1	0	1	0	0
Diabetes type	NA	NA	1	1	1	1	1	1	1	1	1	1	1
Diabetes duration (years)	NA	NA	23	25	21	24	21	24	16	23	15	15	20
Pathology	RRD-PVR	RRD-PVR	PDR	PDR	PDR	PDR	PDR	PDR	PDR	PDR	PDR	PDR	PDR
Vitreal hemorrhage†	0	0	1	1	1	1	1	1	1	1	0	1	1
Tractional retinal detachment†	0	0	1	1	1	1	0	1	0	0	1	0	1
Proliferative vitreoretinopathy†	1	1	0	0	1	1	1	1	1	1	0	1	1
Cystoid macular edema†	1	1	0	1	1	1	1	0	1	1	0	1	1
Neovascularization at optic disc†	0	0	1	1	1	1	1	1	1	1	1	1	1
Neovascularization elsewhere†	0	0	1	0	1	1	1	1	1	1	1	0	1
Intraocular pressure (mmHg)	12	4	15	14	18	12	19	21	21	11	14	12	26
Optical coherence tomography (pre)	171	NA	NA	NA	298	366	285	254	257	420	336	230	NA
Optical coherence tomography (post)	267	NA	276	410	NA	324	NA	261	291-229	NA	NA	245	262
Pucker†	0	NA	0	0	0	0	1	0	0	0	1	0	1
Internal limiting membrane removal†	0	0	0	0	1	1	1	0	0	0	0	0	0
Anti-VEGFA injections†	0	0	0	0	0	0	0	0	1‡	0	0	0	0
Preoperative laser§	0	0	2	1	1	2	2	2	2	2	1	2	0
Statin†	0	NA	0	0	0	0	0	0	1	0	0	0	1
