# Supplementary material for: Proliferative diabetic retinopathy transcriptomes reveal angiogenesis, anti-angiogenic therapy escape mechanisms, fibrosis and lymphatic involvement
Source: Sci Rep. 2021 Sep 22;11:18810. doi: 10.1038/s41598-021-97970-5 (PMC8458546; doi:10.1038/s41598-021-97970-5)
Supplement: Supplementary file 4 — Supplementary Information 4. [file 41598_2021_97970_MOESM4_ESM.xlsx]

## Sheet: SuppTable3A.ALL GENES
ENSEMBL_ID	Gene_symbol	Entrezgene	BaseMean	Log2FoldChange	Log2FoldChange	lfcSE	stat	P-value	FDR	Significant	1	2	3	4	5	6	7	8	9	10	11	12	13
ENSG00000103355	PRSS33	260429	200.799	-11.2202	DOWN	0.893073	-12.5636	3.34917e-36	6.0111e-32	YES	1690.94	916.319	0	2.56177	0	0	0	0	0	0.573461	0	0	0
ENSG00000118271	TTR	7276	8805.19	-12.4553	DOWN	1.00503	-12.393	2.85173e-35	2.55914e-31	YES	102938	11474.4	1.51418	12.8089	4.47056	0	18.6034	9.47815	2.98358	2.29385	3.42393	0	0
ENSG00000187498	COL4A1	1282	3482.01	5.65849	UP	0.500669	11.3018	1.28483e-29	7.6867e-26	YES	62.9346	86.2307	4730.28	3925.91	3476.98	3631.59	2957.94	2738.66	3129.02	5314.27	2849.85	9634.03	2728.38
ENSG00000083067	TRPM3	80036	529.583	-10.503	DOWN	0.953358	-11.0169	3.16907e-28	1.42196e-24	YES	5574.9	1293.46	1.51418	2.56177	0	2.98405	0	0.526564	0	0.573461	1.14131	0	6.91312
ENSG00000184113	CLDN5	7122	2833.27	10.309	UP	0.951429	10.8353	2.34234e-27	8.40805e-24	YES	2.07477	0	2512.02	4645.77	9683.23	7017	3032.35	2494.86	2976.86	1236.96	1012.34	408.927	1810.09
ENSG00000154133	ROBO4	54538	659.52	8.19967	UP	0.762443	10.7545	5.6457e-27	1.68882e-23	YES	3.45795	0	598.099	887.654	1474.17	1210.03	585.387	801.43	1121.82	535.04	381.197	420.114	555.354
ENSG00000101384	JAG1	182	396.989	6.42289	UP	0.601478	10.6785	1.283e-26	3.2896e-23	YES	1.38318	8.52831	408.827	552.062	507.408	396.879	679.644	360.17	523.245	327.447	413.154	732.092	250.025
ENSG00000174059	CD34	947	755.769	8.86301	UP	0.859843	10.3077	6.50338e-25	1.309e-21	YES	2.07477	0	539.046	400.917	625.878	783.314	868.158	1506.5	1938.95	814.889	313.86	790.51	1240.91
ENSG00000249669	CARMN	728264	621.803	8.05437	UP	0.78146	10.3068	6.56395e-25	1.309e-21	YES	2.76636	0.94759	343.718	1660.03	1051.7	1289.11	705.689	619.239	381.152	528.731	526.144	513.334	460.875
ENSG00000132688	NES	10763	1015.17	4.62507	UP	0.457692	10.1052	5.23864e-24	9.4023e-21	YES	48.4112	42.6415	784.343	1373.11	1473.05	1526.34	1861.58	1175.29	1087.14	1510.5	575.22	896.16	843.401
ENSG00000261371	PECAM1	5175	1171.39	5.00579	UP	0.500776	9.99607	1.58569e-23	2.58728e-20	YES	60.8598	18.0042	1683.76	1319.31	1388.11	1499.49	964.896	1694.48	2168.31	861.913	1057.99	761.923	1749.02
ENSG00000149564	ESAM	90952	785.237	8.50755	UP	0.860395	9.88795	4.69529e-23	7.02258e-20	YES	2.07477	0.94759	832.796	260.02	772.289	343.166	1426.26	1719.23	2183.6	764.998	344.675	934.691	623.333
ENSG00000134160	TRPM1	4308	241.37	-9.44492	DOWN	0.966417	-9.77313	1.46837e-22	2.02725e-19	YES	1996.62	1128.58	0	1.28089	0	0	0	0	5.5942	1.14692	2.28262	0	2.30437
ENSG00000118407	FILIP1	27145	517.174	6.5496	UP	0.681067	9.61668	6.79932e-22	8.71673e-19	YES	0.691589	10.4235	396.714	850.508	736.525	461.036	591.588	705.069	939.826	822.917	191.74	362.939	653.29
ENSG00000120057	SFRP5	6425	105.749	-9.12788	DOWN	0.953693	-9.57109	1.05783e-21	1.26573e-18	YES	1087.18	280.487	0	0	0	0	1.24023	3.15938	0.372947	0	1.14131	0	1.15219
ENSG00000076706	MCAM	4162	2615.4	7.66463	UP	0.805179	9.51916	1.74577e-21	1.95832e-18	YES	11.757	9.4759	1155.32	11113	5203.73	2991.51	2642.92	2839.76	3095.46	2076.5	568.372	1303.84	988.577
ENSG00000118946	PCDH17	27253	806.443	5.6228	UP	0.591953	9.49872	2.12476e-21	2.24325e-18	YES	15.215	18.9518	461.823	1228.37	1402.64	984.737	1119.92	1209.52	1879.28	684.713	526.144	436.272	516.18
ENSG00000154096	THY1	7070	1614.51	4.91106	UP	0.517877	9.48305	2.46968e-21	2.46255e-18	YES	53.944	62.5409	1303.7	2424.72	1433.93	4049.36	827.231	1756.62	1648.8	1239.82	2449.25	2270.85	1467.89
ENSG00000161940	BCL6B	255877	402.759	8.04553	UP	0.853652	9.42483	4.30792e-21	4.0694e-18	YES	2.07477	0	516.334	430.378	1048.35	531.161	288.973	471.275	755.59	458.196	222.555	228.701	282.286
ENSG00000155380	SLC16A1	6566	231.981	-3.55878	DOWN	0.3861	-9.21724	3.04844e-20	2.67785e-17	YES	905.982	1170.27	84.7938	88.3811	68.176	58.189	75.6538	65.8205	93.6097	88.3131	149.512	94.4635	72.5878
ENSG00000164175	SLC45A2	51151	46.8713	-9.53416	DOWN	1.03471	-9.2143	3.13321e-20	2.67785e-17	YES	421.178	187.623	0	0	0	0	0	0.526564	0	0	0	0	0
ENSG00000110799	VWF	7450	1184.57	7.80911	UP	0.849296	9.19479	3.7571e-20	3.06511e-17	YES	3.45795	4.73795	504.22	2377.32	2675.63	3822.57	1535.4	1210.04	972.646	293.612	321.849	446.216	1231.69
ENSG00000213949	ITGA1	3672	1020.07	4.48381	UP	0.488966	9.16998	4.73121e-20	3.69199e-17	YES	40.8038	59.6981	655.638	1284.73	1316.58	1236.89	928.929	1138.96	1482.84	1637.23	769.243	2106.78	602.594
ENSG00000069122	ADGRF5	221395	755.314	10.5268	UP	1.1526	9.13307	6.6581e-20	4.97915e-17	YES	0	0	448.196	1182.26	1065.11	875.819	1381.61	1033.64	1096.46	655.466	303.588	1234.24	542.68
ENSG00000141753	IGFBP4	3487	470.998	5.94869	UP	0.654142	9.09388	9.55678e-20	6.861e-17	YES	4.14953	11.3711	387.629	94.7855	375.527	577.414	590.348	762.464	690.698	419.2	690.492	698.533	820.357
ENSG00000163359	COL6A3	1293	3331.52	6.68192	UP	0.742515	8.99904	2.27705e-19	1.57187e-16	YES	28.3552	31.2705	11630.4	5638.46	3126.04	3627.12	1733.84	1580.22	1875.55	5583.79	5165.57	2678.54	610.659
ENSG00000027075	PRKCH	5583	193.991	4.73721	UP	0.53093	8.92248	4.55956e-19	3.03092e-16	YES	8.99066	6.63313	258.924	195.976	265.998	204.408	292.693	278.552	376.303	159.422	155.218	183.955	134.806
ENSG00000164116	GUCY1A3	2982	249.434	6.56544	UP	0.739474	8.87853	6.77526e-19	4.34294e-16	YES	2.07477	2.84277	255.896	172.92	176.587	196.947	654.839	315.412	393.459	387.087	210.001	345.537	129.045
ENSG00000204301	NOTCH4	4855	730.906	7.24289	UP	0.816932	8.86596	7.58496e-19	4.69431e-16	YES	0.691589	7.58072	187.758	1041.36	1659.7	1120.51	1141.01	1031.01	1494.4	567.153	204.294	333.108	713.204
ENSG00000121207	LRAT	9227	103.802	-8.63379	DOWN	0.975386	-8.85167	8.62192e-19	5.0892e-16	YES	1133.51	203.732	0	0	1.11764	1.49203	1.24023	0	0	1.14692	0	3.72882	3.45656
ENSG00000161381	PLXDC1	57125	797.343	8.18462	UP	0.924866	8.84951	8.79012e-19	5.0892e-16	YES	3.45795	0	498.164	2520.78	550.996	2773.68	167.431	467.062	616.108	627.367	607.177	1052.77	480.462
ENSG00000185585	OLFML2A	169611	263.658	6.5854	UP	0.753364	8.74132	2.30403e-18	1.29227e-15	YES	1.38318	3.79036	128.705	334.311	391.174	523.701	419.196	253.277	402.41	130.749	210.001	485.99	142.871
ENSG00000091879	ANGPT2	285	793.87	6.80826	UP	0.782843	8.69684	3.41254e-18	1.85601e-15	YES	1.38318	11.3711	457.281	2082.72	1171.29	844.487	234.403	853.033	1734.2	1026.5	349.241	1200.68	353.721
ENSG00000179292	TMEM151A	256472	32.8022	-9.01389	DOWN	1.05758	-8.5231	1.55336e-17	8.19994e-15	YES	216.467	208.47	0	0	0	1.49203	0	0	0	0	0	0	0
ENSG00000085276	MECOM	2122	572.625	6.49594	UP	0.765109	8.49021	2.06256e-17	1.0283e-14	YES	1.38318	10.4235	554.188	871.002	663.878	277.517	1438.66	774.575	1206.11	826.931	301.306	169.04	349.113
ENSG00000113555	PCDH12	51294	223.051	7.67377	UP	0.903499	8.49339	2.00688e-17	1.0283e-14	YES	1.38318	0	118.106	252.334	307.351	458.052	236.883	267.494	463.2	215.048	134.675	226.215	218.916
ENSG00000161835	GRASP	160622	409.489	7.01296	UP	0.835246	8.39627	4.60873e-17	2.23561e-14	YES	0.691589	4.73795	498.164	416.288	1355.7	701.252	441.52	662.944	405.393	220.783	112.99	165.311	337.591
ENSG00000157554	ERG	2078	173.858	6.11925	UP	0.729877	8.38394	5.11866e-17	2.41762e-14	YES	2.76636	1.89518	119.62	87.1002	214.587	120.854	339.822	286.451	346.468	191.536	222.555	147.91	178.589
ENSG00000140522	RLBP1	6017	68.4892	-8.90886	DOWN	1.06783	-8.34297	7.24492e-17	3.33415e-14	YES	795.327	89.0734	0	1.28089	0	0	0	0	0	0	2.28262	1.24294	1.15219
ENSG00000196628	TCF4	6925	1521.09	3.68236	UP	0.442023	8.33069	8.03716e-17	3.60627e-14	YES	184.654	79.5975	922.133	1443.56	1531.17	1705.39	2192.72	1807.69	2936.96	2015.14	1953.92	1353.56	1647.63
ENSG00000197245	FAM110D	79927	224.045	7.24589	UP	0.870855	8.32043	8.76426e-17	3.83661e-14	YES	2.07477	0	319.491	185.728	459.35	223.804	358.425	223.79	217.055	147.953	389.187	59.6611	326.069
ENSG00000147113	CXorf36	79742	250.272	7.75555	UP	0.939948	8.25103	1.5703e-16	6.7104e-14	YES	1.38318	0	507.249	353.524	485.056	258.121	358.425	329.102	394.951	169.171	75.3264	123.051	198.176
ENSG00000102755	FLT1	2321	852.93	5.29759	UP	0.643542	8.23193	1.84214e-16	7.68899e-14	YES	12.4486	32.218	820.683	1180.98	914.229	270.057	938.851	837.236	1739.05	824.638	1945.93	1249.16	322.612
ENSG00000177464	GPR4	2828	228.372	6.50305	UP	0.793731	8.19301	2.5477e-16	1.03923e-13	YES	4.14953	0	119.62	270.267	498.467	217.836	250.526	449.159	489.306	111.252	191.74	175.255	191.263
ENSG00000172403	SYNPO2	171024	176.446	6.8712	UP	0.841589	8.16455	3.22631e-16	1.2868e-13	YES	0.691589	1.89518	193.814	84.5385	279.41	216.344	318.738	162.708	73.8435	175.479	255.653	340.566	190.111
ENSG00000204291	COL15A1	1306	293.819	8.4384	UP	1.04377	8.08456	6.23911e-16	2.43434e-13	YES	0.691589	0	357.345	149.864	115.117	490.877	174.872	295.929	455.741	520.703	128.968	336.837	792.705
ENSG00000162618	ADGRL4	64123	309.222	8.39631	UP	1.04065	8.06834	7.12599e-16	2.72122e-13	YES	0	0.94759	116.591	151.145	326.351	238.724	395.632	415.459	1047.61	266.086	118.696	507.12	435.527
ENSG00000196557	CACNA1H	8912	99.0326	5.58491	UP	0.693121	8.05762	7.77931e-16	2.90881e-13	YES	1.38318	2.84277	96.9072	148.583	145.293	120.854	126.503	76.3517	162.232	73.4031	106.142	125.537	101.392
ENSG00000174807	CD248	57124	413.021	7.74902	UP	0.981663	7.89377	2.93194e-15	1.07393e-12	YES	1.38318	0.94759	236.211	1224.53	768.936	1497.99	249.285	236.427	217.055	342.357	69.6199	319.436	205.089
ENSG00000272398	CD24	100133941	35.073	-8.74781	DOWN	1.1194	-7.81474	5.5077e-15	1.97704e-12	YES	58.7851	395.145	0	0	0	1.49203	0	0.526564	0	0	0	0	0
ENSG00000105825	TFPI2	7980	232.961	-7.30493	DOWN	0.940145	-7.77	7.8485e-15	2.76206e-12	YES	1481.38	1475.4	3.02835	6.40443	3.35292	8.95216	0	0	1.11884	5.73461	7.98917	23.6159	11.5219
ENSG00000105538	RASIP1	54922	751.605	7.66431	UP	0.987303	7.76288	8.30248e-15	2.86563e-12	YES	0	4.73795	369.459	2505.41	1800.52	2276.83	648.638	463.903	694.054	311.963	133.533	198.87	362.939
ENSG00000157510	AFAP1L1	134265	125.068	6.93389	UP	0.894611	7.75074	9.136e-15	3.09383e-12	YES	1.38318	0	154.446	152.425	143.058	164.123	97.9778	124.269	219.666	196.124	59.3481	169.04	144.023
ENSG00000139567	ACVRL1	94	533.499	5.12228	UP	0.66245	7.73233	1.05598e-14	3.50977e-12	YES	4.14953	27.4801	469.394	358.648	1155.64	828.075	606.47	1133.69	621.33	311.39	703.047	229.944	486.223
ENSG00000179403	VWA1	64856	659.298	5.3756	UP	0.696624	7.71665	1.19431e-14	3.89737e-12	YES	11.757	19.8994	333.119	896.62	1334.46	1941.13	1014.5	716.127	604.92	380.205	173.479	464.86	679.79
ENSG00000150636	CCDC102B	79839	1196.71	5.35757	UP	0.704251	7.60747	2.7951e-14	8.95828e-12	YES	47.0281	10.4235	1221.94	1337.24	1390.34	575.922	1761.12	1330.1	2817.61	3098.99	531.85	1044.07	390.591
ENSG00000131634	TMEM204	79652	166.374	7.80358	UP	1.02989	7.57709	3.53405e-14	1.09875e-11	YES	0.691589	0	83.2796	143.459	249.234	316.31	156.268	191.669	346.095	92.9008	124.403	252.317	206.242
ENSG00000167995	BEST1	7439	523.933	-6.74189	DOWN	0.889845	-7.57648	3.55069e-14	1.09875e-11	YES	4952.47	1611.85	3.02835	51.2354	32.4116	26.8565	2.48045	20.536	0.745894	36.1281	13.6957	28.5876	31.1091
ENSG00000120875	DUSP4	1846	364.74	-4.74733	DOWN	0.626942	-7.57221	3.66922e-14	1.11619e-11	YES	1157.03	2848.45	175.644	51.2354	49.1762	22.3804	35.9666	53.7095	52.5855	114.119	78.7503	63.39	39.1744
ENSG00000171115	GIMAP8	155038	163.435	7.72339	UP	1.02359	7.54543	4.50812e-14	1.34853e-11	YES	0	0.94759	211.985	174.2	252.587	85.0455	145.106	278.026	378.168	198.991	183.751	68.3617	147.48
ENSG00000187513	GJA4	2701	235.617	7.47506	UP	0.994349	7.51754	5.5815e-14	1.64224e-11	YES	0.691589	0.94759	168.073	458.557	327.468	467.004	350.984	663.997	108.155	74.55	47.935	150.396	244.264
ENSG00000080573	COL5A3	50509	199.579	5.5644	UP	0.740743	7.51192	5.82677e-14	1.68676e-11	YES	0	8.52831	127.191	331.749	144.176	358.086	137.665	364.382	361.759	252.897	109.566	234.916	163.611
ENSG00000122679	RAMP3	10268	335.632	9.16707	UP	1.2264	7.47481	7.73177e-14	2.20269e-11	YES	0	0	222.584	233.121	365.468	1048.89	404.314	1035.22	340.501	61.3604	303.588	65.8758	282.286
ENSG00000128052	KDR	3791	143.106	7.64052	UP	1.02286	7.46972	8.0363e-14	2.25368e-11	YES	0.691589	0	251.353	135.774	158.705	71.6173	186.034	145.858	284.186	190.963	119.837	216.272	99.0881
ENSG00000163072	NOSTRIN	115677	167.98	7.71382	UP	1.03525	7.45116	9.25252e-14	2.55483e-11	YES	0	0.94759	146.875	69.1678	216.822	107.426	214.559	365.435	433.737	217.342	108.424	141.695	161.306
ENSG00000154783	FGD5	152273	129.651	6.92704	UP	0.931218	7.43869	1.01689e-13	2.76531e-11	YES	1.38318	0	183.215	131.931	231.351	229.772	63.2515	240.64	190.203	113.545	89.0221	67.1188	144.023
ENSG00000134871	COL4A2	1284	3127.65	4.22569	UP	0.569377	7.42161	1.15702e-13	3.09943e-11	YES	70.5421	289.962	2711.89	2058.38	2268.81	5845.76	2990.18	3284.7	3474.75	3539.4	2003	7067.36	5054.65
ENSG00000130201	EXOC3L2		226.602	6.55663	UP	0.890184	7.36548	1.76515e-13	4.65895e-11	YES	2.76636	0.94759	158.988	431.658	778.995	393.895	192.235	178.505	377.049	123.868	63.9133	93.2205	149.784
ENSG00000159674	SPON2	10417	991.487	6.21256	UP	0.845164	7.35071	1.97152e-13	5.12823e-11	YES	9.68225	13.2663	932.732	1845.76	1517.75	3967.3	145.106	1102.62	309.173	539.627	276.197	781.81	1448.3
ENSG00000167757	KLK11	11012	19.1552	-7.79817	DOWN	1.06127	-7.34793	2.01294e-13	5.16117e-11	YES	121.028	125.082	0	0	0	0	1.24023	0.526564	0	0	1.14131	0	0
ENSG00000137507	LRRC32	2615	137.877	7.51532	UP	1.02451	7.33555	2.20821e-13	5.5821e-11	YES	0	0.94759	175.644	148.583	178.822	349.134	73.1733	131.641	109.273	140.498	78.7503	210.057	195.872
ENSG00000173546	CSPG4	1464	550.511	5.1545	UP	0.70325	7.32955	2.30934e-13	5.75668e-11	YES	2.76636	28.4277	416.398	1028.55	736.525	1499.49	208.358	577.114	395.697	459.916	834.297	538.193	430.918
ENSG00000198844	ARHGEF15	22899	234.946	8.00515	UP	1.0936	7.32	2.47979e-13	6.09688e-11	YES	0.691589	0	128.705	546.938	578.937	707.221	193.475	261.176	224.141	100.929	52.5002	99.4352	160.154
ENSG00000116962	NID1	4811	560.766	5.89668	UP	0.806172	7.31442	2.58499e-13	6.26964e-11	YES	2.07477	15.1614	205.928	600.735	398.997	569.954	1097.6	477.593	1228.11	593.533	75.3264	1459.21	565.724
ENSG00000166922	SCG5	6447	341.114	-6.26687	DOWN	0.857331	-7.30975	2.67649e-13	6.40502e-11	YES	3304.41	900.21	0	21.7751	27.941	32.8246	3.72068	10.5313	18.2744	8.60192	20.5436	68.3617	17.2828
ENSG00000134954	ETS1	2113	546.106	3.90692	UP	0.534815	7.30518	2.76887e-13	6.4725e-11	YES	16.5981	63.4885	840.367	582.803	500.703	364.054	876.84	329.629	840.249	980.046	634.568	626.442	443.592
ENSG00000158352	SHROOM4	57477	165.397	4.51757	UP	0.618439	7.3048	2.77681e-13	6.4725e-11	YES	0.691589	15.1614	80.2513	203.661	222.41	173.075	186.034	261.702	222.649	200.138	228.262	159.096	197.024
ENSG00000114770	ABCC5	10057	721.604	-4.32094	DOWN	0.593341	-7.28239	3.27948e-13	7.54617e-11	YES	5050.68	2444.78	145.361	42.2692	74.8819	117.87	137.665	147.964	214.072	313.683	179.186	248.588	263.851
ENSG00000001617	SEMA3F	6405	226.585	5.44223	UP	0.747501	7.28057	3.32418e-13	7.5522e-11	YES	0	10.4235	218.041	380.423	479.467	414.783	276.57	185.877	382.271	123.868	156.359	135.481	182.046
ENSG00000173269	MMRN2	79812	99.6817	6.12128	UP	0.840977	7.27877	3.36887e-13	7.55806e-11	YES	0.691589	1.89518	121.134	51.2354	75.9995	143.235	65.732	160.602	214.072	81.4315	108.424	119.322	152.089
ENSG00000164283	ESM1	11082	355.008	8.16813	UP	1.1236	7.26958	3.60596e-13	7.9901e-11	YES	0	0.94759	52.9961	116.561	68.176	164.123	496.09	245.905	683.985	565.433	86.7395	1471.64	662.508
ENSG00000169744	LDB2	9079	148.078	6.4807	UP	0.898481	7.21296	5.47499e-13	1.19836e-10	YES	0	2.84277	81.7655	230.559	318.527	235.74	47.1286	100.047	373.693	145.659	105	150.396	133.654
ENSG00000118777	ABCG2	9429	295.867	7.65803	UP	1.06463	7.19315	6.33153e-13	1.35284e-10	YES	1.38318	0	255.896	98.6282	878.465	144.727	395.632	475.487	947.285	197.844	342.393	82.0341	26.5003
ENSG00000135218	CD36	948	127.309	7.46203	UP	1.03716	7.19465	6.26194e-13	1.35284e-10	YES	0.691589	0	237.726	119.122	116.235	180.535	122.782	124.796	258.079	150.247	50.2176	89.4917	205.089
ENSG00000117298	ECE1	1889	1550.06	3.24341	UP	0.451945	7.17656	7.1489e-13	1.50951e-10	YES	109.963	255.849	2990.5	1034.96	1874.28	1444.28	1885.14	1727.13	2512.92	1628.06	1404.95	1218.08	2064.72
ENSG00000214357	NEURL1B	54492	358.355	8.12358	UP	1.13419	7.16244	7.9255e-13	1.65403e-10	YES	0	0.94759	1217.4	11.528	40.235	68.6332	313.777	520.772	463.946	677.831	453.1	454.916	435.527
ENSG00000081189	MEF2C	4208	645.8	3.18338	UP	0.444761	7.15751	8.21576e-13	1.6949e-10	YES	112.729	45.4843	749.517	1163.04	861.7	814.646	600.269	592.384	944.675	801.126	714.46	597.854	397.505
ENSG00000065054	SLC9A3R2	9351	313.619	5.0678	UP	0.711082	7.12688	1.02669e-12	2.09398e-10	YES	14.5234	3.79036	440.625	443.186	540.938	387.927	807.387	368.068	446.417	113.545	112.99	191.413	206.242
ENSG00000170955	CAVIN3	112464	195.2	8.77316	UP	1.23461	7.10603	1.19428e-12	2.40843e-10	YES	0	0	283.151	235.683	246.998	650.524	79.3745	232.741	112.257	178.92	128.968	151.639	237.351
ENSG00000151617	EDNRA	1909	122.338	6.31287	UP	0.890385	7.09004	1.34074e-12	2.67372e-10	YES	0.691589	1.89518	89.3363	126.808	89.4112	89.5216	101.699	231.161	214.444	280.423	78.7503	243.616	42.6309
ENSG00000136383	ALPK3	57538	129.796	5.00966	UP	0.709113	7.06468	1.60991e-12	3.17524e-10	YES	0	8.52831	113.563	185.728	263.763	195.455	89.2963	188.51	210.715	135.91	105	89.4917	101.392
ENSG00000157570	TSPAN18	90139	114.504	6.23427	UP	0.88563	7.03936	1.93126e-12	3.76763e-10	YES	0.691589	1.89518	74.1946	83.2576	86.0583	177.551	157.509	215.365	286.423	134.19	37.6632	77.0623	156.697
ENSG00000102935	ZNF423	23090	86.0349	5.64085	UP	0.803358	7.02159	2.19353e-12	4.18824e-10	YES	2.07477	0.94759	146.875	139.617	173.234	147.711	95.4974	61.0814	92.1179	77.4173	47.935	67.1188	66.8269
ENSG00000181541	MAB21L2	10586	50.881	-7.79629	DOWN	1.11026	-7.02203	2.18673e-12	4.18824e-10	YES	466.823	184.78	1.51418	0	2.23528	1.49203	0	0	0	0	0	0	4.60875
ENSG00000046889	PREX2	80243	242.499	4.94288	UP	0.705854	7.00269	2.5109e-12	4.74376e-10	YES	11.757	3.79036	336.147	175.481	462.703	108.918	564.303	185.877	501.614	356.12	136.957	126.78	182.046
ENSG00000107957	SH3PXD2A	9644	318.918	3.38798	UP	0.484466	6.99322	2.68648e-12	5.02259e-10	YES	9.68225	58.7506	308.892	361.21	367.704	346.15	377.029	333.841	382.271	450.741	503.317	346.78	299.569
ENSG00000185633	NDUFA4L2	56901	194.907	8.66743	UP	1.24429	6.96577	3.26608e-12	6.04326e-10	YES	0	0	66.6237	366.333	170.999	555.034	293.934	164.288	155.519	69.9623	68.4786	258.532	364.091
ENSG00000179855	GIPC3	126326	108.008	6.65129	UP	0.956681	6.95247	3.58955e-12	6.57401e-10	YES	1.38318	0	28.7693	171.639	253.704	165.615	137.665	165.341	94.3556	59.0665	114.131	100.678	111.762
ENSG00000132386	SERPINF1	5176	611.206	-6.60012	DOWN	0.950149	-6.9464	3.74721e-12	6.79342e-10	YES	4669.61	2969.75	107.506	38.4266	11.1764	23.8724	2.48045	22.6422	0.372947	10.3223	38.8045	16.1582	34.5656
ENSG00000267107	PCAT19	100505495	127.055	7.38338	UP	1.06609	6.92563	4.34025e-12	7.78988e-10	YES	0.691589	0	242.268	42.2692	111.764	129.806	52.0895	220.104	233.838	106.09	268.208	83.277	161.306
ENSG00000162745	OLFML2B	25903	121.179	5.28912	UP	0.764587	6.91762	4.59297e-12	8.08182e-10	YES	1.38318	4.73795	180.187	94.7855	115.117	65.6492	147.587	99.5205	168.572	98.0619	164.349	376.611	58.7615
ENSG00000171056	SOX7	83595	163.502	5.18858	UP	0.749943	6.91864	4.56011e-12	8.08182e-10	YES	1.38318	7.58072	69.6521	322.783	270.469	259.613	122.782	239.587	138.736	245.442	85.5982	64.6329	297.264
ENSG00000180616	SSTR2	6752	111.536	7.26139	UP	1.05344	6.893	5.46286e-12	9.51916e-10	YES	0.691589	0	39.3686	276.671	158.705	152.187	146.347	141.119	156.265	110.105	91.3048	123.051	54.1528
ENSG00000176435	CLEC14A	161198	234.006	6.3724	UP	0.927879	6.8677	6.52451e-12	1.12598e-09	YES	4.14953	0	423.969	85.8193	96.117	108.918	137.665	133.221	283.813	205.299	1036.31	350.509	176.285
ENSG00000120156	TEK	7010	108.297	7.22244	UP	1.05562	6.84189	7.81561e-12	1.33595e-09	YES	0.691589	0	113.563	39.7075	73.7642	149.203	215.799	192.196	199.154	133.043	135.816	54.6894	100.24
ENSG00000164330	EBF1	1879	163.153	8.50901	UP	1.24989	6.80783	9.90826e-12	1.67767e-09	YES	0	0	130.219	108.875	94.9994	159.647	652.359	107.946	190.203	169.745	212.284	217.515	77.1965
ENSG00000066056	TIE1	7075	152.865	8.48902	UP	1.24837	6.80009	1.04555e-11	1.73754e-09	YES	0	0	92.3647	98.6282	221.293	310.341	226.961	184.824	316.632	115.839	38.8045	160.339	221.22
ENSG00000164035	EMCN	51705	292.143	5.10186	UP	0.75019	6.80076	1.04072e-11	1.73754e-09	YES	15.215	0.94759	89.3363	147.302	495.114	375.991	744.136	242.746	509.445	216.195	420.002	203.842	337.591
ENSG00000081923	ATP8B1	5205	89.8348	4.69451	UP	0.693199	6.77223	1.2681e-11	2.08805e-09	YES	0	7.58072	83.2796	75.5723	77.1171	108.918	110.38	171.66	144.33	123.294	59.3481	128.023	78.3487
ENSG00000177374	HIC1	3090	176.685	5.00522	UP	0.745501	6.7139	1.89489e-11	3.09176e-09	YES	0.691589	10.4235	81.7655	281.795	164.293	507.289	91.7767	112.685	171.183	173.759	207.718	226.215	267.307
ENSG00000125810	CD93	22918	1433.86	4.27748	UP	0.639851	6.68511	2.30746e-11	3.73102e-09	YES	124.486	30.3229	769.201	2100.65	3605.51	2315.62	1635.86	1901.42	1937.09	1074.09	449.676	1090.06	1606.15
ENSG00000131097	HIGD1B	51751	79.5046	5.86876	UP	0.878282	6.68209	2.35557e-11	3.77479e-09	YES	2.07477	0	92.3647	76.8531	86.0583	126.822	53.3297	112.685	100.696	92.9008	147.229	121.808	20.7394
ENSG00000163909	HEYL	26508	111.061	8.2351	UP	1.235	6.6681	2.59136e-11	4.11591e-09	YES	0	0	165.045	88.3811	146.411	144.727	88.056	216.944	114.122	125.588	87.8808	180.226	86.414
ENSG00000132622	HSPA12B	116835	97.1493	7.07053	UP	1.06306	6.65112	2.90871e-11	4.57943e-09	YES	0.691589	0	139.304	51.2354	111.764	177.551	159.989	149.544	129.413	26.9527	150.653	62.147	103.697
ENSG00000169291	SHE	126669	105.202	5.10087	UP	0.767778	6.64368	3.05941e-11	4.77481e-09	YES	5.53271	0	81.7655	92.2238	232.469	171.583	142.626	127.428	181.625	69.9623	83.3156	38.5312	140.567
ENSG00000135363	LMO2	4005	207.817	4.88558	UP	0.737912	6.62081	3.5723e-11	5.52721e-09	YES	8.99066	4.73795	307.378	43.5501	303.998	92.5056	342.302	350.165	306.562	155.408	478.209	207.571	100.24
ENSG00000178175	ZNF366	167465	104.044	7.1139	UP	1.07788	6.59989	4.11455e-11	6.31179e-09	YES	0.691589	0	125.677	193.414	206.763	192.471	21.0838	155.336	146.941	57.9196	90.1634	58.4182	103.697
ENSG00000121068	TBX2	6909	389.379	4.32525	UP	0.655776	6.59562	4.2348e-11	6.4412e-09	YES	35.271	4.73795	165.045	658.375	561.055	796.742	726.772	352.798	465.438	319.418	232.827	477.289	266.155
ENSG00000084453	SLCO1A2	6579	19.958	-8.06693	DOWN	1.22361	-6.59274	4.31773e-11	6.51216e-09	YES	206.094	52.1174	0	0	0	0	0	0	0	0	0	1.24294	0
ENSG00000184613	NELL2	4753	18.0518	-7.74621	DOWN	1.18012	-6.56394	5.24032e-11	7.83778e-09	YES	183.963	48.3271	0	0	0	0	0	0	0	0	1.14131	1.24294	0
ENSG00000127533	F2RL3	9002	105.232	7.03563	UP	1.07303	6.55679	5.49789e-11	8.15505e-09	YES	0	0.94759	169.588	117.841	293.939	125.33	48.3688	112.685	159.621	169.171	59.3481	23.6159	87.5662
ENSG00000133392	MYH11	4629	1144.73	4.47541	UP	0.683626	6.54657	5.88732e-11	8.66112e-09	YES	81.6075	23.6897	416.398	274.11	2357.1	1038.45	2093.5	2059.39	1006.21	1371.72	811.471	2109.27	1238.6
ENSG00000061337	LZTS1	11178	141.475	4.78936	UP	0.73389	6.52599	6.75528e-11	9.85722e-09	YES	2.76636	7.58072	340.689	57.6399	60.3526	119.362	197.196	341.213	129.786	173.759	84.4569	150.396	173.98
ENSG00000169783	LINGO1	84894	194.018	8.2801	UP	1.2779	6.47947	9.20483e-11	1.33232e-08	YES	0	0	4.54253	698.083	185.528	598.303	290.213	125.849	164.47	100.356	49.0763	180.226	125.588
ENSG00000119630	PGF	5228	163.661	5.50725	UP	0.85536	6.43852	1.20647e-10	1.7323e-08	YES	0	6.63313	59.0528	244.649	159.822	398.371	147.587	352.271	150.671	134.763	34.2393	165.311	274.221
ENSG00000143603	KCNN3	3782	216.844	4.4952	UP	0.700301	6.41895	1.37213e-10	1.95453e-08	YES	17.2897	1.89518	92.3647	421.411	260.41	240.216	220.76	266.441	542.638	186.948	317.284	128.023	123.284
ENSG00000068001	HYAL2	8692	131.173	4.87641	UP	0.761649	6.40244	1.52909e-10	2.16096e-08	YES	1.38318	7.58072	245.296	24.3368	86.0583	147.711	217.04	181.664	242.788	108.384	79.8917	207.571	155.545
ENSG00000135547	HEY2	23493	84.6008	5.79812	UP	0.907183	6.39135	1.64428e-10	2.30558e-08	YES	0.691589	1.89518	118.106	107.594	148.646	93.9977	147.587	23.1688	31.3275	127.308	133.533	126.78	39.1744
ENSG00000158859	ADAMTS4	9507	129.883	8.13084	UP	1.27388	6.38271	1.73979e-10	2.4206e-08	YES	0	0	99.9356	280.514	68.176	156.663	7.44136	287.504	176.777	129.602	90.1634	236.159	155.545
ENSG00000104332	SFRP1	6422	650.191	-6.5354	DOWN	1.02609	-6.3692	1.90021e-10	2.62345e-08	YES	4357.7	3775.2	22.7126	10.2471	18.9999	5.96811	3.72068	1.05313	9.69662	11.4692	224.838	16.1582	165.915
ENSG00000061918	GUCY1B3	2983	102.291	8.02959	UP	1.26153	6.36498	1.9532e-10	2.67603e-08	YES	0	0	80.2513	116.561	80.4701	82.0615	84.3354	218.524	104.425	204.152	46.7937	236.159	76.0444
ENSG00000106823	ECM2	1842	91.4596	4.75796	UP	0.748474	6.35688	2.05892e-10	2.79951e-08	YES	2.07477	4.73795	113.563	61.4825	70.4113	68.6332	128.983	119.003	67.5034	165.73	221.414	135.481	29.9569
ENSG00000164099	PRSS12	8492	14.12	-7.22739	DOWN	1.1381	-6.35037	2.14792e-10	2.89856e-08	YES	102.355	77.7023	0	0	1.11764	0	0	0	0	0	1.14131	1.24294	0
ENSG00000101144	BMP7	655	194.377	-7.01382	DOWN	1.10772	-6.33179	2.4233e-10	3.24577e-08	YES	1720.67	743.858	0	19.2133	8.94112	5.96811	1.24023	13.1641	0.372947	0	2.28262	11.1865	0
ENSG00000179772	FOXS1	2307	196.504	6.65248	UP	1.05508	6.30516	2.8789e-10	3.82744e-08	YES	1.38318	0.94759	234.697	707.049	276.057	763.918	53.3297	174.293	45.1266	38.9954	86.7395	99.4352	72.5878
ENSG00000128284	APOL3	80833	167.507	4.47106	UP	0.709656	6.30032	2.97034e-10	3.91997e-08	YES	10.3738	4.73795	302.835	354.805	309.586	274.533	133.944	135.853	180.506	77.4173	248.805	49.7176	94.4794
ENSG00000129467	ADCY4	196883	128.76	8.02228	UP	1.28348	6.25042	4.09352e-10	5.32395e-08	YES	0	0	31.7977	219.031	387.821	292.437	107.9	266.968	94.7285	39.5688	22.8262	78.3053	132.502
ENSG00000178033	CALHM5	254228	71.2345	6.68529	UP	1.06946	6.25107	4.0764e-10	5.32395e-08	YES	0.691589	0	22.7126	52.5163	157.587	107.426	59.5308	72.6658	66.0116	88.8865	148.37	77.0623	72.5878
ENSG00000046653	GPM6B	2824	109.016	6.36595	UP	1.02103	6.23481	4.52327e-10	5.84056e-08	YES	0	1.89518	42.3969	153.706	23.4704	55.205	210.838	131.641	160.367	145.659	42.2284	369.153	80.6531
ENSG00000127946	HIP1	3092	345.473	3.81215	UP	0.611607	6.23302	4.57542e-10	5.86569e-08	YES	4.84112	48.3271	327.062	562.309	669.466	395.387	535.778	483.912	318.497	385.366	284.186	254.803	221.22
ENSG00000108622	ICAM2	3384	83.5674	7.82966	UP	1.25768	6.22549	4.80049e-10	6.11058e-08	YES	0	0	71.1662	85.8193	125.176	182.027	71.9331	168.5	98.8309	56.7727	44.5111	73.3335	108.306
ENSG00000128567	PODXL	5420	487.983	5.15325	UP	0.828028	6.22353	4.86095e-10	6.14397e-08	YES	16.5981	8.52831	1206.8	65.3252	132.999	141.743	322.459	922.54	604.174	522.423	1014.62	1050.28	335.286
ENSG00000162458	FBLIM1	54751	282.379	3.5257	UP	0.568257	6.2044	5.49044e-10	6.89108e-08	YES	16.5981	36.956	155.96	452.153	443.703	659.476	189.755	203.254	311.411	227.091	237.392	438.758	298.416
ENSG00000152779	SLC16A12	387700	16.7961	-6.9425	DOWN	1.12117	-6.19221	5.93268e-10	7.39443e-08	YES	117.57	94.759	0	0	0	0	1.24023	0	0	0	1.14131	2.48588	1.15219
ENSG00000189056	RELN	5649	13.3281	-7.35791	DOWN	1.19269	-6.16916	6.86527e-10	8.49778e-08	YES	95.4393	75.8072	0	0	0	1.49203	0	0.526564	0	0	0	0	0
ENSG00000164683	HEY1	23462	78.5085	4.63833	UP	0.752727	6.16203	7.18169e-10	8.8048e-08	YES	0	6.63313	68.1379	89.662	50.2938	129.806	128.983	95.308	78.6918	96.3415	30.8154	149.153	96.7837
ENSG00000187730	GABRD	2563	64.4186	5.09102	UP	0.826279	6.16138	7.21142e-10	8.8048e-08	YES	0	3.79036	93.8789	112.718	92.7641	77.5854	107.9	28.961	58.9256	57.3461	30.8154	62.147	110.61
ENSG00000128641	MYO1B	4430	908.979	4.22406	UP	0.687263	6.14621	7.93575e-10	9.6237e-08	YES	4.14953	96.6541	1489.95	995.248	1346.76	787.79	983.499	551.312	1545.49	1641.25	820.601	1037.86	516.18
ENSG00000139679	LPAR6	10161	172.251	5.23391	UP	0.851735	6.145	7.99626e-10	9.63201e-08	YES	0	8.52831	107.506	37.1457	106.176	114.886	518.414	199.041	290.153	340.063	159.783	178.983	178.589
ENSG00000168398	BDKRB2	624	140.768	4.76247	UP	0.778703	6.1159	9.60108e-10	1.1488e-07	YES	0	10.4235	198.357	93.5047	164.293	101.458	130.224	244.326	241.297	127.882	53.6415	350.509	114.067
ENSG00000235750	KIAA0040	9674	60.3169	5.01718	UP	0.820668	6.11353	9.74496e-10	1.15829e-07	YES	0	3.79036	56.0245	26.8986	60.3526	49.2369	117.821	79.5111	74.2164	84.2988	37.6632	120.565	73.74
ENSG00000117114	ADGRL2	23266	118.339	4.55785	UP	0.746411	6.10635	1.01935e-09	1.18034e-07	YES	0	10.4235	96.9072	117.841	234.704	152.187	70.6929	132.168	305.071	124.441	94.7287	109.379	89.8706
ENSG00000130307	USHBP1	83878	73.4909	6.6696	UP	1.09202	6.10756	1.01165e-09	1.18034e-07	YES	0.691589	0	30.2835	53.7972	139.705	85.0455	178.593	119.53	137.99	40.1423	31.9567	54.6894	82.9575
ENSG00000154146	NRGN	4900	295.403	6.45532	UP	1.05677	6.10852	1.00558e-09	1.18034e-07	YES	1.38318	2.84277	104.478	1497.36	147.528	1083.21	240.604	112.158	193.187	145.086	19.4023	99.4352	193.567
ENSG00000165905	LARGE2	120071	18.2647	-7.83541	DOWN	1.28309	-6.10665	1.01744e-09	1.18034e-07	YES	206.785	29.3753	0	1.28089	0	0	0	0	0	0	0	0	0
ENSG00000128594	LRRC4	64101	97.5501	5.57374	UP	0.913272	6.10304	1.0407e-09	1.19308e-07	YES	0.691589	2.84277	227.126	46.1119	53.6467	13.4282	159.989	97.9409	128.294	165.157	194.023	130.509	48.3919
ENSG00000187800	PEAR1	375033	164.473	4.68798	UP	0.768196	6.10259	1.04365e-09	1.19308e-07	YES	1.38318	11.3711	113.563	347.12	344.233	429.704	71.9331	116.897	193.932	75.6969	117.555	176.498	138.262
ENSG00000104967	NOVA2	4858	83.128	7.74343	UP	1.27591	6.06892	1.2877e-09	1.46276e-07	YES	0	0	40.8827	78.134	113.999	185.011	142.626	139.013	102.187	73.9765	19.4023	62.147	123.284
ENSG00000092820	EZR	7430	561.903	-3.04965	DOWN	0.502596	-6.06779	1.29682e-09	1.46386e-07	YES	1884.58	2582.18	340.689	439.344	296.175	250.66	354.705	295.402	277.1	193.257	112.99	141.695	135.958
ENSG00000198873	GRK5	2869	158.977	4.11036	UP	0.678692	6.05629	1.39299e-09	1.56259e-07	YES	0.691589	18.9518	118.106	137.055	170.999	183.519	210.838	126.902	429.262	169.745	174.62	172.769	153.241
ENSG00000005471	ABCB4	5244	95.2279	7.79976	UP	1.29024	6.04518	1.49245e-09	1.66375e-07	YES	0	0	140.818	122.965	139.705	62.6651	94.2572	301.194	199.9	46.4504	57.0655	52.2035	20.7394
ENSG00000134817	APLNR	187	144.046	7.83851	UP	1.30421	6.01018	1.85322e-09	2.05318e-07	YES	0	0	6.0567	106.314	121.823	650.524	28.5252	258.543	249.874	94.0477	29.674	47.2317	279.981
ENSG00000123700	KCNJ2	3759	68.4175	6.50591	UP	1.08408	6.00133	1.95703e-09	2.14175e-07	YES	0	0.94759	42.3969	131.931	65.9408	52.2209	50.8493	32.1204	174.166	143.365	31.9567	109.379	54.1528
ENSG00000197321	SVIL	6840	163.194	2.97204	UP	0.495174	6.00201	1.94887e-09	2.14175e-07	YES	12.4486	34.1132	313.434	170.358	203.41	113.394	179.833	187.457	153.654	231.105	179.186	233.673	109.458
ENSG00000106003	LFNG	3955	140.11	5.4767	UP	0.913433	5.99573	2.02569e-09	2.19018e-07	YES	0.691589	4.73795	81.7655	165.234	101.705	647.539	141.386	232.215	42.8889	52.7585	91.3048	78.3053	180.893
ENSG00000106333	PCOLCE	5118	95.5775	4.87778	UP	0.813468	5.99627	2.01901e-09	2.19018e-07	YES	0.691589	5.68554	16.6559	199.818	102.823	193.963	122.782	119.53	107.409	110.105	82.1743	141.695	39.1744
ENSG00000138411	HECW2	57520	75.0777	7.63838	UP	1.27519	5.99002	2.0982e-09	2.255e-07	YES	0	0	127.191	101.19	59.2349	26.8565	158.749	35.8063	115.614	84.2988	60.4894	146.667	59.9137
ENSG00000153012	LGI2	55203	75.2734	5.71042	UP	0.956694	5.96891	2.38843e-09	2.55164e-07	YES	2.07477	0	137.79	121.684	140.823	38.7927	73.1733	98.4674	157.757	94.6211	37.6632	11.1865	64.5225
ENSG00000152583	SPARCL1	8404	1634.73	3.69651	UP	0.61989	5.96317	2.47387e-09	2.62727e-07	YES	103.738	165.828	1103.83	2570.74	3189.74	566.97	2711.13	2972.45	3174.9	1582.75	833.156	986.895	1289.3
ENSG00000157766	ACAN	176	118.81	7.7588	UP	1.30384	5.95072	2.66958e-09	2.81845e-07	YES	0	0	59.0528	81.9767	55.882	481.925	193.475	42.6517	61.5362	329.167	5.70655	84.52	148.632
ENSG00000169129	AFAP1L2	84632	60.9586	4.76913	UP	0.801708	5.94871	2.70265e-09	2.83668e-07	YES	0.691589	3.79036	75.7088	133.212	37.9998	62.6651	120.302	42.6517	77.573	34.9812	63.9133	104.407	34.5656
ENSG00000101605	MYOM1	8736	53.2774	5.63001	UP	0.947176	5.94399	2.78163e-09	2.90259e-07	YES	0	1.89518	34.826	116.561	77.1171	67.1412	112.861	32.647	31.3275	68.2419	60.4894	42.26	47.2397
ENSG00000135723	FHOD1	29109	757.545	2.95769	UP	0.498307	5.93547	2.92996e-09	3.03971e-07	YES	148	67.2789	847.938	817.205	1333.34	1401.01	1112.48	634.509	1135.62	509.234	451.959	599.097	790.4
ENSG00000165810	BTNL9	153579	104.517	7.71388	UP	1.30263	5.92178	3.18481e-09	3.28512e-07	YES	0	0	52.9961	96.0664	67.0584	19.3963	501.051	35.2798	277.1	95.1946	66.1959	59.6611	88.7184
ENSG00000249751	ECSCR	641700	189.177	4.74297	UP	0.801694	5.91618	3.29498e-09	3.37933e-07	YES	13.1402	0	380.058	74.2914	291.704	135.774	411.755	312.252	331.177	100.929	82.1743	141.695	184.35
ENSG00000143248	RGS5	8490	2915.37	4.53592	UP	0.766829	5.91516	3.3155e-09	3.38106e-07	YES	180.505	66.3313	632.925	8045.24	4713.09	1887.41	4671.93	3646.98	6172.27	2185.46	884.515	3951.31	861.836
ENSG00000197461	PDGFA	5154	331.599	2.49689	UP	0.424687	5.87937	4.1183e-09	4.176e-07	YES	60.1683	71.0692	334.633	298.446	307.351	492.369	213.319	299.088	352.808	496.044	554.676	522.035	308.786
ENSG00000109819	PPARGC1A	10891	15.3125	-7.78613	DOWN	1.32483	-5.87708	4.17556e-09	4.21028e-07	YES	117.57	81.4927	0	0	0	0	0	0	0	0	0	0	0
ENSG00000018625	ATP1A2	477	116.694	6.91706	UP	1.17843	5.86975	4.36464e-09	4.36799e-07	YES	0.691589	0	15.1418	608.421	73.7642	101.458	90.5365	230.635	46.9913	27.5262	52.5002	217.515	51.8484
ENSG00000259134	LINC00924	145820	74.709	7.57129	UP	1.29002	5.86914	4.38064e-09	4.36799e-07	YES	0	0	22.7126	122.965	96.117	79.0774	38.447	204.307	146.941	49.3177	114.131	37.2882	59.9137
ENSG00000146409	SLC18B1	116843	80.655	5.75821	UP	0.983339	5.85577	4.74796e-09	4.70809e-07	YES	2.07477	0	52.9961	188.29	165.411	205.9	86.8158	66.347	39.9053	18.3508	47.935	38.5312	135.958
ENSG00000064989	CALCRL	10203	61.6584	5.87122	UP	1.00304	5.85341	4.81607e-09	4.72343e-07	YES	1.38318	0	25.741	34.5839	49.1762	61.1731	32.2459	58.9751	171.556	75.6969	50.2176	157.853	82.9575
ENSG00000111341	MGP	4256	3103.14	4.37517	UP	0.747449	5.85347	4.81427e-09	4.72343e-07	YES	44.9533	253.954	846.424	4627.84	6798.6	7700.35	2290.7	2375.86	2539.77	1247.85	7262.15	2264.64	2087.76
ENSG00000172889	EGFL7	51162	330.347	4.74413	UP	0.811454	5.84646	5.02134e-09	4.89799e-07	YES	16.5981	6.63313	95.393	559.747	473.879	896.708	499.811	281.185	496.765	102.076	38.8045	310.735	516.18
ENSG00000168497	CAVIN2	8436	90.4854	7.62205	UP	1.3049	5.84111	5.18541e-09	5.03068e-07	YES	0	0	3.02835	56.359	109.529	86.5375	111.62	169.554	303.579	49.8911	127.827	54.6894	103.697
ENSG00000125895	TMEM74B	55321	94.5008	4.43066	UP	0.758958	5.83782	5.28878e-09	5.10339e-07	YES	4.84112	3.79036	105.992	30.7413	62.5878	120.854	286.492	139.539	180.506	65.3746	57.0655	65.8758	104.849
ENSG00000253417	LINC02159	285629	17.9555	-7.72297	DOWN	1.32621	-5.82332	5.76899e-09	5.53699e-07	YES	215.084	17.0566	0	1.28089	0	0	0	0	0	0	0	0	0
ENSG00000151468	CCDC3	83643	80.2108	6.04001	UP	1.04015	5.80687	6.36522e-09	6.07675e-07	YES	0.691589	0.94759	30.2835	117.841	100.588	261.105	63.2515	211.679	18.2744	43.5831	34.2393	111.865	48.3919
ENSG00000164741	DLC1	10395	406.517	3.5236	UP	0.609621	5.77998	7.47096e-09	7.09464e-07	YES	8.29907	68.2264	258.924	390.67	626.996	572.938	731.733	501.815	667.202	482.855	264.784	464.86	245.416
ENSG00000145819	ARHGAP26	23092	244.024	3.15917	UP	0.546662	5.77902	7.51389e-09	7.09785e-07	YES	27.6636	32.218	175.644	598.174	421.35	325.262	260.447	284.344	271.132	236.84	106.142	234.916	198.176
ENSG00000076356	PLXNA2	5362	129.389	3.12574	UP	0.541831	5.76886	7.98103e-09	7.49966e-07	YES	8.29907	24.6373	180.187	156.268	146.411	149.203	143.866	167.447	92.8638	153.114	74.1851	278.419	107.153
ENSG00000136161	RCBTB2	1102	103.852	4.09996	UP	0.711976	5.75857	8.48275e-09	7.92961e-07	YES	1.38318	11.3711	249.839	144.74	84.9406	131.298	238.123	75.2986	113.003	70.5358	63.9133	90.7347	74.8922
ENSG00000164742	ADCY1	107	83.7953	5.05765	UP	0.878432	5.75759	8.53222e-09	7.93453e-07	YES	0	4.73795	22.7126	126.808	263.763	110.41	75.6538	72.6658	157.757	83.7254	68.4786	48.4747	54.1528
ENSG00000131620	ANO1	55107	70.9589	7.47459	UP	1.29908	5.75377	8.72738e-09	8.07417e-07	YES	0	0	57.5387	26.8986	17.8822	58.189	95.4974	88.4627	84.659	153.688	66.1959	226.215	47.2397
ENSG00000185361	TNFAIP8L1	126282	564.798	4.7488	UP	0.827475	5.73891	9.52877e-09	8.77038e-07	YES	2.76636	36.956	133.247	1711.26	1048.35	1074.26	307.576	224.843	973.391	531.025	373.208	272.204	653.29
ENSG00000012171	SEMA3B	7869	337.739	-4.43782	DOWN	0.773872	-5.73456	9.7765e-09	8.95248e-07	YES	1961.35	1645.02	12.1134	814.643	92.7641	183.519	93.0169	31.0673	17.1556	35.5546	25.1088	70.8476	66.8269
ENSG00000142910	TINAGL1	64129	202.424	5.24374	UP	0.914902	5.73148	9.95591e-09	9.07049e-07	YES	3.45795	5.68554	245.296	3.84266	48.0585	91.0136	332.381	374.387	328.939	202.432	224.838	367.91	403.266
ENSG00000116774	OLFML3	56944	78.0126	5.05336	UP	0.886208	5.70223	1.18252e-08	1.07192e-06	YES	1.38318	2.84277	68.1379	49.9545	18.9999	126.822	19.8436	120.583	106.29	56.7727	116.414	237.402	88.7184
ENSG00000130528	HRC	3270	105.408	7.52288	UP	1.3202	5.69831	1.21e-08	1.08938e-06	YES	0	0	33.3119	322.783	339.763	135.774	209.598	41.072	200.645	12.0427	25.1088	24.8588	25.3481
ENSG00000140511	HAPLN3	145864	136.263	6.02972	UP	1.05826	5.69776	1.21392e-08	1.08938e-06	YES	0	2.84277	36.3402	343.277	187.763	626.651	157.509	60.5548	62.6551	56.1992	17.1196	100.678	119.827
ENSG00000078596	ITM2A	9452	376.95	4.58442	UP	0.805012	5.69485	1.23483e-08	1.10263e-06	YES	10.3738	19.8994	367.945	78.134	830.406	161.139	663.521	525.511	1243.41	159.996	471.361	236.159	132.502
ENSG00000124126	PREX1	57580	144.711	3.70655	UP	0.65179	5.68673	1.29498e-08	1.15061e-06	YES	13.8318	9.4759	263.467	171.639	96.117	43.2688	186.034	62.1345	254.35	116.413	223.697	246.102	194.72
ENSG00000006042	TMEM98	26022	375.641	-4.75641	DOWN	0.836909	-5.68331	1.32116e-08	1.16809e-06	YES	2755.98	1429.91	56.0245	20.4942	31.2939	77.5854	0	37.9126	71.6058	101.503	103.859	128.023	69.1312
ENSG00000167641	PPP1R14A	94274	230.1	5.89516	UP	1.03799	5.6794	1.3517e-08	1.18923e-06	YES	0.691589	4.73795	10.5992	343.277	216.822	1111.56	121.542	65.8205	65.6387	146.233	89.0221	546.894	268.46
ENSG00000099250	NRP1	8829	513.937	2.46743	UP	0.434573	5.67783	1.36418e-08	1.19435e-06	YES	98.2057	108.973	635.954	732.667	498.467	399.863	1021.95	490.231	744.775	617.045	319.567	577.967	435.527
ENSG00000079102	RUNX1T1	862	98.6734	4.151	UP	0.732007	5.67071	1.42211e-08	1.23602e-06	YES	2.07477	9.4759	65.1095	70.4487	75.9995	77.5854	110.38	64.2408	138.736	142.218	345.817	75.8194	104.849
ENSG00000092607	TBX15	6913	57.7707	7.30511	UP	1.28831	5.67029	1.42554e-08	1.23602e-06	YES	0	0	89.3363	21.7751	60.3526	73.1093	71.9331	21.0626	83.9131	86.5927	78.7503	134.238	29.9569
ENSG00000071246	VASH1	22846	289.105	2.85261	UP	0.505065	5.648	1.62325e-08	1.40067e-06	YES	29.0467	59.6981	249.839	475.209	419.115	561.002	432.839	377.546	198.408	200.712	219.131	237.402	298.416
ENSG00000182612	TSPAN10	83882	385.643	-6.71664	DOWN	1.18939	-5.64712	1.63155e-08	1.40111e-06	YES	2582.39	2289.38	0	44.831	42.4703	23.8724	0	3.15938	15.2908	0	1.14131	6.2147	4.60875
ENSG00000269948	RP11-248J23.6		66.0937	7.36363	UP	1.30718	5.63322	1.76874e-08	1.51169e-06	YES	0	0	171.102	17.9324	173.234	44.7608	71.9331	85.3033	106.663	89.46	26.2501	47.2317	25.3481
ENSG00000128578	STRIP2	57464	154.788	-6.27713	DOWN	1.11651	-5.62212	1.88627e-08	1.60449e-06	YES	1178.47	751.439	0	16.6515	0	4.47608	0	25.8016	14.5449	12.6162	0	2.48588	5.76094
ENSG00000180777	ANKRD30B	374860	12.1846	-7.2913	DOWN	1.29842	-5.61551	1.95982e-08	1.65919e-06	YES	61.5514	95.7065	0	0	0	0	0	0	0	0	1.14131	0	0
ENSG00000136541	ERMN	57471	84.3372	-5.9463	DOWN	1.05952	-5.61228	1.99675e-08	1.68252e-06	YES	894.916	138.348	22.7126	17.9324	5.5882	7.46013	0	1.05313	1.49179	2.29385	2.28262	0	2.30437
ENSG00000169418	NPR1	4881	62.4851	7.31834	UP	1.3042	5.61135	2.00752e-08	1.68369e-06	YES	0	0	34.826	112.718	83.823	125.33	45.8884	21.0626	140.228	40.7158	15.9783	69.6047	122.132
ENSG00000100344	PNPLA3	80339	91.7841	-5.02123	DOWN	0.89526	-5.60868	2.03876e-08	1.70194e-06	YES	463.365	591.296	0	10.2471	20.1175	22.3804	0	22.6422	17.1556	17.2038	11.4131	1.24294	16.1306
ENSG00000138185	ENTPD1	953	613.717	3.18959	UP	0.57085	5.58744	2.30442e-08	1.91481e-06	YES	130.71	15.1614	536.018	425.254	615.82	626.651	928.929	821.439	1052.46	1016.75	603.753	681.131	524.245
ENSG00000037280	FLT4	2324	91.5452	7.40209	UP	1.32574	5.58337	2.359e-08	1.95112e-06	YES	0	0	0	107.594	118.47	147.711	18.6034	136.907	240.178	95.7681	22.8262	144.181	157.85
ENSG00000082497	SERTAD4	56256	76.9205	6.00972	UP	1.07785	5.57567	2.46583e-08	2.03013e-06	YES	1.38318	0	130.219	3.84266	24.5881	83.5535	162.47	88.4627	82.0483	95.7681	229.403	67.1188	31.1091
ENSG00000269936	MIR145		317.828	4.97804	UP	0.894512	5.56509	2.62013e-08	2.14731e-06	YES	16.5981	0.94759	36.3402	682.712	571.114	584.874	697.007	513.4	278.591	95.1946	73.0438	364.182	217.763
ENSG00000185551	NR2F2	7026	1248.64	2.95747	UP	0.531754	5.56173	2.67115e-08	2.17917e-06	YES	127.252	226.474	672.294	786.464	979.053	1148.86	2324.18	1196.35	1839.37	1827.05	2558.82	1686.67	859.532
ENSG00000164867	NOS3	4846	88.5316	7.35277	UP	1.32893	5.53287	3.15034e-08	2.55848e-06	YES	0	0	7.57088	49.9545	188.881	185.011	42.1677	410.72	45.4995	36.7015	12.5544	49.7176	122.132
ENSG00000157103	SLC6A1	6529	56.6939	7.21374	UP	1.30556	5.5254	3.28731e-08	2.64577e-06	YES	0	0	25.741	51.2354	53.6467	23.8724	198.436	52.1298	121.208	53.9054	27.3914	84.52	44.9353
ENSG00000187783	TMEM72	643236	15.2197	-7.46277	DOWN	1.35063	-5.52541	3.2871e-08	2.64577e-06	YES	180.505	16.109	0	0	0	0	0	0	0	0	0	1.24294	0
ENSG00000179776	CDH5	1003	54.8219	7.19036	UP	1.30281	5.51913	3.40684e-08	2.72973e-06	YES	0	0	39.3686	29.4604	42.4703	56.697	29.7654	67.9267	95.1015	50.4646	18.261	154.125	129.045
ENSG00000090924	PLEKHG2	64857	361.741	3.90025	UP	0.70825	5.50688	3.65248e-08	2.91354e-06	YES	2.07477	48.3271	370.973	543.096	525.291	731.093	331.14	508.134	449.028	244.295	134.675	566.781	247.72
ENSG00000113361	CDH6	1004	96.5833	4.63401	UP	0.841745	5.50524	3.6867e-08	2.91493e-06	YES	0	7.58072	74.1946	97.3473	87.1759	82.0615	40.9275	114.264	63.401	170.318	91.3048	356.724	70.2834
ENSG00000264705	AC090337.1		48.8509	7.11583	UP	1.2924	5.50591	3.67265e-08	2.91493e-06	YES	0	0	24.2268	73.0105	55.882	52.2209	79.3745	34.7532	116.732	78.5642	19.4023	72.0905	28.8047
ENSG00000004399	PLXND1	23129	865.978	2.83314	UP	0.514875	5.50258	3.74272e-08	2.94625e-06	YES	170.131	97.6017	1361.24	443.186	862.818	1226.45	1485.79	809.328	1561.16	613.03	482.774	1183.28	960.924
ENSG00000101695	RNF125	54941	85.5422	4.00036	UP	0.727136	5.50154	3.76496e-08	2.9508e-06	YES	0	11.3711	75.7088	153.706	121.823	117.87	128.983	114.791	103.679	70.5358	46.7937	43.5029	123.284
ENSG00000138795	LEF1	51176	61.7364	4.68465	UP	0.853727	5.4873	4.08134e-08	3.18487e-06	YES	0	4.73795	146.875	43.5501	93.8817	25.3644	47.1286	78.458	137.617	53.9054	44.5111	91.9776	34.5656
ENSG00000074590	NUAK1	9891	240.804	2.68549	UP	0.489819	5.48263	4.19047e-08	3.23305e-06	YES	31.1215	52.1174	305.863	188.29	181.058	170.091	302.615	223.79	258.079	472.532	374.349	176.498	394.048
ENSG00000103942	HOMER2	9455	52.87	-4.48178	DOWN	0.817512	-5.48222	4.20019e-08	3.23305e-06	YES	186.037	383.774	0	16.6515	3.35292	19.3963	9.92181	11.5844	13.4261	3.44077	2.28262	23.6159	13.8262
ENSG00000107165	TYRP1	7306	230.954	-9.1922	DOWN	1.67654	-5.48283	4.1858e-08	3.23305e-06	YES	2040.88	958.961	0	2.56177	0	0	0	0	0	0	0	0	0
ENSG00000162367	TAL1	6886	63.8698	7.25303	UP	1.32334	5.48084	4.23316e-08	3.23305e-06	YES	0	0	39.3686	30.7413	60.3526	50.7289	321.219	45.2845	111.884	51.6115	19.4023	55.9323	43.7831
ENSG00000174808	BTC	685	10.6877	-6.91432	DOWN	1.26151	-5.48097	4.23005e-08	3.23305e-06	YES	51.8692	84.3355	0	0	0	1.49203	0	0	0	0	0	1.24294	0
ENSG00000135362	PRR5L	79899	68.4626	5.08873	UP	0.928619	5.47989	4.256e-08	3.23596e-06	YES	0.691589	2.84277	218.041	30.7413	15.647	31.3326	150.067	58.9751	91.372	111.825	42.2284	67.1188	69.1312
ENSG00000152689	RASGRP3	25780	185.123	3.23117	UP	0.589719	5.47918	4.27302e-08	3.23596e-06	YES	25.5888	17.0566	177.159	308.693	205.646	153.679	152.548	303.301	475.88	195.55	99.2939	198.87	93.3272
ENSG00000215915	ATAD3C	219293	136.355	4.16097	UP	0.759552	5.47819	4.297e-08	3.24044e-06	YES	1.38318	14.2138	56.0245	181.886	312.939	161.139	59.5308	99.5205	321.853	140.498	68.4786	161.582	193.567
ENSG00000135912	TTLL4	9654	292.975	-4.05567	DOWN	0.741715	-5.46796	4.55232e-08	3.41862e-06	YES	1596.19	1354.11	224.098	161.392	91.6465	101.458	24.8045	32.647	37.6676	24.6588	39.9458	34.8023	85.2619
ENSG00000157087	ATP2B2	491	9.23185	-6.6246	DOWN	1.21278	-5.46233	4.69933e-08	3.51432e-06	YES	52.5608	64.4361	0	0	0	1.49203	0	0	0.372947	0	0	0	1.15219
ENSG00000180332	KCTD4	386618	11.5317	-7.18509	DOWN	1.3172	-5.45482	4.90225e-08	3.65086e-06	YES	94.7477	54.0126	0	0	0	0	0	0	0	0	0	0	1.15219
ENSG00000203883	SOX18	54345	45.899	7.04372	UP	1.29217	5.45107	5.00673e-08	3.71326e-06	YES	0	0	37.8544	58.9207	56.9996	70.1252	79.3745	46.8642	54.8232	16.0569	18.261	104.407	53.0006
ENSG00000129451	KLK10	5655	11.3507	-7.1657	DOWN	1.31506	-5.44895	5.06671e-08	3.74228e-06	YES	63.6262	82.4403	0	0	0	1.49203	0	0	0	0	0	0	0
ENSG00000175264	CHST1	8534	271.512	3.78645	UP	0.695312	5.44568	5.16077e-08	3.79613e-06	YES	17.2897	23.6897	193.814	149.864	174.352	513.257	122.782	159.549	261.063	820.623	168.914	336.837	587.615
ENSG00000205336	ADGRG1	9289	126.449	4.12736	UP	0.758357	5.4425	5.25376e-08	3.84876e-06	YES	0.691589	14.2138	154.446	89.662	80.4701	76.0933	70.6929	243.799	362.877	131.323	108.424	190.17	120.98
ENSG00000118849	RARRES1	5918	229.615	-5.46326	DOWN	1.00419	-5.44046	5.31442e-08	3.87247e-06	YES	999.346	1740.72	75.7088	5.12354	3.35292	7.46013	0	15.2703	3.72947	32.1138	23.9675	13.6723	64.5225
ENSG00000135905	DOCK10	55619	115.039	2.71478	UP	0.499045	5.43996	5.32929e-08	3.87247e-06	YES	26.972	11.3711	146.875	103.752	99.4699	79.0774	151.308	115.317	183.863	141.645	98.1526	222.486	115.219
ENSG00000088387	DOCK9	23348	70.8887	4.12749	UP	0.759598	5.43378	5.51724e-08	3.97732e-06	YES	0	8.52831	25.741	70.4487	113.999	96.9817	122.782	40.0188	89.8802	53.3319	93.5874	110.622	95.6315
ENSG00000111348	ARHGDIB	397	629.764	2.61014	UP	0.480357	5.43376	5.51791e-08	3.97732e-06	YES	174.972	53.065	377.03	700.644	569.996	853.439	1000.86	908.322	837.266	667.509	422.284	810.397	811.14
ENSG00000162817	C1orf115	79762	70.5407	5.06458	UP	0.932417	5.43166	5.58319e-08	4.00828e-06	YES	0	3.79036	33.3119	28.1795	131.882	101.458	147.587	198.515	85.0319	47.0238	74.1851	21.13	44.9353
ENSG00000179097	HTR1F	3355	60.6536	7.19542	UP	1.32496	5.43067	5.61415e-08	4.01445e-06	YES	0	0	3.02835	70.4487	81.5877	31.3326	65.732	25.8016	155.892	82.5785	106.142	126.78	39.1744
ENSG00000105472	CLEC11A	6320	266.192	4.6193	UP	0.852276	5.41996	5.96128e-08	4.24576e-06	YES	9.68225	10.4235	284.665	599.455	314.057	1290.6	79.3745	127.428	105.544	122.147	172.338	161.582	183.198
ENSG00000115474	KCNJ13	3769	15.4794	-7.23556	DOWN	1.33706	-5.41156	6.24785e-08	4.41482e-06	YES	190.879	7.58072	0	1.28089	0	1.49203	0	0	0	0	0	0	0
ENSG00000177459	ERICH5	203111	11.1632	-7.13965	DOWN	1.31927	-5.41183	6.23854e-08	4.41482e-06	YES	79.5327	64.4361	0	0	0	0	0	0	0	0	0	0	1.15219
ENSG00000186260	MKL2	57496	229.465	3.27461	UP	0.606213	5.40174	6.59972e-08	4.64517e-06	YES	11.757	39.7988	219.555	199.818	369.939	135.774	646.158	254.33	339.009	220.209	189.457	142.938	214.307
ENSG00000074181	NOTCH3	4854	546.152	4.63951	UP	0.859955	5.39506	6.85017e-08	4.80261e-06	YES	0	40.7464	251.353	886.373	462.703	1821.76	343.543	551.839	458.352	348.091	344.675	1032.88	557.659
ENSG00000227992	AC108463.1		48.0858	6.00808	UP	1.11456	5.39052	7.02536e-08	4.90627e-06	YES	0	0.94759	19.6843	106.314	44.7056	31.3326	21.0838	45.2845	117.105	109.531	41.0871	69.6047	18.435
ENSG00000020181	ADGRA2	25960	529.217	4.01511	UP	0.745215	5.38786	7.13018e-08	4.9382e-06	YES	28.3552	37.9036	955.445	220.312	257.057	165.615	369.587	393.87	610.141	612.457	1973.32	960.793	294.96
ENSG00000135744	AGT	183	143.53	5.37751	UP	0.997964	5.38848	7.10543e-08	4.9382e-06	YES	0.691589	4.73795	631.411	15.3706	29.0586	99.9658	100.458	137.96	120.462	181.787	393.752	53.4464	96.7837
ENSG00000138792	ENPEP	2028	67.0995	7.1839	UP	1.3335	5.38727	7.15362e-08	4.9382e-06	YES	0	0	0	35.8648	73.7642	34.3166	59.5308	186.93	56.6879	102.076	86.7395	160.339	76.0444
ENSG00000172915	NBEA	26960	114.473	-4.24533	DOWN	0.788204	-5.38608	7.20124e-08	4.95203e-06	YES	801.552	392.302	0	38.4266	20.1175	19.3963	64.4917	25.2751	44.0077	30.9669	7.98917	13.6723	29.9569
ENSG00000137672	TRPC6	7225	61.4011	6.26516	UP	1.1656	5.37506	7.65583e-08	5.2246e-06	YES	0.691589	0	3.02835	105.033	105.058	47.7448	42.1677	50.0236	231.227	96.3415	45.6524	44.7459	26.5003
ENSG00000220785	MTMR9LP	339483	117.166	5.79998	UP	1.07901	5.37528	7.6464e-08	5.2246e-06	YES	0	2.84277	0	133.212	197.822	226.788	251.766	126.375	242.788	34.9812	47.935	118.079	140.567
ENSG00000198435	NRARP	441478	48.2783	6.00079	UP	1.1172	5.3713	7.81728e-08	5.31456e-06	YES	0	0.94759	87.8222	3.84266	44.7056	26.8565	75.6538	35.8063	80.9295	89.46	91.3048	37.2882	53.0006
ENSG00000163017	ACTG2	72	168.301	6.73592	UP	1.25453	5.36927	7.90553e-08	5.35428e-06	YES	0	0.94759	1.51418	8.9662	234.704	277.517	110.38	209.572	9.32367	87.1661	45.6524	826.555	375.613
ENSG00000112559	MDFI	4188	396.481	3.33883	UP	0.622173	5.3664	8.03253e-08	5.41984e-06	YES	28.3552	55.9078	343.718	800.554	774.524	1042.93	318.738	274.34	439.704	213.901	343.534	262.26	255.786
ENSG00000107719	PALD1	27143	66.2433	4.73981	UP	0.883574	5.36437	8.12344e-08	5.46065e-06	YES	0	4.73795	22.7126	135.774	131.882	79.0774	53.3297	33.1735	98.085	111.825	114.131	21.13	55.305
ENSG00000279204	RP11-175K6.2		90.9028	5.50529	UP	1.02661	5.3626	8.20316e-08	5.49367e-06	YES	2.76636	0	1.51418	216.47	144.176	250.66	47.1286	135.853	55.942	51.0381	116.414	89.4917	70.2834
ENSG00000145681	HAPLN1	1404	67.9699	7.16059	UP	1.33627	5.35866	8.38406e-08	5.59395e-06	YES	0	0	12.1134	152.425	55.882	65.6492	84.3354	27.9079	276.727	28.6731	19.4023	146.667	13.8262
ENSG00000171105	INSR	3643	971.601	2.92196	UP	0.54549	5.35658	8.481e-08	5.63767e-06	YES	146.617	134.558	595.071	1419.22	1272.99	811.662	1196.82	1285.34	2751.98	931.301	853.699	645.086	586.463
ENSG00000111907	TPD52L1	7164	140.837	-4.41309	DOWN	0.824415	-5.353	8.65096e-08	5.72943e-06	YES	1131.44	375.245	22.7126	3.84266	8.94112	20.8884	88.056	10.5313	68.2493	15.4835	17.1196	21.13	47.2397
ENSG00000130158	DOCK6	57572	292.733	3.51815	UP	0.65753	5.35056	8.76849e-08	5.74368e-06	YES	6.2243	48.3271	261.952	459.838	265.998	563.986	395.632	337.527	383.016	148.527	114.131	268.475	551.898
ENSG00000159403	C1R	715	1929.44	-3.8376	DOWN	0.717127	-5.35135	8.73018e-08	5.74368e-06	YES	7388.25	11298.1	928.189	1054.17	335.292	498.337	86.8158	562.37	152.162	286.157	4473.93	431.3	998.946
ENSG00000196639	HRH1	3269	128.346	3.63326	UP	0.678983	5.35104	8.74507e-08	5.74368e-06	YES	1.38318	20.847	71.1662	115.28	204.528	120.854	159.989	185.877	287.169	141.072	179.186	98.1923	82.9575
ENSG00000221818	EBF2	64641	48.3669	7.01023	UP	1.31357	5.33676	9.46238e-08	6.17567e-06	YES	0	0	10.5992	88.3811	87.1759	114.886	52.0895	11.5844	52.9585	55.6258	31.9567	82.0341	41.4787
ENSG00000172572	PDE3A	5139	38.7796	6.87484	UP	1.28943	5.33169	9.73054e-08	6.32767e-06	YES	0	0	62.0812	38.4266	40.235	41.7767	47.1286	55.8158	25.7333	43.0096	30.8154	100.678	18.435
ENSG00000107562	CXCL12	6387	312.025	4.34663	UP	0.817981	5.31385	1.07335e-07	6.95468e-06	YES	1.38318	28.4277	337.661	66.6061	246.998	320.786	790.024	592.911	219.293	104.943	243.099	494.69	609.507
ENSG00000092421	SEMA6A	57556	49.0366	6.99381	UP	1.32143	5.29263	1.2057e-07	7.78416e-06	YES	0	0	13.6276	53.7972	29.0586	11.9362	178.593	35.8063	69.7411	74.55	37.6632	65.8758	66.8269
ENSG00000148926	ADM	133	275.43	-3.422	DOWN	0.64872	-5.27501	1.32751e-07	8.53985e-06	YES	504.168	1930.24	90.8505	83.2576	59.2349	122.346	86.8158	58.4486	198.408	88.3131	46.7937	55.9323	255.786
ENSG00000153902	LGI4	163175	363.367	5.92027	UP	1.12612	5.25724	1.46233e-07	9.37354e-06	YES	1.38318	5.68554	16.6559	2240.27	258.175	683.348	581.666	310.146	6.71304	83.1519	198.588	178.983	159.002
ENSG00000230148	HOXB-AS1	100874362	44.7384	6.91931	UP	1.31717	5.25316	1.49509e-07	9.54939e-06	YES	0	0	80.2513	94.7855	32.4116	56.697	23.5643	101.627	103.679	25.2323	23.9675	18.6441	20.7394
ENSG00000181617	FDCSP	260436	109.595	-8.84493	DOWN	1.68602	-5.24603	1.55409e-07	9.89108e-06	YES	1266.3	157.3	0	0	0	0	0	0	0	0	1.14131	0	0
ENSG00000085265	FCN1	2219	66.7912	7.05345	UP	1.34557	5.24196	1.58876e-07	1.0076e-05	YES	0	0	177.159	116.561	48.0585	77.5854	81.8549	21.0626	44.0077	101.503	7.98917	1.24294	191.263
ENSG00000148671	ADIRF	10974	57.8025	7.02585	UP	1.34232	5.2341	1.65793e-07	1.04776e-05	YES	0	0	0	74.2914	88.2935	108.918	66.9722	137.433	48.856	24.6588	26.2501	55.9323	119.827
ENSG00000130300	PLVAP	83483	700.57	4.70507	UP	0.899421	5.23122	1.68391e-07	1.05931e-05	YES	47.7196	0	328.576	1014.46	711.937	1568.12	1221.62	563.95	1374.31	336.048	77.609	914.804	948.25
ENSG00000213160	KLHL23	151230	140.183	4.64137	UP	0.887321	5.23078	1.68801e-07	1.05931e-05	YES	0	10.4235	93.8789	493.141	297.292	131.298	172.391	123.216	162.978	61.3604	44.5111	177.74	54.1528
ENSG00000183615	FAM167B	84734	49.2819	5.95025	UP	1.13929	5.22275	1.76283e-07	1.10241e-05	YES	0	0.94759	31.7977	39.7075	119.587	180.535	43.4079	47.9173	43.6348	22.9385	18.261	12.4294	79.5009
ENSG00000168672	FAM84B	157638	54.9476	-4.60186	DOWN	0.882019	-5.21741	1.81438e-07	1.13071e-05	YES	497.253	108.025	0	3.84266	4.47056	1.49203	18.6034	12.6375	19.0203	5.73461	5.70655	24.8588	12.6741
ENSG00000109062	SLC9A3R1	9368	137.068	-4.37531	DOWN	0.838732	-5.21658	1.82259e-07	1.1319e-05	YES	706.804	752.386	25.741	34.5839	43.588	79.0774	0	34.7532	11.5614	16.0569	33.098	6.2147	38.0222
ENSG00000164211	STARD4	134429	67.5905	4.01965	UP	0.772989	5.20014	1.99136e-07	1.23244e-05	YES	2.76636	5.68554	142.332	28.1795	31.2939	41.7767	58.2906	64.7673	78.6918	126.735	165.49	96.9494	35.7178
ENSG00000185988	PLK5	126520	23.065	-6.75376	DOWN	1.30005	-5.195	2.04717e-07	1.26263e-05	YES	252.43	39.7988	0	0	0	1.49203	0	0	0	0	0	4.97176	1.15219
ENSG00000116833	NR5A2	2494	46.7073	6.90372	UP	1.32961	5.19228	2.07738e-07	1.27688e-05	YES	0	0	46.9394	58.9207	58.1173	49.2369	218.28	16.3235	33.5652	35.5546	47.935	27.3447	14.9784
ENSG00000015133	CCDC88C	440193	145.792	3.36083	UP	0.647365	5.19155	2.08548e-07	1.27748e-05	YES	21.4393	8.52831	225.612	131.931	204.528	213.36	203.397	236.427	258.825	107.237	76.4677	33.5594	173.98
ENSG00000151491	EPS8	2059	290.676	2.11058	UP	0.406973	5.18605	2.14803e-07	1.31132e-05	YES	74	75.8072	289.207	268.986	312.939	328.246	473.766	313.832	308.427	527.585	324.132	303.277	178.589
ENSG00000213203	GIMAP1	170575	91.2067	3.53538	UP	0.682073	5.18329	2.18007e-07	1.32637e-05	YES	12.4486	3.79036	24.2268	108.875	106.176	120.854	153.788	162.182	92.4908	76.8438	148.37	38.5312	137.11
ENSG00000197859	ADAMTSL2	9719	82.5454	7.02283	UP	1.35583	5.17973	2.22202e-07	1.34733e-05	YES	0	0	0	176.762	324.116	255.137	100.458	52.6564	53.3314	26.9527	15.9783	43.5029	24.1959
ENSG00000138623	SEMA7A	8482	45.9719	6.88539	UP	1.33018	5.17628	2.26356e-07	1.36789e-05	YES	0	0	36.3402	38.4266	15.647	92.5056	29.7654	33.1735	9.32367	71.1092	31.9567	154.125	85.2619
ENSG00000071991	CDH19	28513	23.9744	-6.28448	DOWN	1.21525	-5.17134	2.32417e-07	1.39981e-05	YES	156.299	144.034	0	0	0	0	0	0.526564	0	3.44077	0	6.2147	1.15219
ENSG00000114115	RBP1	5947	302.373	-3.90242	DOWN	0.755857	-5.16291	2.43145e-07	1.45952e-05	YES	2410.19	562.868	78.7371	47.3928	78.2348	83.5535	22.3241	40.0188	117.851	32.6873	303.588	96.9494	56.4572
ENSG00000105392	CRX	1406	10.1045	-6.99671	DOWN	1.35797	-5.15232	2.57288e-07	1.53927e-05	YES	86.4486	44.5367	0	0	0	0	0	0	0.372947	0	0	0	0
ENSG00000106991	ENG	2022	976.785	3.969	UP	0.770723	5.14971	2.60886e-07	1.55561e-05	YES	93.3645	31.2705	634.439	1968.72	2266.57	3155.64	951.253	845.135	727.619	378.485	187.175	597.854	860.684
ENSG00000149591	TAGLN	6876	727.205	4.41399	UP	0.85963	5.13475	2.82514e-07	1.67899e-05	YES	35.271	28.4277	348.26	331.749	792.407	2312.64	65.732	482.332	171.556	826.358	590.057	2172.66	1296.21
ENSG00000111335	OAS2	4939	64.1947	3.68464	UP	0.717709	5.13389	2.83816e-07	1.68117e-05	YES	8.99066	0.94759	39.3686	84.5385	105.058	83.5535	148.827	48.4439	116.359	44.1565	38.8045	50.9606	64.5225
ENSG00000087116	ADAMTS2	9509	129.857	3.72721	UP	0.727887	5.12059	3.0458e-07	1.79233e-05	YES	0.691589	19.8994	110.535	55.0781	94.9994	156.663	124.023	158.496	152.162	141.072	123.261	354.238	197.024
ENSG00000176771	NCKAP5	344148	108.571	-2.85001	DOWN	0.556531	-5.12102	3.03889e-07	1.79233e-05	YES	486.879	331.656	37.8544	52.5163	39.1174	67.1412	104.179	92.6752	40.6512	43.5831	26.2501	65.8758	23.0437
ENSG00000183888	SRARP	149563	44.0906	6.82214	UP	1.33535	5.10889	3.24053e-07	1.90069e-05	YES	0	0	63.5954	33.303	113.999	44.7608	99.2181	8.95158	99.2039	10.8958	52.5002	24.8588	21.8916
ENSG00000107317	PTGDS	5730	840.779	-5.60332	DOWN	1.09753	-5.10539	3.30114e-07	1.92993e-05	YES	6032.73	4139.07	62.0812	160.111	60.3526	211.868	142.626	72.6658	2.61063	0.573461	4.56524	7.45764	33.4134
ENSG00000176907	TCIM	56892	48.8958	6.87336	UP	1.34743	5.10109	3.377e-07	1.96422e-05	YES	0	0	112.049	7.68531	3.35292	14.9203	76.894	63.7142	90.2532	68.8154	91.3048	72.0905	34.5656
ENSG00000231764	DLX6-AS1	285987	39.0001	5.81282	UP	1.13958	5.10083	3.38169e-07	1.96422e-05	YES	0.691589	0	30.2835	73.0105	61.4702	29.8405	104.179	82.1439	44.3807	16.0569	31.9567	9.94352	23.0437
ENSG00000106852	LHX6	26468	50.108	6.88257	UP	1.34966	5.09949	3.40579e-07	1.97184e-05	YES	0	0	54.5103	75.5723	20.1175	113.394	224.481	34.2266	20.1391	21.7915	9.13048	27.3447	50.6962
ENSG00000125148	MT2A	4502	761.506	-3.29811	DOWN	0.646871	-5.09857	3.42234e-07	1.97505e-05	YES	600.299	5932.86	405.799	97.3473	176.587	258.121	246.805	384.918	350.197	246.588	312.719	349.266	538.071
ENSG00000124772	CPNE5	57699	212.174	4.1557	UP	0.815631	5.09508	3.48594e-07	2.00531e-05	YES	0.691589	22.7421	289.207	333.03	314.057	620.683	260.447	166.394	270.387	148.527	39.9458	119.322	172.828
ENSG00000198624	CCDC69	26112	190.244	3.61471	UP	0.710342	5.0887	3.60532e-07	2.06736e-05	YES	6.91589	25.5849	162.017	365.052	440.35	296.913	119.062	227.476	215.563	110.105	190.599	33.5594	279.981
ENSG00000168405	CMAHP	8418	68.135	5.1043	UP	1.00349	5.08654	3.64661e-07	2.08438e-05	YES	2.07477	0.94759	149.903	21.7751	27.941	10.4442	290.213	44.2314	43.2618	72.8296	54.7829	114.351	53.0006
ENSG00000100592	DAAM1	23002	544.678	-2.59001	DOWN	0.509347	-5.08496	3.67698e-07	2.08843e-05	YES	2323.05	1446.97	119.62	508.512	395.645	370.023	158.749	277.499	272.624	422.068	362.936	208.814	214.307
ENSG00000106278	PTPRZ1	5803	114.826	-5.40983	DOWN	1.06377	-5.08555	3.66562e-07	2.08843e-05	YES	951.627	418.835	0	96.0664	27.941	16.4123	3.72068	0	0.372947	11.4692	13.6957	21.13	5.76094
ENSG00000099953	MMP11	4320	108.407	4.27799	UP	0.841716	5.08247	3.72559e-07	2.10937e-05	YES	1.38318	9.4759	177.159	25.6177	18.9999	120.854	75.6538	72.6658	136.872	159.422	108.424	289.605	213.155
ENSG00000111913	RIPOR2	9750	48.6351	4.39576	UP	0.868055	5.06392	4.10733e-07	2.31818e-05	YES	0.691589	3.79036	59.0528	70.4487	39.1174	64.1571	58.2906	25.8016	21.258	129.029	55.9242	13.6723	91.0228
ENSG00000168016	TRANK1	9881	51.0462	4.3057	UP	0.851434	5.05699	4.25919e-07	2.39636e-05	YES	2.07477	2.84277	84.7938	51.2354	87.1759	59.6811	3.72068	63.1877	63.7739	94.6211	74.1851	50.9606	25.3481
ENSG00000159212	CLIC6	54102	141.502	-7.46385	DOWN	1.47779	-5.0507	4.40201e-07	2.46898e-05	YES	1408.77	412.201	0	2.56177	0	4.47608	0	0	0	0	9.13048	1.24294	1.15219
ENSG00000105784	RUNDC3B	154661	70.691	5.26224	UP	1.04303	5.04513	4.53224e-07	2.5341e-05	YES	0	2.84277	25.741	11.528	135.234	85.0455	163.71	241.693	114.868	24.0854	42.2284	23.6159	48.3919
ENSG00000177469	CAVIN1	284119	2716.88	2.85514	UP	0.566871	5.03667	4.73698e-07	2.64035e-05	YES	203.327	616.881	2224.32	5099.21	5466.38	5007.24	2830.2	1736.08	1762.55	2762.36	3875.89	1668.03	2067.02
ENSG00000107742	SPOCK2	9806	96.5392	4.98457	UP	0.990664	5.03155	4.86542e-07	2.70355e-05	YES	2.07477	2.84277	0	52.5163	137.47	83.5535	164.95	142.172	56.315	60.7869	315.001	141.695	95.6315
ENSG00000138758	SEPT11	55752	1112.27	2.03008	UP	0.404194	5.02254	5.09918e-07	2.8247e-05	YES	248.972	356.294	1011.47	1161.76	1449.58	1708.37	1040.55	1249.54	1235.57	1665.91	719.025	1773.68	838.792
ENSG00000172159	FRMD3	257019	35.2667	6.64691	UP	1.32394	5.02055	5.15228e-07	2.84533e-05	YES	0	0	34.826	12.8089	60.3526	2.98405	57.0504	63.1877	68.2493	34.4077	45.6524	39.7741	39.1744
ENSG00000072163	LIMS2	55679	316.837	4.14699	UP	0.826195	5.01939	5.18367e-07	2.85388e-05	YES	24.8972	9.4759	189.272	473.928	736.525	1151.84	138.905	540.254	186.473	55.6258	179.186	147.91	284.59
ENSG00000159713	TPPP3	51673	186.772	4.66895	UP	0.930387	5.01829	5.21325e-07	2.86139e-05	YES	0.691589	12.3187	105.992	247.211	132.999	868.359	53.3297	197.988	181.998	103.223	27.3914	330.622	165.915
ENSG00000130821	SLC6A8	6535	34.972	-3.95096	DOWN	0.787738	-5.01557	5.28751e-07	2.8933e-05	YES	105.813	242.583	0	6.40443	3.35292	7.46013	23.5643	5.7922	8.95073	16.6304	5.70655	9.94352	18.435
ENSG00000151067	CACNA1C	775	73.8098	3.31748	UP	0.661852	5.01243	5.37475e-07	2.9321e-05	YES	8.99066	6.63313	24.2268	49.9545	50.2938	143.235	76.894	91.6221	117.851	47.5973	115.272	141.695	85.2619
ENSG00000089356	FXYD3	5349	18.3737	-6.83371	DOWN	1.36461	-5.00781	5.50532e-07	2.99194e-05	YES	216.467	17.0566	0	3.84266	0	1.49203	0	0	0	0	0	0	0
ENSG00000156265	MAP3K7CL	56911	74.857	5.29884	UP	1.05821	5.00737	5.51778e-07	2.99194e-05	YES	0	2.84277	74.1946	40.9883	30.1763	79.0774	4.9609	37.9126	30.2087	71.6827	261.36	218.758	120.98
ENSG00000152078	TMEM56	148534	63.1173	-5.37604	DOWN	1.07485	-5.00164	5.68436e-07	3.07298e-05	YES	590.617	162.985	0	8.9662	15.647	4.47608	0	23.6954	0.372947	1.72038	2.28262	7.45764	2.30437
ENSG00000137726	FXYD6	53826	124.699	4.74139	UP	0.950122	4.9903	6.02861e-07	3.2493e-05	YES	4.14953	3.79036	0	224.155	170.999	247.676	135.185	167.447	261.063	76.8438	37.6632	150.396	141.719
ENSG00000198743	SLC5A3	6526	211.279	-2.66945	DOWN	0.535089	-4.98879	6.07573e-07	3.26488e-05	YES	670.15	831.984	96.9072	199.818	157.587	117.87	55.8102	67.9267	96.5933	64.2277	57.0655	157.853	172.828
ENSG00000166407	LMO1	4004	7.62863	-7.64309	DOWN	1.53401	-4.98243	6.27894e-07	3.36401e-05	YES	54.6355	44.5367	0	0	0	0	0	0	0	0	0	0	0
ENSG00000188488	SERPINA5	5104	142.149	4.45031	UP	0.895035	4.97222	6.61916e-07	3.53574e-05	YES	0.691589	11.3711	130.219	514.916	110.646	44.7608	85.5756	86.3565	278.591	131.896	28.5327	115.593	308.786
ENSG00000149489	ROM1	6094	128.383	-2.97013	DOWN	0.597921	-4.96743	6.78443e-07	3.6095e-05	YES	736.542	270.063	31.7977	84.5385	102.823	59.6811	27.285	98.994	74.2164	30.3935	77.609	33.5594	41.4787
ENSG00000149596	JPH2	57158	69.8272	6.80423	UP	1.36987	4.96706	6.79747e-07	3.6095e-05	YES	0	0	27.2552	154.987	82.7053	367.038	0	6.84533	22.7498	41.8627	58.2068	75.8194	70.2834
ENSG00000111906	HDDC2	51020	118.557	-2.63816	DOWN	0.532572	-4.95363	7.28425e-07	3.85657e-05	YES	532.524	301.333	115.077	30.7413	32.4116	52.2209	57.0504	71.6127	34.3111	64.8011	89.0221	94.4635	65.6747
ENSG00000112297	CRYBG1	202	148.015	-4.17225	DOWN	0.845919	-4.93221	8.13064e-07	4.29202e-05	YES	995.888	535.388	81.7655	26.8986	20.1175	85.0455	7.44136	23.1688	7.83189	10.8958	20.5436	12.4294	96.7837
ENSG00000100342	APOL1	8542	394.145	2.82882	UP	0.574436	4.92451	8.45716e-07	4.45129e-05	YES	73.3084	47.3795	327.062	745.475	504.056	766.902	563.063	451.792	233.838	178.92	612.883	180.226	438.983
ENSG00000120885	CLU	1191	10766.9	-3.94124	DOWN	0.802877	-4.9089	9.15904e-07	4.79261e-05	YES	50976.3	56087.8	1126.55	20271.3	1580.34	4770.01	4941.06	3440.04	102.187	1341.9	1772.45	5507.47	3129.34
ENSG00000197291	RAMP2-AS1	100190938	43.9243	6.69235	UP	1.36322	4.90921	9.14439e-07	4.79261e-05	YES	0	0	18.1701	24.3368	92.7641	85.0455	155.028	71.0861	67.5034	15.4835	15.9783	3.72882	21.8916
ENSG00000165588	OTX2	5015	100.578	-8.26927	DOWN	1.68801	-4.89882	9.6412e-07	5.03024e-05	YES	843.739	461.476	0	0	0	0	0	0	0	0	0	0	2.30437
ENSG00000248441	LINC01197	400456	33.7325	6.53782	UP	1.33841	4.88478	1.03547e-06	5.38684e-05	YES	0	0	0	38.4266	42.4703	29.8405	55.8102	34.7532	32.0734	47.0238	78.7503	29.8306	49.5441
ENSG00000068137	PLEKHH3	79990	126.239	2.85534	UP	0.585197	4.87928	1.06475e-06	5.52317e-05	YES	6.2243	32.218	175.644	210.065	108.411	129.806	158.749	94.2549	137.617	147.38	66.1959	253.56	120.98
ENSG00000188039	NWD1	284434	28.9332	-5.97466	DOWN	1.22476	-4.87822	1.07047e-06	5.53681e-05	YES	232.374	125.082	0	40.9883	0	8.95216	0	1.05313	0	0	0	1.24294	2.30437
ENSG00000172965	MIR4435-2HG	541471	699.656	3.41771	UP	0.701301	4.87338	1.09703e-06	5.65791e-05	YES	10.3738	126.977	573.872	1467.9	363.233	1048.89	425.397	903.057	929.757	915.245	273.914	1344.86	712.052
ENSG00000171388	APLN	8862	335.287	4.62314	UP	0.948973	4.87173	1.10627e-06	5.6892e-05	YES	2.76636	20.847	926.675	222.874	62.5878	475.956	8.68158	135.853	353.927	413.466	583.209	863.844	288.047
ENSG00000071282	LMCD1	29995	147.948	2.05632	UP	0.422296	4.86938	1.1195e-06	5.74078e-05	YES	40.8038	37.9036	181.701	137.055	176.587	143.235	213.319	163.235	82.7942	155.408	189.457	248.588	153.241
ENSG00000269821	KCNQ1OT1	10984	558.833	-2.381	DOWN	0.489848	-4.86069	1.16979e-06	5.98162e-05	YES	1006.95	2587.87	290.722	137.055	284.998	361.07	378.269	274.34	277.1	555.111	490.763	356.724	263.851
ENSG00000133048	CHI3L1	1116	296.584	-7.12724	DOWN	1.47002	-4.8484	1.24459e-06	6.34599e-05	YES	1800.9	2003.2	0	12.8089	0	1.49203	0	10.0047	0.745894	0	0	14.9153	73.74
ENSG00000244734	HBB	3043	607.17	5.07758	UP	1.04849	4.84274	1.28058e-06	6.511e-05	YES	4.14953	22.7421	1408.18	470.085	284.998	255.137	2546.18	1081.04	91.7449	411.745	1099.08	4.97176	213.155
ENSG00000101276	SLC52A3	113278	33.6526	6.51139	UP	1.34489	4.84158	1.2881e-06	6.53076e-05	YES	0	0	36.3402	26.8986	73.7642	23.8724	64.4917	68.4533	88.7614	6.88154	22.8262	13.6723	11.5219
ENSG00000156453	PCDH1	5097	128.334	3.27621	UP	0.677631	4.8348	1.33283e-06	6.73848e-05	YES	25.5888	1.89518	171.102	137.055	176.587	308.849	57.0504	178.505	108.155	101.503	170.055	84.52	147.48
ENSG00000244300	GATA2-AS1	101927167	68.1462	5.9593	UP	1.23506	4.82512	1.39918e-06	7.05409e-05	YES	0	0.94759	0	158.83	119.587	59.6811	106.659	252.751	107.409	14.3365	19.4023	18.6441	27.6525
ENSG00000198771	RCSD1	92241	237.352	3.2967	UP	0.683734	4.82161	1.42402e-06	7.15918e-05	YES	40.1122	10.4235	493.621	564.871	183.293	586.366	197.196	169.554	174.912	228.811	123.261	170.283	142.871
ENSG00000161791	FMNL3	91010	1040.58	3.06689	UP	0.636717	4.81673	1.45931e-06	7.31613e-05	YES	166.673	99.4969	402.771	2066.07	2037.46	1423.39	1562.68	1614.44	1544.75	942.197	297.882	707.233	662.508
ENSG00000015413	DPEP1	1800	50.892	6.62457	UP	1.37586	4.81485	1.47313e-06	7.36482e-05	YES	0	0	45.4253	49.9545	210.116	176.059	28.5252	7.37189	33.5652	77.9908	22.8262	7.45764	2.30437
ENSG00000180071	ANKRD18A	253650	20.7812	-6.14126	DOWN	1.27598	-4.81297	1.48707e-06	7.41388e-05	YES	193.645	65.3837	0	0	0	2.98405	1.24023	0	0	0	1.14131	0	5.76094
ENSG00000111145	ELK3	2004	216.145	2.27567	UP	0.474582	4.79511	1.62585e-06	8.061e-05	YES	33.8879	65.3837	334.633	139.617	271.586	134.282	312.537	267.494	359.521	295.333	223.697	170.283	201.633
ENSG00000156076	WIF1	11197	118.999	5.86335	UP	1.22274	4.79527	1.62455e-06	8.061e-05	YES	0	1.89518	7.57088	219.031	10.0588	38.7927	214.559	165.341	1.11884	87.1661	136.957	595.368	69.1312
ENSG00000148516	ZEB1	6935	1091.64	2.36129	UP	0.493253	4.78719	1.69135e-06	8.36265e-05	YES	250.355	218.893	1314.3	1827.82	1606.05	690.808	1319.6	1088.93	2001.23	1543.76	1007.78	840.228	481.614
ENSG00000072952	MRVI1	10335	229.121	3.77815	UP	0.789481	4.78561	1.70468e-06	8.40539e-05	YES	31.1215	1.89518	196.843	61.4825	185.528	141.743	341.062	331.735	155.146	182.361	827.449	256.046	266.155
ENSG00000137501	SYTL2	54843	167.582	2.28327	UP	0.479203	4.76474	1.891e-06	9.29856e-05	YES	20.7477	55.9078	202.899	251.054	242.528	204.408	249.285	183.771	148.433	233.972	111.848	166.554	107.153
ENSG00000164736	SOX17	64321	35.1299	6.48078	UP	1.36127	4.76085	1.92784e-06	9.45379e-05	YES	0	0	60.567	1.28089	31.2939	10.4442	16.1229	64.2408	32.8193	33.2608	120.979	37.2882	48.3919
ENSG00000101331	CCM2L	140706	43.5347	6.54574	UP	1.37768	4.75129	2.02123e-06	9.88473e-05	YES	0	0	0	70.4487	96.117	113.394	115.341	40.5454	55.1961	10.8958	18.261	11.1865	34.5656
ENSG00000232044	LINC01105		9.78011	-6.92704	DOWN	1.45976	-4.74532	2.08178e-06	0.000101532	YES	71.2337	55.9078	0	0	0	0	0	0	0	0	0	0	0
ENSG00000160013	PTGIR	5739	134.244	2.63761	UP	0.556433	4.7402	2.13505e-06	0.000103567	YES	40.8038	5.68554	210.47	188.29	99.4699	229.772	125.263	173.239	116.732	114.119	171.196	149.153	120.98
ENSG00000164292	RHOBTB3	22836	273.89	-2.8585	DOWN	0.603032	-4.74021	2.13499e-06	0.000103567	YES	1224.11	853.778	39.3686	236.964	107.293	171.583	68.2124	78.458	97.3391	217.342	100.435	258.532	107.153
ENSG00000075884	ARHGAP15	55843	30.9459	5.49772	UP	1.16007	4.73912	2.14649e-06	0.000103842	YES	0.691589	0	60.567	15.3706	3.35292	38.7927	62.0113	25.8016	64.1469	31.5404	12.5544	45.9888	41.4787
ENSG00000111863	ADTRP	84830	69.0921	-5.19567	DOWN	1.09722	-4.73529	2.18747e-06	0.00010554	YES	598.225	217.946	77.2229	3.84266	0	8.95216	0	25.8016	0	12.0427	6.84786	2.48588	6.91312
ENSG00000131477	RAMP2	10266	247.125	3.9684	UP	0.838667	4.7318	2.22543e-06	0.000107083	YES	28.3552	1.89518	113.563	119.122	419.115	161.139	768.94	440.734	515.413	169.171	54.7829	171.526	248.872
ENSG00000115380	EFEMP1	2202	845.838	-3.90449	DOWN	0.825931	-4.72738	2.27434e-06	0.000108853	YES	4417.87	3958.08	69.6521	35.8648	141.94	113.394	404.314	169.554	34.3111	217.342	264.784	479.775	689.008
ENSG00000175538	KCNE3	10008	184.762	3.74409	UP	0.791916	4.72789	2.26861e-06	0.000108853	YES	17.9813	9.4759	245.296	187.009	107.293	71.6173	104.179	50.5501	773.865	153.114	162.066	360.453	159.002
ENSG00000188937	NYX	60506	9.80704	-6.74446	DOWN	1.42725	-4.72548	2.2957e-06	0.000109583	YES	112.037	14.2138	0	0	0	0	1.24023	0	0	0	0	0	0
ENSG00000169851	PCDH7	5099	116.499	-5.08764	DOWN	1.07785	-4.72016	2.35663e-06	0.000112193	YES	260.038	1102.99	0	12.8089	1.11764	8.95216	1.24023	20.536	13.4261	16.6304	47.935	0	28.8047
ENSG00000118298	CA14	23632	7.07725	-7.43003	DOWN	1.57557	-4.71577	2.40797e-06	0.000114334	YES	74	18.0042	0	0	0	0	0	0	0	0	0	0	0
ENSG00000144724	PTPRG	5793	456.89	2.59927	UP	0.551896	4.7097	2.48076e-06	0.000117479	YES	73.3084	91.9162	693.492	438.063	533.114	398.371	1153.41	414.406	527.347	446.153	697.34	303.277	169.372
ENSG00000172578	KLHL6	89857	36.0277	3.15686	UP	0.67151	4.70114	2.58719e-06	0.000122197	YES	1.38318	7.58072	48.4536	58.9207	36.8821	44.7608	42.1677	36.3329	54.0773	37.275	20.5436	22.3729	57.6094
ENSG00000128872	TMOD2	29767	185.29	3.36063	UP	0.71532	4.69807	2.62626e-06	0.000123717	YES	26.972	10.4235	130.219	192.133	616.937	92.5056	183.553	258.016	409.123	73.9765	152.935	147.91	114.067
ENSG00000136960	ENPP2	5168	128.412	-4.00285	DOWN	0.854848	-4.68253	2.83352e-06	0.000133131	YES	850.655	446.315	1.51418	6.40443	13.4117	20.8884	97.9778	37.9126	13.799	45.8769	20.5436	47.2317	66.8269
ENSG00000132530	XAF1	54739	516.084	2.72241	UP	0.581824	4.67909	2.88145e-06	0.000135029	YES	134.86	35.0608	230.155	476.489	718.642	499.829	767.7	680.32	920.806	994.956	588.916	362.939	298.416
ENSG00000070614	NDST1	3340	1017.63	2.2175	UP	0.474098	4.6773	2.90681e-06	0.000135863	YES	314.673	168.671	1647.42	1008.06	1581.46	1383.11	783.823	1083.67	1419.81	752.381	1390.11	457.402	1238.6
ENSG00000187098	MITF	4286	134.494	-4.45654	DOWN	0.953124	-4.67572	2.92924e-06	0.000136556	YES	853.421	608.353	37.8544	1.28089	25.7057	38.7927	0	26.8548	8.95073	5.73461	31.9567	32.3165	77.1965
ENSG00000138640	FAM13A	10144	110.624	-2.93116	DOWN	0.627507	-4.67111	2.99571e-06	0.000139293	YES	204.019	656.68	19.6843	42.2692	39.1174	29.8405	100.458	34.7532	80.9295	68.8154	92.4461	31.0735	38.0222
ENSG00000173517	PEAK1	79834	652.313	2.03296	UP	0.435423	4.66893	3.02779e-06	0.000140421	YES	133.477	219.841	925.161	986.282	920.935	931.024	736.694	629.244	967.051	638.263	399.458	560.566	432.07
ENSG00000109472	CPE	1363	493.361	2.71109	UP	0.580913	4.66695	3.05701e-06	0.00014141	YES	107.888	55.9078	325.548	941.451	1060.64	550.558	915.287	324.89	523.99	262.072	578.644	513.334	253.481
ENSG00000182809	CRIP2	1397	876.526	4.88159	UP	1.04661	4.66417	3.09865e-06	0.000142968	YES	0	45.4843	195.329	2820.51	1131.05	3998.63	507.252	267.494	348.705	341.21	318.425	474.803	945.946
ENSG00000206190	ATP10A	57194	42.27	4.79723	UP	1.03047	4.65539	3.23375e-06	0.000148819	YES	1.38318	0.94759	33.3119	29.4604	194.469	55.205	9.92181	57.3954	32.0734	16.6304	52.5002	54.6894	11.5219
ENSG00000129757	CDKN1C	1028	71.7316	-2.56477	DOWN	0.551264	-4.65253	3.27882e-06	0.000150507	YES	281.477	210.365	43.9111	40.9883	41.3527	53.7129	18.6034	21.0626	15.6638	32.6873	247.664	53.4464	57.6094
ENSG00000180785	OR51E1	143503	38.7648	6.43603	UP	1.38405	4.65013	3.31722e-06	0.000151881	YES	0	0	0	126.808	25.7057	52.2209	64.4917	40.0188	29.4628	83.7254	4.56524	59.6611	17.2828
ENSG00000277494	GPIHBP1	338328	42.2611	6.43163	UP	1.3876	4.63507	3.5682e-06	0.000162957	YES	0	0	63.5954	43.5501	93.8817	95.4897	125.263	0	16.4097	16.0569	25.1088	12.4294	57.6094
ENSG00000154188	ANGPT1	284	64.512	3.23542	UP	0.698367	4.63284	3.60692e-06	0.000164307	YES	0.691589	14.2138	60.567	85.8193	65.9408	40.2847	100.458	109.525	113.003	51.0381	87.8808	75.8194	33.4134
ENSG00000089220	PEBP1	5037	1884.71	-1.95062	DOWN	0.421145	-4.63172	3.62646e-06	0.000164692	YES	6690.43	3539.25	1084.15	1033.67	999.17	1483.07	1209.22	992.046	936.843	954.813	2031.53	1776.16	1770.91
ENSG00000148604	RGR	5995	82.342	-7.51733	DOWN	1.62316	-4.6313	3.63371e-06	0.000164692	YES	1052.6	11.3711	0	3.84266	0	1.49203	0	0	0	0	1.14131	0	0
ENSG00000123836	PFKFB2	5208	141.867	-2.52335	DOWN	0.54522	-4.62814	3.68973e-06	0.000166765	YES	577.477	384.721	66.6237	125.527	70.4113	108.918	22.3241	104.26	49.6019	67.6685	134.675	57.1753	74.8922
ENSG00000240024	LINC00888	100505687	29.4541	4.05505	UP	0.876262	4.62767	3.69805e-06	0.000166765	YES	0.691589	2.84277	21.1985	23.0559	13.4117	31.3326	32.2459	74.2455	56.315	50.4646	15.9783	32.3165	28.8047
ENSG00000090539	CHRD	8646	37.184	5.4878	UP	1.18659	4.62483	3.749e-06	0.000168639	YES	0	0.94759	115.077	17.9324	15.647	25.3644	143.866	43.1782	8.20483	20.0712	10.2718	29.8306	53.0006
ENSG00000140836	ZFHX3	463	860.864	1.98067	UP	0.428542	4.62187	3.80291e-06	0.000170637	YES	197.794	285.224	1043.27	1661.31	1272.99	1356.25	817.309	814.068	846.962	747.22	859.406	696.047	593.376
ENSG00000031081	ARHGAP31	57514	90.01	3.36775	UP	0.729004	4.61966	3.84368e-06	0.000172036	YES	1.38318	17.0566	286.179	51.2354	90.5288	120.854	85.5756	76.3517	84.659	69.9623	62.772	79.5482	144.023
ENSG00000184254	ALDH1A3	220	366.851	-5.15021	DOWN	1.11581	-4.61566	3.91849e-06	0.000174948	YES	2747.68	1573	104.478	17.9324	30.1763	28.3485	64.4917	0	0.372947	23.5119	13.6957	150.396	14.9784
ENSG00000124785	NRN1	51299	43.7809	4.61064	UP	0.999648	4.61227	3.98303e-06	0.000177388	YES	2.76636	0	40.8827	12.8089	7.82348	23.8724	52.0895	19.4829	63.401	47.5973	98.1526	139.209	61.0659
ENSG00000243811	APOBEC3D	140564	22.7039	4.54803	UP	0.986275	4.61132	4.00124e-06	0.000177758	YES	0.691589	0.94759	13.6276	15.3706	10.0588	41.7767	37.2068	17.9032	38.4135	25.8058	38.8045	21.13	33.4134
ENSG00000088882	CPXM1	56265	83.7249	6.02186	UP	1.3064	4.60951	4.03624e-06	0.00017887	YES	0.691589	0	139.304	394.513	11.1764	270.057	0	11.5844	58.9256	130.749	26.2501	34.8023	10.3697
ENSG00000150510	FAM124A	220108	17.5542	-4.63209	DOWN	1.00583	-4.60522	4.12031e-06	0.000182146	YES	125.869	71.0692	0	0	0	4.47608	0	3.68595	24.2415	5.16115	4.56524	1.24294	6.91312
ENSG00000168743	NPNT	255743	37.4457	6.38816	UP	1.38762	4.60368	4.15088e-06	0.000183047	YES	0	0	0	46.1119	14.5293	22.3804	12.4023	161.129	51.0937	21.2181	25.1088	83.277	49.5441
ENSG00000081277	PKP1	5317	23.2328	-5.60125	DOWN	1.21819	-4.598	4.26569e-06	0.000187649	YES	183.963	98.5493	0	0	2.23528	8.95216	0	0	0	2.29385	0	3.72882	2.30437
ENSG00000105122	RASAL3	64926	100.853	3.69554	UP	0.803931	4.59683	4.28961e-06	0.000188239	YES	9.68225	5.68554	36.3402	220.312	264.881	241.708	94.2572	62.6611	85.4048	39.5688	42.2284	44.7459	163.611
ENSG00000112769	LAMA4	3910	793.267	2.58343	UP	0.562316	4.59426	4.34294e-06	0.000190115	YES	69.1589	220.788	787.371	453.434	472.762	659.476	710.649	1042.6	1487.69	1664.19	700.764	1336.16	707.443
ENSG00000171243	SOSTDC1	25928	7.00642	-7.3388	DOWN	1.59794	-4.59266	4.37633e-06	0.00019111	YES	81.6075	9.4759	0	0	0	0	0	0	0	0	0	0	0
ENSG00000206172	HBA1	3039	73.1292	5.94676	UP	1.29671	4.58603	4.51762e-06	0.000196802	YES	0.691589	0	43.9111	188.29	62.5878	120.854	380.749	77.4049	13.0531	41.2892	4.56524	0	17.2828
ENSG00000079337	RAPGEF3	10411	168.818	4.01727	UP	0.876882	4.58132	4.62053e-06	0.000200797	YES	19.3645	0	180.187	341.996	341.998	393.895	244.325	73.1924	287.915	55.6258	67.3373	60.9041	127.893
ENSG00000267045	AC006126.4		40.0548	6.36246	UP	1.39251	4.56907	4.89896e-06	0.000212383	YES	0	0	198.357	1.28089	54.7644	7.46013	26.0447	26.3282	117.105	23.5119	37.6632	7.45764	20.7394
ENSG00000130052	STARD8	9754	145.944	3.98279	UP	0.871898	4.56795	4.92512e-06	0.000213003	YES	0.691589	17.0566	236.211	290.761	326.351	216.344	329.9	146.911	123.445	41.2892	37.6632	53.4464	77.1965
ENSG00000251322	SHANK3	85358	25.6568	4.66509	UP	1.02165	4.56623	4.96565e-06	0.000214239	YES	0.691589	0.94759	30.2835	7.68531	16.7646	13.4282	49.609	24.2219	60.7903	54.4788	29.674	16.1582	28.8047
ENSG00000272783	AC147067.2		39.9282	6.35619	UP	1.39311	4.5626	5.05244e-06	0.000217461	YES	0	0	15.1418	38.4266	125.176	58.189	0	44.7579	139.109	25.2323	10.2718	7.45764	55.305
ENSG00000043355	ZIC2	7546	38.8257	6.34162	UP	1.39355	4.55071	5.34658e-06	0.000229311	YES	0	0	0	8.9662	31.2939	23.8724	153.788	62.6611	134.261	25.2323	17.1196	19.887	27.6525
ENSG00000185112	FAM43A	131583	206.791	3.93031	UP	0.86372	4.55044	5.35331e-06	0.000229311	YES	25.5888	0	68.1379	130.65	290.586	373.007	243.084	156.916	70.114	267.233	620.872	105.65	336.439
ENSG00000188536	HBA2	3040	102.694	5.1616	UP	1.13505	4.54747	5.42953e-06	0.000232022	YES	0	3.79036	74.1946	256.177	108.411	138.758	348.503	161.129	27.2251	149.1	25.1088	0	42.6309
ENSG00000112715	VEGFA	7422	201.705	-4.04871	DOWN	0.892174	-4.53803	5.67829e-06	0.000242076	YES	419.795	1639.33	83.2796	65.3252	8.94112	10.4442	9.92181	30.5407	8.57778	55.6258	45.6524	69.6047	175.132
ENSG00000047457	CP	1356	967.255	-4.86501	DOWN	1.07228	-4.53707	5.70404e-06	0.000242597	YES	5137.12	5961.29	40.8827	382.985	5.5882	22.3804	70.6929	163.235	2.23768	47.0238	37.6632	226.215	477.006
ENSG00000087237	CETP	1071	33.3655	6.30337	UP	1.38972	4.5357	5.74132e-06	0.000243606	YES	0	0	0	24.3368	17.8822	80.5694	48.3688	45.811	114.495	16.0569	12.5544	14.9153	58.7615
ENSG00000143153	ATP1B1	481	255.315	-3.53638	DOWN	0.780604	-4.5303	5.88987e-06	0.000249239	YES	1311.25	1032.87	116.591	87.1002	56.9996	102.95	1.24023	129.535	87.2696	148.527	33.098	58.4182	153.241
ENSG00000164318	EGFLAM	133584	59.807	4.69114	UP	1.0356	4.52987	5.90187e-06	0.000249239	YES	0	3.79036	0	134.493	94.9994	58.189	104.179	101.627	74.2164	24.0854	28.5327	80.7911	72.5878
ENSG00000176485	PLA2G16	11145	363.188	-2.79222	DOWN	0.61757	-4.5213	6.14606e-06	0.000258943	YES	1756.64	948.537	95.393	99.9091	157.587	104.442	158.749	303.827	138.736	86.5927	504.459	160.339	206.242
ENSG00000122641	INHBA	3624	965.284	4.02049	UP	0.890571	4.5145	6.3466e-06	0.000266765	YES	34.5795	76.7548	702.577	161.392	802.465	1274.19	380.749	345.426	131.65	1168.14	3026.75	3645.54	798.466
ENSG00000120318	ARAP3	64411	275.589	2.5553	UP	0.566547	4.5103	6.47366e-06	0.00027147	YES	40.1122	62.5409	180.187	381.704	496.232	475.956	251.766	301.721	560.539	216.195	99.2939	287.119	229.285
ENSG00000106538	RARRES2	5919	127.533	-5.28497	DOWN	1.17213	-4.50886	6.51775e-06	0.000272682	YES	519.383	1002.55	15.1418	40.9883	0	13.4282	0	4.21251	0	5.73461	15.9783	2.48588	38.0222
ENSG00000100311	PDGFB	5155	29.7628	6.22454	UP	1.38147	4.50573	6.61452e-06	0.000276087	YES	0	0	6.0567	14.0897	24.5881	29.8405	3.72068	22.6422	17.1556	26.3792	51.3589	155.368	35.7178
ENSG00000215845	TSTD1	100131187	86.5521	-2.45919	DOWN	0.546445	-4.50033	6.7847e-06	0.000282533	YES	277.327	297.543	40.8827	69.1678	70.4113	43.2688	43.4079	106.892	25.3604	22.9385	44.5111	38.5312	44.9353
ENSG00000108823	SGCA	6442	51.7685	4.59147	UP	1.021	4.49703	6.89087e-06	0.00028629	YES	0.691589	2.84277	63.5954	152.425	13.4117	180.535	64.4917	12.111	17.5285	10.8958	49.0763	54.6894	50.6962
ENSG00000196460	RFX8	731220	33.0507	6.26853	UP	1.39463	4.49475	6.96514e-06	0.000288707	YES	0	0	0	90.9429	16.7646	56.697	38.447	40.0188	75.3353	9.74885	4.56524	52.2035	44.9353
ENSG00000152931	PART1	25859	34.1437	6.25607	UP	1.39713	4.4778	7.54158e-06	0.000311881	YES	0	0	62.0812	15.3706	105.058	11.9362	78.1342	49.497	45.8725	17.2038	52.5002	6.2147	0
ENSG00000085552	IGSF9	57549	7.64643	-6.42232	DOWN	1.43447	-4.47714	7.56507e-06	0.000312133	YES	62.243	36.0084	0	0	0	0	0	0	0	0	0	0	1.15219
ENSG00000142798	HSPG2	3339	2131.42	3.33871	UP	0.745872	4.47624	7.59678e-06	0.000312723	YES	105.813	328.814	1115.95	2952.44	1946.93	8209.13	2195.2	1489.12	1599.2	920.979	527.285	2432.43	3885.18
ENSG00000090659	CD209	30835	30.6688	6.21816	UP	1.38943	4.47533	7.62924e-06	0.00031334	YES	0	0	90.8505	40.9883	59.2349	55.205	8.68158	75.2986	26.8522	2.86731	3.42393	9.94352	25.3481
ENSG00000069020	MAST4	375449	359.625	1.76188	UP	0.393888	4.47305	7.71103e-06	0.000315256	YES	105.813	128.872	311.92	361.21	397.88	531.161	198.436	461.796	507.954	492.603	455.382	326.893	395.2
ENSG00000183779	ZNF703	80139	155.043	2.8274	UP	0.632095	4.47307	7.71058e-06	0.000315256	YES	7.60748	39.7988	216.527	162.672	215.704	350.626	163.71	137.96	106.663	161.143	50.2176	169.04	233.894
ENSG00000090097	PCBP4	57060	306.918	-3.5524	DOWN	0.794813	-4.46948	7.84103e-06	0.000319843	YES	1930.92	899.263	3.02835	46.1119	160.94	180.535	173.632	50.0236	80.5565	82.5785	47.935	161.582	172.828
ENSG00000138080	EMILIN1	11117	308.147	4.62596	UP	1.03611	4.46474	8.0165e-06	0.000326259	YES	0	19.8994	104.478	782.621	308.469	1356.25	135.185	47.9173	88.0155	214.475	65.0546	518.306	365.243
ENSG00000265107	GJA5	2702	67.1595	6.29928	UP	1.41257	4.45943	8.21772e-06	0.000333691	YES	0	0	178.673	2.56177	6.70584	58.189	203.397	175.872	0	41.2892	2.28262	96.9494	107.153
ENSG00000259126	AL161752.1		5.94419	-7.14977	DOWN	1.60378	-4.45808	8.26968e-06	0.000335043	YES	49.7944	27.4801	0	0	0	0	0	0	0	0	0	0	0
ENSG00000105971	CAV2	858	425.749	2.05715	UP	0.461955	4.45314	8.46252e-06	0.000342084	YES	92.6729	133.61	343.718	316.379	733.172	431.196	823.51	596.07	503.851	391.101	321.849	546.894	300.721
ENSG00000229444	LOC101929592	101929592	6.234	-7.17144	DOWN	1.61076	-4.45221	8.49902e-06	0.000342787	YES	67.7757	13.2663	0	0	0	0	0	0	0	0	0	0	0
ENSG00000136237	RAPGEF5	9771	155.278	3.62535	UP	0.816183	4.44184	8.91942e-06	0.000358937	YES	20.0561	4.73795	63.5954	70.4487	119.587	101.458	24.8045	321.73	366.234	369.309	291.034	150.396	115.219
ENSG00000115252	PDE1A	5136	23.8296	5.18423	UP	1.16748	4.44051	8.97467e-06	0.000360352	YES	0.691589	0	0	37.1457	27.941	26.8565	26.0447	25.8016	48.856	20.6446	35.3806	38.5312	21.8916
ENSG00000273100	AL596442.2		31.9484	6.20929	UP	1.39925	4.43759	9.09734e-06	0.000364341	YES	0	0	0	42.2692	144.176	68.6332	19.8436	27.3813	36.1759	11.4692	7.98917	28.5876	28.8047
ENSG00000275385	CCL18	6362	12.7301	-5.85034	DOWN	1.31848	-4.43718	9.1146e-06	0.000364341	YES	145.234	13.2663	0	1.28089	1.11764	0	0	0	0	3.44077	0	0	155.545
ENSG00000064300	NGFR	4804	82.3947	6.28152	UP	1.41791	4.43013	9.41781e-06	0.000375624	YES	0	0	18.1701	344.558	124.058	196.947	138.905	76.8783	2.98358	0	0	84.52	84.1097
ENSG00000136114	THSD1	55901	66.4453	5.0656	UP	1.14378	4.42882	9.47519e-06	0.000377075	YES	0.691589	1.89518	122.648	0	24.5881	11.9362	8.68158	87.4096	181.998	121.574	159.783	90.7347	51.8484
ENSG00000105976	MET	4233	108.13	-4.23203	DOWN	0.957411	-4.42029	9.85691e-06	0.000391398	YES	781.496	361.979	0	25.6177	6.70584	25.3644	50.8493	24.2219	54.0773	19.4977	0	23.6159	32.2612
ENSG00000127329	PTPRB	5787	284.327	3.45812	UP	0.782558	4.41899	9.91625e-06	0.000392885	YES	0.691589	52.1174	516.334	211.346	420.233	183.519	553.141	355.431	532.195	319.418	244.24	125.537	182.046
ENSG00000260244	AC104083.1		35.3987	6.20172	UP	1.40393	4.41739	9.99021e-06	0.000394943	YES	0	0	15.1418	3.84266	0	17.9043	28.5252	62.6611	80.5565	60.2135	18.261	145.424	27.6525
ENSG00000189292	ALKAL2	285016	13.6434	-5.61568	DOWN	1.27268	-4.41248	1.02194e-05	0.000403114	YES	93.3645	74.8596	0	0	1.11764	0	0	0	36.9217	0	0	1.24294	2.30437
ENSG00000176438	SYNE3	161176	92.6546	3.15084	UP	0.714264	4.41131	1.02746e-05	0.000404403	YES	6.91589	15.1614	22.7126	89.662	68.176	105.934	199.676	259.069	108.901	100.356	50.2176	67.1188	110.61
ENSG00000185561	TLCD2	727910	371.061	-1.82012	DOWN	0.412745	-4.40978	1.03474e-05	0.000406379	YES	1033.23	873.678	325.548	288.199	288.351	168.599	318.738	298.035	275.235	244.295	396.034	164.068	149.784
ENSG00000136160	EDNRB	1910	40.4484	3.84198	UP	0.872066	4.40561	1.05485e-05	0.000413372	YES	0	5.68554	77.2229	26.8986	30.1763	26.8565	54.5699	64.7673	86.5237	28.0996	10.2718	41.017	73.74
ENSG00000134531	EMP1	2012	276.989	3.00147	UP	0.68192	4.40149	1.07509e-05	0.000420385	YES	21.4393	52.1174	646.553	110.156	132.999	225.296	150.067	206.413	223.768	605.002	256.795	632.657	337.591
ENSG00000254211	LINC01485	101928154	6.50205	-7.15134	DOWN	1.62605	-4.39798	1.09263e-05	0.000426317	YES	78.8412	5.68554	0	0	0	0	0	0	0	0	0	0	0
ENSG00000019102	VSIG2	23584	30.2702	6.15456	UP	1.40034	4.39503	1.10756e-05	0.000431203	YES	0	0	0	73.0105	56.9996	98.4737	29.7654	15.2703	42.5159	3.44077	19.4023	22.3729	32.2612
ENSG00000169991	IFFO2	126917	95.0848	3.51621	UP	0.800327	4.39347	1.11556e-05	0.00043338	YES	0	17.0566	177.159	58.9207	36.8821	162.631	55.8102	132.168	177.15	115.266	60.4894	150.396	92.175
ENSG00000143365	RORC	6097	11.1147	-5.67265	DOWN	1.29155	-4.39214	1.12243e-05	0.000435105	YES	42.8785	93.8114	0	0	0	0	0	0.526564	0.372947	0	1.14131	0	5.76094
ENSG00000158258	CLSTN2	64084	39.3812	-5.15358	DOWN	1.17349	-4.39166	1.12489e-05	0.000435119	YES	269.028	196.151	0	2.56177	13.4117	14.9203	1.24023	0	0.372947	0	1.14131	6.2147	6.91312
ENSG00000139354	GAS2L3	283431	24.6358	6.05	UP	1.37808	4.39017	1.13264e-05	0.000437176	YES	0	0	68.1379	5.12354	11.1764	11.9362	93.0169	7.89846	13.799	42.4362	14.837	32.3165	19.5872
ENSG00000134982	APC	324	290.156	-2.73175	DOWN	0.622958	-4.38512	1.1592e-05	0.000446467	YES	1611.4	512.646	51.482	116.561	222.41	120.854	65.732	138.486	318.497	217.342	81.033	187.684	127.893
ENSG00000119699	TGFB3	7043	116.52	4.26547	UP	0.974471	4.37721	1.20208e-05	0.000461991	YES	2.07477	8.52831	1.51418	192.133	52.5291	216.344	62.0113	58.9751	121.581	158.275	119.837	459.888	61.0659
ENSG00000106819	ASPN	54829	81.0046	5.30858	UP	1.21336	4.37511	1.21369e-05	0.000465455	YES	2.07477	0	202.899	5.12354	46.9409	77.5854	1.24023	44.2314	4.84831	170.892	212.284	257.289	27.6525
ENSG00000142611	PRDM16	63976	24.9196	-4.98919	DOWN	1.1414	-4.37112	1.2361e-05	0.000473038	YES	96.8225	193.308	0	1.28089	6.70584	2.98405	0	0.526564	0.372947	0	12.5544	2.48588	6.91312
ENSG00000174938	SEZ6L2	26470	122.315	-3.8749	DOWN	0.88752	-4.36599	1.26551e-05	0.000483262	YES	388.673	823.455	6.0567	47.3928	111.764	40.2847	6.20113	19.4829	4.84831	24.0854	9.13048	37.2882	71.4356
ENSG00000137752	CASP1	834	32.5631	3.5097	UP	0.804546	4.36234	1.28678e-05	0.000490343	YES	2.07477	3.79036	4.54253	33.303	22.3528	25.3644	60.7711	46.3376	53.3314	59.0665	42.2284	29.8306	40.3266
ENSG00000177519	RPRM	56475	10.4473	-6.24493	DOWN	1.43551	-4.35032	1.35939e-05	0.000516026	YES	69.8505	62.5409	0	0	0	0	0	0	0	0	3.42393	0	0
ENSG00000183160	TMEM119	338773	25.6096	6.04215	UP	1.38893	4.35023	1.35993e-05	0.000516026	YES	0	0	1.51418	30.7413	14.5293	99.9658	22.3241	33.7001	6.3401	16.6304	63.9133	8.70058	34.5656
ENSG00000147872	PLIN2	123	530.065	-2.68475	DOWN	0.617557	-4.34737	1.37781e-05	0.000521707	YES	634.187	3184.85	319.491	162.672	189.999	176.059	117.821	292.769	328.939	563.139	338.969	159.096	422.853
ENSG00000198223	CSF2RA	1438	156.423	3.53375	UP	0.814618	4.33792	1.43836e-05	0.000543487	YES	14.5234	12.3187	133.247	277.952	111.764	313.326	81.8549	34.2266	42.8889	145.086	598.046	91.9776	176.285
ENSG00000105855	ITGB8	3696	165.095	-5.0218	DOWN	1.1582	-4.33586	1.45194e-05	0.000547465	YES	1422.6	509.803	49.9678	38.4266	2.23528	1.49203	3.72068	15.2703	1.49179	0	3.42393	77.0623	20.7394
ENSG00000125878	TCF15	6939	30.1226	5.21599	UP	1.2032	4.3351	1.45695e-05	0.000547698	YES	0	0.94759	22.7126	0	13.4117	25.3644	22.3241	22.1157	61.1633	71.6827	28.5327	32.3165	91.0228
ENSG00000197444	OGDHL	55753	5.87542	-7.04953	DOWN	1.62625	-4.33484	1.45866e-05	0.000547698	YES	65.0094	11.3711	0	0	0	0	0	0	0	0	0	0	0
ENSG00000158296	SLC13A3	64849	23.0661	-5.88613	DOWN	1.35824	-4.33365	1.4666e-05	0.000549533	YES	195.028	92.8638	0	0	0	0	0	0.526564	0	5.73461	5.70655	0	0
ENSG00000163947	ARHGEF3	50650	210.585	-2.84801	DOWN	0.657963	-4.32852	1.50112e-05	0.000561294	YES	1060.21	542.021	65.1095	64.0443	54.7644	29.8405	267.889	87.4096	200.272	96.3415	84.4569	59.6611	125.588
ENSG00000090776	EFNB1	1947	57.2535	3.36006	UP	0.7767	4.32607	1.51791e-05	0.000566391	YES	8.29907	2.84277	163.531	24.3368	18.9999	49.2369	57.0504	64.2408	74.2164	39.5688	38.8045	68.3617	134.806
ENSG00000170561	IRX2	153572	26.8833	6.04575	UP	1.39918	4.32093	1.55375e-05	0.00057775	YES	0	0	0	89.662	18.9999	83.5535	11.162	27.3813	34.3111	8.02846	14.837	22.3729	39.1744
ENSG00000266964	FXYD1	5348	46.5053	6.13	UP	1.41872	4.32078	1.55479e-05	0.00057775	YES	0	0	0	1031.11	46.9409	262.597	138.905	10.0047	16.7826	1.72038	6.84786	45.9888	41.4787
ENSG00000170264	FAM161A	84140	88.5719	-3.33018	DOWN	0.771379	-4.31717	1.58041e-05	0.000584848	YES	546.355	229.317	0	57.6399	41.3527	40.2847	59.5308	28.961	49.9749	34.9812	21.6849	29.8306	11.5219
ENSG00000197756	RPL37A	6168	4863.5	-1.70876	DOWN	0.395786	-4.31738	1.57893e-05	0.000584848	YES	8565.33	15233.4	4500.13	2693.7	3232.21	2697.58	2339.07	5642.66	3153.27	3378.26	17440.3	3251.53	4242.35
ENSG00000149091	DGKZ	8525	268.916	2.24206	UP	0.520087	4.31093	1.6257e-05	0.00060037	YES	38.0374	87.1782	380.058	320.221	283.881	616.207	269.129	302.774	243.161	182.934	188.316	171.526	412.483
ENSG00000109956	B3GAT1	27087	27.4586	-4.6888	DOWN	1.08799	-4.30961	1.63544e-05	0.000602727	YES	175.664	135.505	0	1.28089	0	5.96811	0	12.6375	0.372947	7.455	2.28262	11.1865	4.60875
ENSG00000169715	MT1E	4493	92.6433	-3.17848	DOWN	0.738333	-4.30494	1.67033e-05	0.000614326	YES	163.907	614.038	52.9961	6.40443	12.294	35.8086	17.3632	34.7532	26.4792	36.7015	99.2939	55.9323	48.3919
ENSG00000174175	SELP	6403	24.8688	5.99435	UP	1.39341	4.30193	1.69315e-05	0.000621446	YES	0	0	54.5103	2.56177	12.294	17.9043	114.101	36.8595	7.45894	11.4692	18.261	8.70058	39.1744
ENSG00000230448	LINC00276	100499171	17.7645	-6.01307	DOWN	1.39886	-4.29854	1.71926e-05	0.00062974	YES	126.561	96.6541	0	0	0	2.98405	0	4.73907	0	0	0	0	0
ENSG00000185340	GAS2L1	10634	89.1642	2.15552	UP	0.501758	4.29593	1.73962e-05	0.000635899	YES	15.9065	28.4277	189.272	80.6958	62.5878	102.95	71.9331	93.2018	140.228	75.1235	81.033	110.622	107.153
ENSG00000236502	SIX3-AS1	100506108	7.6488	-5.76391	DOWN	1.34299	-4.29185	1.7719e-05	0.000646382	YES	42.1869	52.1174	0	0	0	1.49203	0	0	0	0	0	2.48588	1.15219
ENSG00000101439	CST3	1471	1169.54	-3.21645	DOWN	0.750519	-4.28564	1.82215e-05	0.000662022	YES	7608.86	2322.54	243.782	910.71	459.35	1175.72	341.062	607.128	224.514	152.541	71.9025	402.713	683.247
ENSG00000152207	CYSLTR2	57105	29.4248	4.2489	UP	0.991372	4.28588	1.82017e-05	0.000662022	YES	0	2.84277	25.741	11.528	61.4702	5.96811	19.8436	55.2892	33.9382	59.0665	58.2068	34.8023	13.8262
ENSG00000072041	SLC6A15	55117	5.39427	-6.96168	DOWN	1.62649	-4.28019	1.86735e-05	0.000677074	YES	25.5888	44.5367	0	0	0	0	0	0	0	0	0	0	0
ENSG00000142156	COL6A1	1291	1455.47	3.17589	UP	0.742094	4.27964	1.87199e-05	0.00067739	YES	139.701	194.256	763.144	1058.01	724.231	6360.51	1030.63	1768.2	1057.68	1204.27	391.469	1978.76	2250.22
ENSG00000134438	RAX	30062	46.286	-4.73254	DOWN	1.10665	-4.27647	1.89876e-05	0.000685694	YES	387.29	138.348	0	1.28089	0	7.46013	34.7263	3.15938	0.372947	5.16115	3.42393	12.4294	8.06531
ENSG00000179144	GIMAP7	168537	625.196	3.39224	UP	0.793388	4.27564	1.90592e-05	0.000686898	YES	103.047	17.0566	654.124	279.233	663.878	164.123	1498.19	1302.19	1671.55	587.798	656.253	159.096	371.004
ENSG00000108798	ABI3	51225	66.9817	3.30727	UP	0.773684	4.2747	1.91394e-05	0.000688403	YES	0	14.2138	66.6237	138.336	89.4112	144.727	38.447	73.1924	84.659	38.9954	44.5111	54.6894	82.9575
ENSG00000133878	DUSP26	78986	8.2275	-5.63622	DOWN	1.31923	-4.27236	1.93416e-05	0.000694286	YES	83.6823	17.0566	0	1.28089	0	1.49203	0	0	0	0	1.14131	0	2.30437
ENSG00000136940	PDCL	5082	53.8005	3.69314	UP	0.865587	4.26663	1.98451e-05	0.000710936	YES	0.691589	7.58072	54.5103	42.2692	96.117	13.4282	71.9331	104.786	24.6145	27.5262	166.631	39.7741	49.5441
ENSG00000049759	NEDD4L	23327	141	-3.24357	DOWN	0.760415	-4.26553	1.9943e-05	0.000713022	YES	561.57	646.256	0	33.303	24.5881	58.189	100.458	77.4049	69.3681	57.3461	81.033	65.8758	57.6094
ENSG00000170370	EMX2	2018	26.8845	6.00059	UP	1.40903	4.25867	2.05651e-05	0.0007338	YES	0	0	63.5954	38.4266	55.882	1.49203	22.3241	1.05313	13.4261	30.3935	90.1634	22.3729	10.3697
ENSG00000146250	PRSS35	167681	25.7874	5.97999	UP	1.4047	4.25712	2.07074e-05	0.000737413	YES	0	0	13.6276	40.9883	16.7646	105.934	0	36.8595	18.6473	18.9242	19.4023	57.1753	6.91312
ENSG00000156463	SH3RF2	153769	8.83123	-5.97915	DOWN	1.40526	-4.25484	2.09196e-05	0.000743496	YES	50.486	61.5933	0	0	0	0	0	15.2703	0	1.14692	0	0	0
ENSG00000188677	PARVB	29780	126.428	2.57428	UP	0.605135	4.25405	2.09934e-05	0.000744644	YES	13.1402	33.1656	65.1095	134.493	157.587	355.102	183.553	150.071	136.872	109.531	68.4786	98.1923	138.262
ENSG00000243137	PSG4	5672	8.67691	-6.68797	DOWN	1.57315	-4.25131	2.12519e-05	0.000752327	YES	0.691589	110.868	0	0	0	0	1.24023	0	0	0	0	0	0
ENSG00000125144	MT1G	4495	7.47437	-5.7919	DOWN	1.36305	-4.24922	2.1452e-05	0.000757914	YES	78.8412	14.2138	0	1.28089	0	0	0	0.526564	0	0	0	0	2.30437
ENSG00000187957	DNER	92737	57.1168	6.06323	UP	1.4293	4.24209	2.21449e-05	0.000780859	YES	0	0	0	265.143	22.3528	82.0615	50.8493	77.4049	0	12.0427	11.4131	174.012	47.2397
ENSG00000126778	SIX1	6495	27.6158	5.20665	UP	1.22819	4.23928	2.24239e-05	0.000789147	YES	0.691589	0	0	66.6061	27.941	28.3485	2.48045	36.8595	33.5652	49.3177	52.5002	42.26	18.435
ENSG00000241644	INMT	11185	30.9103	6.00837	UP	1.41813	4.23684	2.26692e-05	0.000796219	YES	0	0	0	40.9883	59.2349	43.2688	34.7263	13.6907	12.3072	10.8958	123.261	1.24294	62.2181
ENSG00000280219	AC093908.1		65.304	4.30082	UP	1.01553	4.23503	2.28517e-05	0.00080106	YES	0	5.68554	1.51418	187.009	75.9995	88.0296	91.7767	54.7626	92.8638	82.005	20.5436	128.023	20.7394
ENSG00000069535	MAOB	4129	32.0711	-5.22314	DOWN	1.23402	-4.23262	2.30981e-05	0.000808119	YES	243.439	139.296	0	0	0	7.46013	1.24023	0	1.11884	0	73.0438	3.72882	10.3697
ENSG00000113578	FGF1	2246	95.9952	4.27032	UP	1.00907	4.23195	2.31675e-05	0.00080897	YES	0	8.52831	0	161.392	64.8231	150.695	230.682	61.0814	102.56	155.408	117.555	132.995	62.2181
ENSG00000100345	MYH9	4627	2572.86	1.95437	UP	0.461962	4.23059	2.33078e-05	0.00081229	YES	583.701	880.311	5593.36	3577.51	2923.75	3492.83	2393.64	1777.68	1805.44	2461.3	3749.2	2202.49	2005.96
ENSG00000019549	SNAI2	6591	29.0597	5.23584	UP	1.23795	4.22943	2.34282e-05	0.000814902	YES	0.691589	0	18.1701	0	10.0588	14.9203	21.0838	29.4876	27.2251	80.8581	39.9458	101.921	33.4134
ENSG00000166974	MAPRE2	10982	129.422	2.50276	UP	0.591818	4.22894	2.34791e-05	0.000815091	YES	7.60748	42.6415	86.308	142.178	108.411	170.091	169.911	173.766	251.366	103.797	75.3264	216.272	134.806
ENSG00000102934	PLLP	51090	49.1584	4.74948	UP	1.12388	4.22597	2.37912e-05	0.000824331	YES	0.691589	1.89518	77.2229	0	13.4117	14.9203	120.302	137.433	135.38	45.8769	31.9567	32.3165	27.6525
ENSG00000164574	GALNT10	55568	193.508	-2.61502	DOWN	0.619192	-4.22328	2.40771e-05	0.000832632	YES	924.655	436.839	36.3402	201.099	130.764	205.9	83.0951	34.7532	122.7	68.2419	87.8808	80.7911	102.545
ENSG00000047617	ANO2	57101	32.6343	4.02801	UP	0.953875	4.22279	2.41297e-05	0.000832847	YES	0	3.79036	116.591	23.0559	70.4113	20.8884	21.0838	38.4392	43.6348	33.2608	12.5544	18.6441	21.8916
ENSG00000121039	RDH10	157506	47.564	-4.20197	DOWN	0.995479	-4.22106	2.4316e-05	0.000837666	YES	281.477	220.788	0	8.9662	1.11764	2.98405	13.6425	6.31877	8.95073	6.30808	1.14131	44.7459	21.8916
ENSG00000171943	SRGAP2C	653464	121.328	2.64688	UP	0.627153	4.22047	2.43791e-05	0.000838229	YES	14.5234	27.4801	98.4214	124.246	311.822	138.758	137.665	96.8877	148.433	117.56	235.11	89.4917	36.87
ENSG00000173198	CYSLTR1	10800	22.4161	5.88659	UP	1.39713	4.21335	2.51615e-05	0.000863478	YES	0	0	0	49.9545	30.1763	10.4442	2.48045	30.5407	51.8396	41.2892	34.2393	17.4012	23.0437
ENSG00000152402	GUCY1A2	2977	265.922	3.48967	UP	0.828699	4.21102	2.54215e-05	0.000870735	YES	5.53271	41.6939	532.99	83.2576	111.764	111.902	60.7711	330.155	489.306	634.822	382.339	530.736	141.719
ENSG00000135423	GLS2	27165	6.07058	-6.9571	DOWN	1.65392	-4.20642	2.59443e-05	0.000885264	YES	76.0748	2.84277	0	0	0	0	0	0	0	0	0	0	0
ENSG00000151012	SLC7A11	23657	380.477	3.25808	UP	0.774537	4.20648	2.59376e-05	0.000885264	YES	25.5888	55.9078	195.329	325.345	1356.81	256.629	194.715	781.421	511.683	289.598	703.047	159.096	91.0228
ENSG00000101224	CDC25B	994	156.341	3.01698	UP	0.718465	4.1992	2.67857e-05	0.000912239	YES	2.07477	38.8512	211.985	211.346	144.176	337.198	85.5756	314.359	126.429	79.1377	164.349	111.865	205.089
ENSG00000103994	ZNF106	64397	775.344	-1.58712	DOWN	0.37877	-4.19019	2.78721e-05	0.000947441	YES	2124.56	1466.87	844.91	544.376	619.172	472.972	545.699	659.258	514.294	833.24	655.112	370.396	428.614
ENSG00000197380	DACT3	147906	81.2918	3.73139	UP	0.890617	4.18967	2.79356e-05	0.000947804	YES	1.38318	10.4235	25.741	245.93	50.2938	286.469	75.6538	103.206	40.6512	29.82	50.2176	93.2205	43.7831
ENSG00000184497	TMEM255B	348013	118.502	2.91526	UP	0.696079	4.18812	2.8128e-05	0.000952529	YES	15.215	18.0042	87.8222	74.2914	253.704	213.36	288.973	117.95	87.2696	60.2135	44.5111	68.3617	210.85
ENSG00000143387	CTSK	1513	81.6072	-2.36038	DOWN	0.563895	-4.18585	2.84107e-05	0.000959051	YES	235.832	286.172	52.9961	43.5501	41.3527	108.918	44.6481	41.5985	12.6802	45.8769	59.3481	52.2035	35.7178
ENSG00000198353	HOXC4	3221	16.0389	5.68744	UP	1.35877	4.18571	2.84274e-05	0.000959051	YES	0	0	25.741	16.6515	21.2352	10.4442	38.447	4.73907	30.5816	4.01423	20.5436	21.13	14.9784
ENSG00000151718	WWC2	80014	159.408	-1.96292	DOWN	0.469515	-4.18075	2.90552e-05	0.000978393	YES	626.58	246.373	59.0528	94.7855	101.705	96.9817	168.671	147.438	96.9662	138.204	131.251	88.2488	76.0444
ENSG00000107249	GLIS3	169792	80.7576	-2.16381	DOWN	0.517621	-4.18031	2.91118e-05	0.000978462	YES	228.916	251.111	77.2229	42.2692	34.6468	35.8086	37.2068	34.7532	44.7536	73.4031	109.566	41.017	39.1744
ENSG00000226674	TEX41	401014	20.4651	5.80961	UP	1.39077	4.17727	2.95031e-05	0.000989759	YES	0	0	27.2552	17.9324	27.941	29.8405	84.3354	11.5844	0.745894	9.74885	19.4023	21.13	16.1306
ENSG00000146006	LRRTM2	26045	16.4093	-5.26872	DOWN	1.26303	-4.17149	3.02612e-05	0.0010133	YES	126.561	70.1216	0	0	5.5882	1.49203	0	0	0	0	2.28262	4.97176	2.30437
ENSG00000176340	COX8A	1351	252.683	-1.66129	DOWN	0.398595	-4.16786	3.07474e-05	0.00102766	YES	622.43	589.401	171.102	96.0664	160.94	193.963	183.553	248.538	179.015	224.223	124.403	242.373	248.872
ENSG00000175745	NR2F1	7025	635.936	-2.00667	DOWN	0.481598	-4.16669	3.09054e-05	0.00103102	YES	827.141	2718.63	199.871	270.267	564.408	510.273	553.141	381.232	490.052	418.627	527.285	453.673	352.569
ENSG00000088992	TESC	54997	14.6532	5.61289	UP	1.34932	4.15978	3.18548e-05	0.00106072	YES	0	0	9.08505	8.9662	10.0588	37.3007	38.447	22.6422	9.32367	15.4835	11.4131	17.4012	10.3697
ENSG00000174640	SLCO2A1	6578	15.5026	5.65608	UP	1.36044	4.15753	3.21708e-05	0.00106926	YES	0	0	1.51418	11.528	27.941	8.95216	13.6425	16.3235	17.5285	24.6588	18.261	17.4012	43.7831
ENSG00000158825	CDA	978	20.7744	5.7998	UP	1.39918	4.14515	3.39589e-05	0.00112246	YES	0	0	3.02835	17.9324	79.3524	37.3007	21.0838	47.3907	32.4464	5.16115	6.84786	14.9153	4.60875
ENSG00000160326	SLC2A6	11182	28.6346	5.90928	UP	1.42549	4.14544	3.39165e-05	0.00112246	YES	0	0	0	21.7751	94.9994	47.7448	0	28.961	38.0406	52.185	7.98917	45.9888	34.5656
ENSG00000162747	FCGR3B	2215	22.5097	5.84038	UP	1.40895	4.14519	3.39527e-05	0.00112246	YES	0	0	1.51418	14.0897	46.9409	8.95216	23.5643	65.2939	16.4097	65.3746	41.0871	2.48588	6.91312
ENSG00000086205	FOLH1	2346	27.7548	5.15653	UP	1.24915	4.12804	3.65863e-05	0.00120708	YES	0.691589	0	4.54253	56.359	1.11764	11.9362	11.162	37.9126	71.6058	28.0996	17.1196	100.678	19.5872
ENSG00000070731	ST6GALNAC2	10610	73.5401	-5.40358	DOWN	1.31102	-4.12165	3.76166e-05	0.00123879	YES	578.168	314.6	0	32.0221	1.11764	11.9362	1.24023	0	0	0	1.14131	11.1865	4.60875
ENSG00000114861	FOXP1	27086	713.617	1.8772	UP	0.455798	4.11848	3.8138e-05	0.00125366	YES	218.542	209.417	840.367	477.77	958.935	875.819	740.415	714.02	663.846	898.614	1637.78	519.549	521.941
ENSG00000183963	SMTN	6525	258.94	3.88141	UP	0.943221	4.11506	3.87086e-05	0.0012701	YES	0	32.218	127.191	746.756	263.763	848.963	265.408	142.172	354.3	119.28	49.0763	205.085	212.002
ENSG00000115468	EFHD1	80303	28.4484	5.87617	UP	1.4284	4.11381	3.89181e-05	0.00127464	YES	0	0	80.2513	6.40443	4.47056	22.3804	0	12.111	7.08599	23.5119	90.1634	96.9494	26.5003
ENSG00000116661	FBXO2	26232	18.3289	-4.33262	DOWN	1.05401	-4.11062	3.9459e-05	0.00128893	YES	70.5421	126.977	0	53.7972	1.11764	10.4442	0	0.526564	0.372947	5.16115	2.28262	4.97176	6.91312
ENSG00000240583	AQP1	358	460.188	3.84868	UP	0.936328	4.1104	3.94981e-05	0.00128893	YES	10.3738	48.3271	98.4214	160.111	163.175	2123.15	809.868	429.149	115.986	319.992	85.5982	671.188	947.098
ENSG00000198796	ALPK2	115701	28.993	5.16951	UP	1.25813	4.10888	3.9759e-05	0.00129509	YES	0.691589	0	74.1946	14.0897	7.82348	7.46013	53.3297	19.4829	0.372947	23.5119	78.7503	37.2882	59.9137
ENSG00000149150	SLC43A1	8501	24.2012	5.84266	UP	1.42238	4.10766	3.99682e-05	0.00129954	YES	0	0	0	35.8648	32.4116	67.1412	0	21.5891	41.7701	28.6731	35.3806	14.9153	36.87
ENSG00000116991	SIPA1L2	57568	181.629	2.12277	UP	0.517537	4.10167	4.10178e-05	0.00133126	YES	68.4673	22.7421	205.928	281.795	156.47	132.79	214.559	190.616	307.681	347.518	143.805	136.723	152.089
ENSG00000265972	TXNIP	10628	793.804	2.35101	UP	0.573359	4.10042	4.12397e-05	0.00133605	YES	127.252	212.26	1261.31	965.788	791.289	537.129	1434.94	469.168	760.066	791.377	2032.67	418.871	517.332
ENSG00000145012	LPP	4026	720.735	1.75629	UP	0.428636	4.09738	4.17845e-05	0.00135126	YES	190.879	279.539	383.086	803.115	1030.46	887.756	591.588	684.006	743.656	1334.44	642.557	929.719	868.749
ENSG00000008516	MMP25	64386	23.904	5.83122	UP	1.4234	4.09669	4.19101e-05	0.00135288	YES	0	0	52.9961	6.40443	53.6467	10.4442	0	24.2219	98.8309	28.6731	12.5544	14.9153	8.06531
ENSG00000164976	MYORG	57462	36.2115	4.73351	UP	1.15601	4.09469	4.2273e-05	0.00136215	YES	0	1.89518	0	21.7751	74.8819	58.189	35.9666	108.999	93.2367	10.3223	22.8262	16.1582	26.5003
ENSG00000019991	HGF	3082	35.2395	4.07552	UP	0.996279	4.09074	4.29995e-05	0.00137797	YES	0	3.79036	75.7088	43.5501	40.235	31.3326	6.20113	5.26564	68.6222	48.7442	84.4569	24.8588	25.3481
ENSG00000101000	PROCR	10544	38.1735	3.79642	UP	0.928027	4.09086	4.29783e-05	0.00137797	YES	1.38318	3.79036	60.567	3.84266	30.1763	40.2847	91.7767	23.1688	44.7536	20.0712	119.837	33.5594	23.0437
ENSG00000120833	SOCS2	8835	25.6743	5.84384	UP	1.42833	4.09139	4.28797e-05	0.00137797	YES	0	0	0	57.6399	77.1171	26.8565	0	30.0141	42.143	18.3508	15.9783	47.2317	18.435
ENSG00000185664	PMEL	6490	168.289	-6.4362	DOWN	1.57351	-4.09036	4.30711e-05	0.00137797	YES	1202.67	945.694	9.08505	0	0	1.49203	0	16.85	10.8155	0	0	0	1.15219
ENSG00000160145	KALRN	8997	119.415	2.19538	UP	0.537354	4.08553	4.3977e-05	0.00140445	YES	29.7383	27.4801	222.584	80.6958	128.529	80.5694	130.224	241.166	149.179	180.64	65.0546	109.379	107.153
ENSG00000231574	LINC02015	102724550	5.19177	-6.77403	DOWN	1.66023	-4.08017	4.50021e-05	0.00143463	YES	60.8598	6.63313	0	0	0	0	0	0	0	0	0	0	0
ENSG00000185291	IL3RA	3563	54.2742	4.26376	UP	1.04557	4.07794	4.5437e-05	0.00144593	YES	0	4.73795	131.733	43.5501	24.5881	38.7927	0	62.6611	120.089	55.6258	63.9133	43.5029	116.371
ENSG00000100146	SOX10	6663	6.57332	-6.09124	DOWN	1.49392	-4.07735	4.55518e-05	0.00144702	YES	65.0094	18.9518	0	0	0	1.49203	0	0	0	0	0	0	0
ENSG00000066735	KIF26A	26153	87.756	2.56628	UP	0.62959	4.07611	4.57952e-05	0.00145218	YES	13.1402	18.9518	72.6804	56.359	79.3524	146.219	35.9666	145.858	70.114	91.1804	102.718	72.0905	236.198
ENSG00000084207	GSTP1	2950	1334.05	-2.23873	DOWN	0.549439	-4.07457	4.60992e-05	0.00145924	YES	4863.25	3315.62	1367.3	630.196	1171.29	1213.02	290.213	872.516	377.422	608.443	1060.28	493.447	1079.6
ENSG00000015285	WAS	7454	43.11	3.84681	UP	0.944306	4.07369	4.62747e-05	0.00146222	YES	0	5.68554	113.563	57.6399	26.8234	34.3166	8.68158	62.1345	34.3111	45.8769	15.9783	29.8306	125.588
ENSG00000164889	SLC4A2	6522	93.4663	-3.4924	DOWN	0.858279	-4.06907	4.72016e-05	0.00148888	YES	564.337	293.753	0	6.40443	11.1764	53.7129	44.6481	85.8299	21.258	34.9812	28.5327	33.5594	36.87
ENSG00000066468	FGFR2	2263	15.2698	-5.2543	DOWN	1.29156	-4.06817	4.7384e-05	0.00149201	YES	106.505	76.7548	0	5.12354	0	0	0	0	0.372947	0	1.14131	7.45764	1.15219
ENSG00000230630	DNM3OS	100628315	29.0685	5.81899	UP	1.43485	4.05548	5.00322e-05	0.00157264	YES	0	0	0	16.6515	6.70584	35.8086	0	18.9563	44.7536	57.9196	99.2939	77.0623	20.7394
ENSG00000009790	TRAF3IP3	80342	43.1444	4.84176	UP	1.19487	4.05214	5.0752e-05	0.00159248	YES	0	1.89518	33.3119	48.6737	1.11764	28.3485	0	122.689	66.3846	63.6542	79.8917	27.3447	87.5662
ENSG00000257093	KIAA1147	57189	167.846	2.57649	UP	0.63618	4.04993	5.12319e-05	0.00160473	YES	35.9626	24.6373	287.693	97.3473	155.352	95.4897	58.2906	413.879	252.485	266.66	125.544	236.159	132.502
ENSG00000107796	ACTA2	59	1497.61	3.2625	UP	0.806772	4.04389	5.25706e-05	0.00164379	YES	100.972	214.155	393.686	199.818	1290.87	3649.5	1008.3	2189.45	599.699	1255.88	1159.57	4539.22	2867.79
ENSG00000185070	FLRT2	23768	104.636	-2.82087	DOWN	0.700891	-4.02469	5.70511e-05	0.00178079	YES	548.43	244.478	60.567	3.84266	56.9996	53.7129	69.4527	83.1971	41.3971	59.64	74.1851	13.6723	50.6962
ENSG00000165633	VSTM4	196740	200.04	2.60096	UP	0.646632	4.02232	5.76267e-05	0.00179563	YES	6.91589	64.4361	198.357	334.311	325.233	252.152	271.609	322.257	170.437	106.09	302.447	137.966	108.306
ENSG00000072133	RPS6KA6	27330	7.10559	-4.93809	DOWN	1.22846	-4.01975	5.82597e-05	0.00181221	YES	53.944	30.3229	0	1.28089	0	0	0	0	2.23768	18.3508	1.14131	0	1.15219
ENSG00000010379	SLC6A13	6540	49.0771	-7.02935	DOWN	1.7492	-4.01861	5.85434e-05	0.00181644	YES	632.112	4.73795	0	0	0	0	0	0	0	0	0	0	1.15219
ENSG00000226791	LINC02611	101927070	33.4117	4.63827	UP	1.15426	4.01839	5.8598e-05	0.00181644	YES	0	1.89518	54.5103	30.7413	81.5877	28.3485	0	48.9704	17.9015	41.8627	82.1743	3.72882	42.6309
ENSG00000173334	TRIB1	10221	150.854	-2.07555	DOWN	0.516589	-4.0178	5.87444e-05	0.00181784	YES	512.468	353.451	177.159	119.122	125.176	85.0455	31.0056	109.525	99.9498	75.1235	67.3373	72.0905	133.654
ENSG00000125817	CENPB	1059	393.81	2.52417	UP	0.6287	4.0149	5.94699e-05	0.00183712	YES	51.1776	96.6541	761.63	621.23	580.055	938.485	367.107	242.746	222.649	262.645	531.85	137.966	305.33
ENSG00000145824	CXCL14	9547	150.308	-4.35467	DOWN	1.08501	-4.01347	5.98328e-05	0.00184515	YES	1341.68	293.753	1.51418	119.122	10.0588	46.2528	9.92181	23.1688	0.372947	10.3223	3.42393	62.147	32.2612
ENSG00000120278	PLEKHG1	57480	62.4878	4.05122	UP	1.00977	4.012	6.02059e-05	0.00185347	YES	0	6.63313	3.02835	12.8089	30.1763	31.3326	150.067	57.3954	137.99	109.531	115.272	98.1923	59.9137
ENSG00000168329	CX3CR1	1524	31.3033	5.77712	UP	1.44098	4.00917	6.0932e-05	0.00187262	YES	0	0	0	48.6737	4.47056	25.3644	0	68.9799	17.9015	14.3365	65.0546	137.966	24.1959
ENSG00000123485	HJURP	55355	21.2686	4.26552	UP	1.06438	4.0075	6.1365e-05	0.0018827	YES	0	1.89518	0	38.4266	17.8822	31.3326	26.0447	18.9563	32.4464	18.9242	26.2501	44.7459	19.5872
ENSG00000112096	SOD2	6648	241.013	-3.00158	DOWN	0.749174	-4.00651	6.16215e-05	0.00188734	YES	814	1118.16	304.349	44.831	44.7056	46.2528	124.023	88.4627	14.172	127.882	82.1743	131.752	192.415
ENSG00000198795	ZNF521	25925	69.0448	3.77707	UP	0.942852	4.00601	6.17539e-05	0.00188817	YES	0	9.4759	9.08505	99.9091	87.1759	44.7608	245.565	93.2018	122.327	62.5073	22.8262	38.5312	62.2181
ENSG00000146197	SCUBE3	222663	23.1957	5.74457	UP	1.43417	4.00549	6.18894e-05	0.0018891	YES	0	0	1.51418	6.40443	50.2938	44.7608	21.0838	29.4876	3.72947	2.86731	41.0871	95.7064	4.60875
ENSG00000079841	RIMS1	22999	13.6427	-5.13071	DOWN	1.28139	-4.00403	6.22712e-05	0.00189753	YES	80.9159	81.4927	0	0	0	1.49203	0	0	0	0.573461	6.84786	3.72882	2.30437
ENSG00000102572	STK24	8428	244.471	-2.91393	DOWN	0.728558	-3.99959	6.34526e-05	0.00192914	YES	674.299	1234.71	62.0812	71.7296	106.176	150.695	3.72068	120.583	92.4908	146.233	163.207	200.113	152.089
ENSG00000138468	SENP7	57337	174.627	2.25163	UP	0.563002	3.99932	6.35235e-05	0.00192914	YES	42.1869	37.9036	227.126	101.19	163.175	110.41	171.151	122.163	268.149	264.939	461.089	172.769	127.893
ENSG00000176406	RIMS2	9699	50.0095	-5.14981	DOWN	1.28844	-3.99693	6.41702e-05	0.00194548	YES	196.411	400.83	0	14.0897	0	0	71.9331	0.526564	0	0	12.5544	8.70058	4.60875
ENSG00000196972	SMIM10L2B	644596	16.2625	5.573	UP	1.39556	3.99339	6.51342e-05	0.00197138	YES	0	0	0	11.528	27.941	11.9362	47.1286	44.2314	11.1884	8.02846	14.837	16.1582	18.435
ENSG00000072195	SPEG	100996693	62.9057	-2.17545	DOWN	0.545111	-3.99084	6.58394e-05	0.00198937	YES	96.8225	278.591	40.8827	47.3928	33.5292	58.189	63.2515	43.7048	28.7169	15.4835	28.5327	43.5029	39.1744
ENSG00000116254	CHD5	26038	22.5754	-5.34078	DOWN	1.33882	-3.98917	6.63054e-05	0.00200008	YES	101.664	173.409	0	0	0	1.49203	0	0	8.57778	0	0	3.72882	4.60875
ENSG00000163565	IFI16	3428	588.076	1.96787	UP	0.493858	3.98468	6.75715e-05	0.00203486	YES	78.1496	253.006	796.456	548.219	599.055	362.562	897.924	555.525	962.203	1015.03	599.187	466.103	511.571
ENSG00000171812	COL8A2	1296	53.2921	-3.73147	DOWN	0.936757	-3.98339	6.7938e-05	0.00203609	YES	340.262	177.199	22.7126	3.84266	5.5882	5.96811	23.5643	7.89846	23.4957	0	46.7937	12.4294	23.0437
ENSG00000196503	ARL9	132946	11.2945	-5.27051	DOWN	1.32327	-3.98295	6.80661e-05	0.00203609	YES	118.262	18.9518	0	0	1.11764	0	0	0	3.72947	0	2.28262	2.48588	0
ENSG00000196660	SLC30A10	55532	6.22799	-5.99971	DOWN	1.50619	-3.98338	6.79426e-05	0.00203609	YES	60.8598	18.9518	0	0	0	0	0	0	0	0	0	0	1.15219
ENSG00000280143	AP000892.3		112.343	4.56775	UP	1.14683	3.98295	6.80654e-05	0.00203609	YES	0	6.63313	254.381	3.84266	158.705	99.9658	78.1342	47.3907	0.372947	166.304	286.469	220	138.262
ENSG00000100060	MFNG	4242	73.7931	2.69344	UP	0.677231	3.97714	6.97495e-05	0.00207951	YES	16.5981	7.58072	87.8222	29.4604	106.176	88.0296	55.8102	169.554	140.974	49.3177	31.9567	59.6611	116.371
ENSG00000198948	MFAP3L	9848	50.7674	-3.81331	DOWN	0.958742	-3.97741	6.96711e-05	0.00207951	YES	343.028	158.247	6.0567	8.9662	23.4704	19.3963	0	15.2703	4.84831	0.573461	17.1196	42.26	20.7394
ENSG00000073910	FRY	10129	101.074	2.81494	UP	0.708051	3.97562	7.01972e-05	0.00208593	YES	17.9813	12.3187	18.1701	46.1119	181.058	86.5375	182.313	164.814	204.375	130.176	138.098	72.0905	59.9137
ENSG00000143390	RFX5	5993	33.0583	3.7451	UP	0.941935	3.97597	7.00936e-05	0.00208593	YES	0	4.73795	16.6559	64.0443	49.1762	74.6013	68.2124	28.961	5.96715	14.3365	27.3914	42.26	33.4134
ENSG00000130822	PNCK	139728	15.1773	-5.15412	DOWN	1.29671	-3.97476	7.045e-05	0.00208776	YES	61.5514	119.396	0	6.40443	1.11764	2.98405	0	0	0	0	0	1.24294	4.60875
ENSG00000141447	OSBPL1A	114876	195.738	-2.11779	DOWN	0.532828	-3.97462	7.04914e-05	0.00208776	YES	589.234	555.287	134.762	222.874	185.528	126.822	45.8884	104.26	92.8638	205.873	116.414	63.39	101.392
ENSG00000179603	GRM8	2918	14.5397	5.49867	UP	1.3854	3.96902	7.2169e-05	0.00213392	YES	0	0	0	8.9662	22.3528	16.4123	18.6034	12.111	19.3932	24.6588	12.5544	44.7459	9.2175
ENSG00000152953	STK32B	55351	22.7008	5.70651	UP	1.43808	3.96814	7.24345e-05	0.00213825	YES	0	0	0	12.8089	26.8234	76.0933	0	40.5454	32.0734	37.8485	9.13048	29.8306	29.9569
ENSG00000163817	SLC6A20	54716	118.107	-6.45298	DOWN	1.62694	-3.96632	7.29906e-05	0.00215113	YES	1401.16	110.868	0	7.68531	0	2.98405	64.4917	0	0	4.01423	0	0	0
ENSG00000106536	POU6F2	11281	29.0668	5.71803	UP	1.44454	3.95836	7.54654e-05	0.00222042	YES	0	0	49.9678	11.528	1.11764	2.98405	142.626	0.526564	40.6512	25.2323	79.8917	19.887	3.45656
ENSG00000143554	SLC27A3	11000	209.984	2.76206	UP	0.697934	3.95748	7.57437e-05	0.00222132	YES	46.3365	18.9518	112.049	498.265	207.881	599.795	205.878	151.124	213.326	123.294	65.0546	164.068	323.765
ENSG00000257108	NHLRC4	283948	28.1689	5.71462	UP	1.44387	3.95784	7.56292e-05	0.00222132	YES	0	0	81.7655	42.2692	5.5882	61.1731	117.821	8.42502	0	6.30808	25.1088	6.2147	11.5219
ENSG00000110076	NRXN2	9379	19.7864	4.8448	UP	1.22445	3.95673	7.59839e-05	0.00222473	YES	0.691589	0	51.482	37.1457	18.9999	16.4123	0	18.9563	11.5614	52.7585	18.261	13.6723	17.2828
ENSG00000204882	GPR20	2843	19.0269	5.62071	UP	1.4214	3.95436	7.67401e-05	0.00224321	YES	0	0	0	48.6737	26.8234	19.3963	35.9666	70.033	8.20483	14.91	6.84786	4.97176	11.5219
ENSG00000163975	MELTF	4241	29.845	-3.15422	DOWN	0.798409	-3.95064	7.79435e-05	0.00227468	YES	40.1122	210.365	0	24.3368	8.94112	16.4123	7.44136	11.5844	5.5942	10.3223	15.9783	16.1582	20.7394
ENSG00000175061	LRRC75A-AS1	125144	485.454	-1.7965	DOWN	0.454828	-3.94985	7.82001e-05	0.00227847	YES	1430.21	1043.3	529.961	226.717	420.233	546.082	286.492	263.808	318.124	220.783	192.881	416.385	415.94
ENSG00000277013	AC008556.1		14.7555	5.49312	UP	1.39132	3.94813	7.87631e-05	0.00229115	YES	0	0	0	23.0559	17.8822	14.9203	39.6872	34.7532	18.2744	10.3223	15.9783	11.1865	5.76094
ENSG00000068831	RASGRP2	10235	63.4225	2.61007	UP	0.662196	3.94154	8.09604e-05	0.00234868	YES	17.9813	3.79036	86.308	73.0105	46.9409	104.442	99.2181	64.2408	44.3807	24.0854	42.2284	111.865	106.001
ENSG00000166963	MAP1A	4130	279.196	1.7011	UP	0.431595	3.94141	8.10026e-05	0.00234868	YES	85.757	103.287	287.693	238.245	268.234	361.07	357.185	423.357	222.649	418.627	163.207	453.673	246.568
ENSG00000123360	PDE1B	5153	17.9724	5.57969	UP	1.41678	3.93828	8.20685e-05	0.00236811	YES	0	0	7.57088	30.7413	30.1763	37.3007	28.5252	0	32.8193	7.455	17.1196	6.2147	35.7178
ENSG00000167178	ISLR2	57611	33.4651	4.38397	UP	1.11296	3.93903	8.18129e-05	0.00236811	YES	1.38318	0.94759	18.1701	17.9324	64.8231	31.3326	39.6872	44.2314	14.5449	1.14692	158.642	9.94352	32.2612
ENSG00000276975	HYDIN2	100288805	5.9802	-5.93997	DOWN	1.50826	-3.9383	8.20626e-05	0.00236811	YES	52.5608	23.6897	0	0	0	1.49203	0	0	0	0	0	0	0
ENSG00000184903	IMMP2L	83943	27.093	-3.56061	DOWN	0.904339	-3.93725	8.24203e-05	0.00237445	YES	170.131	83.3879	0	0	5.5882	4.47608	19.8436	10.0047	7.08599	4.58769	17.1196	16.1582	13.8262
ENSG00000184905	TCEAL2	140597	65.4896	-4.02516	DOWN	1.02245	-3.93677	8.25849e-05	0.00237538	YES	215.084	460.529	0	110.156	32.4116	11.9362	38.447	22.1157	0.745894	0.573461	17.1196	16.1582	8.06531
ENSG00000167981	ZNF597	146434	17.6967	4.67341	UP	1.18753	3.93539	8.30605e-05	0.00238523	YES	0	0.94759	0	15.3706	42.4703	17.9043	28.5252	25.2751	33.5652	13.7631	19.4023	23.6159	9.2175
ENSG00000090376	IRAK3	11213	93.4281	2.82511	UP	0.718658	3.93109	8.45606e-05	0.00242443	YES	3.45795	24.6373	143.847	40.9883	141.94	73.1093	281.531	82.6705	86.5237	96.3415	115.272	44.7459	79.5009
ENSG00000259865	AL390728.6		35.4677	3.69121	UP	0.939232	3.93003	8.49366e-05	0.00243133	YES	1.38318	3.79036	83.2796	12.8089	32.4116	13.4282	22.3241	45.811	60.7903	17.7773	7.98917	114.351	44.9353
ENSG00000172123	SLFN12	55106	67.1034	2.41988	UP	0.615861	3.92926	8.52061e-05	0.00243516	YES	7.60748	19.8994	90.8505	89.662	78.2348	70.1252	104.179	47.9173	129.786	99.2088	71.9025	26.1018	36.87
ENSG00000166257	SCN3B	55800	4.43111	-6.56319	DOWN	1.67157	-3.92637	8.62386e-05	0.00246075	YES	41.4953	16.109	0	0	0	0	0	0	0	0	0	0	0
ENSG00000120279	MYCT1	80177	23.6884	4.95188	UP	1.26224	3.92309	8.74192e-05	0.00249048	YES	0.691589	0	4.54253	3.84266	7.82348	11.9362	3.72068	46.3376	45.1266	24.0854	14.837	108.136	36.87
ENSG00000113742	CPEB4	80315	172.964	-1.88892	DOWN	0.482529	-3.91462	9.0546e-05	0.00257452	YES	531.832	387.564	152.932	143.459	60.3526	74.6013	192.235	149.544	161.113	129.602	62.772	106.893	95.6315
ENSG00000182866	LCK	3932	26.0916	5.66284	UP	1.4467	3.91433	9.06561e-05	0.00257452	YES	0	0	56.0245	94.7855	7.82348	107.426	0	8.95158	19.7662	4.01423	11.4131	2.48588	26.5003
ENSG00000132470	ITGB4	3691	271.192	-3.03122	DOWN	0.775079	-3.91086	9.19695e-05	0.00260769	YES	1249.7	949.485	101.45	320.221	93.8817	187.995	11.162	178.505	58.9256	74.55	28.5327	83.277	187.807
ENSG00000151474	FRMD4A	55691	603.608	1.71895	UP	0.439677	3.90957	9.24597e-05	0.00261745	YES	203.327	199.941	446.682	933.766	903.053	925.056	435.319	740.349	700.394	919.259	571.796	367.91	500.049
ENSG00000226279	RPL12P10	392872	4.57307	-6.55902	DOWN	1.67802	-3.90878	9.2763e-05	0.00262191	YES	51.8692	7.58072	0	0	0	0	0	0	0	0	0	0	0
ENSG00000198075	SULT1C4	27233	24.8058	4.8735	UP	1.24753	3.90651	9.3638e-05	0.00263833	YES	0	0.94759	0	35.8648	18.9999	20.8884	83.0951	24.2219	83.5401	18.9242	9.13048	4.97176	21.8916
ENSG00000198732	SMOC1	64093	19.0536	5.58859	UP	1.43051	3.90672	9.35564e-05	0.00263833	YES	0	0	3.02835	12.8089	1.11764	8.95216	32.2459	5.7922	100.323	27.5262	6.84786	24.8588	24.1959
ENSG00000179348	GATA2	2624	18.776	4.78442	UP	1.22555	3.90391	9.46507e-05	0.00266268	YES	0.691589	0	1.51418	25.6177	2.23528	23.8724	37.2068	17.3766	26.4792	13.1896	57.0655	11.1865	27.6525
ENSG00000176641	RNF152	220441	218.956	2.23929	UP	0.573728	3.90304	9.49915e-05	0.00266392	YES	76.0748	24.6373	99.9356	318.941	184.411	268.565	292.693	157.443	301.341	387.087	291.034	340.566	103.697
ENSG00000177283	FZD8	8325	30.756	-3.88859	DOWN	0.996267	-3.90317	9.49427e-05	0.00266392	YES	168.748	141.191	0	2.56177	6.70584	11.9362	1.24023	0	8.95073	18.3508	12.5544	14.9153	12.6741
ENSG00000175130	MARCKSL1	65108	190.587	3.43825	UP	0.881163	3.90195	9.54218e-05	0.00267181	YES	2.07477	32.218	481.508	65.3252	75.9995	195.455	42.1677	95.308	170.064	200.712	669.949	297.063	149.784
ENSG00000105409	ATP1A3	478	5.02616	-6.11577	DOWN	1.56929	-3.89716	9.73256e-05	0.00272087	YES	51.8692	12.3187	34.826	0	0	0	0	0	0	0	0	0	1.15219
ENSG00000125378	BMP4	652	106.35	-4.40393	DOWN	1.13045	-3.89572	9.79091e-05	0.00273293	YES	893.533	275.749	37.8544	51.2354	10.0588	41.7767	0	0.526564	0.372947	5.16115	5.70655	24.8588	145.176
ENSG00000151458	ANKRD50	57182	97.4664	2.05052	UP	0.526451	3.89499	9.8201e-05	0.0027365	YES	33.1963	18.0042	65.1095	207.503	148.646	140.25	133.944	73.7189	118.597	80.2846	71.9025	89.4917	86.414
ENSG00000196683	TOMM7	54543	1543.71	-2.23916	DOWN	0.574932	-3.89465	9.8342e-05	0.0027365	YES	4828.68	4659.3	1050.84	335.592	767.819	568.462	690.806	1756.09	701.14	790.803	2260.93	691.075	966.685
ENSG00000234965	SHISA8	440829	4.27533	-6.51624	DOWN	1.67382	-3.89304	9.89948e-05	0.0027504	YES	29.0467	26.5325	0	0	0	0	0	0	0	0	0	0	0
ENSG00000161544	CYGB	114757	415.569	3.42948	UP	0.882291	3.88701	0.000101485	0.00281524	YES	54.6355	19.8994	112.049	1321.87	1224.93	1060.83	168.671	301.721	333.042	99.2088	117.555	162.825	425.157
ENSG00000198829	SUCNR1	56670	22.3656	5.62091	UP	1.44652	3.8858	0.000101993	0.00282496	YES	0	0	0	11.528	15.647	5.96811	45.8884	10.5313	121.954	25.2323	25.1088	1.24294	27.6525
ENSG00000121858	TNFSF10	8743	179.119	2.80193	UP	0.721704	3.88238	0.000103438	0.00285617	YES	44.2617	9.4759	52.9961	304.851	179.94	165.615	437.8	345.426	207.731	228.238	148.37	45.9888	157.85
ENSG00000181826	RELL1	768211	89.5902	2.54569	UP	0.655653	3.88268	0.000103312	0.00285617	YES	18.6729	14.2138	142.332	35.8648	138.587	64.1571	163.71	167.974	88.3884	147.953	102.718	39.7741	40.3266
ENSG00000104892	KLC3	147700	4.74223	-6.06627	DOWN	1.56392	-3.87889	0.000104934	0.00289238	YES	31.1215	29.3753	0	0	0	0	0	0	0	0	0	0	1.15219
ENSG00000109205	ODAM	54959	5.95611	-5.90422	DOWN	1.52227	-3.87857	0.000105072	0.00289238	YES	60.1683	16.109	0	0	0	0	0	0	0	0	0	0	1.15219
ENSG00000169116	PARM1	25849	242.157	-2.95333	DOWN	0.762752	-3.87194	0.000107974	0.00296318	YES	1320.94	598.877	162.017	21.7751	45.8232	17.9043	167.431	173.239	37.6676	203.005	142.664	170.283	86.414
ENSG00000182963	GJC1	10052	474.164	3.01686	UP	0.779096	3.87226	0.000107831	0.00296318	YES	1.38318	119.396	484.536	964.507	581.173	944.453	520.895	469.695	401.291	627.367	263.642	520.792	265.003
ENSG00000115828	QPCT	25797	29.1056	4.47366	UP	1.15672	3.86754	0.00010994	0.0030085	YES	0	1.89518	54.5103	0	6.70584	7.46013	28.5252	31.0673	55.1961	47.5973	27.3914	85.7629	32.2612
ENSG00000135245	HILPDA	29923	262.508	-3.61714	DOWN	0.935267	-3.86749	0.000109961	0.0030085	YES	27.6636	2466.58	74.1946	85.8193	43.588	65.6492	3.72068	67.9267	73.4705	97.4885	162.066	49.7176	194.72
ENSG00000129657	SEC14L1	6397	104.676	3.07053	UP	0.794039	3.86698	0.000110192	0.00301024	YES	2.07477	23.6897	145.361	28.1795	86.0583	40.2847	127.743	34.2266	186.846	139.925	188.316	217.515	140.567
ENSG00000185386	MAPK11	5600	142.223	3.28637	UP	0.851265	3.86058	0.00011312	0.00308554	YES	0.691589	28.4277	184.729	130.65	301.763	423.735	83.0951	126.375	154.4	59.0665	46.7937	68.3617	240.807
ENSG00000279839	AL512383.1		13.053	-5.39765	DOWN	1.39837	-3.85995	0.000113412	0.00308879	YES	105.122	54.0126	0	0	0	5.96811	0	0	0	0	2.28262	0	2.30437
ENSG00000142694	EVA1B	55194	352.426	2.55795	UP	0.663368	3.856	0.000115256	0.00313426	YES	47.7196	80.5451	301.321	933.766	664.996	769.886	343.543	349.112	327.074	268.953	131.251	147.91	215.459
ENSG00000137962	ARHGAP29	9411	595.797	2.03433	UP	0.527753	3.8547	0.000115873	0.00314627	YES	144.542	174.356	746.488	859.474	800.23	343.166	667.242	531.303	1286.67	966.856	502.176	463.617	259.242
ENSG00000182175	RGMA	56963	40.9266	-3.50914	DOWN	0.910636	-3.85351	0.000116439	0.00315686	YES	235.832	143.086	0	23.0559	6.70584	22.3804	0	5.7922	17.5285	11.4692	14.837	24.8588	26.5003
ENSG00000063180	CA11	770	123.686	-2.94331	DOWN	0.764367	-3.85065	0.000117805	0.00318429	YES	518.692	459.581	36.3402	121.684	61.4702	29.8405	2.48045	80.0377	44.7536	64.8011	116.414	21.13	50.6962
ENSG00000170915	PAQR8	85315	49.9035	4.12006	UP	1.0699	3.8509	0.000117687	0.00318429	YES	0	4.73795	0	69.1678	41.3527	125.33	143.866	21.0626	53.7044	14.3365	69.6199	57.1753	48.3919
ENSG00000103710	RASL12	51285	27.5572	5.59998	UP	1.45454	3.85001	0.000118113	0.0031878	YES	0	0	0	1.28089	0	17.9043	13.6425	43.7048	63.7739	47.5973	20.5436	110.622	39.1744
ENSG00000198865	CCDC152	100129792	52.4608	-3.87649	DOWN	1.00756	-3.84741	0.000119375	0.00321702	YES	270.411	257.744	0	10.2471	2.23528	10.4442	0	4.73907	13.799	29.82	22.8262	44.7459	14.9784
ENSG00000270194	LOC152048	152048	5.19176	-5.60766	DOWN	1.4582	-3.8456	0.00012026	0.00323602	YES	44.2617	20.847	0	0	0	0	0	0	0	0	1.14131	1.24294	0
ENSG00000163694	RBM47	54502	62.6262	-2.40184	DOWN	0.624708	-3.84474	0.000120679	0.00324244	YES	215.084	195.203	45.4253	29.4604	33.5292	32.8246	8.68158	41.072	33.1923	36.7015	14.837	34.8023	93.3272
ENSG00000198734	F5	2153	46.5186	5.61898	UP	1.46369	3.83891	0.000123582	0.00331546	YES	0	0	0	289.48	27.941	2.98405	16.1229	63.7142	0	27.5262	7.98917	136.723	32.2612
ENSG00000046604	DSG2	1829	23.1332	-5.15214	DOWN	1.3424	-3.83802	0.000124031	0.00332254	YES	111.346	166.776	0	0	4.47056	0	0	4.73907	0	0	0	9.94352	3.45656
ENSG00000131037	EPS8L1	54869	39.8385	4.12205	UP	1.07421	3.83729	0.000124397	0.00332739	YES	0	3.79036	0	102.471	32.4116	40.2847	109.14	41.5985	52.2126	14.3365	71.9025	18.6441	31.1091
ENSG00000248550	OTX2-AS1	100309464	4.12161	-6.44312	DOWN	1.6808	-3.83337	0.000126398	0.00337588	YES	24.2056	29.3753	0	0	0	0	0	0	0	0	0	0	0
ENSG00000124614	RPS10	6204	1774.47	-1.7373	DOWN	0.453332	-3.8323	0.000126953	0.00338566	YES	4207.63	4612.87	1647.42	563.59	1300.93	1062.32	936.371	2503.81	1489.18	1206.56	1321.64	1106.22	1109.56
ENSG00000145936	KCNMB1	3779	62.0537	3.4722	UP	0.907168	3.82751	0.000129444	0.00344698	YES	1.38318	9.4759	0	39.7075	56.9996	93.9977	65.732	75.8252	56.315	65.9481	97.0113	126.78	117.523
ENSG00000163815	CLEC3B	7123	28.8424	5.57601	UP	1.4578	3.82495	0.000130797	0.00347785	YES	0	0	65.1095	42.2692	68.176	125.33	1.24023	27.9079	0	1.72038	26.2501	11.1865	5.76094
ENSG00000100156	SLC16A8	23539	27.9845	-5.23173	DOWN	1.37014	-3.8184	0.000134321	0.00356627	YES	293.925	44.5367	0	1.28089	13.4117	1.49203	0	0	0	0	6.84786	0	2.30437
ENSG00000261208	AL365475.1		18.7065	5.50928	UP	1.44304	3.81782	0.000134633	0.00356928	YES	0	0	0	16.6515	36.8821	38.7927	0	48.4439	32.0734	14.3365	5.70655	26.1018	24.1959
ENSG00000164604	GPR85	54329	32.8129	3.55136	UP	0.930502	3.81661	0.0001353	0.00358167	YES	0.691589	4.73795	42.3969	12.8089	31.2939	35.8086	49.609	39.4923	83.1672	2.29385	61.6307	37.2882	25.3481
ENSG00000166473	PKD1L2	114780	5.57714	-5.53129	DOWN	1.45186	-3.80979	0.000139083	0.00367639	YES	28.3552	40.7464	36.3402	0	0	0	0	0	0.372947	0	0	0	0
ENSG00000125354	SEPT6	23157	188.984	1.86342	UP	0.489555	3.80636	0.000141025	0.00372222	YES	41.4953	72.9644	151.418	354.805	219.057	196.947	85.5756	228.002	293.509	255.764	157.501	172.769	226.981
ENSG00000272482	AC254633.1		10.0204	-5.58296	DOWN	1.46737	-3.80473	0.000141959	0.00374138	YES	33.1963	90.9686	0	0	0	1.49203	0	0	0	0	0	0	4.60875
ENSG00000038295	TLL1	7092	35.3422	4.26885	UP	1.12333	3.80017	0.000144595	0.00380527	YES	0	2.84277	0	23.0559	13.4117	31.3326	42.1677	28.4344	59.6715	146.233	38.8045	12.4294	61.0659
ENSG00000143127	ITGA10	8515	143.898	3.23333	UP	0.851257	3.7983	0.000145694	0.00382857	YES	20.7477	9.4759	39.3686	146.021	479.467	150.695	334.861	134.274	309.546	43.5831	103.859	27.3447	71.4356
ENSG00000121005	CRISPLD1	83690	42.9774	-4.58798	DOWN	1.20977	-3.79245	0.000149167	0.0039141	YES	391.439	96.6541	0	16.6515	2.23528	0	0	16.85	0	19.4977	5.70655	6.2147	3.45656
ENSG00000143669	LYST	1130	128.925	1.56116	UP	0.411834	3.79076	0.000150189	0.00393516	YES	28.3552	68.2264	166.559	171.639	96.117	152.187	132.704	124.796	165.588	176.053	109.566	152.882	131.349
ENSG00000136732	GYPC	2995	776.377	2.1918	UP	0.578682	3.78758	0.000152122	0.00398	YES	260.729	108.973	1718.59	659.656	426.938	740.045	646.158	1259.54	735.078	732.884	1668.59	374.125	761.596
ENSG00000068305	MEF2A	4205	360.976	1.83032	UP	0.483748	3.78362	0.000154562	0.00403796	YES	51.8692	171.514	539.046	356.086	367.704	481.925	658.56	434.415	413.971	302.788	408.589	242.373	263.851
ENSG00000137960	GIPC2	54810	21.4934	5.50926	UP	1.45624	3.78321	0.000154818	0.00403876	YES	0	0	78.7371	16.6515	42.4703	4.47608	70.6929	17.3766	38.0406	0.573461	6.84786	1.24294	2.30437
ENSG00000003400	CASP10	843	111.267	2.8544	UP	0.754825	3.78154	0.000155861	0.00406008	YES	29.7383	1.89518	162.017	53.7972	83.823	92.5056	331.14	159.022	201.018	77.9908	90.1634	59.6611	103.697
ENSG00000156804	FBXO32	114907	345.05	-2.39125	DOWN	0.632669	-3.77963	0.000157063	0.00408546	YES	925.346	1327.57	349.774	105.033	115.117	53.7129	229.442	166.394	104.425	228.238	353.806	397.741	129.045
ENSG00000136478	TEX2	55852	103.051	-3.11332	DOWN	0.825168	-3.77296	0.000161324	0.00418997	YES	596.15	262.482	98.4214	11.528	37.9998	40.2847	1.24023	44.2314	14.5449	33.2608	77.609	75.8194	46.0875
ENSG00000241343	RPL36A	6173	1849.88	-1.25794	DOWN	0.33344	-3.77261	0.000161548	0.00418997	YES	3772.62	3556.3	1285.53	1150.24	2174.93	1454.73	1613.53	1756.62	1346.34	1320.11	1971.04	1103.73	1542.78
ENSG00000167157	PRRX2	51450	18.2735	4.12265	UP	1.09297	3.77198	0.000161957	0.00419451	YES	0.691589	0.94759	43.9111	3.84266	6.70584	7.46013	39.6872	15.7969	13.4261	26.9527	21.6849	47.2317	9.2175
ENSG00000204217	BMPR2	659	987.97	1.99644	UP	0.530156	3.76576	0.000166045	0.00429421	YES	188.804	353.451	1140.17	2028.92	1736.81	1218.99	1426.26	1012.06	1212.08	748.367	663.101	668.702	445.896
ENSG00000091972	CD200	4345	44.81	3.176	UP	0.843476	3.76538	0.000166299	0.00429458	YES	0.691589	9.4759	110.535	8.9662	22.3528	26.8565	34.7263	38.4392	59.2986	69.9623	41.0871	94.4635	65.6747
ENSG00000182492	BGN	633	7229.88	3.78865	UP	1.00645	3.76438	0.00016696	0.00430545	YES	65.0094	850.935	1962.37	18210.4	12109.6	41321.7	2300.62	2845.02	2948.89	1695.73	1912.83	3419.33	4346.05
ENSG00000120690	ELF1	1997	160.148	1.81553	UP	0.482697	3.76122	0.000169089	0.00435411	YES	44.9533	54.9602	251.353	162.672	182.175	98.4737	276.57	119.003	144.703	225.37	272.773	126.78	122.132
ENSG00000164007	CLDN19	149461	65.8388	-6.52124	DOWN	1.7342	-3.76037	0.000169665	0.00436268	YES	677.757	178.147	0	0	0	0	0	0	0	0	0	0	0
ENSG00000196218	RYR1	6261	74.8275	3.19776	UP	0.850749	3.75876	0.000170757	0.00438447	YES	10.3738	5.68554	77.2229	167.796	146.411	91.0136	257.967	28.961	48.856	34.9812	39.9458	49.7176	13.8262
ENSG00000196735	HLA-DQA1	3117	115.499	3.25025	UP	0.86505	3.7573	0.000171759	0.00440391	YES	6.91589	17.0566	420.941	107.594	50.2938	137.266	21.0838	47.3907	25.3604	72.2561	170.055	222.486	202.785
ENSG00000115825	PRKD3	23683	198.68	1.97865	UP	0.526754	3.75632	0.000172432	0.00441485	YES	33.1963	77.7023	295.264	126.808	214.587	173.075	338.582	331.735	300.222	267.233	117.555	178.983	127.893
ENSG00000147065	MSN	4478	1736.94	1.64129	UP	0.437454	3.75192	0.000175487	0.00448667	YES	595.458	626.357	2621.04	2876.87	2085.52	3001.96	1348.13	1282.18	1454.49	1031.66	1988.16	1955.15	1713.3
ENSG00000159110	IFNAR2	3455	363.604	1.88972	UP	0.503778	3.7511	0.000176061	0.00449494	YES	83.6823	131.715	308.892	430.378	680.643	258.121	441.52	252.751	464.319	360.707	741.851	200.113	372.156
ENSG00000199846	RNU1-72P	106481955	6.70309	-6.49218	DOWN	1.73099	-3.75056	0.000176441	0.00449826	YES	87.1402	0	0	0	0	0	0	0	0	0	0	0	0
ENSG00000171345	KRT19	3880	62.4913	-4.32502	DOWN	1.15332	-3.75006	0.00017679	0.00450075	YES	140.393	542.969	0	6.40443	13.4117	16.4123	0	0.526564	19.7662	1.72038	4.56524	7.45764	58.7615
ENSG00000151702	FLI1	2313	290.315	2.33798	UP	0.624608	3.74312	0.000181753	0.00461679	YES	85.0655	38.8512	215.013	260.02	444.821	187.995	698.247	524.457	567.252	159.422	252.229	169.04	171.676
ENSG00000183770	FOXL2	668	27.4479	5.4847	UP	1.46534	3.74296	0.000181862	0.00461679	YES	0	0	62.0812	0	55.882	16.4123	93.0169	0	88.3884	8.60192	19.4023	4.97176	8.06531
ENSG00000141738	GRB7	2886	3.99376	-6.33743	DOWN	1.69396	-3.74119	0.000183154	0.004643	YES	41.4953	10.4235	0	0	0	0	0	0	0	0	0	0	0
ENSG00000123243	ITIH5	80760	271.838	3.05432	UP	0.816591	3.74033	0.000183782	0.00465235	YES	12.4486	54.0126	130.219	791.587	923.171	156.663	156.268	164.288	261.809	67.095	407.447	282.147	126.741
ENSG00000171992	SYNPO	11346	371.521	3.4733	UP	0.928905	3.73914	0.000184653	0.00466782	YES	0.691589	62.5409	60.567	643.005	476.115	1368.19	437.8	366.488	203.629	83.1519	459.948	259.775	407.874
ENSG00000008256	CYTH3	9265	494.013	2.12398	UP	0.568127	3.73856	0.000185076	0.00467193	YES	144.542	102.34	299.807	1018.3	854.994	957.881	610.191	648.727	469.167	246.588	396.034	420.114	253.481
ENSG00000113645	WWC1	23286	69.2561	-4.06123	DOWN	1.08654	-3.73776	0.000185668	0.00467443	YES	502.094	222.684	0	40.9883	12.294	5.96811	0	31.5938	0.372947	13.7631	13.6957	37.2882	19.5872
ENSG00000177133	LINC00982	440556	109.056	-6.13593	DOWN	1.64162	-3.73772	0.000185696	0.00467443	YES	1011.79	379.036	0	0	0	10.4442	0	3.68595	0	0	0	1.24294	11.5219
ENSG00000101203	COL20A1	57642	4.52963	-5.91927	DOWN	1.58395	-3.73704	0.000186201	0.00468059	YES	41.4953	16.109	0	1.28089	0	0	0	0	0	0	0	0	0
ENSG00000149930	TAOK2	9344	107.498	1.90062	UP	0.508848	3.73513	0.000187616	0.00470956	YES	22.8224	40.7464	80.2513	105.033	93.8817	128.314	53.3297	128.482	191.322	136.484	196.305	100.678	119.827
ENSG00000131095	GFAP	2670	301.465	5.27195	UP	1.41167	3.73454	0.000188055	0.00471398	YES	1.38318	1.89518	0	1662.59	210.116	1192.13	127.743	171.133	1.86473	80.2846	14.837	236.159	218.916
ENSG00000019186	CYP24A1	1591	4.55175	-5.89604	DOWN	1.57915	-3.73368	0.000188699	0.00472352	YES	38.729	18.9518	0	0	0	1.49203	0	0	0	0	0	0	0
ENSG00000151967	SCHIP1	29970	29.7287	3.42666	UP	0.918037	3.73259	0.000189518	0.00473084	YES	0.691589	4.73795	42.3969	75.5723	25.7057	37.3007	53.3297	3.68595	41.0242	48.1708	14.837	13.6723	25.3481
ENSG00000170776	AKAP13	11214	549.808	1.55554	UP	0.416724	3.73279	0.00018937	0.00473084	YES	116.187	294.7	514.82	911.991	604.643	760.933	683.364	731.924	509.445	635.395	457.665	458.645	467.788
ENSG00000007933	FMO3	2328	23.6747	5.46133	UP	1.46379	3.73096	0.000190753	0.00475506	YES	0	0	0	2.56177	0	38.7927	57.0504	22.1157	11.1884	15.4835	7.98917	85.7629	66.8269
ENSG00000100985	MMP9	4318	2086.89	4.00221	UP	1.07337	3.72863	0.000192522	0.00479249	YES	3.45795	207.522	149.903	1736.88	390.056	7476.54	133.944	1636.03	2031.44	1468.63	1186.96	8439.57	2268.66
ENSG00000117399	CDC20	991	13.5733	4.37983	UP	1.17556	3.72572	0.000194756	0.00483811	YES	0	0.94759	40.8827	6.40443	12.294	14.9203	26.0447	12.111	6.3401	8.60192	9.13048	26.1018	12.6741
ENSG00000253309	SERPINE3	647174	56.834	-6.4602	DOWN	1.73403	-3.72554	0.000194894	0.00483811	YES	533.215	205.627	0	0	0	0	0	0	0	0	0	0	0
ENSG00000181577	C6orf223	221416	6.51766	-5.70547	DOWN	1.53165	-3.72505	0.00019528	0.004841	YES	69.1589	13.2663	0	0	0	0	0	0	0	0	0	0	2.30437
ENSG00000183023	SLC8A1	6546	187.944	2.71382	UP	0.729307	3.72109	0.000198361	0.0049106	YES	18.6729	41.6939	363.402	162.672	130.764	105.934	90.5365	129.008	107.036	236.84	747.558	115.593	193.567
ENSG00000172061	LRRC15	131578	4.88094	-5.92542	DOWN	1.59302	-3.71962	0.00019952	0.00493248	YES	55.3271	6.63313	0	0	0	1.49203	0	0	0	0	0	0	0
ENSG00000229715	EEF1DP3	196549	37.2492	3.74351	UP	1.00712	3.71704	0.000201572	0.00497637	YES	2.07477	2.84277	0	24.3368	12.294	89.5216	14.8827	47.3907	66.3846	99.2088	54.7829	34.8023	35.7178
ENSG00000270172	ENSG00000270172		62.32	-2.83644	DOWN	0.763463	-3.71523	0.000203022	0.00500527	YES	176.355	301.333	60.567	3.84266	63.7055	7.46013	42.1677	40.0188	16.7826	41.8627	25.1088	13.6723	17.2828
ENSG00000176105	YES1	7525	238.196	2.22231	UP	0.598722	3.71175	0.00020583	0.00506754	YES	58.7851	52.1174	305.863	152.425	232.469	155.171	498.571	488.125	442.688	300.494	127.827	154.125	127.893
ENSG00000133789	SWAP70	23075	519.998	1.65185	UP	0.445292	3.7096	0.00020759	0.00510387	YES	199.869	162.985	701.063	572.556	908.641	517.733	889.242	466.009	548.232	556.258	505.6	238.645	493.136
ENSG00000105880	DLX5	1749	15.162	5.33263	UP	1.4383	3.70758	0.000209249	0.00513761	YES	0	0	0	32.0221	20.1175	11.9362	0	31.5938	22.7498	16.0569	10.2718	38.5312	13.8262
ENSG00000124225	PMEPA1	56937	1154.91	1.4311	UP	0.386204	3.70556	0.000210923	0.00517164	YES	376.916	560.973	1193.17	927.361	1269.64	1512.91	1229.06	1390.13	1263.54	1591.36	1759.9	1306.33	632.551
ENSG00000137818	RPLP1	6176	4134.3	-1.47102	DOWN	0.397277	-3.70276	0.000213265	0.00522193	YES	9248.62	8924.4	3564.37	1397.45	2648.81	3327.22	2527.58	4671.67	3190.19	3275.61	4124.69	3679.1	3166.21
ENSG00000162654	GBP4	115361	189.03	2.42297	UP	0.655467	3.69656	0.000218537	0.00534032	YES	30.4299	45.4843	124.162	120.403	280.528	104.442	487.409	288.03	418.446	214.475	152.935	101.921	88.7184
ENSG00000169562	GJB1	2705	4.44097	-5.89346	DOWN	1.59448	-3.69617	0.000218877	0.00534032	YES	44.2617	12.3187	0	0	0	0	0	0	0	0	0	0	1.15219
ENSG00000248429	FAM198B-AS1	285505	13.5061	5.27004	UP	1.42586	3.69604	0.000218992	0.00534032	YES	0	0	42.3969	6.40443	1.11764	5.96811	24.8045	2.10626	36.1759	20.6446	12.5544	4.97176	18.435
ENSG00000180287	PLD5	200150	33.7484	-5.04715	DOWN	1.36659	-3.69324	0.000221414	0.00539204	YES	235.832	168.671	0	0	1.11764	0	1.24023	0	0	15.4835	11.4131	4.97176	0
ENSG00000173894	CBX2	84733	17.2192	5.37137	UP	1.45644	3.68801	0.000226011	0.00549653	YES	0	0	0	0	5.5882	13.4282	57.0504	19.4829	42.8889	12.0427	22.8262	13.6723	36.87
ENSG00000271590	AC108463.3		80.8878	2.98431	UP	0.809467	3.68676	0.000227128	0.00551624	YES	7.60748	13.2663	59.0528	368.895	65.9408	107.426	54.5699	88.9893	63.028	94.0477	29.674	78.3053	20.7394
ENSG00000163239	TDRD10	126668	29.1204	4.39508	UP	1.19306	3.68387	0.000229717	0.00557156	YES	0	1.89518	0	28.1795	30.1763	37.3007	140.146	61.608	17.1556	23.5119	6.84786	8.70058	23.0437
ENSG00000138449	SLC40A1	30061	143.149	2.70384	UP	0.734106	3.68318	0.000230344	0.00557923	YES	42.8785	2.84277	2144.07	80.6958	129.646	138.758	130.224	226.422	34.6841	276.982	240.816	147.91	254.633
ENSG00000170289	CNGB3	54714	47.7017	-6.38363	DOWN	1.73383	-3.68181	0.000231584	0.00560172	YES	431.552	188.57	0	0	0	0	0	0	0	0	0	0	0
ENSG00000189283	FHIT	2272	36.2668	-3.66223	DOWN	0.994791	-3.6814	0.000231955	0.00560313	YES	261.421	89.0734	0	25.6177	25.7057	16.4123	0	12.111	15.6638	5.16115	1.14131	9.94352	9.2175
ENSG00000182326	C1S	716	680.236	-3.55472	DOWN	0.965767	-3.68072	0.000232574	0.00561054	YES	3421.98	2983.01	611.727	112.718	109.529	325.262	225.721	180.085	0.372947	86.5927	1325.06	83.277	335.286
ENSG00000167637	ZNF283	284349	22.7959	3.08985	UP	0.839672	3.67983	0.000233385	0.00562255	YES	0	5.68554	28.7693	6.40443	23.4704	38.7927	35.9666	26.8548	26.4792	17.2038	30.8154	39.7741	16.1306
ENSG00000147604	RPL7	6129	1629.72	-1.99219	DOWN	0.54151	-3.67896	0.000234188	0.00563433	YES	4381.22	4690.57	1047.81	320.221	1295.34	486.401	1513.08	2018.32	1465.31	1056.89	1073.97	766.894	1070.38
ENSG00000145014	TMEM44	93109	169.802	1.86581	UP	0.507338	3.67765	0.000235396	0.00565581	YES	46.3365	55.9078	143.847	80.6958	281.645	268.565	239.364	281.185	234.211	136.484	187.175	121.808	130.197
ENSG00000185963	BICD2	23299	189.171	1.33671	UP	0.363594	3.67637	0.000236578	0.0056766	YES	78.1496	85.2831	251.353	213.908	232.469	213.36	148.827	238.533	142.466	167.451	208.86	289.605	188.959
ENSG00000103365	GGA2	23062	223.259	-1.97808	DOWN	0.538267	-3.6749	0.000237947	0.00570183	YES	811.926	420.73	264.981	175.481	118.47	228.28	122.782	58.9751	98.458	88.3131	179.186	119.322	215.459
ENSG00000203867	RBM20	282996	58.5109	3.24582	UP	0.883756	3.67276	0.000239948	0.00574211	YES	11.757	0	107.506	47.3928	56.9996	46.2528	169.911	70.033	136.126	22.9385	27.3914	44.7459	19.5872
ENSG00000167244	IGF2	3481	63.6336	5.19187	UP	1.41436	3.67084	0.000241759	0.00577774	YES	0.691589	0	0	34.5839	312.939	249.168	4.9609	37.386	1.11884	0.573461	164.349	9.94352	11.5219
ENSG00000154856	APCDD1	147495	113.838	2.78812	UP	0.759699	3.67003	0.000242521	0.00578824	YES	22.8224	11.3711	90.8505	125.527	214.587	71.6173	68.2124	434.942	108.155	49.8911	51.3589	175.255	55.305
ENSG00000100065	CARD10	29775	73.7459	3.49935	UP	0.953599	3.66962	0.000242907	0.00578976	YES	0	12.3187	165.045	10.2471	101.705	117.87	84.3354	140.066	153.281	33.8342	18.261	26.1018	95.6315
ENSG00000162413	KLHL21	9903	59.5446	-2.42303	DOWN	0.660542	-3.66825	0.000244219	0.00581332	YES	181.888	213.208	49.9678	15.3706	10.0588	22.3804	22.3241	75.8252	25.7333	29.82	62.772	18.6441	46.0875
ENSG00000148218	ALAD	210	61.499	-2.23481	DOWN	0.609806	-3.66479	0.000247545	0.00588469	YES	298.075	80.5451	27.2552	42.2692	35.7645	20.8884	24.8045	57.3954	40.6512	18.3508	68.4786	59.6611	25.3481
ENSG00000138594	TMOD3	29766	387.754	1.58696	UP	0.433444	3.66128	0.000250954	0.00595783	YES	105.122	178.147	513.305	721.139	511.879	478.94	401.833	357.537	423.668	454.755	391.469	229.944	273.068
ENSG00000186340	THBS2	7058	527.725	3.59463	UP	0.98197	3.66063	0.000251597	0.00596522	YES	8.99066	70.1216	213.499	274.11	585.643	1295.08	120.302	253.277	41.7701	310.243	2840.72	565.538	281.134
ENSG00000171903	CYP4F11	57834	3.82828	-6.2341	DOWN	1.70372	-3.6591	0.0002531	0.00599294	YES	42.1869	7.58072	0	0	0	0	0	0	0	0	0	0	0
ENSG00000141469	SLC14A1	6563	16.4989	4.58547	UP	1.2535	3.65814	0.000254051	0.00600752	YES	0.691589	0	18.1701	6.40443	24.5881	13.4282	7.44136	44.7579	23.4957	14.91	49.0763	0	11.5219
ENSG00000204334	ERICH2	285141	4.82996	-5.44626	DOWN	1.48913	-3.65734	0.000254842	0.0060183	YES	13.1402	47.3795	0	0	1.11764	0	0	0	0	0	0	0	1.15219
ENSG00000137831	UACA	55075	8283.5	1.8032	UP	0.493446	3.65429	0.00025789	0.0060743	YES	3147.42	2054.37	4494.07	7131.97	9562.53	7661.56	10582.8	10978.3	14852.6	14038.3	5845.79	12654.4	4681.34
ENSG00000176058	TPRN	286262	94.3215	-3.90166	DOWN	1.06769	-3.65431	0.000257876	0.0060743	YES	291.851	667.103	1.51418	69.1678	20.1175	110.41	0	10.5313	11.5614	7.455	6.84786	11.1865	18.435
ENSG00000167106	FAM102A	399665	139.364	-2.77812	DOWN	0.761126	-3.65001	0.000262229	0.00616839	YES	573.327	476.638	45.4253	19.2133	14.5293	46.2528	8.68158	105.313	93.9826	89.46	117.555	128.023	93.3272
ENSG00000147403	RPL10	6134	974.667	-1.75854	DOWN	0.48189	-3.64925	0.00026301	0.00617867	YES	1776	3122.31	440.625	462.4	974.582	793.758	481.208	1367.49	571.355	478.267	539.839	760.68	902.163
ENSG00000183036	PCP4	5121	42.0159	-6.32553	DOWN	1.73372	-3.64853	0.000263749	0.00618794	YES	405.963	140.243	0	0	0	0	0	0	0	0	0	0	0
ENSG00000177954	RPS27	6232	1310.92	-1.93052	DOWN	0.529185	-3.64809	0.000264194	0.00619027	YES	2793.33	4315.32	858.537	339.435	528.644	540.114	799.946	1775.05	1077.07	609.59	1161.85	1117.4	1125.69
ENSG00000166750	SLFN5	162394	452.503	1.4606	UP	0.400497	3.64695	0.000265368	0.00620255	YES	171.514	188.57	387.629	593.05	439.232	492.369	486.169	299.615	535.179	830.946	338.969	512.091	607.203
ENSG00000168502	MTCL1	23255	64.4738	-3.50986	DOWN	0.962419	-3.64691	0.000265409	0.00620255	YES	286.318	315.547	0	16.6515	10.0588	52.2209	0	56.8689	20.1391	12.0427	25.1088	23.6159	19.5872
ENSG00000116745	RPE65	6121	41.505	-6.31997	DOWN	1.73371	-3.64534	0.000267037	0.00622439	YES	526.299	13.2663	0	0	0	0	0	0	0	0	0	0	0
ENSG00000210151	MT-TS1		13.2334	-4.26654	DOWN	1.1704	-3.64538	0.000266993	0.00622439	YES	130.71	14.2138	0	1.28089	1.11764	0	7.44136	0.526564	3.35652	9.74885	0	2.48588	1.15219
ENSG00000187123	LYPD6	130574	3.78996	-5.94812	DOWN	1.63189	-3.64493	0.000267465	0.00622627	YES	39.4206	9.4759	0	0	0	0	0	0	0.372947	0	0	0	0
ENSG00000029559	IBSP	3381	231.807	4.49884	UP	1.23581	3.64038	0.000272232	0.00632529	YES	0	12.3187	351.289	397.075	35.7645	522.209	0	270.127	49.6019	458.769	6.84786	810.397	99.0881
ENSG00000185614	FAM212A	389119	20.2804	4.6009	UP	1.26395	3.6401	0.000272534	0.00632529	YES	0	0.94759	105.992	17.9324	17.8822	31.3326	0	13.1641	28.344	9.17538	5.70655	12.4294	20.7394
ENSG00000279978	ENSG00000279978		464.302	-2.50428	DOWN	0.688014	-3.63987	0.000272776	0.00632529	YES	1733.81	1436.55	507.249	336.873	444.821	205.9	582.906	188.51	145.449	127.882	170.055	68.3617	87.5662
ENSG00000092853	CLSPN	63967	102.448	2.86652	UP	0.788071	3.63739	0.000275418	0.00637833	YES	19.3645	9.4759	86.308	119.122	134.117	55.205	50.8493	240.64	109.273	332.034	26.2501	118.079	31.1091
ENSG00000204161	C10orf128	170371	40.994	3.39529	UP	0.933761	3.63614	0.000276749	0.00640089	YES	0	7.58072	57.5387	16.6515	24.5881	76.0933	102.939	79.5111	23.4957	7.455	54.7829	22.3729	59.9137
ENSG00000173535	TNFRSF10C	8794	13.3507	5.21944	UP	1.43557	3.63581	0.000277112	0.00640105	YES	0	0	0	44.831	14.5293	23.8724	24.8045	11.5844	26.4792	13.1896	1.14131	6.2147	6.91312
ENSG00000196154	S100A4	6275	281.955	2.3979	UP	0.659797	3.6343	0.000278732	0.00643018	YES	61.5514	53.065	587.5	166.515	121.823	725.125	219.52	299.615	100.323	227.664	522.72	211.3	368.7
ENSG00000167081	PBX3	5090	231.18	-2.11438	DOWN	0.581925	-3.63341	0.000279695	0.00644412	YES	896.299	458.633	280.122	67.8869	58.1173	83.5535	93.0169	149.018	139.482	173.185	276.197	177.74	152.089
ENSG00000170549	IRX1	79192	13.204	5.20459	UP	1.43518	3.62643	0.000287364	0.00661233	YES	0	0	13.6276	2.56177	12.294	16.4123	17.3632	0	11.9343	15.4835	19.4023	52.2035	10.3697
ENSG00000278451	ENSG00000278451		14.5816	5.25507	UP	1.44936	3.62577	0.000288099	0.00662075	YES	0	0	0	8.9662	15.647	16.4123	0	41.072	35.43	28.6731	9.13048	11.1865	23.0437
ENSG00000166148	AVPR1A	552	16.3499	5.2988	UP	1.46171	3.62508	0.000288872	0.00662605	YES	0	0	49.9678	10.2471	7.82348	10.4442	0	12.111	45.4995	28.0996	0	31.0735	17.2828
ENSG00000182871	COL18A1	80781	4339.78	2.80452	UP	0.773703	3.62481	0.000289179	0.00662605	YES	852.729	433.048	2480.22	10425.1	4175.5	15461.9	2807.87	4714.33	3929	2552.48	438.263	4412.44	3734.24
ENSG00000198835	GJC2	57165	18.7821	4.09923	UP	1.13095	3.62457	0.000289437	0.00662605	YES	0.691589	0.94759	28.7693	2.56177	34.6468	23.8724	32.2459	2.63282	29.4628	5.16115	34.2393	7.45764	41.4787
ENSG00000167100	SAMD14	201191	53.141	3.66058	UP	1.0103	3.62327	0.000290897	0.00665098	YES	0	7.58072	31.7977	137.055	55.882	177.551	1.24023	42.1251	61.9092	36.1281	37.6632	38.5312	63.3703
ENSG00000152492	CCDC50	152137	345.1	1.50994	UP	0.417101	3.62008	0.000294515	0.00672513	YES	132.785	132.663	542.075	251.054	379.998	395.387	451.442	434.415	531.822	356.693	192.881	403.956	281.134
ENSG00000099994	SUSD2	56241	85.982	4.42782	UP	1.2236	3.61868	0.000296115	0.00675307	YES	4.84112	0	69.6521	30.7413	151.999	558.018	151.308	16.3235	18.6473	41.2892	0	32.3165	42.6309
ENSG00000270547	LINC01235	401492	14.4689	5.24056	UP	1.4488	3.61718	0.000297832	0.00678361	YES	0	0	0	8.9662	5.5882	10.4442	28.5252	3.68595	17.5285	21.2181	22.8262	2.48588	66.8269
ENSG00000175197	DDIT3	1649	117.746	-2.6453	DOWN	0.731497	-3.61628	0.000298869	0.0067986	YES	408.729	435.891	211.985	55.0781	24.5881	55.205	69.4527	14.2172	24.6145	32.6873	53.6415	87.0058	57.6094
ENSG00000171033	PKIA	5569	24.6505	3.06491	UP	0.847708	3.61553	0.000299732	0.0068096	YES	1.38318	4.73795	27.2552	19.2133	37.9998	10.4442	13.6425	66.8736	51.8396	18.9242	17.1196	36.0453	14.9784
ENSG00000085117	CD82	3732	516.003	-1.99642	DOWN	0.55223	-3.6152	0.000300114	0.00680966	YES	1065.05	1812.74	372.487	380.423	369.939	566.97	137.665	165.341	243.161	293.039	240.816	336.837	723.574
ENSG00000114391	RPL24	6152	980.31	-1.82334	DOWN	0.504639	-3.61315	0.0003025	0.00685513	YES	2308.52	2765.07	931.218	229.279	605.761	302.881	623.834	1146.86	798.479	767.291	746.416	786.781	731.639
ENSG00000241158	ADAMTS9-AS1	101929335	36.176	-6.25453	DOWN	1.73365	-3.60773	0.000308886	0.00699103	YES	349.944	120.344	0	0	0	0	0	0	0	0	0	0	0
ENSG00000105443	CYTH2	9266	21.1727	4.12146	UP	1.14261	3.60707	0.000309674	0.00700003	YES	0	1.89518	0	40.9883	22.3528	52.2209	11.162	40.5454	3.72947	33.2608	26.2501	18.6441	24.1959
ENSG00000110328	GALNT18	374378	76.1259	3.02189	UP	0.838169	3.60535	0.000311731	0.0070235	YES	2.07477	17.0566	60.567	42.2692	43.588	5.96811	141.386	61.0814	166.707	105.517	130.109	144.181	69.1312
ENSG00000138755	CXCL9	4283	17.0941	5.29832	UP	1.46962	3.60522	0.000311886	0.0070235	YES	0	0	0	56.359	0	31.3326	57.0504	8.95158	24.2415	9.74885	5.70655	16.1582	12.6741
ENSG00000186191	BPIFB4	149954	3.7357	-6.16563	DOWN	1.71012	-3.60539	0.000311689	0.0070235	YES	42.8785	5.68554	0	0	0	0	0	0	0	0	0	0	0
ENSG00000267034	AC010980.1		16.1919	5.27619	UP	1.46459	3.60251	0.000315165	0.00708844	YES	0	0	59.0528	0	14.5293	2.98405	38.447	34.2266	38.7865	8.02846	2.28262	8.70058	3.45656
ENSG00000059377	TBXAS1	6916	201.913	2.05155	UP	0.569774	3.60064	0.00031743	0.00713044	YES	80.9159	24.6373	233.183	413.726	207.881	250.66	233.162	260.649	79.8106	170.318	237.392	116.836	315.699
ENSG00000175463	TBC1D10C	374403	20.3299	5.30328	UP	1.47518	3.59502	0.000324373	0.0072773	YES	0	0	31.7977	29.4604	0	43.2688	60.7711	0	10.4425	4.01423	12.5544	7.45764	64.5225
ENSG00000003147	ICA1	3382	187.841	2.58505	UP	0.719366	3.59351	0.000326255	0.0073104	YES	47.0281	18.9518	139.304	140.897	336.41	177.551	368.347	379.652	473.643	103.797	73.0438	64.6329	118.675
ENSG00000137033	IL33	90865	48.5521	-4.49543	DOWN	1.2518	-3.59118	0.000329183	0.0073668	YES	225.458	323.128	0	0	2.23528	2.98405	0	5.7922	0	28.6731	9.13048	4.97176	28.8047
ENSG00000272761	LINC01279		121.167	-2.48905	DOWN	0.693533	-3.58894	0.000332019	0.00742102	YES	192.262	630.147	69.6521	76.8531	98.3523	68.6332	74.4136	23.6954	16.4097	25.2323	553.535	58.4182	150.937
ENSG00000105372	RPS19	6223	2397.77	-1.38929	DOWN	0.387556	-3.58476	0.000337392	0.0075186	YES	4621.2	5518.76	1701.93	1598.55	2075.46	1903.83	1346.89	3528.5	1979.6	1401.54	2203.87	1771.19	1519.73
ENSG00000172216	CEBPB	1051	179.135	-2.09075	DOWN	0.583266	-3.58456	0.000337642	0.0075186	YES	395.589	645.308	118.106	25.6177	119.587	71.6173	99.2181	130.061	107.409	98.0619	205.436	85.7629	226.981
ENSG00000173898	SPTBN2	6712	31.3626	-4.75782	DOWN	1.32712	-3.58506	0.000337002	0.0075186	YES	279.402	87.1782	0	19.2133	0	0	0	13.1641	1.86473	4.58769	0	0	2.30437
ENSG00000234498	RPL13AP20	387841	6.55728	-4.36027	DOWN	1.2168	-3.5834	0.000339153	0.0075429	YES	62.9346	9.4759	0	1.28089	4.47056	1.49203	0	1.57969	0.372947	0	0	2.48588	1.15219
ENSG00000073417	PDE8A	5151	95.7945	2.94642	UP	0.822777	3.58107	0.000342196	0.00760115	YES	0	25.5849	34.826	66.6061	79.3524	53.7129	209.598	112.685	137.99	205.873	111.848	124.294	82.9575
ENSG00000070961	ATP2B1	490	408.153	1.46114	UP	0.408202	3.57944	0.000344328	0.00761803	YES	170.131	154.457	366.43	372.738	441.468	311.834	532.057	638.195	391.221	779.908	322.991	436.272	388.287
ENSG00000118004	COLEC11	78989	16.1998	5.25578	UP	1.46842	3.5792	0.000344642	0.00761803	YES	0	0	57.5387	10.2471	17.8822	5.96811	0	47.3907	0.372947	8.60192	36.5219	9.94352	16.1306
ENSG00000154265	ABCA5	23461	69.3189	-2.66238	DOWN	0.743849	-3.5792	0.000344653	0.00761803	YES	354.094	146.876	90.8505	66.6061	4.47056	35.8086	17.3632	22.6422	22.3768	47.5973	20.5436	22.3729	49.5441
ENSG00000188467	SLC24A5	283652	3.50703	-6.11653	DOWN	1.70884	-3.57934	0.000344457	0.00761803	YES	30.4299	15.1614	0	0	0	0	0	0	0	0	0	0	0
ENSG00000101608	MYL12A	10627	380.377	1.79553	UP	0.50176	3.57846	0.000345626	0.00763014	YES	109.963	129.82	396.714	595.612	301.763	643.063	306.336	224.316	280.083	406.011	257.936	780.567	512.723
ENSG00000129625	REEP5	7905	218.526	-1.40534	DOWN	0.393258	-3.57357	0.000352143	0.00776445	YES	572.636	358.189	272.552	163.953	122.94	111.902	173.632	137.96	205.867	185.228	164.349	213.786	157.85
ENSG00000006210	CX3CL1	6376	30.8266	4.38266	UP	1.2293	3.56516	0.000363634	0.00800799	YES	0	1.89518	0	60.2016	10.0588	13.4282	1.24023	114.264	64.1469	27.5262	26.2501	62.147	19.5872
ENSG00000165434	PGM2L1	283209	518.918	2.36494	UP	0.664201	3.56058	0.000370032	0.00813889	YES	105.122	110.868	242.268	1462.77	613.584	993.69	197.196	390.71	1056.93	489.163	260.219	436.272	387.135
ENSG00000133134	BEX2	84707	99.8191	-3.77373	DOWN	1.06148	-3.55515	0.000377769	0.00829889	YES	504.86	488.009	1.51418	97.3473	65.9408	8.95216	53.3297	28.961	10.8155	0	13.6957	16.1582	8.06531
ENSG00000172171	TEFM	79736	14.1464	4.34331	UP	1.22237	3.55319	0.000380591	0.00835067	YES	0	0.94759	16.6559	17.9324	4.47056	7.46013	1.24023	55.8158	20.5121	10.8958	18.261	12.4294	17.2828
ENSG00000155849	ELMO1	9844	96.7823	3.32692	UP	0.936565	3.55225	0.00038195	0.00837026	YES	12.4486	5.68554	0	148.583	208.999	198.44	208.358	143.752	63.028	71.1092	58.2068	33.5594	106.001
ENSG00000129596	CDO1	1036	38.6894	-4.8489	DOWN	1.36677	-3.54772	0.000388587	0.00850531	YES	444	13.2663	0	3.84266	0	1.49203	0	18.4297	0	0	14.837	2.48588	4.60875
ENSG00000115295	CLIP4	79745	56.6051	-3.14618	DOWN	0.887122	-3.5465	0.000390388	0.0085293	YES	198.486	280.487	19.6843	25.6177	15.647	28.3485	45.8884	6.31877	0	25.8058	33.098	16.1582	40.3266
ENSG00000116584	ARHGEF2	9181	107.511	2.46328	UP	0.694684	3.54591	0.000391265	0.0085293	YES	7.60748	34.1132	122.648	183.167	87.1759	205.9	192.235	37.386	58.5527	80.8581	49.0763	160.339	178.589
ENSG00000154723	ATP5J	522	263.277	-1.30006	DOWN	0.366633	-3.54595	0.000391202	0.0085293	YES	679.832	386.617	195.329	134.493	169.881	192.471	200.917	270.654	249.129	215.622	203.153	256.046	268.46
ENSG00000187672	ERC2	26059	17.4653	-4.64517	DOWN	1.31009	-3.54569	0.000391584	0.0085293	YES	145.234	55.9078	0	0	0	2.98405	0	0	0	2.86731	7.98917	7.45764	4.60875
ENSG00000130176	CNN1	1264	189.902	4.02137	UP	1.13536	3.54192	0.00039722	0.00864159	YES	0.691589	17.0566	0	29.4604	424.703	417.767	24.8045	344.899	33.1923	197.844	192.881	405.199	380.222
ENSG00000186827	TNFRSF4	7293	34.5144	4.4406	UP	1.25438	3.54006	0.000400033	0.00869224	YES	0	1.89518	18.1701	56.359	46.9409	111.902	0	1.05313	89.8802	40.1423	3.42393	23.6159	55.305
ENSG00000106351	AGFG2	3268	24.7479	4.64653	UP	1.31462	3.5345	0.000408544	0.00886644	YES	0	0.94759	0	53.7972	75.9995	55.205	34.7263	0	11.1884	14.91	15.9783	18.6441	40.3266
ENSG00000163808	KIF15	56992	14.243	5.17006	UP	1.4636	3.53242	0.000411775	0.00892577	YES	0	0	6.0567	0	16.7646	11.9362	0	28.961	20.5121	56.7727	11.4131	22.3729	10.3697
ENSG00000101445	PPP1R16B	26051	10.8781	5.04875	UP	1.42996	3.53069	0.000414471	0.00894783	YES	0	0	0	7.68531	4.47056	4.47608	24.8045	7.37189	30.5816	6.88154	10.2718	14.9153	29.9569
ENSG00000158270	COLEC12	81035	133.505	-2.72285	DOWN	0.771135	-3.53097	0.000414043	0.00894783	YES	708.187	281.434	63.5954	73.0105	39.1174	25.3644	172.391	129.535	63.028	90.0335	38.8045	4.97176	46.0875
ENSG00000165996	HACD1	9200	27.5219	-3.37732	DOWN	0.956529	-3.53081	0.000414293	0.00894783	YES	165.29	84.3355	0	1.28089	0	7.46013	13.6425	7.89846	13.4261	13.1896	10.2718	24.8588	16.1306
ENSG00000166927	MS4A7	58475	307.138	2.0322	UP	0.575615	3.53049	0.000414787	0.00894783	YES	133.477	29.3753	336.147	265.143	262.645	422.243	396.872	515.506	129.413	367.015	205.436	343.052	586.463
ENSG00000186481	ANKRD20A5P	440482	28.4917	-4.46375	DOWN	1.26616	-3.52542	0.000422819	0.00911015	YES	305.682	15.1614	0	16.6515	7.82348	2.98405	91.7767	0	0.372947	8.60192	0	0	6.91312
ENSG00000254109	RBPMS-AS1	100128750	3.39475	-6.04369	DOWN	1.71458	-3.52489	0.000423662	0.00911737	YES	31.8131	12.3187	0	0	0	0	0	0	0	0	0	0	0
ENSG00000205403	CFI	3426	298.194	-1.75835	DOWN	0.499862	-3.51768	0.00043534	0.00935747	YES	934.337	565.711	269.523	212.627	163.175	53.7129	297.654	172.186	279.71	203.005	276.197	227.458	221.22
ENSG00000163508	EOMES	8320	17.1694	5.20474	UP	1.48035	3.51588	0.000438297	0.00940974	YES	0	0	1.51418	14.0897	17.8822	83.5535	58.2906	10.5313	1.49179	4.01423	0	9.94352	21.8916
ENSG00000168542	COL3A1	1281	2240.73	2.70691	UP	0.769983	3.51555	0.000438852	0.00941041	YES	54.6355	658.575	4067.07	808.239	976.817	3495.82	1075.28	1962.5	1402.28	3188.45	5822.96	4212.33	1404.52
ENSG00000115268	RPS15	6209	835.191	-1.99011	DOWN	0.566205	-3.51482	0.000440048	0.00942479	YES	1827.87	2826.66	222.584	215.189	459.35	668.428	336.101	1053.65	399.053	842.415	833.156	522.035	650.986
ENSG00000168918	INPP5D	3635	380.249	2.44459	UP	0.695724	3.51373	0.000441859	0.00944303	YES	100.972	47.3795	366.43	806.958	697.407	1051.88	231.922	211.679	450.52	191.536	146.088	171.526	468.94
ENSG00000185404	SP140L	93349	163.769	1.79698	UP	0.511425	3.51368	0.000441951	0.00944303	YES	51.1776	52.1174	249.839	119.122	216.822	141.743	89.2963	310.146	213.699	281.57	114.131	128.023	161.306
ENSG00000121898	CPXM2	119587	113.554	-4.25796	DOWN	1.2123	-3.51229	0.000444268	0.00948124	YES	742.767	497.485	0	3.84266	6.70584	14.9203	57.0504	0	1.11884	12.6162	4.56524	134.238	99.0881
ENSG00000187244	BCAM	4059	278.524	3.33068	UP	0.949656	3.50725	0.000452762	0.00965104	YES	23.514	28.4277	60.567	1090.03	457.115	998.166	225.721	200.094	224.514	40.7158	49.0763	85.7629	137.11
ENSG00000259439	LINC01833	107985879	73.8758	-4.39944	DOWN	1.25473	-3.50627	0.000454429	0.00967508	YES	447.458	378.088	0	32.0221	1.11764	11.9362	0	39.4923	0	1.14692	2.28262	26.1018	20.7394
ENSG00000154016	GRAP	10750	113.264	3.34909	UP	0.955413	3.50538	0.000455954	0.00969605	YES	18.6729	1.89518	0	161.392	107.293	343.166	65.732	97.4143	205.867	95.7681	89.0221	116.836	169.372
ENSG00000106610	STAG3L4	64940	14.1742	5.14086	UP	1.46724	3.50376	0.000458743	0.00974382	YES	0	0	0	23.0559	44.7056	23.8724	0	3.15938	24.9874	17.7773	4.56524	24.8588	17.2828
ENSG00000166394	CYB5R2	51700	41.3506	-3.6404	DOWN	1.03931	-3.5027	0.000460559	0.00977082	YES	282.86	116.554	0	30.7413	24.5881	29.8405	0	9.47815	7.45894	1.14692	6.84786	21.13	6.91312
ENSG00000172270	BSG	682	139.881	-2.15611	DOWN	0.615825	-3.50117	0.000463229	0.00981585	YES	467.514	367.665	40.8827	133.212	87.1759	171.583	34.7263	76.8783	107.036	36.7015	39.9458	132.995	122.132
ENSG00000133030	MPRIP	23164	387.36	1.18303	UP	0.338035	3.49972	0.000465748	0.0098576	YES	148.692	222.684	271.037	395.794	479.467	332.722	494.85	462.323	473.643	387.087	464.513	514.577	388.287
ENSG00000100167	SEPT3	55964	14.5662	-4.8753	DOWN	1.39321	-3.49933	0.000466425	0.00986031	YES	120.337	52.1174	0	39.7075	0	0	0	0	0	0	1.14131	3.72882	6.91312
ENSG00000152767	FARP1	10160	260.65	1.57831	UP	0.451384	3.49661	0.000471216	0.00994987	YES	74.6916	116.554	314.948	331.749	372.174	489.385	197.196	193.249	344.603	311.963	206.577	265.989	169.372
ENSG00000007372	PAX6	5080	22.4403	-4.51718	DOWN	1.29244	-3.49508	0.000473919	0.00999519	YES	100.972	153.51	0	5.12354	4.47056	4.47608	0	0	0.372947	0	0	12.4294	10.3697
ENSG00000092439	TRPM7	54822	257.502	-1.83006	DOWN	0.524859	-3.48676	0.000488903	0.0102991	YES	900.449	438.734	260.438	126.808	100.588	93.9977	89.2963	245.379	239.805	270.674	246.523	151.639	183.198
ENSG00000170365	SMAD1	4086	240.56	2.11825	UP	0.607739	3.48547	0.000491281	0.010325	YES	75.3832	44.5367	189.272	290.761	538.702	332.722	323.699	170.08	532.568	220.783	136.957	93.2205	178.589
ENSG00000276406	AC015726.2		5.31992	-6.08003	DOWN	1.74432	-3.48562	0.000490993	0.010325	YES	69.1589	0	0	0	0	0	0	0	0	0	0	0	0
ENSG00000132471	WBP2	23558	161.943	-2.42639	DOWN	0.696261	-3.48488	0.000492362	0.0103356	YES	643.869	434.944	71.1662	17.9324	36.8821	64.1571	35.9666	165.868	139.855	77.4173	70.7612	200.113	146.328
ENSG00000119471	HSDL2	84263	108.122	-1.9902	DOWN	0.57138	-3.48314	0.000495564	0.0103664	YES	473.739	129.82	62.0812	30.7413	54.7644	40.2847	76.894	51.6032	118.224	104.943	109.566	74.5764	78.3487
ENSG00000136153	LMO7	4008	266.252	2.61871	UP	0.75169	3.48376	0.00049443	0.0103664	YES	4.84112	86.2307	131.733	293.323	443.703	370.023	245.565	126.375	197.289	303.361	721.308	402.713	134.806
ENSG00000243444	PALM2	114299	23.6787	4.59206	UP	1.31836	3.48316	0.000495537	0.0103664	YES	0	0.94759	0	49.9545	46.9409	73.1093	0	3.68595	27.2251	37.275	7.98917	42.26	18.435
ENSG00000151276	MAGI1	9223	373.968	1.77759	UP	0.510659	3.48098	0.000499584	0.0104276	YES	81.6075	157.3	504.22	619.949	470.526	326.754	518.414	343.846	777.594	311.963	281.903	248.588	218.916
ENSG00000213694	S1PR3	1903	110.895	3.15555	UP	0.906522	3.48094	0.000499651	0.0104276	YES	0.691589	23.6897	25.741	363.772	227.999	95.4897	50.8493	54.2361	162.978	123.868	38.8045	211.3	62.2181
ENSG00000120251	GRIA2	2891	6.15841	-5.23724	DOWN	1.50534	-3.4791	0.000503103	0.0104792	YES	34.5795	41.6939	0	0	0	1.49203	0	0	0	2.29385	0	0	0
ENSG00000247287	RP11-902B17.1		100.622	2.86786	UP	0.824334	3.479	0.00050329	0.0104792	YES	27.6636	0	56.0245	117.841	223.528	96.9817	188.514	147.438	184.609	60.2135	89.0221	29.8306	86.414
ENSG00000213614	HEXA	3073	314.951	-1.47706	DOWN	0.424791	-3.47715	0.000506771	0.0105394	YES	894.916	493.694	278.608	265.143	143.058	259.613	350.984	241.693	146.568	217.915	233.968	207.571	360.635
ENSG00000133710	SPINK5	11005	15.9076	5.15498	UP	1.48334	3.47526	0.000510364	0.0106019	YES	0	0	0	19.2133	23.4704	93.9977	2.48045	5.7922	35.8029	2.29385	2.28262	9.94352	11.5219
ENSG00000228672	PROB1	389333	16.884	4.49753	UP	1.29447	3.47443	0.000511946	0.0106224	YES	0.691589	0	62.0812	11.528	2.23528	35.8086	0	12.111	18.6473	8.02846	45.6524	11.1865	11.5219
ENSG00000204314	PRRT1	80863	62.1807	3.19913	UP	0.920872	3.47402	0.000512721	0.0106262	YES	0	13.2663	62.0812	64.0443	34.6468	111.902	148.827	65.8205	161.859	10.8958	22.8262	37.2882	74.8922
ENSG00000100365	NCF4	4689	87.9746	2.37252	UP	0.68347	3.47128	0.000517975	0.0107103	YES	17.2897	18.9518	30.2835	158.83	196.705	179.043	60.7711	98.4674	49.229	60.7869	75.3264	44.7459	153.241
ENSG00000105483	CARD8	22900	201.093	1.86348	UP	0.536873	3.47098	0.000518568	0.0107103	YES	71.2337	49.2747	249.839	146.021	168.764	164.123	512.213	155.863	326.702	252.323	110.707	195.142	212.002
ENSG00000159176	CSRP1	1465	204.22	2.00977	UP	0.578948	3.47142	0.000517723	0.0107103	YES	66.3926	43.5891	136.276	179.324	344.233	592.334	240.604	229.582	154.027	122.147	126.685	208.814	210.85
ENSG00000196196	HRCT1	646962	36.2373	3.23515	UP	0.932211	3.4704	0.000519675	0.0107208	YES	0	7.58072	54.5103	16.6515	27.941	7.46013	99.2181	81.0908	24.6145	14.3365	41.0871	44.7459	51.8484
ENSG00000076067	RBMS2	5939	74.7357	1.69453	UP	0.488487	3.46894	0.00052251	0.0107669	YES	22.1309	28.4277	89.3363	126.808	78.2348	111.902	65.732	74.2455	98.085	53.3319	37.6632	96.9494	88.7184
ENSG00000004897	CDC27	996	202.516	1.36989	UP	0.395069	3.46747	0.000525391	0.0108139	YES	55.3271	116.554	193.814	219.031	135.234	187.995	241.844	274.866	249.129	254.617	264.784	259.775	179.741
ENSG00000160588	MPZL3	196264	15.0158	5.13134	UP	1.48093	3.46494	0.000530353	0.0109015	YES	0	0	37.8544	12.8089	44.7056	8.95216	0	16.85	38.0406	0	9.13048	4.97176	21.8916
ENSG00000173088	ENSG00000173088		15.1336	5.13517	UP	1.48215	3.46468	0.000530863	0.0109015	YES	0	0	0	2.56177	1.11764	8.95216	73.1733	8.42502	48.1102	13.1896	5.70655	28.5876	6.91312
ENSG00000250742	LINC02381	400043	26.6216	3.64314	UP	1.0521	3.46272	0.000534742	0.0109686	YES	0	3.79036	0	42.2692	58.1173	38.7927	70.6929	13.6907	26.4792	15.4835	31.9567	29.8306	14.9784
ENSG00000146072	TNFRSF21	27242	183.804	2.09637	UP	0.60563	3.46148	0.000537219	0.0110069	YES	26.2804	67.2789	172.616	61.4825	298.41	104.442	324.939	286.977	257.706	182.934	334.404	142.938	129.045
ENSG00000002079	MYH16	84176	3.69043	-5.98165	DOWN	1.72957	-3.45846	0.00054328	0.0111183	YES	47.0281	0.94759	0	0	0	0	0	0	0	0	0	0	0
ENSG00000278730	AC005332.6		33.3263	3.03412	UP	0.877472	3.4578	0.0005446	0.0111327	YES	0.691589	7.58072	68.1379	14.0897	21.2352	56.697	17.3632	9.47815	61.5362	30.9669	86.7395	31.0735	27.6525
ENSG00000229453	SPINK8	646424	28.2059	4.74983	UP	1.37409	3.45672	0.000546801	0.0111649	YES	0.691589	0	0	10.2471	97.2347	31.3326	31.0056	101.1	70.8599	6.88154	14.837	2.48588	0
ENSG00000088320	REM1	28954	16.2176	5.1351	UP	1.48581	3.4561	0.000548062	0.0111735	YES	0	0	0	21.7751	22.3528	96.9817	26.0447	2.63282	0.745894	8.02846	2.28262	16.1582	13.8262
ENSG00000271474	AC106881.1		18.2357	4.53416	UP	1.31201	3.4559	0.000548468	0.0111735	YES	0.691589	0	9.08505	38.4266	13.4117	7.46013	93.0169	31.5938	7.83189	0	11.4131	14.9153	9.2175
ENSG00000112812	PRSS16	10279	3.26278	-5.94588	DOWN	1.72203	-3.45282	0.00055475	0.0112887	YES	33.8879	8.52831	0	0	0	0	0	0	0	0	0	0	0
ENSG00000111077	TNS2	23371	615.958	2.54527	UP	0.737305	3.45212	0.000556198	0.0113054	YES	70.5421	151.614	943.331	76.8531	246.998	177.551	788.784	856.719	1254.22	730.016	1205.22	911.075	594.529
ENSG00000175274	TP53I11	9537	404.042	2.75468	UP	0.798101	3.45154	0.000557399	0.011317	YES	51.1776	72.0168	52.9961	227.998	211.234	807.186	310.056	256.963	1023.74	357.267	115.272	872.544	894.097
ENSG00000100320	RBFOX2	23543	400.947	1.40991	UP	0.408652	3.45014	0.000560301	0.011363	YES	148	181.937	452.738	195.976	312.939	423.735	527.096	491.284	613.871	496.618	488.48	512.091	367.548
ENSG00000261762	AC027228.2		3.34361	-5.94763	DOWN	1.72425	-3.4494	0.000561839	0.0113814	YES	38.729	4.73795	0	0	0	0	0	0	0	0	0	0	0
ENSG00000112414	ADGRG6	57211	52.2005	2.09744	UP	0.608579	3.44646	0.000567979	0.0114798	YES	19.3645	6.63313	69.6521	57.6399	48.0585	43.2688	148.827	38.9657	50.7208	46.4504	50.2176	43.5029	55.305
ENSG00000173267	SNCG	6623	10.9428	4.98594	UP	1.44658	3.4467	0.00056747	0.0114798	YES	0	0	12.1134	1.28089	11.1764	23.8724	0	8.95158	28.344	5.16115	6.84786	9.94352	34.5656
ENSG00000264635	AP001020.2		14.0383	4.27849	UP	1.24271	3.44286	0.000575593	0.0116206	YES	0	0.94759	10.5992	14.0897	5.5882	14.9203	32.2459	21.0626	22.3768	29.82	27.3914	0	3.45656
ENSG00000213846	ENSG00000213846		21.0016	3.75512	UP	1.09171	3.43967	0.000582434	0.0117455	YES	0.691589	1.89518	49.9678	23.0559	48.0585	11.9362	8.68158	10.0047	10.4425	52.185	46.7937	1.24294	8.06531
ENSG00000132964	CDK8	1024	22.195	4.15737	UP	1.20901	3.43867	0.000584581	0.0117756	YES	0.691589	0.94759	95.393	16.6515	15.647	14.9203	65.732	2.63282	0.372947	25.2323	23.9675	13.6723	12.6741
ENSG00000266074	BAHCC1	57597	124.888	2.24016	UP	0.651797	3.4369	0.000588416	0.0118396	YES	20.0561	36.956	195.329	61.4825	86.0583	74.6013	64.4917	87.9361	105.917	207.593	317.284	244.859	120.98
ENSG00000103550	KNOP1	400506	295.099	1.4702	UP	0.427859	3.43617	0.000590009	0.0118583	YES	87.1402	145.929	528.447	430.378	367.704	258.121	194.715	333.841	348.705	227.091	382.339	262.26	269.612
ENSG00000184489	PTP4A3	11156	166.222	2.01236	UP	0.585883	3.43475	0.000593104	0.0119072	YES	23.514	66.3313	163.531	409.883	155.352	214.852	75.6538	181.138	202.883	111.825	99.2939	210.057	246.568
ENSG00000107331	ABCA2	20	151.328	-2.87456	DOWN	0.838181	-3.42952	0.000604647	0.0120983	YES	699.888	482.323	65.1095	121.684	94.9994	211.868	6.20113	54.2361	51.4667	41.2892	5.70655	47.2317	85.2619
ENSG00000143195	ILDR2	387597	11.1653	-5.11453	DOWN	1.49125	-3.42969	0.000604263	0.0120983	YES	132.094	3.79036	0	0	0	0	0	0	0	0	4.56524	44.7459	3.45656
ENSG00000147003	TMEM27	57393	17.53	-5.94478	DOWN	1.73341	-3.42953	0.000604617	0.0120983	YES	210.243	15.1614	0	0	0	0	0	0	0	0	0	2.48588	0
ENSG00000163788	SNRK	54861	204.574	2.25853	UP	0.658758	3.42847	0.000607002	0.0121319	YES	62.243	29.3753	45.4253	172.92	371.056	262.597	432.839	193.249	373.32	174.332	95.87	146.667	299.569
ENSG00000065621	GSTO2	119391	4.99677	-5.1569	DOWN	1.50495	-3.42662	0.000611146	0.0121998	YES	24.2056	36.956	0	0	0	1.49203	0	0	0	0	0	0	2.30437
ENSG00000239218	RPS20P22	100271087	13.5734	-3.58581	DOWN	1.04654	-3.42635	0.000611756	0.0121998	YES	83.6823	46.4319	0	5.12354	2.23528	7.46013	0	0	32.0734	3.44077	6.84786	9.94352	3.45656
ENSG00000085563	ABCB1	5243	388.48	3.34836	UP	0.977527	3.42533	0.000614048	0.0122319	YES	69.1589	0.94759	637.468	97.3473	725.348	92.5056	1086.44	1020.48	378.541	339.489	449.676	73.3335	79.5009
ENSG00000171408	PDE7B	27115	32.201	3.41367	UP	0.996776	3.42471	0.000615445	0.0122461	YES	0	5.68554	0	33.303	74.8819	34.3166	58.2906	26.3282	64.1469	25.8058	20.5436	37.2882	38.0222
ENSG00000196782	MAML3	55534	50.0736	2.31879	UP	0.677897	3.42056	0.000624919	0.0124209	YES	2.07477	19.8994	89.3363	51.2354	40.235	34.3166	60.7711	80.0377	81.6754	48.7442	66.1959	21.13	55.305
ENSG00000142173	COL6A2	1292	1026.34	2.9186	UP	0.853411	3.41992	0.000626393	0.0124364	YES	55.3271	216.998	236.211	4524.09	1296.46	14086.2	556.861	863.565	713.075	584.357	134.675	1620.79	1677.58
ENSG00000136943	CTSV	1515	33.137	-5.65523	DOWN	1.65468	-3.41771	0.000631493	0.0125238	YES	347.178	72.0168	0	0	6.70584	0	0	0	0	0	0	3.72882	1.15219
ENSG00000167083	GNGT2	2793	8.46422	4.83144	UP	1.41438	3.41593	0.000635639	0.0125921	YES	0	0	0	20.4942	8.94112	14.9203	6.20113	16.3235	12.3072	6.88154	7.98917	13.6723	2.30437
ENSG00000149573	MPZL2	10205	188.856	2.86654	UP	0.839688	3.41382	0.000640596	0.0126763	YES	43.5701	8.52831	195.329	32.0221	44.7056	38.7927	310.056	203.78	507.954	142.792	254.512	381.583	291.503
ENSG00000117394	SLC2A1	6513	351.051	-2.87401	DOWN	0.842187	-3.41256	0.000643557	0.0127209	YES	1175.7	1571.1	289.207	14.0897	241.41	55.205	80.6147	352.271	206.986	69.9623	391.469	37.2882	78.3487
ENSG00000075223	SEMA3C	10512	83.5376	-2.98922	DOWN	0.876506	-3.41038	0.000648714	0.0127946	YES	307.066	370.508	34.826	29.4604	64.8231	52.2209	0	12.111	11.9343	41.2892	359.512	78.3053	13.8262
ENSG00000100003	SEC14L2	23541	61.6738	-3.67855	DOWN	1.07863	-3.41039	0.00064871	0.0127946	YES	260.729	343.027	16.6559	140.897	18.9999	34.3166	0	0	7.83189	16.6304	1.14131	47.2317	21.8916
ENSG00000161011	SQSTM1	8878	858.357	-1.61334	DOWN	0.473233	-3.40919	0.000651553	0.0128365	YES	1738.66	2303.59	751.031	1056.73	709.701	781.822	463.845	714.02	329.685	817.756	412.013	318.193	761.596
ENSG00000183111	ARHGEF37	389337	41.6643	-3.16079	DOWN	0.927613	-3.40745	0.000655738	0.0129048	YES	176.355	180.99	1.51418	5.12354	42.4703	8.95216	37.2068	21.5891	33.5652	1.14692	18.261	8.70058	5.76094
ENSG00000125753	VASP	7408	153.917	2.77666	UP	0.815152	3.40631	0.000658472	0.0129303	YES	19.3645	26.5325	637.468	21.7751	55.882	98.4737	146.347	67.4002	103.306	214.475	251.088	180.226	178.589
ENSG00000180245	RRH	10692	3.53084	-5.90343	DOWN	1.73307	-3.40634	0.0006584	0.0129303	YES	44.9533	0.94759	0	0	0	0	0	0	0	0	0	0	0
ENSG00000182107	TMEM30B	161291	11.4525	4.97316	UP	1.46058	3.40491	0.000661848	0.0129413	YES	0	0	0	24.3368	2.23528	25.3644	0	13.1641	20.1391	17.2038	13.6957	22.3729	10.3697
ENSG00000184916	JAG2	3714	160.408	2.97617	UP	0.87389	3.40565	0.00066006	0.0129413	YES	0	40.7464	45.4253	331.749	241.41	296.913	116.581	215.891	250.62	113.545	52.5002	137.966	241.959
ENSG00000222421	RF00019 (ENSG00000222421)		10.1396	4.91944	UP	1.44466	3.40526	0.000661007	0.0129413	YES	0	0	0	5.12354	8.94112	8.95216	45.8884	11.0578	9.69662	16.6304	3.42393	18.6441	3.45656
ENSG00000241975	ELOCP19	100462880	4.22868	-5.06346	DOWN	1.48712	-3.40488	0.00066192	0.0129413	YES	47.0281	4.73795	0	0	0	1.49203	0	0	0	0.573461	1.14131	0	0
ENSG00000185567	AHNAK2	113146	278.59	-2.27284	DOWN	0.667648	-3.40424	0.000663478	0.0129577	YES	624.505	1123.84	102.964	81.9767	229.116	131.298	496.09	177.452	111.138	104.37	267.066	49.7176	122.132
ENSG00000039068	CDH1	999	15.3396	-4.72871	DOWN	1.38971	-3.40266	0.000667323	0.0130186	YES	168.056	12.3187	0	0	0	0	0	2.63282	0	4.58769	6.84786	4.97176	0
ENSG00000013588	GPRC5A	9052	50.4032	-3.9115	DOWN	1.15039	-3.40014	0.000673513	0.0131251	YES	71.2337	448.21	30.2835	23.0559	0	14.9203	0	24.2219	0	7.455	6.84786	18.6441	10.3697
ENSG00000182916	TCEAL7	56849	12.0284	4.98418	UP	1.4661	3.39963	0.000674782	0.0131356	YES	0	0	63.5954	3.84266	11.1764	16.4123	0	11.0578	8.57778	4.01423	2.28262	27.3447	8.06531
ENSG00000008086	CDKL5	6792	52.6276	2.45181	UP	0.721403	3.39867	0.000677134	0.0131671	YES	0	20.847	45.4253	71.7296	63.7055	40.2847	75.6538	45.811	60.0445	73.9765	59.3481	87.0058	40.3266
ENSG00000079101	CLUL1	27098	18.7951	-5.02071	DOWN	1.478	-3.39695	0.000681409	0.0132356	YES	152.15	74.8596	0	12.8089	2.23528	0	0	0	0	0	2.28262	0	0
ENSG00000114107	CEP70	80321	42.6202	-1.94278	DOWN	0.571966	-3.39666	0.000682131	0.0132356	YES	124.486	108.973	28.7693	19.2133	22.3528	16.4123	14.8827	51.6032	24.6145	20.0712	52.5002	45.9888	24.1959
ENSG00000111674	ENO2	2026	85.9611	-4.01701	DOWN	1.18365	-3.39375	0.000689433	0.0133624	YES	139.009	765.652	0	34.5839	15.647	61.1731	0	8.95158	0.372947	7.455	3.42393	23.6159	57.6094
ENSG00000130988	RGN	9104	43.9988	-2.67892	DOWN	0.789436	-3.39346	0.000690158	0.0133624	YES	249.664	72.0168	57.5387	15.3706	46.9409	10.4442	3.72068	27.3813	24.9874	10.3223	6.84786	24.8588	21.8916
ENSG00000118308	LRMP	4033	56.527	2.43538	UP	0.718066	3.39158	0.000694899	0.0134397	YES	20.7477	0.94759	60.567	74.2914	97.2347	65.6492	44.6481	102.68	62.6551	48.1708	29.674	27.3447	100.24
ENSG00000246889	AP000487.1		4.93108	-5.28718	DOWN	1.55917	-3.39102	0.000696321	0.0134527	YES	59.4767	1.89518	0	0	0	1.49203	1.24023	0	0	0	0	0	0
ENSG00000017483	SLC38A5	92745	313.667	3.57201	UP	1.05373	3.38988	0.000699231	0.0134944	YES	2.76636	42.6415	171.102	161.392	1476.4	414.783	228.202	321.204	342.738	73.9765	808.047	13.6723	20.7394
ENSG00000083642	PDS5B	23047	302.169	1.42177	UP	0.419737	3.38729	0.000705862	0.0136077	YES	114.112	132.663	307.378	343.277	331.939	223.804	347.263	394.923	545.248	445.58	297.882	259.775	184.35
ENSG00000163513	TGFBR2	7048	89.9072	2.72994	UP	0.806247	3.38599	0.000709233	0.0136581	YES	3.45795	24.6373	128.705	10.2471	54.7644	62.6651	157.509	50.0236	153.654	95.1946	58.2068	187.684	182.046
ENSG00000137491	SLCO2B1	11309	354.669	2.15408	UP	0.636642	3.3835	0.000715677	0.0137589	YES	141.084	30.3229	317.977	220.312	657.172	611.731	116.581	468.642	512.429	247.735	407.447	238.645	640.616
ENSG00000142937	RPS8	6202	3403.06	-1.49468	DOWN	0.441789	-3.38325	0.000716342	0.0137589	YES	6121.95	9035.27	3203.99	1157.92	1742.4	1930.68	2284.5	4135.11	2810.16	2667.17	3496.97	3076.28	2577.44
ENSG00000197757	HOXC6	3223	12.2168	4.98495	UP	1.47349	3.38308	0.000716769	0.0137589	YES	0	0	0	8.9662	11.1764	2.98405	0	12.111	39.1594	17.7773	12.5544	14.9153	39.1744
ENSG00000185008	ROBO2	6092	5.71012	-5.46895	DOWN	1.61709	-3.38198	0.000719654	0.0137995	YES	69.8505	1.89518	0	0	0	0	0	0	0	0	0	2.48588	0
ENSG00000161970	RPL26	6154	2928.73	-1.80932	DOWN	0.53523	-3.38046	0.000723648	0.0138613	YES	8119.26	6977.1	1995.68	537.972	1227.17	1086.2	2260.93	3377.91	2680.37	2395.92	2547.4	2630.06	2237.55
ENSG00000183833	MAATS1	89876	30.8536	-3.28062	DOWN	0.970691	-3.37968	0.000725707	0.0138859	YES	195.72	76.7548	27.2552	38.4266	11.1764	0	18.6034	3.68595	4.10242	5.73461	13.6957	2.48588	3.45656
ENSG00000010295	IFFO1	25900	393.86	1.57049	UP	0.464815	3.37875	0.000728166	0.0139181	YES	170.131	119.396	274.066	407.322	360.998	610.239	754.057	486.018	440.077	226.517	291.034	407.684	572.637
ENSG00000205476	CCDC85C	317762	51.2663	-2.68683	DOWN	0.796152	-3.37477	0.000738765	0.0141057	YES	165.981	211.312	0	23.0559	20.1175	31.3326	18.6034	14.7438	59.2986	17.2038	12.5544	48.4747	43.7831
ENSG00000170312	CDK1	983	30.8034	3.35295	UP	0.993664	3.37433	0.000739959	0.0141135	YES	0	5.68554	113.563	16.6515	13.4117	31.3326	40.9275	39.4923	17.9015	47.5973	3.42393	49.7176	20.7394
ENSG00000047648	ARHGAP6	395	58.5156	2.57892	UP	0.76517	3.37038	0.000750636	0.0142647	YES	0	20.847	89.3363	107.594	43.588	65.6492	91.7767	66.347	48.4831	92.9008	29.674	58.4182	46.0875
ENSG00000128739	SNRPN	6638	283.548	-1.25877	DOWN	0.373528	-3.36993	0.000751861	0.0142647	YES	604.449	521.174	293.75	140.897	192.234	247.676	292.693	284.871	275.235	206.446	146.088	238.645	241.959
ENSG00000167772	ANGPTL4	51129	181.637	-3.26791	DOWN	0.969678	-3.3701	0.000751415	0.0142647	YES	58.7851	1547.41	6.0567	29.4604	117.352	88.0296	11.162	58.4486	95.4744	48.7442	12.5544	59.6611	228.133
ENSG00000174749	FAM241A	132720	78.3497	2.54477	UP	0.75497	3.3707	0.000749787	0.0142647	YES	24.8972	2.84277	80.2513	92.2238	75.9995	77.5854	260.447	39.4923	118.97	80.2846	23.9675	77.0623	64.5225
ENSG00000182899	RPL35A	6165	1100.49	-1.6534	DOWN	0.49058	-3.37029	0.0007509	0.0142647	YES	1979.33	3304.24	648.067	240.807	629.231	754.965	631.275	1072.08	918.941	907.79	950.711	1265.31	1003.56
ENSG00000185052	SLC24A3	57419	25.1498	4.63312	UP	1.37633	3.36629	0.000761864	0.0144392	YES	0.691589	0	0	25.6177	44.7056	52.2209	31.0056	37.9126	0	7.455	115.272	7.45764	4.60875
ENSG00000237945	LINC00649	100506334	15.8998	5.03021	UP	1.4961	3.36221	0.0007732	0.0146386	YES	0	0	65.1095	33.303	5.5882	13.4282	35.9666	28.961	17.1556	0	0	3.72882	3.45656
ENSG00000154721	JAM2	58494	75.1428	3.10737	UP	0.924485	3.36119	0.00077608	0.0146735	YES	0	17.0566	59.0528	15.3706	49.1762	43.2688	311.297	137.433	72.7246	66.5215	57.0655	84.52	63.3703
ENSG00000175899	A2M	2	1506.63	2.33146	UP	0.693686	3.36098	0.000776678	0.0146735	YES	584.393	53.065	1921.49	495.703	1414.93	802.71	1376.65	3145.17	2636.73	1700.89	973.537	2115.48	2365.44
ENSG00000127928	GNGT1	2792	16.0891	-5.8248	DOWN	1.73324	-3.36063	0.000777644	0.0146763	YES	146.617	62.5409	0	0	0	0	0	0	0	0	0	0	0
ENSG00000174899	PQLC2L	152078	3.31362	-5.82758	DOWN	1.7344	-3.36	0.000779411	0.0146942	YES	1.38318	41.6939	0	0	0	0	0	0	0	0	0	0	0
ENSG00000148482	SLC39A12	221074	22.912	-5.83709	DOWN	1.73892	-3.35673	0.000788705	0.0148442	YES	208.168	86.2307	0	0	0	0	0	0	0	0	0	0	3.45656
ENSG00000149452	SLC22A8	9376	15.8845	-5.81781	DOWN	1.73324	-3.35662	0.000789021	0.0148442	YES	174.28	32.218	0	0	0	0	0	0	0	0	0	0	0
ENSG00000166352	C11orf74	119710	44.0325	-2.24443	DOWN	0.668884	-3.35548	0.000792282	0.0148899	YES	184.654	89.0734	30.2835	3.84266	22.3528	8.95216	32.2459	21.5891	28.7169	36.1281	46.7937	44.7459	23.0437
ENSG00000180871	CXCR2	3579	10.4293	4.89428	UP	1.45891	3.35474	0.000794386	0.0149138	YES	0	0	0	17.9324	37.9998	4.47608	21.0838	13.1641	11.5614	18.9242	2.28262	1.24294	6.91312
ENSG00000137310	TCF19	6941	12.9951	3.69962	UP	1.10394	3.35128	0.000804399	0.0150703	YES	0.691589	0.94759	0	14.0897	13.4117	22.3804	6.20113	10.0047	28.7169	17.7773	17.1196	9.94352	27.6525
ENSG00000166454	ATMIN	23300	151.851	-1.74978	DOWN	0.522099	-3.35144	0.000803931	0.0150703	YES	569.178	192.361	71.1662	162.672	141.94	116.378	152.548	61.0814	151.416	82.005	60.4894	121.808	91.0228
ENSG00000125249	RAP2A	5911	52.7024	3.0413	UP	0.907791	3.35022	0.000807466	0.0150963	YES	10.3738	1.89518	46.9394	6.40443	23.4704	41.7767	43.4079	18.4297	29.4628	77.9908	182.61	120.565	81.8053
ENSG00000135697	BCO1	53630	15.5909	-5.80711	DOWN	1.73322	-3.35046	0.000806762	0.0150963	YES	166.673	36.0084	0	0	0	0	0	0	0	0	0	0	0
ENSG00000162836	ACP6	51205	74.0532	-3.39743	DOWN	1.01498	-3.34729	0.000816064	0.0152411	YES	384.524	294.7	0	23.0559	32.4116	20.8884	80.6147	26.3282	44.0077	0	14.837	13.6723	27.6525
ENSG00000128917	DLL4	54567	23.4088	5.03435	UP	1.50435	3.34653	0.000818299	0.0152412	YES	0	0	0	0	2.23528	11.9362	0	20.536	122.7	41.2892	13.6957	59.6611	32.2612
ENSG00000136930	PSMB7	5695	381.92	-1.33316	DOWN	0.398338	-3.3468	0.000817493	0.0152412	YES	1000.04	573.292	287.693	134.493	298.41	325.262	291.453	427.57	311.411	298.773	350.382	334.351	331.83
ENSG00000181195	PENK	5179	3.11112	-5.79809	DOWN	1.73262	-3.34642	0.000818616	0.0152412	YES	36.6542	3.79036	0	0	0	0	0	0	0	0	0	0	0
ENSG00000151470	C4orf33	132321	15.9317	5.01111	UP	1.4981	3.34498	0.000822882	0.0153047	YES	0	0	0	38.4266	12.294	23.8724	0	0.526564	1.86473	25.2323	22.8262	50.9606	31.1091
ENSG00000189058	APOD	347	22.6838	5.02933	UP	1.5041	3.34374	0.000826584	0.0153577	YES	0	0	0	89.662	24.5881	113.394	0	16.85	37.6676	3.44077	2.28262	1.24294	5.76094
ENSG00000198805	PNP	4860	135.16	2.25335	UP	0.674025	3.34313	0.000828384	0.0153752	YES	24.8972	36.0084	130.219	34.5839	88.2935	61.1731	93.0169	245.379	271.132	168.598	106.142	298.306	199.328
ENSG00000164692	COL1A2	1278	3959.65	2.74449	UP	0.82114	3.34229	0.000830909	0.0154062	YES	53.944	1152.27	3241.85	1467.9	2188.34	8619.44	1922.35	2548.04	2248.87	4657.08	6282.91	13283.3	3809.13
ENSG00000080166	DCT	1638	15.1897	-5.79171	DOWN	1.73321	-3.34162	0.000832925	0.0154276	YES	55.3271	142.138	0	0	0	0	0	0	0	0	0	0	0
ENSG00000157600	TMEM164	84187	61.1581	-2.55608	DOWN	0.765539	-3.33893	0.000841027	0.0155581	YES	204.71	225.526	0	17.9324	23.4704	28.3485	31.0056	75.2986	43.6348	26.9527	29.674	28.5876	59.9137
ENSG00000162444	RBP7	116362	11.1527	4.90842	UP	1.47016	3.3387	0.000841702	0.0155581	YES	0	0	0	20.4942	29.0586	17.9043	0	3.68595	29.4628	4.58769	11.4131	9.94352	18.435
ENSG00000277734	TRAC	28755	173.915	3.76254	UP	1.12721	3.33792	0.000844091	0.0155862	YES	9.68225	10.4235	149.903	730.105	46.9409	914.612	27.285	30.5407	18.2744	11.4692	76.4677	33.5594	201.633
ENSG00000075618	FSCN1	6624	502.195	2.27054	UP	0.680537	3.33639	0.000848745	0.015656	YES	118.262	104.235	536.018	101.19	186.646	1007.12	234.403	793.005	674.288	902.628	348.099	560.566	962.076
ENSG00000023902	PLEKHO1	51177	463.234	1.79263	UP	0.537833	3.33306	0.000858975	0.0158284	YES	126.561	164.881	923.647	415.007	316.292	857.915	572.984	344.373	334.16	401.423	276.197	369.153	919.445
ENSG00000186188	FFAR4	338557	17.8901	4.35003	UP	1.30542	3.33227	0.000861394	0.0158567	YES	0	0.94759	30.2835	6.40443	5.5882	13.4282	89.2963	26.3282	0	9.74885	9.13048	14.9153	26.5003
ENSG00000182575	NXPH3	11248	16.6912	4.99919	UP	1.50048	3.33173	0.000863075	0.0158714	YES	0	0	16.6559	2.56177	12.294	20.8884	0	0	15.2908	8.02846	114.131	8.70058	18.435
ENSG00000047644	WWC3	55841	99.3668	2.29831	UP	0.69018	3.33001	0.000868426	0.0159256	YES	5.53271	37.9036	178.673	74.2914	101.705	73.1093	266.649	33.1735	96.9662	111.825	90.1634	118.079	103.697
ENSG00000101096	NFATC2	4773	207.927	2.03999	UP	0.612726	3.32936	0.000870459	0.0159256	YES	71.2337	37.9036	314.948	440.625	320.763	346.15	70.6929	308.566	120.089	241.427	152.935	126.78	150.937
ENSG00000105287	PRKD2	25865	144.331	1.94609	UP	0.584506	3.32946	0.000870138	0.0159256	YES	47.0281	34.1132	148.389	283.076	167.646	344.658	94.2572	202.727	170.064	77.9908	78.7503	103.164	124.436
ENSG00000116017	ARID3A	1820	134.262	2.70845	UP	0.813321	3.33012	0.000868101	0.0159256	YES	0.691589	41.6939	231.669	336.873	67.0584	253.644	178.593	50.5501	133.888	114.119	125.544	82.0341	129.045
ENSG00000255874	LINC00346	283487	22.4961	3.49396	UP	1.04931	3.32977	0.000869174	0.0159256	YES	0.691589	2.84277	62.0812	16.6515	39.1174	55.205	0	15.2703	11.9343	21.2181	21.6849	11.1865	34.5656
ENSG00000157782	CABP1	9478	10.8766	4.88855	UP	1.46862	3.32868	0.00087259	0.0159483	YES	0	0	0	1.28089	46.9409	25.3644	2.48045	3.15938	17.5285	6.88154	11.4131	13.6723	12.6741
ENSG00000112902	SEMA5A	9037	410.586	1.868	UP	0.56131	3.32792	0.000874969	0.015973	YES	53.944	191.413	380.058	689.117	458.232	399.863	429.118	197.988	659.37	631.955	673.373	370.396	202.785
ENSG00000134460	IL2RA	3559	27.7873	4.55525	UP	1.3689	3.32768	0.000875719	0.015973	YES	0	0.94759	92.3647	19.2133	0	25.3644	156.268	2.63282	5.5942	0.573461	9.13048	26.1018	23.0437
ENSG00000108556	CHRNE	1145	21.7129	4.01795	UP	1.20855	3.3246	0.000885448	0.0161197	YES	0	1.89518	25.741	39.7075	20.1175	77.5854	0	19.4829	5.96715	1.72038	41.0871	23.6159	25.3481
ENSG00000116212	LRRC42	115353	103.331	-2.53853	DOWN	0.763697	-3.324	0.000887356	0.0161197	YES	449.533	271.011	74.1946	5.12354	15.647	13.4282	62.0113	67.4002	54.4503	77.4173	90.1634	116.836	46.0875
ENSG00000132932	ATP8A2	51761	21.0363	4.43239	UP	1.33335	3.32424	0.000886586	0.0161197	YES	0	0.94759	0	16.6515	24.5881	32.8246	12.4023	0	109.646	13.7631	14.837	23.6159	24.1959
ENSG00000152977	ZIC1	7545	29.8583	5.01809	UP	1.50962	3.32408	0.000887114	0.0161197	YES	0	0	15.1418	167.796	1.11764	35.8086	0	62.6611	0	0.573461	11.4131	83.277	10.3697
ENSG00000136158	SPRY2	10253	76.6316	-2.09818	DOWN	0.631572	-3.32215	0.000893254	0.0161956	YES	250.355	198.046	25.741	90.9429	25.7057	52.2209	78.1342	24.2219	92.1179	34.9812	20.5436	72.0905	31.1091
ENSG00000175063	UBE2C	11065	15.8976	4.2814	UP	1.28875	3.32213	0.000893338	0.0161956	YES	0	0.94759	36.3402	1.28089	3.35292	19.3963	0	6.84533	19.0203	41.8627	18.261	39.7741	19.5872
ENSG00000267042	CTD-3193K9.4		62.2323	2.76262	UP	0.832093	3.32008	0.000899919	0.0162984	YES	0	18.9518	56.0245	139.617	27.941	162.631	43.4079	58.4486	64.5198	60.7869	47.935	90.7347	38.0222
ENSG00000111727	HCFC2	29915	100.384	2.84177	UP	0.85656	3.31765	0.000907768	0.0164137	YES	0	28.4277	287.693	58.9207	110.646	59.6811	76.894	120.583	61.9092	154.835	210.001	87.0058	48.3919
ENSG00000231298	LINC00704	100216001	16.931	4.98408	UP	1.50234	3.31755	0.000908113	0.0164137	YES	0	0	60.567	33.303	35.7645	11.9362	0	0.526564	48.856	0	11.4131	6.2147	11.5219
ENSG00000054598	FOXC1	2296	548.095	2.33643	UP	0.704508	3.3164	0.000911861	0.0164649	YES	142.467	88.1258	705.606	101.19	536.467	371.515	496.09	749.827	803.328	643.424	1885.44	288.362	313.395
ENSG00000226363	HAGLROS	102800310	10.8249	4.87994	UP	1.47241	3.31425	0.000918883	0.016575	YES	0	0	0	0	3.35292	7.46013	11.162	26.8548	17.5285	27.5262	6.84786	11.1865	28.8047
ENSG00000186564	FOXD2	2306	9.60916	4.81953	UP	1.45445	3.31365	0.000920862	0.016594	YES	0	0	1.51418	2.56177	7.82348	23.8724	47.1286	2.63282	6.3401	2.86731	14.837	4.97176	10.3697
ENSG00000175155	YPEL2	388403	365.442	1.54083	UP	0.465222	3.31203	0.000926227	0.0166739	YES	179.122	94.759	498.164	479.051	508.526	283.485	579.186	259.596	510.937	414.039	479.35	223.729	240.807
ENSG00000126391	FRMD8	83786	383.931	2.94048	UP	0.889064	3.30739	0.000941696	0.0169354	YES	11.757	87.1782	657.152	48.6737	113.999	147.711	138.905	392.817	441.196	417.48	1686.86	354.238	493.136
ENSG00000197415	VEPH1	79674	39.3941	-4.20915	DOWN	1.2728	-3.307	0.000943017	0.0169422	YES	314.673	117.501	0	20.4942	0	1.49203	0	0	22.0039	10.3223	1.14131	19.887	4.60875
ENSG00000184058	TBX1	6899	13.5657	4.95591	UP	1.49921	3.30569	0.000947436	0.0169933	YES	0	0	0	42.2692	5.5882	28.3485	0	12.111	20.5121	30.3935	1.14131	3.72882	32.2612
ENSG00000213420	GPC2	221914	33.1832	4.01816	UP	1.21556	3.30559	0.000947753	0.0169933	YES	0	2.84277	0	20.4942	61.4702	85.0455	0	72.1392	13.0531	33.8342	73.0438	36.0453	33.4134
ENSG00000256518	AP000812.3		13.5158	-5.7241	DOWN	1.73313	-3.30276	0.000957396	0.0171491	YES	114.112	61.5933	0	0	0	0	0	0	0	0	0	0	0
ENSG00000013288	MAN2B2	23324	303.177	-1.93063	DOWN	0.584623	-3.30235	0.000958793	0.0171569	YES	1036	615.933	198.357	47.3928	200.058	122.346	187.274	384.392	272.251	190.389	109.566	316.95	260.394
ENSG00000255031	AP002807.1		23.9653	4.07652	UP	1.23498	3.30089	0.000963775	0.0172118	YES	0	1.89518	15.1418	49.9545	34.6468	41.7767	96.7376	0	7.08599	9.17538	4.56524	29.8306	20.7394
ENSG00000267280	TBX2-AS1	103689912	43.2302	3.40918	UP	1.03278	3.30098	0.00096349	0.0172118	YES	0.691589	6.63313	0	90.9429	71.5289	71.6173	126.503	35.8063	41.3971	9.17538	18.261	57.1753	32.2612
ENSG00000261786	AC006058.1		2.93771	-5.72221	DOWN	1.73483	-3.29843	0.000972259	0.017346	YES	32.5047	5.68554	0	0	0	0	0	0	0	0	0	0	0
ENSG00000089820	ARHGAP4	393	303.859	2.82398	UP	0.856509	3.29709	0.000976937	0.0174122	YES	69.8505	16.109	248.325	730.105	320.763	1120.51	190.995	271.18	103.679	64.8011	92.4461	128.023	593.376
ENSG00000099834	CDHR5	53841	13.2501	-5.71249	DOWN	1.73312	-3.29608	0.000980445	0.0174228	YES	136.243	36.0084	0	0	0	0	0	0	0	0	0	0	0
ENSG00000100647	SUSD6	9766	99.6017	2.63079	UP	0.798088	3.29636	0.000979457	0.0174228	YES	17.9813	15.1614	145.361	19.2133	17.8822	47.7448	99.2181	102.68	88.3884	165.73	243.099	259.775	72.5878
ENSG00000175048	ZDHHC14	79683	105.949	2.35224	UP	0.713617	3.29623	0.00097992	0.0174228	YES	13.8318	30.3229	13.6276	154.987	215.704	219.328	146.347	114.791	61.1633	85.4458	142.664	54.6894	124.436
ENSG00000138083	SIX3	6496	129.505	-4.18856	DOWN	1.27126	-3.29481	0.000984878	0.0174843	YES	461.29	952.328	18.1701	110.156	1.11764	23.8724	1.24023	5.7922	0.372947	0	1.14131	75.8194	32.2612
ENSG00000215183	MSMP	692094	26.6987	4.22163	UP	1.28187	3.29334	0.000990033	0.0175584	YES	0.691589	0.94759	0	37.1457	16.7646	23.8724	8.68158	185.877	37.6676	13.7631	6.84786	13.6723	1.15219
ENSG00000153885	KCTD15	79047	66.8411	2.17073	UP	0.659266	3.29264	0.000992511	0.017585	YES	13.8318	18.0042	30.2835	108.875	71.5289	199.932	91.7767	45.811	60.4174	38.9954	45.6524	91.9776	51.8484
ENSG00000099194	SCD	6319	289.653	-2.37611	DOWN	0.722168	-3.29025	0.001001	0.0177005	YES	1234.49	663.313	433.054	149.864	33.5292	105.934	90.5365	66.8736	71.6058	293.039	190.599	134.238	298.416
ENSG00000178826	TMEM139	135932	8.89627	-4.63299	DOWN	1.40799	-3.2905	0.0010001	0.0177005	YES	69.1589	35.0608	1.51418	0	0	2.98405	0	5.7922	0	0	1.14131	0	0
ENSG00000102780	DGKH	160851	254.972	1.80584	UP	0.549145	3.28845	0.00100739	0.0177775	YES	40.1122	119.396	283.151	231.84	139.705	131.298	344.783	398.609	448.655	440.992	313.86	212.543	209.698
ENSG00000126787	DLGAP5	9787	31.3176	3.78602	UP	1.15145	3.28804	0.00100886	0.0177775	YES	0.691589	2.84277	0	17.9324	5.5882	16.4123	28.5252	74.2455	6.3401	122.721	69.6199	47.2317	14.9784
ENSG00000175182	FAM131A	131408	26.6771	3.18903	UP	0.969756	3.28849	0.00100726	0.0177775	YES	0	5.68554	3.02835	29.4604	45.8232	28.3485	33.4861	30.5407	23.4957	7.455	52.5002	70.8476	16.1306
ENSG00000184368	MAP7D2	256714	30.6015	-4.06785	DOWN	1.23721	-3.28792	0.00100932	0.0177775	YES	279.402	47.3795	0	29.4604	4.47056	2.98405	17.3632	7.37189	0	0	1.14131	2.48588	5.76094
ENSG00000204060	FOXO6	100132074	14.8892	-2.96148	DOWN	0.901032	-3.28676	0.00101347	0.0178331	YES	42.8785	76.7548	1.51418	3.84266	2.23528	13.4282	26.0447	5.26564	4.47536	1.72038	3.42393	6.2147	5.76094
ENSG00000196329	GIMAP5	55340	106.005	2.74262	UP	0.834767	3.28549	0.00101804	0.017896	YES	31.8131	0	95.393	208.784	132.999	196.947	155.028	165.868	117.478	43.0096	39.9458	41.017	149.784
ENSG00000176692	FOXC2	2303	94.0918	3.27207	UP	0.996931	3.28214	0.00103022	0.0180924	YES	0	18.0042	18.1701	160.111	175.469	390.911	35.9666	26.8548	43.6348	76.8438	57.0655	159.096	61.0659
ENSG00000069974	RAB27A	5873	191.186	-2.19469	DOWN	0.668871	-3.28119	0.0010337	0.0181213	YES	518.692	646.256	36.3402	260.02	175.469	225.296	31.0056	89.5158	115.614	107.237	76.4677	57.1753	146.328
ENSG00000242795	AC007849.1		13.4246	4.92873	UP	1.50214	3.28114	0.00103389	0.0181213	YES	0	0	0	16.6515	27.941	4.47608	62.0113	18.9563	26.1063	10.3223	1.14131	0	6.91312
ENSG00000171488	LRRC8C	84230	53.2578	2.9529	UP	0.900068	3.28075	0.00103531	0.0181285	YES	1.38318	12.3187	57.5387	49.9545	10.0588	43.2688	255.487	35.2798	33.9382	59.64	33.098	33.5594	66.8269
ENSG00000167468	GPX4	2879	342.415	-2.56425	DOWN	0.781863	-3.27967	0.00103929	0.0181806	YES	1565.07	847.145	9.08505	353.524	217.94	405.831	99.2181	241.693	200.272	111.825	49.0763	164.068	186.654
ENSG00000152377	SPOCK1	6695	142.024	-3.38299	DOWN	1.03169	-3.27908	0.00104146	0.0182007	YES	328.505	972.227	0	57.6399	17.8822	44.7608	50.8493	29.4876	0.745894	30.9669	58.2068	131.752	123.284
ENSG00000145592	RPL37	6167	1631.59	-1.53176	DOWN	0.467525	-3.27631	0.00105174	0.0183624	YES	2900.52	4502	1415.75	742.914	624.761	954.897	790.024	1426.46	1196.41	1247.85	2111.42	1641.92	1655.69
ENSG00000110090	CPT1A	1374	351.308	1.48481	UP	0.453372	3.27504	0.00105645	0.0184083	YES	118.953	155.405	298.293	154.987	463.821	265.581	415.476	625.031	449.028	345.224	456.524	371.639	447.049
ENSG00000124935	SCGB1D2	10647	12.4462	-5.67559	DOWN	1.73307	-3.27488	0.00105708	0.0184083	YES	128.636	33.1656	0	0	0	0	0	0	0	0	0	0	0
ENSG00000197256	KANK2	25959	1048.56	2.39625	UP	0.731728	3.27478	0.00105744	0.0184083	YES	22.8224	397.988	1052.35	1666.43	1429.46	962.357	982.259	914.115	1052.83	818.903	3226.48	541.922	563.42
ENSG00000027697	IFNGR1	3459	48.9969	3.2949	UP	1.00733	3.27091	0.00107201	0.0186258	YES	0.691589	8.52831	96.9072	12.8089	5.5882	4.47608	126.503	21.0626	44.7536	78.5642	77.609	116.836	42.6309
ENSG00000142552	RCN3	57333	15.1802	4.22405	UP	1.29139	3.27094	0.00107192	0.0186258	YES	0	0.94759	0	2.56177	13.4117	40.2847	17.3632	1.05313	9.32367	37.8485	22.8262	29.8306	21.8916
ENSG00000064042	LIMCH1	22998	352.145	-1.81752	DOWN	0.555734	-3.27048	0.00107364	0.018636	YES	910.131	914.424	56.0245	275.39	324.116	176.059	494.85	293.296	254.723	202.432	307.012	215.029	154.393
ENSG00000179241	LDLRAD3	143458	94.1782	3.23217	UP	0.988368	3.2702	0.0010747	0.0186364	YES	0.691589	18.0042	234.697	1.28089	53.6467	26.8565	155.028	62.1345	221.53	114.119	168.914	99.4352	67.979
ENSG00000188613	NANOS1	340719	9.96493	-4.8073	DOWN	1.47138	-3.2672	0.00108617	0.0188171	YES	81.6075	36.956	0	6.40443	0	0	0	0	0	0	3.42393	0	1.15219
ENSG00000139921	TMX1	81542	74.7441	1.77354	UP	0.543113	3.2655	0.00109271	0.0189122	YES	22.1309	25.5849	56.0245	61.4825	51.4114	74.6013	131.464	89.5158	90.999	80.8581	37.6632	156.611	93.3272
ENSG00000162998	FRZB	2487	807.839	-2.69987	DOWN	0.826873	-3.26516	0.00109401	0.0189165	YES	5314.17	667.103	151.418	208.784	128.529	171.583	613.912	492.864	490.798	165.157	167.772	1497.74	432.07
ENSG00000100302	RASD2	23551	24.7005	3.76994	UP	1.15598	3.26125	0.00110923	0.0191261	YES	0	2.84277	16.6559	85.8193	6.70584	80.5694	47.1286	35.2798	4.47536	8.02846	2.28262	18.6441	12.6741
ENSG00000149970	CNKSR2	22866	25.7731	-4.67796	DOWN	1.43442	-3.26122	0.00110933	0.0191261	YES	209.551	93.8114	0	11.528	0	0	0	14.2172	0	0	0	2.48588	3.45656
ENSG00000186642	PDE2A	5138	124.902	2.25986	UP	0.692921	3.26136	0.00110879	0.0191261	YES	31.8131	23.6897	80.2513	106.314	105.058	217.836	308.816	44.7579	259.198	49.8911	105	73.3335	217.763
ENSG00000123472	ATPAF1	64756	60.2831	-1.7214	DOWN	0.528156	-3.25927	0.001117	0.0192398	YES	242.056	55.9078	54.5103	48.6737	61.4702	53.7129	34.7263	38.9657	48.1102	27.5262	29.674	42.26	46.0875
ENSG00000135439	AGAP2	116986	36.3725	3.65387	UP	1.12125	3.25875	0.00111906	0.0192569	YES	0	4.73795	0	139.617	34.6468	96.9817	58.2906	24.7485	30.5816	8.02846	17.1196	22.3729	35.7178
ENSG00000120438	TCP1	6950	343.939	-1.52951	DOWN	0.469516	-3.25764	0.00112342	0.0193026	YES	972.374	586.558	275.58	119.122	172.117	338.69	329.9	285.398	307.681	287.304	128.968	336.837	330.678
ENSG00000204128	C2orf72	257407	9.14896	-4.63302	DOWN	1.42225	-3.25753	0.00112387	0.0193026	YES	52.5608	54.0126	0	7.68531	0	0	0	0	0	0	2.28262	1.24294	1.15219
ENSG00000197943	PLCG2	5336	24.084	3.23199	UP	0.992574	3.25617	0.00112926	0.0193766	YES	2.76636	1.89518	6.0567	26.8986	12.294	32.8246	2.48045	14.2172	21.258	14.3365	79.8917	34.8023	63.3703
ENSG00000116213	WRAP73	49856	19.5623	2.7229	UP	0.837007	3.25313	0.00114139	0.0195474	YES	4.84112	0.94759	18.1701	15.3706	14.5293	10.4442	40.9275	8.42502	27.2251	16.6304	42.2284	37.2882	17.2828
ENSG00000271086	NAMA	100996569	4.30913	-5.69524	DOWN	1.75067	-3.25318	0.00114122	0.0195474	YES	56.0187	0	0	0	0	0	0	0	0	0	0	0	0
ENSG00000184232	OAF	220323	612.093	2.22367	UP	0.684349	3.24931	0.00115684	0.0197742	YES	196.411	83.3879	1140.17	526.444	233.587	140.25	1169.53	1107.89	1061.03	669.803	382.339	911.075	335.286
ENSG00000230102	LINC02028	285389	2.96534	-5.65553	DOWN	1.7404	-3.24957	0.00115582	0.0197742	YES	36.6542	1.89518	0	0	0	0	0	0	0	0	0	0	0
ENSG00000188687	SLC4A5	57835	13.6867	-4.24067	DOWN	1.30607	-3.24691	0.00116666	0.0199231	YES	139.009	12.3187	0	0	1.11764	7.46013	0	0	6.3401	0	2.28262	2.48588	6.91312
ENSG00000231503	PTMAP4	5761	12.5219	4.87467	UP	1.5015	3.24654	0.00116816	0.0199298	YES	0	0	0	14.0897	24.5881	10.4442	19.8436	0	16.7826	30.9669	39.9458	4.97176	1.15219
ENSG00000114654	EFCC1	79825	11.9547	4.85521	UP	1.49697	3.24336	0.0011813	0.0201348	YES	0	0	0	23.0559	31.2939	16.4123	18.6034	0	30.9546	18.9242	5.70655	1.24294	9.2175
ENSG00000106052	TAX1BP1	8887	894.81	-1.58164	DOWN	0.487771	-3.24259	0.00118449	0.02017	YES	2824.45	1335.15	404.285	572.556	600.173	334.214	927.689	1155.28	865.61	859.045	487.339	748.25	518.484
ENSG00000172575	RASGRP1	10125	30.4136	3.97911	UP	1.22746	3.24173	0.00118806	0.0202116	YES	0.691589	1.89518	56.0245	66.6061	7.82348	22.3804	106.659	3.15938	30.9546	0	4.56524	80.7911	13.8262
ENSG00000099769	IGFALS	3483	11.2168	-5.61348	DOWN	1.733	-3.23918	0.00119875	0.020355	YES	115.495	30.3229	0	0	0	0	0	0	0	0	0	0	0
ENSG00000152253	SPC25	57405	11.3329	4.83086	UP	1.49137	3.23921	0.0011986	0.020355	YES	0	0	16.6559	10.2471	0	2.98405	1.24023	14.7438	1.11884	30.3935	47.935	17.4012	4.60875
ENSG00000122367	LDB3	11155	17.2123	4.89479	UP	1.51144	3.23851	0.00120158	0.0203644	YES	0	0	28.7693	29.4604	89.4112	26.8565	0	0.526564	0	3.44077	19.4023	7.45764	18.435
ENSG00000182670	TTC3	7267	1357.02	-1.29609	DOWN	0.400192	-3.23867	0.00120089	0.0203644	YES	2651.55	2840.87	751.031	1019.59	1071.82	684.84	1349.37	1393.81	1325.83	1630.92	752.123	1341.13	828.423
ENSG00000135821	GLUL	2752	536.637	-2.12645	DOWN	0.657043	-3.23639	0.00121051	0.0204965	YES	2028.43	1153.22	617.784	202.38	200.058	237.232	174.872	404.401	196.916	396.835	146.088	223.729	994.338
ENSG00000137877	SPTBN5	51332	16.0718	4.88696	UP	1.51074	3.23481	0.00121724	0.0205909	YES	0	0	0	35.8648	8.94112	65.6492	0	26.8548	0	15.4835	17.1196	13.6723	25.3481
ENSG00000144810	COL8A1	1295	543.229	-2.75228	DOWN	0.8513	-3.23303	0.00122484	0.0206992	YES	2377.68	1722.72	72.6804	154.987	191.116	425.228	54.5699	142.699	60.0445	86.5927	2360.23	1044.07	273.068
ENSG00000167680	SEMA6B	10501	63.6979	2.89481	UP	0.895456	3.23277	0.00122595	0.0206992	YES	11.0654	5.68554	166.559	125.527	65.9408	135.774	1.24023	35.2798	51.0937	49.8911	50.2176	26.1018	103.697
ENSG00000180229	HERC2P3	283755	14.862	4.88009	UP	1.50974	3.2324	0.00122755	0.0207069	YES	0	0	0	8.9662	27.941	7.46013	18.6034	41.5985	18.6473	0	30.8154	0	39.1744
ENSG00000258548	LINC00645	100505967	10.9805	-5.60075	DOWN	1.73298	-3.23185	0.0012299	0.020727	YES	123.794	18.9518	0	0	0	0	0	0	0	0	0	0	0
ENSG00000107338	SHB	6461	66.9332	-2.47726	DOWN	0.766671	-3.23119	0.00123275	0.0207556	YES	300.841	156.352	42.3969	8.9662	4.47056	16.4123	24.8045	63.1877	21.258	37.8485	82.1743	58.4182	53.0006
ENSG00000107281	NPDC1	56654	556.492	1.94922	UP	0.603385	3.23046	0.00123589	0.0207889	YES	121.72	190.466	632.925	696.802	1245.05	650.524	1345.65	608.181	470.286	241.427	299.023	309.492	422.853
ENSG00000140368	PSTPIP1	9051	9.24453	4.73632	UP	1.46628	3.23016	0.00123721	0.0207915	YES	0	0	40.8827	20.4942	11.1764	7.46013	0	6.31877	5.5942	7.455	3.42393	1.24294	16.1306
ENSG00000127252	HRASLS	57110	3.45045	-5.32277	DOWN	1.64839	-3.22906	0.00124197	0.0208522	YES	33.8879	9.4759	0	0	0	1.49203	0	0	0	0	0	0	0
ENSG00000200397	RF00019 (ENSG00000200397)		10.625	4.79778	UP	1.48664	3.22727	0.00124979	0.0209638	YES	0	0	0	14.0897	0	7.46013	38.447	25.2751	10.4425	24.6588	7.98917	7.45764	2.30437
ENSG00000231367	LINC02613	101929596	4.20273	-5.6492	DOWN	1.751	-3.22628	0.00125411	0.0210166	YES	54.6355	0	0	0	0	0	0	0	0	0	0	0	0
ENSG00000118971	CCND2	894	486.895	1.56796	UP	0.486147	3.22528	0.0012585	0.0210705	YES	80.2243	278.591	470.909	517.478	403.468	690.808	353.464	527.09	534.06	389.38	567.231	1003.05	513.875
ENSG00000079435	LIPE	3991	17.3599	-4.08357	DOWN	1.26717	-3.22259	0.00127037	0.0212495	YES	96.1309	90.9686	0	1.28089	2.23528	13.4282	1.24023	0	11.1884	0	1.14131	0	8.06531
ENSG00000100918	REC8	9985	89.0514	-2.88494	DOWN	0.896097	-3.21946	0.00128433	0.0214166	YES	424.636	278.591	3.02835	73.0105	24.5881	77.5854	8.68158	44.2314	13.0531	16.6304	11.4131	49.7176	132.502
ENSG00000163380	LMOD3	56203	11.79	4.82764	UP	1.4996	3.21928	0.00128514	0.0214166	YES	0	0	0	40.9883	3.35292	16.4123	2.48045	0	22.3768	16.0569	12.5544	29.8306	9.2175
ENSG00000169031	COL4A3	1285	6.17613	-4.07813	DOWN	1.26664	-3.21965	0.00128347	0.0214166	YES	55.3271	10.4235	81.7655	3.84266	0	1.49203	0	0.526564	0	0	2.28262	3.72882	1.15219
ENSG00000279591	AC002044.2		55.0193	2.71958	UP	0.844634	3.21983	0.00128265	0.0214166	YES	11.0654	5.68554	33.3119	152.425	115.117	159.647	33.4861	11.0578	52.9585	21.2181	37.6632	44.7459	36.87
ENSG00000143512	HHIPL2	79802	3.53127	-5.32321	DOWN	1.65399	-3.21841	0.00128903	0.0214439	YES	38.729	5.68554	0	0	0	1.49203	28.5252	0	0	0	0	0	0
ENSG00000143882	ATP6V1C2	245973	10.5646	-5.57732	DOWN	1.73296	-3.21838	0.00128917	0.0214439	YES	105.122	32.218	0	0	0	0	0	0	0	0	0	0	0
ENSG00000215190	LINC00680	106660612	24.3698	3.49353	UP	1.08609	3.2166	0.00129721	0.0215577	YES	0	3.79036	24.2268	5.12354	5.5882	8.95216	83.0951	7.37189	64.1469	14.91	53.6415	29.8306	16.1306
ENSG00000068724	TTC7A	57217	65.7996	-2.29971	DOWN	0.715277	-3.21513	0.00130384	0.0216478	YES	290.467	126.977	37.8544	42.2692	17.8822	88.0296	74.4136	32.647	11.5614	9.74885	42.2284	24.8588	56.4572
ENSG00000242173	ARHGDIG	398	3.52885	-5.34005	DOWN	1.662	-3.21302	0.00131346	0.0217875	YES	40.8038	3.79036	0	1.28089	0	0	0	0	0	0	0	0	0
ENSG00000261051	AC107021.2		3.91973	-5.01265	DOWN	1.56083	-3.21154	0.00132027	0.0218801	YES	42.8785	5.68554	0	0	0	0	1.24023	0	0	0	0	0	1.15219
ENSG00000134709	HOOK1	51361	19.9467	-4.2409	DOWN	1.32156	-3.20902	0.00133189	0.0220524	YES	118.953	102.34	0	6.40443	0	5.96811	0	0	0.372947	14.91	1.14131	0	9.2175
ENSG00000159788	RGS12	6002	193.352	2.02431	UP	0.631054	3.20782	0.00133744	0.0221239	YES	18.6729	84.3355	101.45	325.345	276.057	371.515	240.604	183.244	367.353	175.479	116.414	89.4917	163.611
ENSG00000213445	SIPA1	6494	66.0481	1.94324	UP	0.605968	3.20683	0.00134204	0.0221795	YES	22.8224	14.2138	63.5954	81.9767	45.8232	123.838	64.4917	78.458	121.208	52.7585	18.261	72.0905	99.0881
ENSG00000117600	PLPPR4	9890	9.41517	4.72735	UP	1.4743	3.2065	0.00134359	0.0221846	YES	0	0	0	7.68531	13.4117	43.2688	6.20113	12.111	7.08599	10.8958	0	13.6723	8.06531
ENSG00000106689	LHX2	9355	55.2501	-4.2607	DOWN	1.32957	-3.20456	0.00135271	0.0223147	YES	358.243	255.849	0	12.8089	1.11764	5.96811	0	22.1157	0	0.573461	0	38.5312	23.0437
ENSG00000236333	TRHDE-AS1	283392	3.9648	-5.35837	DOWN	1.67226	-3.20427	0.00135407	0.0223167	YES	49.1028	0.94759	0	0	0	1.49203	0	0	0	0	0	0	0
ENSG00000132000	PODNL1	79883	48.8689	-4.18301	DOWN	1.30588	-3.2032	0.00135909	0.0223789	YES	336.804	198.994	0	26.8986	0	10.4442	0	6.31877	0.745894	0	31.9567	1.24294	21.8916
ENSG00000118322	ATP10B	23120	10.0858	-5.54913	DOWN	1.73293	-3.20218	0.00136393	0.022438	YES	98.8972	32.218	0	0	0	0	0	0	0	0	0	0	0
ENSG00000272789	AC010976.2		19.5532	4.85787	UP	1.51756	3.20112	0.00136896	0.0225	YES	0	0	0	24.3368	20.1175	23.8724	116.581	36.8595	2.98358	0	0	8.70058	20.7394
ENSG00000106624	AEBP1	165	1233.17	2.74328	UP	0.857216	3.20022	0.00137324	0.0225499	YES	33.8879	337.342	2113.79	1487.11	1317.7	4992.32	354.705	693.484	335.279	499.485	2268.92	1014.24	583.007
ENSG00000174951	FUT1	2523	11.1839	4.78655	UP	1.49666	3.19815	0.00138313	0.0226915	YES	0	0	39.3686	29.4604	24.5881	14.9203	8.68158	0	9.69662	6.88154	0	3.72882	8.06531
ENSG00000079482	OPHN1	4983	30.1307	-2.49998	DOWN	0.78182	-3.19764	0.00138556	0.0227081	YES	152.841	54.9602	0	30.7413	20.1175	11.9362	22.3241	8.42502	10.4425	30.9669	18.261	9.94352	20.7394
ENSG00000169435	RASSF6	166824	4.62435	-5.18949	DOWN	1.62303	-3.19741	0.00138668	0.0227081	YES	51.8692	5.68554	0	2.56177	0	0	0	0	0	0	0	0	0
ENSG00000108821	COL1A1	1277	11174.6	2.93006	UP	0.918384	3.19046	0.00142048	0.0232405	YES	59.4767	2798.23	7407.35	5404.06	7363.01	43571.6	3781.45	8113.29	3807.42	10911.3	10165.6	33467.4	8420.18
ENSG00000178917	ZNF852	285346	20.8972	4.33024	UP	1.35884	3.18671	0.00143899	0.0235218	YES	0	0.94759	93.8789	12.8089	20.1175	7.46013	26.0447	32.647	0	17.2038	53.6415	0	6.91312
ENSG00000077498	TYR	7299	9.60023	-5.51838	DOWN	1.73289	-3.18449	0.00145008	0.0236392	YES	18.6729	106.13	0	0	0	0	0	0	0	0	0	0	0
ENSG00000112078	KCTD20	222658	277.222	1.54764	UP	0.485994	3.18448	0.00145012	0.0236392	YES	67.7757	139.296	195.329	539.253	365.468	296.913	310.056	253.277	227.871	268.953	491.904	278.419	169.372
ENSG00000251898	SCARNA11	677780	4.04314	-5.57772	DOWN	1.75131	-3.18489	0.00144809	0.0236392	YES	52.5608	0	0	0	0	0	0	0	23.8686	0	0	0	0
ENSG00000076826	CAMSAP3	57662	4.27741	-5.16325	DOWN	1.6216	-3.18404	0.00145234	0.0236539	YES	42.8785	10.4235	0	0	0	0	0	0	0	0	0	0	2.30437
ENSG00000143322	ABL2	27	562.701	-1.65559	DOWN	0.520343	-3.18172	0.00146401	0.0237931	YES	1515.27	1193.02	175.644	754.442	599.055	719.157	342.302	368.595	424.041	314.83	279.621	237.402	391.744
ENSG00000181444	ZNF467	168544	54.6642	2.38064	UP	0.748262	3.18156	0.00146487	0.0237931	YES	3.45795	18.9518	62.0812	93.5047	80.4701	76.0933	34.7263	131.114	61.1633	34.9812	19.4023	18.6441	76.0444
ENSG00000182272	B4GALNT4	338707	15.5231	-3.50809	DOWN	1.10252	-3.18189	0.00146318	0.0237931	YES	98.2057	49.2747	0	1.28089	12.294	4.47608	3.72068	0.526564	0	9.17538	4.56524	13.6723	4.60875
ENSG00000110237	ARHGEF17	9828	579.318	1.77922	UP	0.559588	3.17952	0.00147519	0.0239391	YES	237.907	128.872	922.133	148.583	396.762	520.717	561.822	676.634	1000.62	603.855	1085.39	584.182	663.66
ENSG00000180767	CHST13	166012	25.6578	4.40965	UP	1.3874	3.17835	0.00148117	0.0240144	YES	0	0.94759	72.6804	23.0559	4.47056	117.87	0	16.3235	0	5.16115	13.6957	13.6723	65.6747
ENSG00000100380	ST13	6767	548.002	-1.1625	DOWN	0.366277	-3.17383	0.00150441	0.0243692	YES	970.3	1103.94	523.905	517.478	670.584	402.847	415.476	522.351	364.742	567.153	454.241	304.52	306.482
ENSG00000153179	RASSF3	283349	45.8072	2.4675	UP	0.77761	3.17318	0.00150779	0.024402	YES	6.91589	10.4235	19.6843	21.7751	29.0586	13.4282	66.9722	46.3376	47.7372	47.0238	79.8917	157.853	48.3919
ENSG00000134802	SLC43A3	29015	61.578	3.07426	UP	0.969117	3.17223	0.00151275	0.0244602	YES	0.691589	13.2663	177.159	12.8089	6.70584	53.7129	64.4917	29.4876	58.9256	61.3604	26.2501	198.87	96.7837
ENSG00000197054	ZNF763	284390	21.2384	3.3509	UP	1.05687	3.17058	0.00152133	0.0245547	YES	0	3.79036	0	66.6061	31.2939	41.7767	27.285	18.9563	27.971	12.6162	13.6957	13.6723	18.435
ENSG00000272836	AL022328.1		3.17203	-5.25059	DOWN	1.65593	-3.17077	0.00152035	0.0245547	YES	20.0561	19.8994	0	1.28089	0	0	0	0	0	0	0	0	0
ENSG00000184349	EFNA5	1946	28.2024	-4.43007	DOWN	1.39778	-3.16937	0.0015277	0.0246354	YES	192.262	129.82	0	21.7751	0	1.49203	0	0	0.372947	0	1.14131	2.48588	17.2828
ENSG00000123094	RASSF8	11228	166.058	-2.52309	DOWN	0.796359	-3.16828	0.00153342	0.0247053	YES	686.748	470.004	0	99.9091	148.646	59.6811	121.542	98.4674	116.732	142.218	50.2176	108.136	56.4572
ENSG00000112837	TBX18	9096	14.0421	4.80281	UP	1.51609	3.16789	0.00153549	0.0247165	YES	0	0	0	1.28089	20.1175	20.8884	3.72068	0	17.1556	13.1896	61.6307	42.26	2.30437
ENSG00000159459	UBR1	197131	70.9993	2.50898	UP	0.792096	3.16753	0.00153742	0.0247238	YES	0.691589	25.5849	80.2513	30.7413	52.5291	23.8724	114.101	108.999	89.1343	126.735	147.229	60.9041	62.2181
ENSG00000225684	FAM225B	100128385	10.0007	4.72407	UP	1.49152	3.16729	0.00153869	0.0247238	YES	0	0	0	26.8986	7.82348	17.9043	0	30.5407	22.7498	10.8958	2.28262	7.45764	3.45656
ENSG00000154760	SLFN13	146857	11.3202	4.76787	UP	1.50609	3.16573	0.00154695	0.0248342	YES	0	0	0	34.5839	8.94112	10.4442	0	0.526564	42.5159	17.2038	13.6957	11.1865	8.06531
ENSG00000101076	HNF4A	3172	2.6047	-5.51515	DOWN	1.74229	-3.16547	0.00154835	0.0248345	YES	26.2804	7.58072	0	0	0	0	0	0	0	0	0	0	0
ENSG00000140280	LYSMD2	256586	9.38396	3.95681	UP	1.2502	3.16493	0.00155118	0.0248577	YES	0.691589	0	3.02835	15.3706	12.294	5.96811	1.24023	3.68595	15.6638	7.455	17.1196	19.887	19.5872
ENSG00000140955	ADAD2	161931	65.611	-3.13709	DOWN	0.991479	-3.16405	0.00155589	0.0249109	YES	514.542	48.3271	1.51418	3.84266	70.4113	58.189	40.9275	16.3235	17.5285	12.0427	11.4131	3.72882	54.1528
ENSG00000117245	KIF17	57576	8.88312	4.67365	UP	1.47766	3.16288	0.00156214	0.0249887	YES	0	0	0	10.2471	16.7646	14.9203	0	18.4297	14.172	20.6446	1.14131	9.94352	9.2175
ENSG00000167513	CDT1	81620	8.21519	4.633	UP	1.46496	3.16254	0.00156398	0.0249958	YES	0	0	13.6276	14.0897	24.5881	16.4123	0	1.05313	3.35652	16.0569	3.42393	4.97176	9.2175
ENSG00000144290	SLC4A10	57282	3.19181	-5.2605	DOWN	1.66409	-3.16119	0.00157125	0.0250897	YES	31.8131	8.52831	0	0	0	0	0	0	0	0	0	0	1.15219
ENSG00000137474	MYO7A	4647	75.1386	-2.81598	DOWN	0.890916	-3.16078	0.0015735	0.0251033	YES	316.748	263.43	52.9961	62.7634	35.7645	53.7129	105.419	24.7485	7.45894	7.455	5.70655	3.72882	36.87
ENSG00000176399	DMRTA1	63951	9.39939	-4.45241	DOWN	1.40901	-3.15996	0.00157793	0.0251515	YES	60.1683	47.3795	0	3.84266	0	0	0	0	0	0	2.28262	6.2147	2.30437
ENSG00000095370	SH2D3C	10044	169.143	3.08074	UP	0.975302	3.15876	0.00158443	0.0252328	YES	37.3458	0	175.644	40.9883	60.3526	126.822	100.458	240.64	615.735	159.996	25.1088	290.848	324.917
ENSG00000073712	FERMT2	10979	202.022	1.87396	UP	0.593428	3.15787	0.00158929	0.0252878	YES	34.5795	85.2831	242.268	208.784	155.352	83.5535	298.894	127.428	300.968	385.366	305.871	305.763	92.175
ENSG00000169282	KCNAB1	7881	82.1068	2.65137	UP	0.840169	3.15576	0.00160083	0.0254487	YES	20.7477	5.68554	140.818	90.9429	200.058	47.7448	44.6481	78.458	296.493	43.5831	34.2393	39.7741	24.1959
ENSG00000070081	NUCB2	4925	482.16	-1.34152	DOWN	0.425181	-3.15516	0.00160408	0.0254778	YES	1035.31	962.751	205.928	270.267	394.527	228.28	432.839	407.56	646.69	426.082	408.589	474.803	374.461
ENSG00000127328	RAB3IP	117177	117.803	-2.41336	DOWN	0.765023	-3.15462	0.00160706	0.0254817	YES	529.066	256.797	42.3969	216.47	32.4116	44.7608	131.464	19.4829	101.069	37.8485	27.3914	64.6329	27.6525
ENSG00000254535	PABPC4L	132430	12.288	4.78036	UP	1.51536	3.1546	0.00160716	0.0254817	YES	0	0	1.51418	0	25.7057	16.4123	0	18.4297	44.7536	22.9385	25.1088	3.72882	1.15219
ENSG00000185950	IRS2	8660	137.716	-2.21183	DOWN	0.701326	-3.15379	0.00161167	0.0255306	YES	274.561	572.344	163.531	43.5501	32.4116	31.3326	63.2515	71.6127	24.9874	69.9623	183.751	123.051	135.958
ENSG00000043462	LCP2	3937	73.0539	1.84415	UP	0.584818	3.15337	0.00161397	0.0255446	YES	24.2056	19.8994	57.5387	67.8869	21.2352	98.4737	102.939	50.0236	132.769	88.8865	63.9133	104.407	117.523
ENSG00000146469	VIP	7432	8.09083	4.62192	UP	1.46639	3.1519	0.00162214	0.0256513	YES	0	0	0	6.40443	16.7646	8.95216	21.0838	11.0578	12.6802	4.01423	0	16.1582	8.06531
ENSG00000116209	TMEM59	9528	258.82	-2.59832	DOWN	0.824854	-3.15004	0.00163247	0.0257693	YES	1278.06	576.134	102.964	17.9324	35.7645	76.0933	31.0056	114.264	192.068	84.8723	223.697	447.459	184.35
ENSG00000219665	ZNF433-AS1	101928464	17.8536	4.23615	UP	1.34471	3.15023	0.00163141	0.0257693	YES	0	0.94759	0	3.84266	14.5293	20.8884	0	2.63282	51.8396	60.2135	30.8154	19.887	26.5003
ENSG00000272232	RN7SL726P	106479488	8.67057	-5.45575	DOWN	1.73283	-3.14847	0.0016413	0.0258858	YES	35.9626	76.7548	0	0	0	0	0	0	0	0	0	0	0
ENSG00000113441	LNPEP	4012	172.079	1.28461	UP	0.408309	3.14616	0.00165428	0.0260676	YES	84.3739	69.174	171.102	165.234	136.352	138.758	323.699	159.549	226.752	242.574	190.599	180.226	148.632
ENSG00000117155	SSX2IP	117178	50.6728	-2.81549	DOWN	0.894989	-3.14584	0.00165613	0.0260739	YES	246.206	147.824	0	3.84266	8.94112	7.46013	16.1229	49.497	42.5159	38.4219	36.5219	36.0453	25.3481
ENSG00000213088	ACKR1	2532	119.856	3.68151	UP	1.17041	3.14549	0.00165809	0.0260819	YES	0	14.2138	115.077	384.266	185.528	341.674	105.419	22.6422	8.95073	57.9196	2.28262	13.6723	306.482
ENSG00000157064	NMNAT2	23057	30.6197	3.55449	UP	1.13023	3.14492	0.00166133	0.02611	YES	1.38318	2.84277	68.1379	10.2471	0	17.9043	2.48045	113.738	48.1102	18.3508	20.5436	60.9041	33.4134
ENSG00000126882	FAM78A	286336	25.9211	3.72635	UP	1.18513	3.14425	0.00166511	0.0261464	YES	2.76636	0	0	3.84266	29.0586	31.3326	131.464	3.68595	26.4792	24.6588	21.6849	28.5876	33.4134
ENSG00000248636	AC002070.1		7.24427	4.56153	UP	1.45099	3.14374	0.00166805	0.0261696	YES	0	0	107.506	33.303	4.47056	2.98405	0	11.5844	5.96715	8.60192	7.98917	7.45764	5.76094
ENSG00000196872	KIAA1211L	343990	43.7706	3.12983	UP	0.995744	3.14321	0.00167108	0.0261943	YES	0	9.4759	78.7371	5.12354	30.1763	50.7289	84.3354	70.5595	143.585	9.17538	23.9675	28.5876	34.5656
ENSG00000258647	LINC00930	100144604	2.69934	-5.4853	DOWN	1.74556	-3.14243	0.00167549	0.0262406	YES	33.1963	1.89518	0	0	0	0	0	0	0	0	0	0	0
ERCC-00012	ERCC-00012		3.88354	-5.50313	DOWN	1.75138	-3.14217	0.001677	0.0262413	YES	50.486	0	0	0	0	0	0	0	0	0	0	0	0
ENSG00000163597	SNHG16	100507246	157.087	-1.83811	DOWN	0.585461	-3.13959	0.00169185	0.0264507	YES	251.047	571.397	93.8789	79.4149	129.646	156.663	32.2459	114.791	66.7575	82.005	245.382	94.4635	124.436
ENSG00000136235	GPNMB	10457	617.279	-2.58883	DOWN	0.824682	-3.13918	0.0016942	0.0264644	YES	2555.42	1851.59	543.589	244.649	113.999	337.198	74.4136	218.524	35.8029	267.233	241.958	280.905	1259.34
ENSG00000002586	CD99	4267	283.764	2.1356	UP	0.680533	3.13813	0.00170031	0.0265366	YES	25.5888	112.763	782.829	203.661	77.1171	308.849	326.179	192.196	200.645	228.238	455.382	505.877	269.612
ENSG00000135740	SLC9A5	6553	16.8067	3.75085	UP	1.19546	3.13759	0.00170345	0.0265626	YES	0	1.89518	36.3402	19.2133	20.1175	32.8246	0	42.6517	1.11884	17.7773	18.261	8.70058	19.5872
ENSG00000111087	GLI1	2735	10.4908	4.7098	UP	1.5013	3.13715	0.00170598	0.0265789	YES	0	0	37.8544	7.68531	3.35292	23.8724	0	11.5844	0	16.6304	17.1196	13.6723	4.60875
ENSG00000102109	PCSK1N	27344	27.3036	-3.94058	DOWN	1.2564	-3.13641	0.00171032	0.0266235	YES	170.131	116.554	0	81.9767	4.47056	20.8884	0	1.05313	0	2.29385	0	17.4012	8.06531
ENSG00000022267	FHL1	2273	200.528	2.82573	UP	0.901173	3.13561	0.00171497	0.0266691	YES	17.9813	37.9036	6.0567	66.6061	426.938	375.991	137.665	78.458	155.519	116.986	424.567	607.798	154.393
ENSG00000155962	CLIC2	1193	11.7094	3.99689	UP	1.27476	3.1354	0.00171623	0.0266691	YES	0	0.94759	25.741	10.2471	6.70584	4.47608	0	5.7922	31.7005	4.58769	13.6957	14.9153	33.4134
ENSG00000135862	LAMC1	3915	1093.69	1.66335	UP	0.530679	3.13439	0.00172212	0.0267144	YES	336.804	415.044	944.845	1849.6	1678.7	1035.47	806.147	1185.82	1482.46	1968.12	368.643	1464.18	682.095
ENSG00000242193	CRYZL2P	730102	86.4931	1.65659	UP	0.528509	3.13447	0.00172168	0.0267144	YES	27.6636	32.218	146.875	76.8531	50.2938	61.1731	86.8158	80.0377	179.015	73.4031	95.87	140.452	73.74
ENSG00000089057	SLC23A2	9962	103.823	-1.72156	DOWN	0.549648	-3.13212	0.00173549	0.0268985	YES	287.701	228.369	105.992	30.7413	27.941	38.7927	86.8158	66.347	96.9662	92.3273	105	72.0905	110.61
ENSG00000186439	TRDN	10345	53.1718	4.08272	UP	1.30395	3.13103	0.00174192	0.0269749	YES	3.45795	0	0	55.0781	45.8232	41.7767	74.4136	212.205	2.98358	0.573461	4.56524	193.899	56.4572
ENSG00000071082	RPL31	6160	2245.05	-1.6707	DOWN	0.533865	-3.12944	0.0017514	0.0270984	YES	4005.68	6886.13	1400.61	468.804	797.995	1308.51	1459.75	2466.42	2017.64	2010.56	2480.07	2137.86	1745.56
ENSG00000095739	BAMBI	25805	33.7198	-2.4499	DOWN	0.783114	-3.12841	0.00175756	0.0271703	YES	159.757	69.174	24.2268	15.3706	3.35292	5.96811	7.44136	18.4297	27.2251	27.5262	15.9783	54.6894	9.2175
ENSG00000232692	AP001596.1		3.83034	-5.47753	DOWN	1.75134	-3.12762	0.00176228	0.0272198	YES	49.7944	0	0	0	0	0	0	0	0	0	0	0	0
ENSG00000205730	ITPRIPL2	162073	834.244	1.13219	UP	0.362028	3.12735	0.00176391	0.0272215	YES	391.439	433.048	911.534	1127.18	989.111	828.075	718.091	1107.89	908.872	1177.89	1069.41	653.787	528.854
ENSG00000138448	ITGAV	3685	974.804	-1.68543	DOWN	0.539147	-3.1261	0.00177139	0.0272901	YES	2946.17	1814.63	327.062	832.576	558.82	1195.11	502.292	553.419	545.248	915.818	396.034	1496.5	588.768
ENSG00000181649	PHLDA2	7262	144.792	3.07854	UP	0.984725	3.1263	0.00177021	0.0272901	YES	0	32.218	105.992	25.6177	65.9408	310.341	78.1342	64.7673	85.4048	244.868	62.772	453.673	352.569
ENSG00000120215	MLANA	2315	8.12124	-5.41538	DOWN	1.73279	-3.12524	0.00177658	0.0273465	YES	62.9346	42.6415	0	0	0	0	0	0	0	0	0	0	0
ENSG00000124145	SDC4	6385	59.3013	-3.31875	DOWN	1.06218	-3.12449	0.00178116	0.0273936	YES	237.907	299.438	31.7977	2.56177	5.5882	29.8405	0	0.526564	9.69662	22.365	18.261	63.39	49.5441
ENSG00000102879	CORO1A	11151	10.0155	4.68283	UP	1.49898	3.12402	0.001784	0.0274138	YES	0	0	0	6.40443	2.23528	1.49203	69.4527	3.15938	6.3401	13.1896	9.13048	4.97176	13.8262
ENSG00000001561	ENPP4	22875	29.9061	-2.71776	DOWN	0.870359	-3.12258	0.00179275	0.0275179	YES	159.065	65.3837	0	15.3706	3.35292	5.96811	31.0056	22.6422	16.0367	14.91	4.56524	28.5876	21.8916
ENSG00000008853	RHOBTB2	23221	245.501	-1.80328	DOWN	0.577578	-3.12215	0.00179538	0.0275179	YES	665.309	600.772	254.381	37.1457	84.9406	128.314	262.928	112.158	186.101	253.47	244.24	188.927	172.828
ENSG00000261269	AC093278.2		11.3101	4.731	UP	1.5153	3.12215	0.00179534	0.0275179	YES	0	0	0	2.56177	14.5293	2.98405	0	71.6127	12.3072	18.3508	5.70655	7.45764	11.5219
ENSG00000172059	KLF11	8462	69.3203	1.84409	UP	0.590945	3.12057	0.00180502	0.027642	YES	8.29907	34.1132	62.0812	39.7075	67.0584	55.205	155.028	81.0908	111.138	83.7254	66.1959	84.52	53.0006
ENSG00000186994	ENSG00000186994	256949	91.1309	2.27107	UP	0.727985	3.11967	0.00181056	0.0277033	YES	20.0561	19.8994	137.79	29.4604	75.9995	111.902	214.559	144.278	167.08	36.1281	31.9567	43.5029	152.089
ENSG00000154639	CXADR	1525	25.8912	-2.62743	DOWN	0.843138	-3.11625	0.00183166	0.0280023	YES	73.3084	113.711	9.08505	10.2471	16.7646	10.4442	119.062	0	11.9343	6.30808	15.9783	22.3729	25.3481
ENSG00000105967	TFEC	22797	51.6296	3.01268	UP	0.966928	3.11572	0.00183495	0.0280287	YES	0	12.3187	143.847	19.2133	32.4116	83.5535	38.447	30.5407	7.45894	99.7823	39.9458	32.3165	131.349
ENSG00000200818	RNU6-1204P	106481560	7.90021	-5.39776	DOWN	1.73277	-3.11511	0.00183877	0.0280632	YES	29.7383	72.9644	0	0	0	0	0	0	0	0	0	0	0
ENSG00000128918	ALDH1A2	8854	4.50485	-4.87443	DOWN	1.56584	-3.11298	0.00185206	0.0281836	YES	49.1028	5.68554	0	0	0	1.49203	0	0	0	0	2.28262	0	0
ENSG00000174990	CA5A	763	13.3276	4.73657	UP	1.52162	3.11284	0.00185295	0.0281836	YES	0	0	3.02835	17.9324	97.2347	11.9362	1.24023	18.4297	17.1556	0.573461	3.42393	0	2.30437
ENSG00000225762	LINC01389	102724077	3.77714	-5.45155	DOWN	1.75127	-3.11291	0.00185254	0.0281836	YES	49.1028	0	0	0	0	0	0	0	0	0	0	0	0
ENSG00000270361	AL451085.1		3.77714	-5.45155	DOWN	1.75127	-3.11291	0.00185254	0.0281836	YES	49.1028	0	0	0	0	0	0	0	0	0	0	0	0
ENSG00000127324	TSPAN8	7103	7.56888	-4.62039	DOWN	1.48509	-3.11117	0.00186346	0.0283196	YES	51.1776	37.9036	0	0	5.5882	0	1.24023	0	0	0	0	2.48588	0
ENSG00000145439	CBR4	84869	176.393	2.15071	UP	0.691632	3.10961	0.00187333	0.0284455	YES	18.6729	66.3313	105.992	576.399	230.234	337.198	68.2124	134.274	137.244	158.275	206.577	129.266	124.436
ENSG00000109756	RAPGEF2	9693	253.479	1.7011	UP	0.54709	3.10935	0.00187498	0.0284465	YES	87.1402	82.4403	218.041	650.69	276.057	168.599	243.084	197.988	372.574	427.229	168.914	257.289	145.176
ENSG00000076770	MBNL3	55796	7.32644	4.54542	UP	1.46266	3.10765	0.00188584	0.0285871	YES	0	0	0	1.28089	8.94112	13.4282	1.24023	15.7969	10.8155	5.73461	4.56524	16.1582	17.2828
ENSG00000235501	LOC729970	729970	23.0048	-2.94841	DOWN	0.949282	-3.10594	0.00189676	0.0287283	YES	120.337	65.3837	27.2552	5.12354	23.4704	2.98405	17.3632	10.5313	0.372947	5.16115	2.28262	4.97176	13.8262
ENSG00000121797	CCRL2	9034	22.2474	2.97025	UP	0.956433	3.10555	0.00189927	0.0287421	YES	0	5.68554	3.02835	10.2471	17.8822	28.3485	29.7654	53.7095	42.143	9.74885	21.6849	33.5594	33.4134
ENSG00000160191	PDE9A	5152	75.5184	2.0917	UP	0.673747	3.10457	0.00190557	0.0287646	YES	23.514	14.2138	51.482	161.392	156.47	155.171	57.0504	32.647	110.019	34.4077	53.6415	68.3617	63.3703
ENSG00000187474	FPR3	2359	40.7503	2.69919	UP	0.869398	3.10467	0.00190492	0.0287646	YES	4.14953	8.52831	81.7655	19.2133	7.82348	38.7927	66.9722	57.3954	6.71304	44.73	33.098	37.2882	123.284
ENSG00000260493	LOC102723322	102723322	4.5241	-5.12304	DOWN	1.65007	-3.10474	0.00190444	0.0287646	YES	54.6355	1.89518	0	0	0	0	0	0	0	0	2.28262	0	0
ENSG00000179044	EXOC3L1	283849	11.0552	4.70008	UP	1.51434	3.10371	0.00191111	0.0288241	YES	0	0	0	25.6177	52.5291	26.8565	0	6.84533	10.8155	1.14692	4.56524	4.97176	10.3697
ENSG00000043591	ADRB1	153	14.2176	4.7286	UP	1.52367	3.10342	0.00191296	0.0288278	YES	0	0	77.2229	10.2471	3.35292	2.98405	71.9331	7.37189	1.11884	0	4.56524	3.72882	2.30437
ENSG00000180815	MAP3K15	389840	2.45098	-5.4149	DOWN	1.74501	-3.10308	0.00191516	0.0288367	YES	21.4393	10.4235	0	0	0	0	0	0	0	0	0	0	0
ENSG00000210112	MT-TM		37.8472	3.80518	UP	1.22659	3.10223	0.00192068	0.0288955	YES	0	3.79036	80.2513	81.9767	18.9999	176.059	0	21.5891	17.9015	5.73461	3.42393	22.3729	59.9137
ENSG00000270442	AC008725.1		26.9672	3.77528	UP	1.2178	3.10009	0.00193463	0.029081	YES	0	2.84277	59.0528	14.0897	10.0588	1.49203	127.743	17.9032	70.487	25.2323	6.84786	13.6723	1.15219
ENSG00000135083	CCNJL	79616	13.7931	4.07115	UP	1.31384	3.09867	0.00194389	0.0291957	YES	0	0.94759	0	11.528	10.0588	40.2847	0	25.2751	44.0077	13.7631	9.13048	17.4012	6.91312
ENSG00000278898	AC087045.3		3.72394	-5.42518	DOWN	1.75117	-3.09803	0.00194812	0.0292349	YES	48.4112	0	0	0	0	0	0	0	0	0	0	0	0
ENSG00000187689	AMTN	401138	7.5146	-5.36696	DOWN	1.73273	-3.0974	0.00195225	0.0292723	YES	74	23.6897	0	0	0	0	0	0	0	0	0	0	0
ENSG00000101306	MYLK2	85366	11.3705	4.70603	UP	1.51974	3.0966	0.00195757	0.0293275	YES	0	0	0	3.84266	59.2349	13.4282	0	18.9563	20.1391	9.17538	19.4023	2.48588	1.15219
ENSG00000116761	CTH	1491	13.3208	-2.81252	DOWN	0.90853	-3.09568	0.00196361	0.0293935	YES	56.0187	47.3795	13.6276	3.84266	13.4117	4.47608	0	8.42502	2.98358	11.4692	7.98917	1.24294	2.30437
ENSG00000180539	C9orf139	401563	13.7532	4.06459	UP	1.31341	3.09469	0.00197018	0.0294673	YES	0	0.94759	0	38.4266	18.9999	11.9362	0	20.536	16.4097	13.7631	11.4131	3.72882	42.6309
ENSG00000135127	BICDL1	92558	15.0204	-4.50059	DOWN	1.45443	-3.0944	0.00197213	0.0294719	YES	142.467	31.2705	1.51418	0	0	10.4442	70.6929	0	0	0	0	0	4.60875
ENSG00000050405	LIMA1	51474	416.687	1.88871	UP	0.610581	3.0933	0.00197943	0.0295494	YES	94.7477	148.772	337.661	252.334	176.587	241.708	481.208	347.532	408.004	693.888	1067.12	838.985	328.373
ENSG00000074370	ATP2A3	489	60.3843	2.57879	UP	0.833718	3.09312	0.00198061	0.0295494	YES	16.5981	3.79036	75.7088	210.065	13.4117	125.33	39.6872	102.68	54.8232	25.8058	41.0871	31.0735	44.9353
ENSG00000167900	TK1	7083	13.2587	4.03833	UP	1.30577	3.09268	0.00198358	0.0295691	YES	0	0.94759	19.6843	16.6515	1.11764	61.1731	0	9.47815	11.1884	18.3508	3.42393	21.13	9.2175
ENSG00000168036	CTNNB1	1499	656.084	1.31263	UP	0.42469	3.0908	0.00199615	0.029709	YES	333.346	240.688	935.76	480.332	508.526	534.145	778.862	817.754	896.191	520.13	601.47	1251.64	630.246
ENSG00000183908	LRRC55	219527	18.5677	4.72662	UP	1.52926	3.09079	0.00199627	0.029709	YES	0	0	0	0	2.23528	8.95216	0	17.3766	118.597	49.8911	28.5327	11.1865	4.60875
ENSG00000156675	RAB11FIP1	80223	138.039	-1.94923	DOWN	0.630921	-3.0895	0.00200496	0.0298136	YES	392.131	367.665	30.2835	140.897	101.705	125.33	142.626	118.477	27.5981	64.2277	160.925	38.5312	84.1097
ENSG00000054690	PLEKHH1	57475	32.8266	-3.63308	DOWN	1.17607	-3.08916	0.00200724	0.0298228	YES	269.72	54.9602	0	24.3368	4.47056	7.46013	0	6.84533	32.4464	0	2.28262	16.1582	8.06531
ENSG00000117318	ID3	3399	813.11	2.77703	UP	0.899269	3.08809	0.00201445	0.0299051	YES	53.944	180.99	1114.43	26.8986	174.352	208.884	657.32	1026.27	1424.28	1170.43	2548.54	1404.52	579.55
ENSG00000130957	FBP2	8789	2.42129	-5.38686	DOWN	1.74578	-3.08564	0.00203114	0.0300783	YES	9.68225	21.7946	0	0	0	0	0	0	0	0	0	0	0
ENSG00000225655	BX255923.1		6.34237	-4.7866	DOWN	1.55116	-3.08582	0.00202989	0.0300783	YES	49.7944	26.5325	0	0	0	0	0	0	0	0	0	4.97176	1.15219
ENSG00000280153	AC133065.3		14.1234	4.07047	UP	1.31914	3.0857	0.00203071	0.0300783	YES	0	0.94759	0	29.4604	14.5293	23.8724	37.2068	4.73907	23.8686	0	23.9675	11.1865	13.8262
ENSG00000122406	RPL5	6125	2220.62	-1.60479	DOWN	0.520173	-3.08511	0.00203476	0.0301071	YES	4894.38	5555.72	1618.65	578.96	1047.23	789.282	1184.42	2411.14	2203.74	2051.85	2470.93	2086.9	1974.85
ENSG00000132300	PTCD3	55037	183.904	-1.16188	DOWN	0.376793	-3.08361	0.00204504	0.0302217	YES	414.953	279.539	230.155	189.571	159.822	156.663	96.7376	114.264	139.109	131.896	155.218	176.498	146.328
ENSG00000172893	DHCR7	1717	27.9076	-2.48969	DOWN	0.807426	-3.08349	0.00204588	0.0302217	YES	125.178	67.2789	0	7.68531	18.9999	17.9043	34.7263	16.85	10.8155	20.6446	3.42393	17.4012	21.8916
ENSG00000275234	AC010503.4		3.00157	-5.14365	DOWN	1.66856	-3.08269	0.00205136	0.0302778	YES	13.1402	24.6373	0	0	0	0	0	0	0	0	0	1.24294	0
ENSG00000184716	SERINC4	619189	4.9027	-5.29057	DOWN	1.71665	-3.08192	0.00205672	0.0303319	YES	62.243	0	0	0	0	1.49203	0	0	0	0	0	0	0
ENSG00000156467	UQCRB	7381	1897.4	-1.63059	DOWN	0.529248	-3.08096	0.00206335	0.0304048	YES	4827.98	4211.09	1409.7	395.794	930.994	683.348	1363.01	2058.86	1582.04	2257.72	1843.21	1557.4	1545.08
ENSG00000243927	MRPS6	64968	180.203	-1.75459	DOWN	0.569604	-3.08036	0.0020675	0.030441	YES	597.533	310.809	143.847	70.4487	65.9408	116.378	326.179	94.2549	109.273	77.9908	127.827	114.351	187.807
ENSG00000112796	ENPP5	59084	10.2548	-4.41592	DOWN	1.43509	-3.0771	0.00209027	0.030751	YES	87.1402	30.3229	0	2.56177	0	0	0	0	0	0	2.28262	8.70058	2.30437
ENSG00000053918	KCNQ1	3784	180.099	1.99078	UP	0.647089	3.07651	0.00209437	0.0307641	YES	69.8505	27.4801	54.5103	124.246	222.41	243.2	267.889	229.055	384.508	209.313	52.5002	190.17	266.155
ENSG00000230701	FBXW4P1	26226	24.399	3.74269	UP	1.21655	3.07648	0.00209459	0.0307641	YES	0.691589	1.89518	124.162	17.9324	14.5293	2.98405	94.2572	3.68595	24.2415	12.0427	6.84786	1.24294	12.6741
ENSG00000138078	PREPL	9581	135.89	-1.61233	DOWN	0.524253	-3.07548	0.00210162	0.0308421	YES	406.654	235.002	142.332	55.0781	55.882	80.5694	80.6147	147.438	118.224	57.3461	86.7395	188.927	111.762
ENSG00000196531	NACA	4666	1237.28	-1.61397	DOWN	0.525073	-3.07381	0.00211343	0.03099	YES	2540.21	3308.98	1396.07	403.479	651.584	471.48	429.118	1452.26	1122.94	1298.32	1129.9	945.878	934.424
ENSG00000163535	SGO2	151246	41.8301	2.75261	UP	0.896944	3.06887	0.0021487	0.0314815	YES	2.07477	10.4235	127.191	7.68531	31.2939	17.9043	52.0895	25.2751	35.43	123.868	17.1196	64.6329	28.8047
ENSG00000150556	LYPD6B	130576	2.48349	-5.21757	DOWN	1.70066	-3.06796	0.00215525	0.0315517	YES	11.0654	20.847	0	0	0	0	0	0	0.372947	0	0	0	0
ENSG00000139318	DUSP6	1848	510.482	2.04607	UP	0.667429	3.06561	0.00217228	0.0317752	YES	185.346	79.5975	272.552	280.514	564.408	183.519	528.336	405.981	1190.45	879.69	1190.39	628.928	246.568
ENSG00000132376	INPP5K	51763	123.995	-2.57798	DOWN	0.842001	-3.06173	0.00220063	0.0321636	YES	645.253	237.845	63.5954	71.7296	43.588	231.264	81.8549	5.7922	103.679	18.3508	27.3914	28.5876	53.0006
ENSG00000167608	TMC4	147798	20.6146	4.69396	UP	1.53375	3.06044	0.00221011	0.0322758	YES	0	0	0	83.2576	61.4702	49.2369	0	0	5.22126	0.573461	7.98917	36.0453	24.1959
ENSG00000164078	MST1R	4486	12.1297	-4.35866	DOWN	1.42459	-3.05959	0.00221641	0.0323416	YES	87.1402	51.1698	0	0	0	7.46013	0	39.4923	0	0	0	4.97176	1.15219
ENSG00000074416	MGLL	11343	445.083	2.39189	UP	0.782064	3.05843	0.00222501	0.0324016	YES	91.2898	85.2831	333.119	1419.22	626.996	1365.2	323.699	221.683	298.73	198.418	164.349	113.108	544.985
ENSG00000140284	SLC27A2	11001	8.10281	-4.72482	DOWN	1.54492	-3.0583	0.00222594	0.0324016	YES	76.7664	20.847	0	0	0	2.98405	0	4.73907	0	0	0	0	0
ENSG00000203880	PCMTD2	55251	135.34	-1.45943	DOWN	0.477198	-3.05834	0.00222565	0.0324016	YES	428.785	164.881	125.677	84.5385	96.117	76.0933	192.235	73.7189	133.515	100.929	112.99	70.8476	99.0881
ENSG00000008083	JARID2	3720	235.415	1.56386	UP	0.511642	3.05656	0.00223896	0.0325647	YES	66.3926	107.078	466.366	243.368	183.293	128.314	308.816	319.098	193.559	233.399	448.535	178.983	183.198
ENSG00000164070	HSPA4L	22824	42.4227	-2.7106	DOWN	0.887735	-3.05338	0.00226276	0.0328842	YES	165.29	151.614	42.3969	23.0559	52.5291	16.4123	0	4.21251	19.3932	5.73461	28.5327	27.3447	14.9784
ENSG00000076928	ARHGEF1	9138	106.239	2.36238	UP	0.773925	3.05246	0.00226972	0.0329171	YES	2.76636	40.7464	45.4253	357.367	179.94	102.95	84.3354	87.4096	144.703	54.4788	99.2939	105.65	76.0444
ENSG00000168229	PTGDR	5729	8.31626	4.55323	UP	1.49165	3.05248	0.00226958	0.0329171	YES	0	0	0	12.8089	17.8822	1.49203	11.162	27.3813	9.32367	0.573461	1.14131	13.6723	12.6741
ENSG00000202273	RF00019 (ENSG00000202273)		3.56434	-5.34357	DOWN	1.75064	-3.05236	0.00227052	0.0329171	YES	46.3365	0	0	0	0	0	0	30.5407	0	0	0	0	0
ENSG00000148400	NOTCH1	4851	246.189	2.56455	UP	0.840257	3.0521	0.00227249	0.032919	YES	13.1402	72.0168	395.2	51.2354	32.4116	104.442	257.967	369.121	733.96	494.324	131.251	289.605	255.786
ENSG00000128274	A4GALT	53947	69.2275	2.37561	UP	0.778574	3.05123	0.00227905	0.0329874	YES	0.691589	27.4801	130.219	49.9545	34.6468	161.139	49.609	44.7579	101.069	44.1565	78.7503	79.5482	97.9359
ENSG00000104129	DNAJC17	55192	39.7676	2.4849	UP	0.815008	3.04892	0.00229663	0.0331921	YES	0.691589	14.2138	107.506	64.0443	30.1763	35.8086	52.0895	37.9126	29.0899	19.4977	76.4677	14.9153	34.5656
ENSG00000165475	CRYL1	51084	47.1742	-1.84957	DOWN	0.606637	-3.04889	0.00229689	0.0331921	YES	181.196	66.3313	31.7977	35.8648	73.7642	38.7927	35.9666	27.9079	16.7826	18.3508	14.837	34.8023	36.87
ENSG00000133574	GIMAP4	55303	542.065	2.2353	UP	0.733352	3.04806	0.00230325	0.0332572	YES	206.094	36.956	855.509	459.838	585.643	186.503	1479.59	1045.76	877.171	527.011	223.697	216.272	346.808
ENSG00000187955	COL14A1	7373	409.714	1.91471	UP	0.628446	3.04674	0.00231334	0.0333589	YES	148	86.2307	381.572	347.12	543.173	199.932	512.213	620.819	340.128	272.968	1359.3	297.063	217.763
ENSG00000198944	SOWAHA	134548	3.64362	-4.83842	DOWN	1.58817	-3.04654	0.00231494	0.0333589	YES	40.8038	3.79036	0	1.28089	0	1.49203	0	0	0	0	0	0	0
ENSG00000225383	SFTA1P	207107	22.0495	3.34842	UP	1.09913	3.04642	0.00231586	0.0333589	YES	0	3.79036	0	25.6177	11.1764	50.7289	40.9275	36.3329	22.7498	7.455	41.0871	41.017	5.76094
ENSG00000184731	FAM110C	642273	5.21487	-4.6886	DOWN	1.53927	-3.04598	0.0023192	0.0333802	YES	33.1963	29.3753	0	0	0	2.98405	0	0	2.23768	0	0	0	0
ENSG00000158467	AHCYL2	23382	21.6461	-3.40172	DOWN	1.11692	-3.04563	0.00232192	0.0333925	YES	139.009	62.5409	0	6.40443	2.23528	11.9362	0	6.84533	6.71304	0	6.84786	27.3447	11.5219
ENSG00000182379	NXPH4	11247	23.2924	4.26905	UP	1.40193	3.04513	0.00232581	0.0334216	YES	0	0.94759	0	40.9883	33.5292	88.0296	0	3.68595	35.43	9.17538	0	47.2317	43.7831
ENSG00000148357	HMCN2	256158	13.6654	4.65767	UP	1.53003	3.04418	0.00233316	0.0335005	YES	0	0	0	87.1002	5.5882	10.4442	0	16.3235	7.83189	5.73461	0	27.3447	17.2828
ENSG00000166068	SPRED1	161742	183.4	1.48502	UP	0.488048	3.04278	0.00234402	0.0336294	YES	53.944	89.0734	193.814	157.549	149.764	171.583	245.565	163.761	328.193	243.721	89.0221	321.922	176.285
ENSG00000141052	MYOCD	93649	28.2162	4.03418	UP	1.32669	3.04079	0.00235959	0.0338012	YES	0	1.89518	0	42.2692	5.5882	34.3166	148.827	1.05313	0.745894	54.4788	26.2501	41.017	10.3697
ENSG00000152049	KCNE4	23704	31.9315	3.471	UP	1.14149	3.04077	0.00235976	0.0338012	YES	0	4.73795	24.2268	12.8089	23.4704	26.8565	0	6.84533	50.7208	68.2419	130.109	50.9606	16.1306
ENSG00000138722	MMRN1	22915	17.5278	4.66355	UP	1.53408	3.03996	0.0023661	0.033865	YES	0	0	65.1095	62.7634	17.8822	0	0	0.526564	21.6309	5.16115	0	8.70058	46.0875
ENSG00000139200	PIANP	196500	11.3363	-3.88227	DOWN	1.27757	-3.03879	0.00237531	0.0339697	YES	34.5795	84.3355	0	2.56177	0	4.47608	0	8.42502	0	0	4.56524	4.97176	3.45656
ENSG00000134138	MEIS2	4212	50.7707	-2.98179	DOWN	0.981532	-3.0379	0.00238235	0.0340434	YES	226.841	190.466	21.1985	48.6737	1.11764	16.4123	0	31.0673	2.23768	16.0569	39.9458	36.0453	29.9569
ENSG00000140526	ABHD2	11057	279.489	-1.27027	DOWN	0.418197	-3.03749	0.00238559	0.0340625	YES	726.169	392.302	248.325	219.031	141.94	129.806	171.151	284.871	246.518	330.314	252.229	234.916	255.786
ENSG00000163126	ANKRD23	200539	12.6464	4.64482	UP	1.52967	3.03649	0.0023935	0.0341483	YES	0	0	19.6843	2.56177	2.23528	10.4442	83.0951	8.42502	27.2251	0	0	4.97176	5.76094
ENSG00000103196	CRISPLD2	83716	41.7441	3.08486	UP	1.01676	3.034	0.00241333	0.0343297	YES	0.691589	8.52831	72.6804	16.6515	10.0588	5.96811	4.9609	137.433	77.573	91.7538	27.3914	50.9606	38.0222
ENSG00000131471	AOC3	8639	14.5423	4.05707	UP	1.33699	3.03448	0.00240953	0.0343297	YES	0	0.94759	0	3.84266	25.7057	20.8884	0	8.95158	29.0899	39.5688	13.6957	3.72882	42.6309
ENSG00000148541	FAM13C	220965	36.5573	2.40923	UP	0.794032	3.03417	0.00241197	0.0343297	YES	7.60748	6.63313	74.1946	33.303	16.7646	34.3166	13.6425	70.5595	42.143	10.3223	43.3698	98.1923	24.1959
ENSG00000239704	CDRT4	284040	11.6312	-3.44433	DOWN	1.13527	-3.03394	0.00241386	0.0343297	YES	94.7477	15.1614	0	2.56177	4.47056	1.49203	0	0	33.5652	3.44077	3.42393	9.94352	10.3697
ENSG00000130561	SAG	6295	3.33302	-4.77349	DOWN	1.57355	-3.03358	0.00241674	0.0343433	YES	28.3552	12.3187	1.51418	0	0	0	0	0	0	0	1.14131	0	0
ENSG00000255690	TRIL	9865	8.08754	4.52863	UP	1.49298	3.03327	0.00241916	0.0343506	YES	0	0	0	0	4.47056	11.9362	2.48045	32.647	14.172	7.455	13.6957	13.6723	4.60875
ENSG00000158106	RHPN1	114822	61.3945	2.75141	UP	0.907914	3.03048	0.00244165	0.0346425	YES	7.60748	10.4235	25.741	88.3811	135.234	122.346	158.749	49.497	125.683	9.17538	7.98917	27.3447	29.9569
ENSG00000162496	DHRS3	9249	183.732	-2.51887	DOWN	0.831568	-3.02906	0.0024532	0.0347637	YES	556.729	724.906	28.7693	102.471	169.881	146.219	259.207	42.1251	25.3604	20.0712	18.261	104.407	190.111
ENSG00000196369	SRGAP2B	647135	16.636	3.13264	UP	1.03423	3.02895	0.00245407	0.0347637	YES	0.691589	2.84277	36.3402	3.84266	6.70584	2.98405	33.4861	6.84533	28.7169	28.6731	39.9458	13.6723	11.5219
ENSG00000138785	INTS12	57117	38.5606	1.90569	UP	0.629548	3.02707	0.00246939	0.0349531	YES	6.2243	16.109	62.0812	67.8869	31.2939	41.7767	54.5699	17.3766	37.2947	21.7915	42.2284	64.6329	38.0222
ENSG00000168389	MFSD2A	84879	189.732	2.87494	UP	0.950072	3.02603	0.00247791	0.0350461	YES	34.5795	15.1614	261.952	10.2471	366.586	61.1731	235.643	320.677	622.821	167.451	296.74	59.6611	13.8262
ENSG00000140939	NOL3	8996	109.612	-2.28952	DOWN	0.756861	-3.02501	0.00248621	0.0350991	YES	219.234	479.48	86.308	84.5385	68.176	46.2528	1.24023	68.9799	32.4464	65.9481	60.4894	77.0623	134.806
ENSG00000181856	SLC2A4	6517	2.31901	-5.2888	DOWN	1.74845	-3.02485	0.00248752	0.0350991	YES	23.514	6.63313	0	0	0	0	0	0	0	0	0	0	0
ENSG00000205784	ARRDC5	645432	7.79318	4.49971	UP	1.4875	3.02502	0.00248617	0.0350991	YES	0	0	0	38.4266	12.294	10.4442	0	7.89846	6.3401	4.58769	5.70655	8.70058	6.91312
ENSG00000140199	SLC12A6	9990	138.905	2.03867	UP	0.6744	3.02294	0.00250334	0.0352945	YES	8.29907	64.4361	363.402	162.672	120.705	102.95	277.811	102.153	122.7	81.4315	182.61	94.4635	122.132
ENSG00000155816	FMN2	56776	3.29381	-4.41908	DOWN	1.46213	-3.02236	0.00250816	0.0353347	YES	26.2804	11.3711	0	1.28089	0	1.49203	0	0	0	0	0	1.24294	1.15219
ENSG00000188257	PLA2G2A	5320	17.7314	-4.30631	DOWN	1.42507	-3.02183	0.00251248	0.0353679	YES	173.589	27.4801	0	1.28089	0	1.49203	0	0	4.47536	0	0	19.887	2.30437
ENSG00000234869	AL021392.1		2.2952	-5.28175	DOWN	1.7483	-3.02107	0.00251879	0.0354289	YES	8.99066	20.847	0	0	0	0	0	0	0	0	0	0	0
ENSG00000109072	VTN	7448	2.87166	-5.06215	DOWN	1.67613	-3.02014	0.00252655	0.0355102	YES	22.8224	13.2663	0	0	0	0	0	0	0	0	0	1.24294	0
ENSG00000197119	SLC25A29	123096	174.975	-2.65186	DOWN	0.878684	-3.01799	0.00254458	0.0357356	YES	730.318	554.34	56.0245	128.089	146.411	128.314	0	87.4096	125.31	15.4835	74.1851	72.0905	156.697
ENSG00000186472	PCLO	27445	55.6112	-3.65959	DOWN	1.21307	-3.01681	0.00255451	0.035847	YES	362.393	192.361	54.5103	34.5839	0	4.47608	0	0	24.2415	21.2181	3.42393	21.13	4.60875
ENSG00000224420	ADM5	199800	15.2047	3.62411	UP	1.2017	3.01582	0.00256284	0.0359358	YES	0	1.89518	33.3119	5.12354	46.9409	10.4442	13.6425	5.26564	33.1923	4.01423	4.56524	1.24294	38.0222
ENSG00000169413	RNASE6	6039	80.7101	1.95371	UP	0.647902	3.01543	0.00256613	0.0359539	YES	30.4299	14.2138	34.826	55.0781	49.1762	110.41	151.308	133.221	118.224	61.9338	43.3698	69.6047	177.437
ENSG00000111801	BTN3A3	10384	47.7817	2.77051	UP	0.919519	3.013	0.00258679	0.0362151	YES	0.691589	13.2663	113.563	70.4487	27.941	110.41	2.48045	78.458	52.5855	23.5119	27.3914	49.7176	50.6962
ENSG00000160801	PTH1R	5745	34.3744	2.75697	UP	0.915274	3.01218	0.00259379	0.0362847	YES	9.68225	0	113.563	56.359	42.4703	49.2369	29.7654	12.6375	24.2415	26.3792	5.70655	42.26	34.5656
ENSG00000102931	ARL2BP	23568	60.4959	2.77824	UP	0.922745	3.01085	0.0026052	0.0364159	YES	1.38318	16.109	33.3119	131.931	96.117	131.298	1.24023	70.033	94.3556	36.1281	31.9567	90.7347	51.8484
ENSG00000167548	KMT2D	8085	68.865	1.77988	UP	0.591268	3.01027	0.00261012	0.0364563	YES	9.68225	34.1132	122.648	66.6061	120.705	67.1412	126.503	84.2502	55.1961	67.6685	45.6524	39.7741	55.305
ENSG00000157827	FMNL2	114793	419.413	-1.37457	DOWN	0.456961	-3.00806	0.00262921	0.0366945	YES	1020.09	746.701	278.608	274.11	192.234	268.565	470.046	283.291	307.681	449.02	178.044	473.56	510.419
ENSG00000116117	PARD3B	117583	193.261	-1.49255	DOWN	0.496302	-3.00735	0.00263535	0.0367515	YES	593.383	269.115	107.506	116.561	139.705	95.4897	244.325	133.221	167.453	154.835	232.827	187.684	70.2834
ENSG00000225706	PTPRD-AS1	101929407	2.34664	-5.25891	DOWN	1.74965	-3.0057	0.00264972	0.0369232	YES	27.6636	2.84277	0	0	0	0	0	0	0	0	0	0	0
ENSG00000086717	PPEF1	5475	16.4989	4.61984	UP	1.53725	3.00527	0.00265348	0.036947	YES	0	0	0	51.2354	1.11764	11.9362	84.3354	0	13.4261	9.74885	0	32.3165	10.3697
ENSG00000164638	SLC29A4	222962	10.956	-4.24508	DOWN	1.41285	-3.00461	0.00265919	0.0369978	YES	67.0841	55.9078	0	0	3.35292	10.4442	0	0	3.35652	0	2.28262	0	0
ENSG00000153132	CLGN	1047	73.2979	-5.18403	DOWN	1.7256	-3.00419	0.00266286	0.0370201	YES	551.888	374.298	0	0	0	5.96811	0	0	0	4.58769	0	0	16.1306
ENSG00000122729	ACO1	48	163.259	-1.69579	DOWN	0.564554	-3.00378	0.00266652	0.0370234	YES	389.365	414.097	31.7977	122.965	196.705	111.902	100.458	71.6127	236.448	82.5785	151.794	119.322	93.3272
ENSG00000168404	MLKL	197259	101.618	2.18915	UP	0.728818	3.0037	0.00266722	0.0370234	YES	7.60748	39.7988	152.932	143.459	188.881	123.838	269.129	103.733	32.8193	58.4931	44.5111	67.1188	88.7184
ENSG00000119655	NPC2	10577	1233.67	-1.92736	DOWN	0.64172	-3.00343	0.00266952	0.0370267	YES	4727.7	2011.73	1573.23	572.556	338.645	1101.12	440.28	621.345	281.575	563.139	1619.52	758.194	1428.71
ENSG00000106526	ACTR3C	653857	14.6579	-4.40386	DOWN	1.46676	-3.00244	0.00267823	0.0370921	YES	109.963	58.7506	0	15.3706	0	0	0	0.526564	0	0	0	2.48588	3.45656
ENSG00000171867	PRNP	5621	130.214	-2.0132	DOWN	0.670524	-3.00243	0.00267837	0.0370921	YES	349.944	388.512	96.9072	26.8986	24.5881	55.205	100.458	81.0908	38.7865	67.6685	95.87	164.068	202.785
ENSG00000011426	ANLN	54443	18.152	3.74249	UP	1.24684	3.00158	0.00268587	0.0371121	YES	0	1.89518	0	20.4942	2.23528	25.3644	53.3297	12.6375	4.10242	36.7015	3.42393	59.6611	16.1306
ENSG00000146521	LINC01558	26238	6.63475	4.41752	UP	1.47155	3.00196	0.00268251	0.0371121	YES	0	0	0	3.84266	12.294	11.9362	17.3632	2.63282	8.20483	18.3508	7.98917	2.48588	1.15219
ENSG00000240541	TM4SF1-AS1	100874091	3.24276	-4.73303	DOWN	1.57686	-3.00156	0.00268602	0.0371121	YES	13.1402	26.5325	0	0	0	0	52.0895	0	0	0	0	1.24294	0
ENSG00000129911	KLF16	83855	17.3494	3.38115	UP	1.12688	3.00047	0.00269567	0.0372074	YES	0	2.84277	30.2835	6.40443	29.0586	26.8565	22.3241	0	13.799	12.0427	18.261	19.887	43.7831
ENSG00000166342	NETO1	81832	3.94661	-4.93778	DOWN	1.64576	-3.00031	0.00269706	0.0372074	YES	42.1869	6.63313	0	0	0	0	0	0	0	0	0	2.48588	0
ENSG00000167984	NLRC3	197358	9.65318	4.56235	UP	1.52119	2.99919	0.00270695	0.0373152	YES	0	0	0	7.68531	0	4.47608	0	18.9563	29.8358	13.7631	13.6957	18.6441	18.435
ENSG00000100055	CYTH4	27128	181.329	1.79838	UP	0.599731	2.99864	0.00271187	0.0373257	YES	67.0841	45.4843	163.531	253.615	243.645	390.911	83.0951	221.157	117.105	184.081	131.251	79.5482	376.765
ENSG00000174469	CNTNAP2	26047	12.8044	4.60127	UP	1.53434	2.99886	0.00270992	0.0373257	YES	0	0	0	53.7972	6.70584	5.96811	0	0	22.3768	11.4692	4.56524	38.5312	23.0437
ENSG00000159917	ZNF235	9310	8.81002	4.52241	UP	1.50842	2.9981	0.00271668	0.0373633	YES	0	0	0	32.0221	5.5882	23.8724	0	1.57969	7.08599	6.88154	3.42393	24.8588	9.2175
ENSG00000150977	RILPL2	196383	160.056	1.39137	UP	0.464454	2.9957	0.00273816	0.0376298	YES	80.2243	52.1174	155.96	184.448	214.587	135.774	223.241	161.129	199.154	95.1946	317.284	142.938	118.675
ENSG00000106070	GRB10	2887	484.691	1.97952	UP	0.660903	2.99517	0.00274289	0.037666	YES	131.402	132.663	246.811	227.998	482.82	298.405	523.375	1527.56	1169.56	477.693	365.219	421.357	296.112
ENSG00000130309	COLGALT1	79709	251.89	1.70797	UP	0.570574	2.99343	0.00275858	0.0378278	YES	67.7757	99.4969	299.807	126.808	139.705	464.02	158.749	221.157	235.33	209.313	317.284	309.492	625.638
ENSG00000164220	F2RL2	2151	26.4658	-3.93891	DOWN	1.31587	-2.9934	0.00275889	0.0378278	YES	139.009	143.086	0	0	0	1.49203	0	21.0626	0	5.16115	7.98917	12.4294	13.8262
ENSG00000149328	GLB1L2	89944	11.1543	-4.39168	DOWN	1.46727	-2.9931	0.00276158	0.0378358	YES	91.9814	36.0084	0	10.2471	0	4.47608	0	0	0	0	1.14131	0	1.15219
ENSG00000152936	LMNTD1	160492	2.22437	-5.23302	DOWN	1.74911	-2.99181	0.00277326	0.0379668	YES	16.5981	12.3187	0	0	0	0	0	0	0	0	0	0	0
ENSG00000163673	DCLK3	85443	17.7784	3.72524	UP	1.24604	2.98966	0.00279284	0.0382009	YES	0	1.89518	21.1985	35.8648	34.6468	23.8724	0	51.0767	10.8155	27.5262	0	16.1582	8.06531
ENSG00000236830	CBR3-AS1	100506428	23.5402	3.43342	UP	1.1485	2.98947	0.00279462	0.0382009	YES	0.691589	2.84277	0	53.7972	21.2352	23.8724	117.821	11.0578	16.4097	6.30808	33.098	6.2147	12.6741
ENSG00000074047	GLI2	2736	13.8094	3.99494	UP	1.33668	2.9887	0.00280171	0.0382687	YES	0	0.94759	63.5954	3.84266	8.94112	2.98405	0	2.10626	11.9343	17.2038	42.2284	21.13	4.60875
ENSG00000096696	DSP	1832	886.165	-2.14501	DOWN	0.718004	-2.98746	0.00281302	0.0383648	YES	4141.24	1184.49	127.191	297.165	956.7	302.881	1036.83	433.889	543.011	704.784	243.099	1282.71	266.155
ENSG00000237125	HAND2-AS1	79804	6.08545	-4.53501	DOWN	1.51794	-2.9876	0.00281177	0.0383648	YES	60.1683	11.3711	0	0	0	1.49203	0	0	0.372947	0	5.70655	0	0
ENSG00000280291	AC016251.2		13.7341	3.99165	UP	1.33724	2.98498	0.00283595	0.0386481	YES	0	0.94759	72.6804	2.56177	14.5293	10.4442	4.9609	41.5985	14.172	5.73461	0	7.45764	3.45656
ENSG00000128510	CPA4	51200	14.0691	-4.53039	DOWN	1.51821	-2.98403	0.00284481	0.0387285	YES	42.1869	123.187	0	0	0	1.49203	0	0	0	0	10.2718	0	67.979
ENSG00000131370	SH3BP5	9467	230.917	1.76774	UP	0.592428	2.98388	0.00284616	0.0387285	YES	24.2056	123.187	346.746	229.279	250.351	192.471	215.799	126.375	502.359	227.664	289.893	126.78	346.808
ENSG00000182771	GRID1	2894	10.0568	4.55917	UP	1.52861	2.98257	0.00285843	0.038866	YES	0	0	0	1.28089	2.23528	4.47608	28.5252	31.0673	20.885	0	5.70655	27.3447	9.2175
ENSG00000163029	SMC6	79677	715.013	-1.89533	DOWN	0.635614	-2.98189	0.00286472	0.0388926	YES	2261.5	1592.9	80.2513	331.749	470.526	455.068	793.745	678.214	838.758	711.092	182.61	553.109	345.656
ENSG00000261227	AC140912.1		16.4516	4.59203	UP	1.53987	2.98208	0.00286294	0.0388926	YES	0	0	39.3686	5.12354	16.7646	10.4442	0	0	0	38.9954	83.3156	3.72882	16.1306
ENSG00000128512	DOCK4	9732	171.728	2.55439	UP	0.857065	2.98039	0.00287882	0.0390545	YES	31.8131	27.4801	0	263.862	241.41	122.346	274.09	331.735	230.108	244.295	127.827	203.842	133.654
ENSG00000177098	SCN4B	6330	14.0045	4.09707	UP	1.37488	2.97995	0.00288293	0.0390807	YES	0.691589	0	0	6.40443	5.5882	2.98405	0	10.5313	43.6348	11.4692	30.8154	58.4182	11.5219
ENSG00000125398	SOX9	6662	22.3763	-2.81864	DOWN	0.946161	-2.97903	0.00289161	0.0391392	YES	74	100.444	0	17.9324	4.47056	4.47608	3.72068	12.6375	2.61063	5.73461	7.98917	37.2882	19.5872
ENSG00000196109	ZNF676	163223	2.32695	-5.21496	DOWN	1.75047	-2.97917	0.00289026	0.0391392	YES	28.3552	1.89518	0	0	0	0	0	0	0	0	0	0	0
ENSG00000114942	EEF1B2	1933	837.639	-1.01709	DOWN	0.341602	-2.97741	0.00290699	0.0393178	YES	1258.69	1685.76	808.57	416.288	782.348	777.346	513.454	779.314	772.373	781.628	655.112	763.165	895.249
ENSG00000203709	C1orf132	100128537	105.09	-1.90832	DOWN	0.641168	-2.97632	0.00291728	0.0394273	YES	262.112	307.019	68.1379	35.8648	81.5877	50.7289	84.3354	71.0861	45.4995	20.6446	207.718	48.4747	82.9575
ENSG00000170348	TMED10	10972	451.256	-1.41782	DOWN	0.476423	-2.97597	0.00292065	0.039435	YES	1069.89	872.73	246.811	193.414	280.528	349.134	238.123	371.754	380.033	377.338	244.24	682.374	559.963
ENSG00000230207	RPL4P5	158345	3.13802	-5.06188	DOWN	1.70101	-2.9758	0.00292225	0.039435	YES	38.729	0.94759	0	0	1.11764	0	0	0	0	0	0	0	0
ENSG00000003756	RBM5	10181	270.245	1.27105	UP	0.427329	2.9744	0.00293563	0.0395552	YES	87.8318	155.405	380.058	536.691	288.351	226.788	301.375	240.113	247.637	224.223	350.382	247.345	226.981
ENSG00000135414	GDF11	10220	383.653	-1.84763	DOWN	0.621272	-2.97395	0.00293997	0.0395552	YES	1536.71	486.113	224.098	630.196	372.174	319.294	311.297	275.393	225.633	200.138	130.109	202.599	73.74
ENSG00000179431	FJX1	24147	50.4215	3.42649	UP	1.15191	2.97461	0.00293358	0.0395552	YES	0	7.58072	90.8505	229.279	18.9999	38.7927	0	56.8689	60.4174	8.02846	33.098	91.9776	19.5872
ENSG00000227502	LINC01268	285758	15.0213	4.03356	UP	1.35629	2.97396	0.00293983	0.0395552	YES	0	0.94759	0	1.28089	46.9409	11.9362	0	41.5985	40.2783	20.0712	6.84786	16.1582	9.2175
ENSG00000119514	GALNT12	79695	16.3813	-4.05271	DOWN	1.36333	-2.97265	0.00295242	0.0396929	YES	44.2617	133.61	0	1.28089	5.5882	7.46013	0	0	0	0	1.14131	16.1582	3.45656
ENSG00000152240	HAUS1	115106	81.269	2.30448	UP	0.775577	2.97131	0.00296534	0.0398121	YES	3.45795	31.2705	145.361	247.211	82.7053	31.3326	55.8102	60.5548	168.572	59.64	50.2176	54.6894	65.6747
ENSG00000180660	MAB21L1	4081	3.11747	-4.7156	DOWN	1.58707	-2.97127	0.00296572	0.0398121	YES	10.3738	28.4277	0	0	0	0	0	0	0	0.573461	0	0	1.15219
ENSG00000067606	PRKCZ	5590	25.1932	-2.85488	DOWN	0.961039	-2.97062	0.00297198	0.0398663	YES	93.3645	106.13	0	29.4604	14.5293	10.4442	22.3241	23.6954	11.1884	1.14692	2.28262	3.72882	9.2175
ENSG00000145990	GFOD1	54438	78.1434	2.04136	UP	0.687284	2.97019	0.00297616	0.0398926	YES	15.215	25.5849	109.021	12.8089	48.0585	65.6492	140.146	137.96	142.093	107.811	43.3698	62.147	106.001
ENSG00000237506	RPSAP15	220885	3.14067	-5.05155	DOWN	1.7009	-2.96993	0.00297868	0.0398965	YES	38.729	0.94759	0	0	0	0	0	0	0	0	0	0	1.15219
ENSG00000256694	AC026369.2		23.7434	4.5882	UP	1.54525	2.96923	0.00298547	0.0399576	YES	0	0	0	81.9767	49.1762	68.6332	0	12.111	0	8.02846	0	63.39	25.3481
ENSG00000258572	AL133467.1		2.99993	-5.03546	DOWN	1.69624	-2.96861	0.0029915	0.0400086	YES	35.9626	1.89518	0	0	0	0	0	0	0	0	1.14131	0	0
ENSG00000158887	MPZ	4359	42.9292	3.43234	UP	1.15708	2.96638	0.00301332	0.0402404	YES	0.691589	5.68554	83.2796	8.9662	3.35292	52.2209	16.1229	0	27.971	75.1235	136.957	82.0341	65.6747
ENSG00000244509	APOBEC3C	27350	165.936	2.82856	UP	0.953511	2.96647	0.00301237	0.0402404	YES	16.5981	28.4277	42.3969	537.972	233.587	646.047	11.162	161.129	67.1304	60.7869	42.2284	123.051	186.654
ENSG00000109846	CRYAB	1410	335.861	-2.85697	DOWN	0.963946	-2.96382	0.00303841	0.0404332	YES	1218.58	1440.34	0	335.592	135.234	217.836	78.1342	72.6658	72.3517	53.3319	92.4461	534.464	115.219
ENSG00000111875	ASF1A	25842	32.5305	2.11868	UP	0.714673	2.96454	0.00303138	0.0404332	YES	5.53271	10.4235	57.5387	52.5163	35.7645	85.0455	31.0056	14.2172	39.9053	26.3792	17.1196	18.6441	28.8047
ENSG00000143416	SELENBP1	8991	57.898	-2.92283	DOWN	0.986017	-2.96428	0.00303391	0.0404332	YES	240.673	227.421	0	11.528	65.9408	96.9817	2.48045	10.0047	15.6638	13.7631	15.9783	21.13	31.1091
ENSG00000180398	MCFD2	90411	223.426	-1.12505	DOWN	0.379579	-2.96395	0.00303715	0.0404332	YES	385.215	445.367	184.729	162.672	153.117	134.282	159.989	175.346	152.162	248.309	265.925	278.419	159.002
ENSG00000226742	HSBP1L1	440498	31.0541	-2.5153	DOWN	0.848684	-2.96376	0.00303903	0.0404332	YES	159.065	57.803	28.7693	8.9662	2.23528	11.9362	37.2068	30.5407	16.7826	4.58769	3.42393	12.4294	29.9569
ENSG00000264596	AP000897.1		14.0124	4.56369	UP	1.54004	2.96335	0.00304307	0.0404571	YES	0	0	0	0	27.941	2.98405	0	7.89846	86.5237	29.2465	2.28262	14.9153	10.3697
ENSG00000183691	NOG	9241	11.9943	-4.39934	DOWN	1.48488	-2.96277	0.00304888	0.0405043	YES	68.4673	70.1216	0	1.28089	1.11764	0	0	0	0	0	13.6957	1.24294	0
ENSG00000006377	DLX6	1750	11.5267	4.55228	UP	1.5371	2.9616	0.00306045	0.0406279	YES	0	0	0	16.6515	4.47056	1.49203	55.8102	0	38.7865	4.01423	12.5544	14.9153	1.15219
ENSG00000152217	SETBP1	26040	71.3123	2.53183	UP	0.855026	2.96111	0.00306532	0.0406324	YES	0.691589	24.6373	19.6843	62.7634	111.764	70.1252	163.71	24.7485	28.7169	114.119	156.359	78.3053	71.4356
ENSG00000229056	HECW2-AS1	101927482	10.7796	4.54836	UP	1.53603	2.96111	0.00306529	0.0406324	YES	0	0	0	3.84266	8.94112	19.3963	0	24.2219	29.4628	0	12.5544	34.8023	6.91312
ENSG00000136048	DRAM1	55332	155.574	-1.42564	DOWN	0.481607	-2.96017	0.00307465	0.0406969	YES	329.888	342.08	81.7655	88.3811	97.2347	156.663	110.38	183.244	82.7942	67.095	102.718	205.085	175.132
ENSG00000169756	LIMS1	3987	886.008	1.02524	UP	0.346346	2.96017	0.00307471	0.0406969	YES	594.767	343.027	814.626	1253.99	1091.93	720.649	1128.61	930.965	862.253	957.681	1233.76	779.324	806.531
ENSG00000138378	STAT4	6775	14.7328	4.56052	UP	1.54095	2.95955	0.00308087	0.0407483	YES	0	0	105.992	14.0897	0	7.46013	0	0	14.172	2.86731	14.837	13.6723	18.435
ENSG00000182168	UNC5C	8633	10.1999	4.53921	UP	1.53447	2.95816	0.00309486	0.0409033	YES	0	0	0	24.3368	0	0	9.92181	1.57969	9.69662	22.365	31.9567	22.3729	10.3697
ENSG00000150625	GPM6A	2823	66.6228	-3.68018	DOWN	1.24454	-2.95707	0.00310579	0.0410175	YES	558.112	112.763	0	154.987	36.8821	20.8884	0	32.647	0	2.29385	2.28262	52.2035	17.2828
ENSG00000147676	MAL2	114569	3.65475	-4.85417	DOWN	1.6441	-2.95247	0.00315242	0.0416027	YES	16.5981	28.4277	0	0	0	0	0	0	0	0	0	2.48588	0
ENSG00000173597	SULT1B1	27284	18.2937	4.55762	UP	1.54475	2.95039	0.00317371	0.0418529	YES	0	0	122.648	0	0	4.47608	0	3.68595	59.2986	17.7773	21.6849	2.48588	5.76094
ENSG00000197930	ERO1A	30001	124.296	-1.76226	DOWN	0.5977	-2.94839	0.00319429	0.0420841	YES	133.477	497.485	19.6843	93.5047	88.2935	96.9817	130.224	87.4096	85.4048	64.2277	58.2068	118.079	142.871
ENSG00000198502	HLA-DRB5	3127	26.554	3.74524	UP	1.27033	2.94824	0.00319593	0.0420841	YES	0.691589	1.89518	13.6276	15.3706	16.7646	4.47608	22.3241	0	46.6184	2.29385	55.9242	6.2147	159.002
ENSG00000132256	TRIM5	85363	40.0237	3.09746	UP	1.05143	2.94595	0.00321959	0.0423207	YES	0	8.52831	131.733	35.8648	34.6468	26.8565	0	23.1688	29.8358	71.6827	37.6632	85.7629	34.5656
ENSG00000133816	MICAL2	9645	166.872	1.8689	UP	0.634423	2.94582	0.00322098	0.0423207	YES	43.5701	54.9602	22.7126	174.2	176.587	219.328	128.983	221.683	126.802	237.413	227.121	381.583	154.393
ENSG00000155792	DEPTOR	64798	36.6397	3.38657	UP	1.14958	2.94592	0.00321999	0.0423207	YES	2.76636	2.84277	0	19.2133	60.3526	5.96811	44.6481	31.0673	20.1391	6.88154	231.686	32.3165	18.435
ENSG00000021762	OSBPL5	114879	105.353	2.1012	UP	0.713403	2.94533	0.00322614	0.0423576	YES	33.8879	18.0042	196.843	61.4825	50.2938	340.182	49.609	107.419	86.8966	38.4219	103.859	131.752	150.937
ENSG00000130584	ZBTB46	140685	128.633	1.70549	UP	0.579555	2.94275	0.00325307	0.0426799	YES	48.4112	36.956	54.5103	93.5047	174.352	217.836	264.168	191.669	184.609	72.8296	76.4677	141.695	115.219
ENSG00000185842	DNAH14	127602	19.0489	-2.96066	DOWN	1.00618	-2.94247	0.00325605	0.0426878	YES	52.5608	104.235	0	12.8089	1.11764	5.96811	2.48045	10.0047	13.799	0.573461	25.1088	7.45764	11.5219
ENSG00000063177	RPL18	6141	1009.18	-1.36884	DOWN	0.465244	-2.94219	0.00325898	0.0426951	YES	1726.9	2514.9	685.921	399.636	577.82	1298.06	564.303	1041.54	978.613	629.087	576.361	889.945	1236.3
ENSG00000135636	DYSF	8291	120.375	2.57233	UP	0.874971	2.9399	0.00328321	0.0429351	YES	33.8879	6.63313	21.1985	162.672	147.528	407.323	50.8493	150.597	133.515	74.55	11.4131	150.396	214.307
ENSG00000198963	RORB	6096	9.97082	-4.24868	DOWN	1.44524	-2.93978	0.00328448	0.0429351	YES	62.243	50.2222	0	39.7075	1.11764	0	0	0	0	0	0	7.45764	3.45656
ENSG00000227836	AC008850.1		8.68329	4.46566	UP	1.51894	2.93998	0.00328229	0.0429351	YES	0	0	1.51418	5.12354	10.0588	4.47608	58.2906	12.111	1.11884	0	3.42393	8.70058	8.06531
ENSG00000171984	C20orf196	149840	10.6344	3.91429	UP	1.33204	2.93857	0.00329734	0.0430405	YES	0.691589	0	33.3119	11.528	10.0588	10.4442	38.447	4.73907	0	4.58769	12.5544	4.97176	6.91312
ENSG00000274602	PI4KAP1	728233	2.33565	-5.04956	DOWN	1.71837	-2.93857	0.00329733	0.0430405	YES	3.45795	26.5325	0	0	0	0	0	0	15.6638	0	0	0	0
ENSG00000100399	CHADL	150356	19.8738	-3.05495	DOWN	1.03976	-2.93813	0.00330199	0.0430587	YES	128.636	38.8512	16.6559	10.2471	14.5293	17.9043	0	0	6.3401	7.455	9.13048	7.45764	1.15219
ENSG00000118193	KIF14	9928	20.9166	3.515	UP	1.1964	2.93798	0.00330353	0.0430587	YES	0	2.84277	36.3402	2.56177	2.23528	19.3963	27.285	14.2172	2.98358	94.6211	5.70655	52.2035	11.5219
ENSG00000095596	CYP26A1	1592	2.12973	-5.14191	DOWN	1.75045	-2.93747	0.00330899	0.0430969	YES	9.68225	18.0042	0	0	0	0	0	0	0	0	0	0	0
ENSG00000108298	RPL19	6143	704.013	-1.30227	DOWN	0.443361	-2.93726	0.00331127	0.0430969	YES	1148.73	1714.19	654.124	370.176	339.763	486.401	346.023	720.866	617.973	455.902	719.025	969.494	609.507
ENSG00000142959	BEST4	266675	3.77091	-4.4627	DOWN	1.51956	-2.93684	0.0033157	0.0431233	YES	15.215	28.4277	0	0	0	2.98405	0	0	0	0	0	1.24294	1.15219
ENSG00000266094	RASSF5	83593	26.2295	2.6392	UP	0.899235	2.93493	0.00333618	0.0433582	YES	2.76636	5.68554	62.0812	6.40443	4.47056	11.9362	22.3241	17.3766	20.5121	33.2608	58.2068	36.0453	59.9137
ENSG00000101443	WFDC2	10406	22.8685	-4.17664	DOWN	1.42325	-2.93458	0.00334003	0.0433769	YES	204.019	51.1698	0	66.6061	0	1.49203	17.3632	0	0	0	0	6.2147	8.06531
ENSG00000099901	RANBP1	5902	41.676	2.31706	UP	0.789824	2.93365	0.00335007	0.0434758	YES	0.691589	17.0566	77.2229	30.7413	36.8821	50.7289	14.8827	28.961	29.8358	60.2135	100.435	58.4182	35.7178
ENSG00000138135	CH25H	9023	11.0672	4.51612	UP	1.53991	2.93271	0.00336013	0.0435749	YES	0	0	9.08505	0	43.588	0	13.6425	3.15938	22.3768	14.3365	35.3806	0	2.30437
ENSG00000105509	HAS1	3036	3.20723	-5.12358	DOWN	1.74739	-2.93213	0.00336641	0.0436248	YES	0	41.6939	0	0	0	0	0	0	0	0	0	0	0
ENSG00000162664	ZNF326	284695	578.274	-1.64491	DOWN	0.561056	-2.9318	0.00337001	0.0436399	YES	1750.41	1028.13	523.905	499.545	663.878	185.011	781.342	433.889	506.835	493.177	248.805	196.385	206.242
ENSG00000144476	ACKR3	57007	24.3617	3.95096	UP	1.3479	2.93119	0.0033767	0.043695	YES	0.691589	0.94759	0	11.528	0	7.46013	0	16.85	60.0445	36.1281	42.2284	98.1923	42.6309
ENSG00000268896	AC009955.3		2.72684	-4.95699	DOWN	1.69168	-2.93022	0.00338726	0.0438001	YES	27.6636	6.63313	0	0	0	0	0	0	0	0	0	0	1.15219
ENSG00000162493	PDPN	10630	102.52	-3.29825	DOWN	1.12589	-2.92946	0.00339548	0.0438748	YES	557.421	378.088	0	139.617	27.941	35.8086	0	53.1829	19.0203	1.14692	33.098	29.8306	57.6094
ENSG00000118292	C1orf54	79630	370.869	2.39186	UP	0.816601	2.92905	0.00340002	0.0438883	YES	123.794	21.7946	383.086	26.8986	159.822	110.41	447.722	741.402	655.268	384.793	846.852	520.792	398.657
ENSG00000144381	HSPD1	3329	604.333	-1.49001	DOWN	0.508724	-2.92892	0.00340141	0.0438883	YES	1188.84	1508.56	360.374	235.683	454.879	225.296	735.454	676.108	479.983	808.581	531.85	359.21	291.503
ENSG00000144118	RALB	5899	418.71	1.7393	UP	0.593894	2.92864	0.00340444	0.0438958	YES	134.86	136.453	1028.13	389.389	329.704	168.599	342.302	350.691	495.646	515.542	973.537	252.317	326.069
ENSG00000129810	SGO1	151648	8.51096	3.782	UP	1.29149	2.92839	0.00340718	0.0438995	YES	0.691589	0	0	1.28089	14.5293	11.9362	2.48045	18.9563	7.83189	11.4692	13.6957	17.4012	10.3697
ENSG00000149923	PPP4C	5531	9.57887	3.75873	UP	1.28367	2.92811	0.00341031	0.0439084	YES	0	0.94759	12.1134	11.528	1.11764	5.96811	0	8.95158	17.9015	6.30808	10.2718	29.8306	19.5872
ENSG00000269927	AC004817.3		9.13836	4.47449	UP	1.52915	2.92614	0.00343197	0.0441556	YES	0	0	0	1.28089	4.47056	11.9362	2.48045	9.47815	18.2744	17.2038	50.2176	0	3.45656
ENSG00000133460	SLC2A11	66035	147.934	-1.91133	DOWN	0.653286	-2.92572	0.00343658	0.0441832	YES	519.383	284.277	68.1379	233.121	93.8817	107.426	97.9778	217.997	52.5855	50.4646	28.5327	94.4635	74.8922
ENSG00000171657	GPR82	27197	14.1358	3.96419	UP	1.3552	2.92517	0.0034427	0.0442302	YES	0	0.94759	45.4253	26.8986	14.5293	20.8884	0	33.1735	0	3.44077	20.5436	8.70058	9.2175
ENSG00000101773	RBBP8	5932	104.997	-1.55795	DOWN	0.532813	-2.924	0.00345562	0.0443644	YES	321.589	162.985	113.563	85.8193	65.9408	32.8246	55.8102	153.23	64.8928	92.9008	51.3589	100.678	63.3703
ENSG00000210107	MT-TQ		19.6664	-3.05553	DOWN	1.04508	-2.92373	0.00345867	0.0443718	YES	136.935	29.3753	19.6843	8.9662	2.23528	5.96811	0	0.526564	11.1884	5.16115	19.4023	1.24294	14.9784
ENSG00000247095	MIR210HG	100506211	20.6945	-4.00607	DOWN	1.37035	-2.92339	0.00346247	0.0443889	YES	47.7196	176.252	0	3.84266	0	7.46013	0	0	0	2.29385	1.14131	4.97176	25.3481
ENSG00000233264	AC006042.3		9.32909	4.4788	UP	1.53298	2.92162	0.00348213	0.0446091	YES	0	0	0	17.9324	11.1764	0	0	47.9173	10.0696	8.60192	13.6957	4.97176	6.91312
ENSG00000104774	MAN2B1	4125	12.8309	3.91524	UP	1.3406	2.92051	0.00349454	0.0447361	YES	0	0.94759	0	15.3706	29.0586	22.3804	0	6.31877	1.49179	33.2608	28.5327	8.70058	20.7394
ENSG00000131094	C1QL1	10882	32.8815	-3.42295	DOWN	1.17305	-2.91799	0.00352301	0.0450363	YES	20.7477	289.962	0	33.303	6.70584	8.95216	3.72068	12.6375	0.745894	1.72038	0	23.6159	25.3481
ENSG00000213654	GPSM3	63940	60.4627	2.49564	UP	0.855211	2.91815	0.00352113	0.0450363	YES	13.1402	8.52831	21.1985	53.7972	77.1171	159.647	199.676	31.5938	67.5034	12.0427	19.4023	34.8023	87.5662
ENSG00000105641	SLC5A5	6528	2.80683	-4.95052	DOWN	1.69892	-2.91393	0.00356907	0.0455926	YES	32.5047	2.84277	0	0	0	0	0	0	0	0	1.14131	0	0
ENSG00000154864	PIEZO2	63895	495.612	2.15654	UP	0.740517	2.91221	0.00358881	0.0458122	YES	30.4299	204.679	787.371	905.586	870.641	568.462	272.85	111.105	827.942	835.533	324.132	555.594	148.632
ENSG00000250479	CHCHD10	400916	228.574	-1.7557	DOWN	0.603044	-2.9114	0.00359811	0.0458983	YES	733.776	423.573	63.5954	112.718	82.7053	267.073	93.0169	314.885	118.97	160.569	95.87	237.402	267.307
ENSG00000140988	RPS2	6187	488.858	-1.59034	DOWN	0.546356	-2.91082	0.00360482	0.0459512	YES	829.215	1461.18	327.062	110.156	202.293	211.868	308.816	461.27	365.861	594.68	442.828	482.261	557.659
ENSG00000122417	ODF2L	57489	371.091	1.65088	UP	0.567217	2.9105	0.00360851	0.0459656	YES	79.5327	177.199	105.992	348.401	392.292	255.137	432.839	382.285	843.233	559.125	382.339	512.091	353.721
ENSG00000088833	NSFL1C	55968	147.443	-1.49071	DOWN	0.512238	-2.91018	0.00361217	0.0459796	YES	399.047	257.744	133.247	97.3473	58.1173	155.171	168.671	46.8642	115.986	94.0477	75.3264	166.554	148.632
ENSG00000095203	EPB41L4B	54566	7.89573	-4.37957	DOWN	1.50535	-2.90934	0.00362188	0.046052	YES	44.9533	46.4319	0	0	0	0	0	0.526564	0	0	0	4.97176	5.76094
ENSG00000226188	HNRNPA1P3	170524	5.6353	-4.69965	DOWN	1.61542	-2.90925	0.00362299	0.046052	YES	0.691589	67.2789	0	0	0	2.98405	0	0	0	0	0	0	2.30437
ENSG00000170011	MYRIP	25924	135.745	-2.82088	DOWN	0.96973	-2.90893	0.00362666	0.046066	YES	583.01	481.376	54.5103	7.68531	226.881	23.8724	200.917	78.458	26.8522	29.2465	25.1088	3.72882	23.0437
ENSG00000089692	LAG3	3902	8.12759	4.40942	UP	1.51662	2.9074	0.00364451	0.04626	YES	0	0	21.1985	14.0897	5.5882	17.9043	26.0447	3.68595	0	2.86731	0	6.2147	8.06531
ENSG00000167460	TPM4	7171	2687.05	1.42407	UP	0.490229	2.90491	0.00367363	0.046531	YES	894.916	1280.19	5064.92	2139.08	3070.16	1775.51	2140.63	2496.44	2323.09	4052.08	5452.04	2480.91	1761.69
ENSG00000204397	CARD16	114769	87.9126	2.15435	UP	0.741537	2.90525	0.00366958	0.046531	YES	39.4206	1.89518	28.7693	124.246	141.94	159.647	73.1733	155.336	110.765	95.7681	41.0871	67.1188	103.697
ENSG00000232229	LINC00865	643529	8.70409	4.43852	UP	1.52794	2.90491	0.00367363	0.046531	YES	0	0	0	6.40443	0	14.9203	0	7.89846	19.3932	20.6446	17.1196	3.72882	23.0437
ENSG00000258813	AL442663.3		2.16735	-5.08513	DOWN	1.75133	-2.90359	0.00368916	0.0466946	YES	26.2804	1.89518	0	0	0	0	0	0	0	0	0	0	0
ENSG00000197594	ENPP1	5167	31.9261	2.98582	UP	1.02875	2.90239	0.0037033	0.0468406	YES	0	7.58072	45.4253	24.3368	16.7646	37.3007	0	50.0236	36.9217	64.8011	41.0871	75.8194	14.9784
ENSG00000147145	LPAR4	2846	27.8489	3.30909	UP	1.14089	2.90046	0.00372621	0.0470972	YES	0	4.73795	0	19.2133	10.0588	29.8405	2.48045	49.497	69.7411	66.5215	53.6415	13.6723	42.6309
ENSG00000135390	ATP5G2	517	433.821	-1.30524	DOWN	0.450105	-2.89986	0.00373333	0.047154	YES	903.215	863.254	542.075	211.346	220.175	383.451	467.565	279.605	427.024	282.717	211.142	316.95	531.158
ENSG00000123610	TNFAIP6	7130	51.9429	3.05498	UP	1.05378	2.89908	0.00374265	0.0472385	YES	0	11.3711	1.51418	56.359	30.1763	64.1571	37.2068	37.9126	13.4261	94.0477	51.3589	237.402	40.3266
ENSG00000174004	NRROS	375387	7.26504	4.36693	UP	1.50663	2.89847	0.00374989	0.0472965	YES	0	0	0	2.56177	3.35292	10.4442	0	21.0626	4.10242	4.01423	12.5544	8.70058	27.6525
ENSG00000121281	ADCY7	113	69.6426	2.74744	UP	0.948081	2.89789	0.00375677	0.0473324	YES	9.68225	10.4235	110.535	20.4942	18.9999	56.697	4.9609	71.6127	11.5614	90.6069	257.936	140.452	101.392
ENSG00000187889	FYB2	199920	44.1471	-5.04737	DOWN	1.7418	-2.89779	0.003758	0.0473324	YES	363.776	203.732	0	6.40443	0	0	0	0	0	0	0	0	0
ENSG00000279166	AC009951.1		20.39	3.76084	UP	1.29879	2.89566	0.0037836	0.0476214	YES	0	1.89518	0	0	20.1175	25.3644	119.062	4.21251	14.9179	27.5262	18.261	19.887	13.8262
ENSG00000184809	B3GALT5-AS1	114041	3.12112	-4.62332	DOWN	1.5972	-2.89464	0.00379595	0.0477433	YES	7.60748	30.3229	0	0	0	1.49203	0	0	0	0	0	0	1.15219
ENSG00000144713	RPL32	6161	783.469	-1.35929	DOWN	0.469663	-2.89418	0.00380151	0.0477798	YES	1312.64	1966.25	428.512	321.502	335.292	814.646	553.141	863.038	619.838	465.651	687.068	875.03	942.489
ENSG00000139687	RB1	5925	95.5175	1.62737	UP	0.562388	2.89368	0.00380755	0.0478222	YES	20.0561	47.3795	72.6804	61.4825	62.5878	89.5216	59.5308	107.946	86.5237	155.982	158.642	192.656	126.741
ENSG00000146122	DAAM2	23500	81.066	2.0175	UP	0.69727	2.89343	0.00381064	0.0478276	YES	12.4486	30.3229	246.811	133.212	39.1174	89.5216	93.0169	68.9799	42.143	65.9481	39.9458	141.695	50.6962
ENSG00000175183	CSRP2	1466	56.5526	2.84268	UP	0.983181	2.89131	0.00383645	0.0481178	YES	2.76636	12.3187	169.588	3.84266	49.1762	4.47608	133.944	72.6658	70.114	47.0238	111.848	44.7459	12.6741
ENSG00000069869	NEDD4	4734	65.2643	2.38726	UP	0.826005	2.89013	0.0038508	0.0482641	YES	1.38318	24.6373	45.4253	15.3706	58.1173	41.7767	197.196	39.4923	104.798	115.266	97.0113	58.4182	49.5441
ENSG00000204287	HLA-DRA	3122	1799.12	2.23897	UP	0.775035	2.88887	0.00386629	0.0484245	YES	569.869	227.421	1178.03	1410.26	841.583	5274.31	580.426	1557.58	778.34	1092.44	1462.02	1728.93	6687.29
ENSG00000166033	HTRA1	5654	1486.54	1.65477	UP	0.572945	2.88818	0.00387473	0.0484963	YES	663.234	359.136	949.388	2637.34	3145.04	2866.18	1019.47	1691.85	1532.44	620.485	1338.76	1551.19	950.554
ENSG00000271959	AC100803.3		33.7616	2.9436	UP	1.01929	2.88789	0.00387832	0.0485074	YES	0.691589	7.58072	0	55.0781	18.9999	23.8724	101.699	18.4297	68.6222	24.6588	15.9783	73.3335	29.9569
ENSG00000222041	CYTOR	112597	373.468	2.04058	UP	0.70696	2.88642	0.00389653	0.0487012	YES	69.1589	124.134	101.45	1107.97	271.586	801.218	250.526	347.532	340.128	365.868	126.685	655.03	293.808
ENSG00000184117	NIPSNAP1	8508	43.2788	-2.16122	DOWN	0.74889	-2.8859	0.00390298	0.0487478	YES	165.981	96.6541	0	14.0897	17.8822	34.3166	29.7654	20.536	23.4957	33.2608	28.5327	49.7176	48.3919
ENSG00000116604	MEF2D	4209	156.861	2.45695	UP	0.85251	2.88202	0.00395139	0.049284	YES	13.8318	44.5367	257.41	23.0559	29.0586	73.1093	62.0113	117.424	171.929	255.19	522.72	299.549	169.372
ENSG00000255143	AP000879.2		30.2264	3.54275	UP	1.22919	2.88217	0.00394941	0.049284	YES	0	3.79036	52.9961	64.0443	31.2939	61.1731	76.894	0	46.2454	39.5688	1.14131	11.1865	4.60875
ENSG00000062038	CDH3	1001	65.6673	-4.49396	DOWN	1.55982	-2.88107	0.00396332	0.0493984	YES	681.907	93.8114	0	0	7.82348	1.49203	0	13.1641	0	0	6.84786	34.8023	13.8262
ENSG00000127184	COX7C	1350	1212.24	-1.48907	DOWN	0.517019	-2.88011	0.00397535	0.0494796	YES	2991.81	2415.41	478.479	1339.81	1215.99	1047.4	602.75	900.951	617.227	606.149	2069.19	745.764	728.182
ENSG00000260630	SNAI3-AS1	197187	9.29955	4.43314	UP	1.53918	2.8802	0.00397419	0.0494796	YES	0	0	0	34.5839	15.647	22.3804	0	10.5313	0	8.60192	11.4131	6.2147	11.5219
ENSG00000072310	SREBF1	6720	37.2963	-3.32101	DOWN	1.15363	-2.87875	0.00399256	0.049625	YES	224.075	119.396	1.51418	11.528	0	14.9203	4.9609	2.10626	0	17.7773	11.4131	31.0735	46.0875
ENSG00000130600	H19	283120	17.4938	4.46897	UP	1.55233	2.87887	0.00399098	0.049625	YES	0	0	87.8222	38.4266	2.23528	49.2369	0	0	0	2.29385	4.56524	18.6441	24.1959
ENSG00000082996	RNF13	11342	109.791	-1.8288	DOWN	0.635366	-2.87835	0.00399767	0.049625	YES	456.449	118.449	104.478	81.9767	72.6466	67.1412	37.2068	117.424	26.4792	107.237	37.6632	58.4182	141.719
ENSG00000182557	SPNS3	201305	5.45731	-4.74644	DOWN	1.64904	-2.87831	0.00399809	0.049625	YES	63.6262	2.84277	0	0	0	4.47608	0	0	0	0	0	0	0
ENSG00000143147	GPR161	23432	74.2486	2.43624	UP	0.846687	2.87738	0.00400995	0.0497377	YES	0	28.4277	19.6843	53.7972	65.9408	70.1252	110.38	90.569	159.994	170.318	71.9025	58.4182	65.6747
ENSG00000211753	TRBV28	28559	11.5115	4.44911	UP	1.54734	2.87533	0.00403607	0.0500272	NO	0	0	65.1095	23.0559	0	11.9362	0	18.9563	0	10.3223	4.56524	9.94352	5.76094
ENSG00000156535	CD109	135228	38.9482	2.2818	UP	0.794259	2.87287	0.00406757	0.0503829	NO	0	17.0566	43.9111	16.6515	34.6468	61.1731	43.4079	40.0188	25.7333	68.2419	78.7503	41.017	35.7178
ENSG00000257298			40.2567	2.71901	UP	0.946694	2.87211	0.00407743	0.0504701	NO	0.691589	11.3711	134.762	21.7751	23.4704	25.3644	152.548	17.9032	32.4464	40.7158	23.9675	19.887	18.435
ENSG00000132849	PATJ	10207	28.4751	-2.83309	DOWN	0.986947	-2.87056	0.00409752	0.0506838	NO	120.337	106.13	0	10.2471	2.23528	8.95216	1.24023	51.6032	22.3768	12.0427	10.2718	7.45764	17.2828
ENSG00000180806	HOXC9	3225	18.6807	3.3973	UP	1.18409	2.86912	0.00411618	0.0508796	NO	0	2.84277	62.0812	32.0221	17.8822	4.47608	0	25.2751	39.5324	6.30808	5.70655	8.70058	38.0222
ENSG00000113460	BRIX1	55299	127.414	2.7157	UP	0.946989	2.86772	0.00413438	0.0510694	NO	0	37.9036	122.648	420.131	113.999	429.704	78.1342	64.7673	94.7285	65.9481	58.2068	74.5764	95.6315
ENSG00000196411	EPHB4	2050	128.643	2.64733	UP	0.923348	2.8671	0.00414254	0.051135	NO	0	40.7464	283.151	53.7972	15.647	85.0455	74.4136	177.979	234.584	206.446	221.414	130.509	148.632
ENSG00000232751	AL645568.3		3.04649	-4.65203	DOWN	1.62283	-2.86662	0.00414881	0.0511773	NO	35.271	2.84277	0	0	1.11764	0	0	0	0.372947	0	0	0	0
ENSG00000234742	AC144530.1		4.8517	-2.93279	DOWN	1.02324	-2.86619	0.00415441	0.0512111	NO	31.1215	8.52831	1.51418	2.56177	4.47056	2.98405	2.48045	0.526564	3.72947	1.72038	2.28262	0	1.15219
ENSG00000073464	CLCN4	1183	25.9426	-3.3484	DOWN	1.1688	-2.86482	0.00417243	0.0513627	NO	173.589	68.2264	0	10.2471	0	4.47608	0	16.3235	0.372947	21.2181	13.6957	19.887	9.2175
ENSG00000267279	AC090409.1		8.95206	4.40771	UP	1.53856	2.86482	0.00417242	0.0513627	NO	0	0	0	12.8089	0	7.46013	13.6425	22.1157	0	9.17538	19.4023	24.8588	6.91312
ENSG00000171951	SCG2	7857	55.3214	-3.14744	DOWN	1.09883	-2.86436	0.00417857	0.0514029	NO	47.0281	437.786	328.576	8.9662	31.2939	11.9362	0	11.5844	0	51.0381	47.935	23.6159	20.7394
ENSG00000179051	RCC2	55920	94.9936	2.83761	UP	0.990878	2.86373	0.00418679	0.0514688	NO	6.2243	18.9518	252.867	64.0443	11.1764	65.6492	37.2068	9.47815	22.3768	54.4788	190.599	387.797	114.067
ENSG00000113396	SLC27A6	28965	5.40879	-3.95206	DOWN	1.38017	-2.86347	0.00419031	0.0514768	NO	55.3271	2.84277	0	1.28089	0	1.49203	0	2.10626	0	0	1.14131	4.97176	1.15219
ENSG00000188342	GTF2F2	2963	95.0043	-1.60458	DOWN	0.560691	-2.86178	0.00421266	0.0517161	NO	259.346	187.623	151.418	58.9207	74.8819	52.2209	40.9275	31.0673	35.057	91.1804	91.3048	91.9776	69.1312
ENSG00000145476	CYP4V2	285440	56.0814	-2.17751	DOWN	0.761052	-2.86118	0.00422063	0.0517785	NO	255.196	87.1782	40.8827	24.3368	64.8231	31.3326	1.24023	35.2798	19.0203	18.9242	53.6415	37.2882	59.9137
ENSG00000103241	FOXF1	2294	8.40229	4.38601	UP	1.5339	2.85938	0.00424469	0.0520381	NO	0	0	0	0	10.0588	2.98405	0	37.9126	11.9343	10.8958	12.5544	13.6723	9.2175
ENSG00000259682			6.67354	4.30443	UP	1.50562	2.8589	0.00425114	0.0520816	NO	0	0	0	8.9662	16.7646	2.98405	0	6.31877	10.4425	26.9527	4.56524	7.45764	2.30437
ENSG00000026508	CD44	960	302.806	-1.74508	DOWN	0.610585	-2.85804	0.00426266	0.0521871	NO	461.29	1065.09	143.847	199.818	140.823	305.865	148.827	203.78	88.3884	280.996	84.4569	329.379	483.919
ENSG00000085465	OVGP1	5016	9.71823	4.41927	UP	1.54704	2.8566	0.0042821	0.0523893	NO	0	0	0	1.28089	2.23528	5.96811	49.609	27.9079	21.258	0	2.28262	11.1865	4.60875
ENSG00000104998	IL27RA	9466	38.0074	2.55295	UP	0.894952	2.85261	0.00433614	0.0530143	NO	0	13.2663	46.9394	6.40443	17.8822	19.3963	60.7711	45.2845	73.0976	25.8058	63.9133	52.2035	69.1312
ENSG00000103091	WDR59	79726	54.2583	-1.78474	DOWN	0.62579	-2.85197	0.00434486	0.0530419	NO	190.879	88.1258	40.8827	11.528	61.4702	34.3166	38.447	35.8063	76.4541	13.7631	29.674	45.9888	38.0222
ENSG00000132141	CCT6B	10693	7.88928	-3.1912	DOWN	1.11895	-2.85196	0.00434504	0.0530419	NO	35.9626	35.0608	0	2.56177	0	0	0	5.7922	5.22126	2.86731	6.84786	2.48588	5.76094
ENSG00000204278	TMEM235	283999	2.92595	-4.97368	DOWN	1.74405	-2.8518	0.00434726	0.0530419	NO	38.0374	0	0	0	0	0	0	0	0	0	0	0	0
ENSG00000249846	LINC02021	105374104	5.16824	-4.16416	DOWN	1.46083	-2.85054	0.00436451	0.0532162	NO	49.7944	8.52831	0	0	3.35292	1.49203	0	0	0	2.86731	0	0	1.15219
ENSG00000073060	SCARB1	949	119.466	-2.17895	DOWN	0.764772	-2.84915	0.00438358	0.0534124	NO	307.066	426.415	52.9961	62.7634	35.7645	19.3963	18.6034	193.249	177.896	71.6827	25.1088	58.4182	103.697
ENSG00000157483	MYO1E	4643	198.842	-1.37658	DOWN	0.483239	-2.84865	0.00439054	0.0534247	NO	441.925	397.988	109.021	66.6061	105.058	125.33	276.57	145.858	140.974	208.167	216.849	146.667	203.937
ENSG00000162631	NTNG1	22854	8.51069	-4.52215	DOWN	1.58746	-2.84867	0.00439025	0.0534247	NO	20.7477	80.5451	0	1.28089	0	0	0	0	0	0	0	0	8.06531
ENSG00000180263	FGD6	55785	114.967	2.78962	UP	0.979583	2.84776	0.00440282	0.0535378	NO	3.45795	28.4277	1.51418	148.583	140.823	185.011	173.632	7.37189	241.67	204.726	171.196	52.2035	135.958
ENSG00000260807			30.2462	-2.71275	DOWN	0.952751	-2.84728	0.00440947	0.0535824	NO	157.682	71.0692	0	23.0559	13.4117	28.3485	31.0056	34.2266	8.20483	1.14692	5.70655	12.4294	6.91312
ENSG00000101850	GPR143	4935	39.8202	-4.69612	DOWN	1.65013	-2.84591	0.00442851	0.0537773	NO	301.533	183.832	0	2.56177	0	11.9362	0	11.5844	0	0	0	6.2147	0
ENSG00000135678	CPM	1368	355.324	2.11615	UP	0.743895	2.84468	0.00444554	0.0538748	NO	116.879	55.9078	384.601	1251.43	538.702	349.134	484.928	334.368	171.929	233.399	117.555	74.5764	505.81
ENSG00000139055	ERP27	121506	6.79112	4.29252	UP	1.50895	2.84471	0.00444517	0.0538748	NO	0	0	0	6.40443	3.35292	5.96811	21.0838	12.6375	7.08599	0	18.261	11.1865	2.30437
ENSG00000164626	KCNK5	8645	12.8715	3.86507	UP	1.35864	2.84481	0.00444374	0.0538748	NO	0	0.94759	0	34.5839	13.4117	13.4282	52.0895	11.5844	20.885	1.14692	0	11.1865	8.06531
ENSG00000142627	EPHA2	1969	17.3948	4.07953	UP	1.43494	2.84299	0.00446926	0.0541257	NO	0.691589	0	0	3.84266	0	80.5694	37.2068	0	11.1884	12.6162	18.261	41.017	20.7394
ENSG00000064012	CASP8	841	30.6537	2.27602	UP	0.801087	2.84116	0.00449497	0.0542915	NO	5.53271	7.58072	107.506	26.8986	11.1764	35.8086	8.68158	23.1688	18.6473	29.2465	37.6632	49.7176	36.87
ENSG00000104205	SGK3	23678	105.194	-1.82931	DOWN	0.643751	-2.84164	0.00448823	0.0542915	NO	428.094	122.239	72.6804	140.897	107.293	49.2369	120.302	25.8016	32.0734	61.9338	87.8808	37.2882	81.8053
ENSG00000123131	PRDX4	10549	77.8961	-1.70286	DOWN	0.599291	-2.84145	0.00449082	0.0542915	NO	170.131	216.05	43.9111	24.3368	40.235	41.7767	21.0838	119.53	59.6715	43.0096	53.6415	88.2488	91.0228
ENSG00000182240	BACE2	25825	204.446	-1.32682	DOWN	0.467002	-2.84115	0.00449505	0.0542915	NO	367.925	473.795	98.4214	137.055	178.822	182.027	319.978	165.868	116.732	119.28	105	157.853	235.046
ENSG00000168874	ATOH8	84913	98.0039	2.73383	UP	0.962831	2.83937	0.0045203	0.054523	NO	2.07477	26.5325	107.506	64.0443	163.175	77.5854	255.487	242.219	80.1836	6.30808	190.599	9.94352	48.3919
ENSG00000204482	LST1	7940	382.907	1.86217	UP	0.655821	2.83945	0.00451908	0.054523	NO	183.963	41.6939	661.695	799.273	372.174	344.658	750.337	548.679	180.506	252.323	341.252	126.78	374.461
ENSG00000078401	EDN1	1906	63.3424	2.20851	UP	0.77807	2.83844	0.00453344	0.0546148	NO	0.691589	28.4277	57.5387	35.8648	49.1762	38.7927	79.3745	174.293	53.3314	49.3177	67.3373	99.4352	89.8706
ENSG00000198203	SULT1C2	6819	69.9884	-3.48582	DOWN	1.22809	-2.8384	0.00453399	0.0546148	NO	304.299	374.298	0	39.7075	0	8.95216	19.8436	45.811	63.401	6.30808	1.14131	0	46.0875
ENSG00000163914	RHO	6010	2.91566	-4.94542	DOWN	1.74305	-2.83722	0.00455084	0.0547811	NO	0	37.9036	0	0	0	0	0	0	0	0	0	0	0
ENSG00000173272	MZT2A	653784	187.092	-1.39837	DOWN	0.492928	-2.83686	0.00455598	0.0548062	NO	320.897	476.638	127.191	224.155	196.705	208.884	178.593	101.1	54.0773	153.688	143.805	93.2205	153.241
ENSG00000111269	CREBL2	1389	323.381	-1.33093	DOWN	0.469677	-2.83371	0.00460104	0.0552301	NO	901.832	432.101	227.126	491.86	252.587	380.467	171.151	275.393	221.53	195.55	231.686	155.368	267.307
ENSG00000131747	TOP2A	7153	323.005	1.66807	UP	0.588672	2.83362	0.00460247	0.0552301	NO	143.851	75.8072	492.107	230.559	168.764	440.148	133.944	423.884	282.694	779.334	253.371	509.606	265.003
ENSG00000227742	CALR4P	441884	2.87275	-4.93907	DOWN	1.74307	-2.83354	0.00460354	0.0552301	NO	37.3458	0	0	0	0	0	0	0	0	0	0	0	0
ENSG00000263642	MIR4802	100616274	2.87275	-4.93907	DOWN	1.74307	-2.83354	0.00460354	0.0552301	NO	37.3458	0	0	0	0	0	0	0	0	0	0	0	0
ENSG00000226928	RPS14P4	100132382	59.9162	2.23668	UP	0.789543	2.83288	0.00461303	0.055307	NO	1.38318	25.5849	15.1418	57.6399	40.235	35.8086	52.0895	126.375	100.696	92.9008	92.4461	99.4352	39.1744
ENSG00000258998	LINC02302	101927351	6.62932	-4.5667	DOWN	1.61219	-2.83261	0.004617	0.0553177	NO	77.458	2.84277	0	0	0	0	0	4.73907	0	0	1.14131	0	0
ENSG00000110841	PPFIBP1	8496	421.543	1.21434	UP	0.428802	2.83195	0.00462658	0.0553955	NO	188.112	205.627	222.584	463.681	401.233	358.086	630.035	437.574	541.146	662.348	548.97	540.679	279.981
ENSG00000120658	ENOX1	55068	6.88113	4.28615	UP	1.51369	2.83159	0.00463176	0.0554206	NO	0	0	0	6.40443	8.94112	7.46013	0	7.89846	11.9343	1.72038	7.98917	34.8023	2.30437
ENSG00000105220	GPI	2821	199.542	-1.45594	DOWN	0.514552	-2.82953	0.00466161	0.0557405	NO	239.981	636.78	124.162	135.774	229.116	214.852	143.866	222.736	152.908	98.0619	68.4786	111.865	215.459
ENSG00000186088	GSAP	54103	62.5013	1.47362	UP	0.520889	2.82905	0.0046687	0.0557882	NO	24.8972	23.6897	158.988	74.2914	43.588	62.6651	69.4527	72.6658	51.0937	54.4788	50.2176	59.6611	66.8269
ENSG00000122034	GTF3A	2971	157.937	-1.46126	DOWN	0.51666	-2.82827	0.00468001	0.0558861	NO	515.925	179.094	207.442	83.2576	157.587	98.4737	63.2515	184.297	108.528	84.2988	110.707	109.379	150.937
ENSG00000006611	USH1C	10083	15.6573	4.40323	UP	1.55704	2.82794	0.00468482	0.0559063	NO	0	0	0	15.3706	10.0588	11.9362	122.782	25.8016	0	4.01423	0	12.4294	1.15219
ENSG00000227039	ITGB2-AS1	100505746	17.2307	4.40089	UP	1.55852	2.82376	0.00474635	0.056603	NO	0	0	0	73.0105	24.5881	41.7767	0	0	4.84831	0	21.6849	22.3729	35.7178
ENSG00000170340	B3GNT2	10678	195.707	1.49931	UP	0.531033	2.82339	0.0047519	0.0566316	NO	80.9159	69.174	330.09	83.2576	221.293	165.615	364.626	159.022	211.834	366.442	198.588	135.481	157.85
ENSG00000197467	COL13A1	1305	45.8037	2.9097	UP	1.03067	2.8231	0.00475612	0.0566442	NO	0	11.3711	119.62	66.6061	1.11764	25.3644	95.4974	14.7438	15.2908	52.7585	46.7937	78.3053	67.979
ENSG00000105088	OLFM2	93145	8.52008	4.35047	UP	1.54122	2.82275	0.00476143	0.0566699	NO	0	0	0	12.8089	26.8234	16.4123	0	0	7.08599	12.6162	3.42393	22.3729	9.2175
ENSG00000134668	SPOCD1	90853	87.3955	-3.52027	DOWN	1.24736	-2.82218	0.00476977	0.0567315	NO	320.206	534.441	0	7.68531	7.82348	14.9203	45.8884	0	7.83189	25.2323	0	100.678	71.4356
ENSG00000104368	PLAT	5327	155.825	2.50083	UP	0.886498	2.82102	0.00478715	0.0569005	NO	0.691589	54.9602	39.3686	34.5839	116.235	123.838	284.012	143.752	242.415	162.29	191.74	463.617	168.219
ENSG00000090889	KIF4A	24137	34.6299	2.92805	UP	1.03827	2.82013	0.00480042	0.0570204	NO	0	8.52831	46.9394	48.6737	16.7646	37.3007	0	37.386	61.5362	100.929	22.8262	49.7176	19.5872
ENSG00000130487	KLHDC7B	113730	9.33005	-4.29676	DOWN	1.52429	-2.81885	0.00481958	0.0572103	NO	60.8598	46.4319	0	0	1.11764	5.96811	0	0	0	0	0	0	6.91312
ENSG00000146648	EGFR	1956	64.3109	-2.70656	DOWN	0.960718	-2.81722	0.00484413	0.0574636	NO	235.14	251.111	40.8827	11.528	14.5293	22.3804	0	30.0141	3.35652	64.2277	21.6849	103.164	38.0222
ENSG00000087266	SH3BP2	6452	263.331	1.46898	UP	0.521922	2.81456	0.00488437	0.0576741	NO	121.72	84.3355	215.013	324.064	208.999	569.954	186.034	298.035	336.398	189.242	205.436	169.04	515.028
ENSG00000095932	SMIM24	284422	2.81956	-4.90379	DOWN	1.74201	-2.81502	0.00487747	0.0576741	NO	36.6542	0	0	0	0	0	0	0	0	0	0	0	0
ENSG00000133107	TRPC4	7223	11.0657	4.37493	UP	1.55414	2.81501	0.00487755	0.0576741	NO	0	0	0	0	10.0588	2.98405	34.7263	30.0141	0	1.14692	27.3914	24.8588	12.6741
ENSG00000137198	GMPR	2766	12.3514	-3.9723	DOWN	1.41131	-2.81461	0.00488369	0.0576741	NO	116.187	18.0042	0	0	0	1.49203	0	0	0	3.44077	2.28262	9.94352	9.2175
ENSG00000228115			2.81956	-4.90379	DOWN	1.74201	-2.81502	0.00487747	0.0576741	NO	36.6542	0	0	0	0	0	0	0	0	0	0	0	0
ENSG00000277010			8.70713	4.35062	UP	1.54565	2.81474	0.00488161	0.0576741	NO	0	0	0	29.4604	5.5882	11.9362	0	0	12.6802	15.4835	26.2501	3.72882	8.06531
ENSG00000280108			3.73321	-4.89447	DOWN	1.73895	-2.81461	0.00488358	0.0576741	NO	0	47.3795	0	0	0	0	0	0	0	0	0	0	1.15219
ENSG00000119326	CTNNAL1	8727	182.596	-1.74888	DOWN	0.621806	-2.81259	0.00491441	0.0579907	NO	556.038	367.665	34.826	87.1002	72.6466	107.426	310.056	184.824	178.642	130.749	98.1526	176.498	69.1312
ENSG00000120053	GOT1	2805	65.2987	-1.5608	DOWN	0.55505	-2.81199	0.00492356	0.0580285	NO	239.29	62.5409	56.0245	43.5501	44.7056	61.1731	17.3632	62.1345	70.487	34.4077	57.0655	45.9888	54.1528
ENSG00000268894	PLCE1-AS1	100128054	6.72393	-4.80596	DOWN	1.70911	-2.81196	0.00492408	0.0580285	NO	83.6823	0	0	0	0	0	0	0	0	0	0	3.72882	0
ENSG00000088305	DNMT3B	1789	8.50864	4.34176	UP	1.54488	2.81043	0.00494761	0.0582675	NO	0	0	0	0	25.7057	13.4282	1.24023	25.8016	10.0696	16.6304	0	6.2147	11.5219
ENSG00000160199	PKNOX1	5316	25.19	2.22819	UP	0.792965	2.80995	0.00495499	0.0583162	NO	2.07477	9.4759	16.6559	19.2133	34.6468	19.3963	12.4023	38.9657	33.5652	63.0808	7.98917	43.5029	26.5003
ENSG00000240533	RN7SL69P	106480940	11.755	4.36978	UP	1.55567	2.80894	0.00497055	0.058461	NO	0	0	46.9394	0	7.82348	11.9362	52.0895	14.2172	0.372947	6.88154	12.5544	0	0
ENSG00000213621	RPSAP54	642641	2.80971	-4.31657	DOWN	1.53806	-2.80651	0.00500813	0.0588644	NO	20.0561	13.2663	0	0	0	0	0	0.526564	0.372947	0	0	0	2.30437
ENSG00000100354	TNRC6B	23112	835.047	1.08702	UP	0.387444	2.80561	0.00502211	0.0589852	NO	336.112	512.646	1171.97	1239.9	639.29	832.551	1021.95	823.019	1007.33	929.008	1133.32	550.623	657.899
ENSG00000117013	KCNQ4	9132	8.69134	-3.95056	DOWN	1.40818	-2.80543	0.00502499	0.0589852	NO	51.8692	41.6939	0	3.84266	1.11764	7.46013	0	0	0	0	0	1.24294	5.76094
ENSG00000147485	PXDNL	137902	13.9388	4.37073	UP	1.55844	2.80456	0.00503846	0.0591047	NO	0	0	74.1946	2.56177	0	1.49203	0	3.68595	35.43	0	13.6957	39.7741	10.3697
ENSG00000141279	NPEPPS	9520	328.151	-1.09753	DOWN	0.391581	-2.80281	0.00506599	0.0593889	NO	547.739	656.68	317.977	183.167	160.94	220.82	286.492	250.118	435.602	302.214	308.154	273.447	322.612
ENSG00000157927	RADIL	55698	7.30381	4.28348	UP	1.52885	2.80177	0.00508226	0.0594631	NO	0	0	0	0	3.35292	10.4442	0	10.5313	18.6473	10.8958	6.84786	11.1865	23.0437
ENSG00000229847	EMX2OS	196047	6.81831	4.25455	UP	1.51837	2.80205	0.00507787	0.0594631	NO	0	0	0	5.12354	7.82348	7.46013	0	4.21251	6.71304	0.573461	21.6849	22.3729	12.6741
ENSG00000237732	LOC440934	440934	11.7724	3.79981	UP	1.35618	2.80186	0.00508095	0.0594631	NO	0	0.94759	0	0	15.647	4.47608	2.48045	28.961	31.7005	33.8342	21.6849	8.70058	4.60875
ENSG00000134339	SAA2	6289	4.24524	-4.45364	DOWN	1.58979	-2.8014	0.00508817	0.0594935	NO	37.3458	13.2663	0	0	0	0	0	0	0	0	3.42393	0	1.15219
ENSG00000136630	HLX	3142	84.6167	2.52453	UP	0.901403	2.80067	0.00509966	0.0595743	NO	23.514	5.68554	0	167.796	144.176	152.187	44.6481	97.4143	101.442	71.6827	38.8045	146.667	106.001
ENSG00000144134	RABL2A	11159	57.0392	-2.27189	DOWN	0.811297	-2.80032	0.00510514	0.0595743	NO	271.795	91.9162	0	12.8089	39.1174	46.2528	63.2515	21.5891	38.7865	34.4077	25.1088	27.3447	69.1312
ENSG00000177453	NIM1K	167359	3.56229	-4.48539	DOWN	1.60181	-2.8002	0.00510703	0.0595743	NO	35.9626	6.63313	0	2.56177	0	0	55.8102	0	0	0	0	0	1.15219
ENSG00000279789			88.4149	2.71734	UP	0.970438	2.80012	0.00510836	0.0595743	NO	1.38318	24.6373	9.08505	343.277	157.587	247.676	63.2515	71.0861	41.0242	53.3319	30.8154	34.8023	71.4356
ENSG00000171502	COL24A1	255631	73.4517	2.16363	UP	0.772814	2.79967	0.00511545	0.0596182	NO	20.0561	14.2138	180.187	175.481	53.6467	70.1252	22.3241	74.2455	95.8474	99.7823	78.7503	62.147	8.06531
ENSG00000081052	COL4A4	1286	14.8995	-3.73567	DOWN	1.33468	-2.79892	0.00512741	0.0597188	NO	122.411	31.2705	0	10.2471	0	1.49203	14.8827	0	2.61063	0	4.56524	6.2147	0
ENSG00000151364	KCTD14	65987	3.37007	-4.2957	DOWN	1.53528	-2.79799	0.00514225	0.0598528	NO	22.8224	16.109	0	0	2.23528	1.49203	0	0	0	0	0	0	1.15219
ENSG00000176381	PRR18	285800	2.76636	-4.86782	DOWN	1.74086	-2.79622	0.0051705	0.0601426	NO	35.9626	0	0	0	0	0	0	0	0	0	0	0	0
ENSG00000234409	CCDC188	388849	8.80556	4.33306	UP	1.55058	2.79448	0.0051983	0.0604268	NO	0	0	0	26.8986	20.1175	31.3326	0	6.84533	12.3072	1.72038	0	3.72882	11.5219
ENSG00000188846	RPL14	9045	370.676	-1.57744	DOWN	0.564601	-2.7939	0.00520762	0.0604747	NO	631.421	1097.31	152.932	107.594	257.057	219.328	121.542	405.981	211.834	377.338	478.209	427.572	330.678
ENSG00000269220	LINC00528	200298	8.28364	4.31508	UP	1.54452	2.79381	0.00520916	0.0604747	NO	0	0	0	7.68531	17.8822	4.47608	26.0447	9.47815	16.4097	0	0	4.97176	20.7394
ENSG00000070526	ST6GALNAC1	55808	9.8982	4.34426	UP	1.55512	2.79351	0.00521391	0.0604908	NO	0	0	0	5.12354	54.7644	11.9362	0	33.7001	5.96715	2.29385	9.13048	0	5.76094
ENSG00000280422	AC115284.2		5.99159	-4.43538	DOWN	1.58791	-2.79323	0.00521853	0.0605053	NO	31.8131	39.7988	0	0	1.11764	0	0	0	0	5.16115	0	0	0
ENSG00000266028	SRGAP2	23380	152.119	1.45075	UP	0.519659	2.79174	0.00524256	0.0607447	NO	51.8692	69.174	198.357	92.2238	250.351	159.647	70.6929	271.18	259.571	157.128	131.251	125.537	140.567
ENSG00000099954	CECR2	27443	7.65112	4.28252	UP	1.5351	2.78973	0.0052752	0.061044	NO	0	0	0	48.6737	7.82348	4.47608	0	1.05313	3.72947	6.30808	10.2718	13.6723	3.45656
ENSG00000269194	AC006942.1		2.67421	-4.75619	DOWN	1.70483	-2.78983	0.00527359	0.061044	NO	30.4299	2.84277	0	0	0	1.49203	0	0	0	0	0	0	0
ENSG00000243410	PSMD6-AS1	109729140	6.62389	4.23657	UP	1.51907	2.78892	0.00528846	0.061158	NO	0	0	0	5.12354	5.5882	1.49203	32.2459	13.1641	7.83189	11.4692	2.28262	0	6.91312
ENSG00000053702	NRIP2	83714	11.6308	4.34382	UP	1.55802	2.78804	0.00530281	0.0612115	NO	0	0	0	24.3368	7.82348	44.7608	47.1286	3.68595	0	0	3.42393	6.2147	13.8262
ENSG00000144115	THNSL2	55258	8.5644	-3.83027	DOWN	1.37389	-2.78791	0.00530494	0.0612115	NO	76.7664	13.2663	0	10.2471	2.23528	55.205	1.24023	0	0	0	1.14131	0	3.45656
ENSG00000171819	ANGPTL7	10218	9.71166	-4.08956	DOWN	1.46699	-2.78771	0.00530819	0.0612115	NO	79.5327	28.4277	0	0	0	7.46013	0	0.526564	0	0	6.84786	0	3.45656
ENSG00000196976	LAGE3	8270	42.1336	-1.70708	DOWN	0.612302	-2.78797	0.00530394	0.0612115	NO	98.2057	111.816	28.7693	12.8089	26.8234	10.4442	23.5643	72.6658	27.971	22.9385	37.6632	36.0453	38.0222
ENSG00000198185	ZNF334	55713	10.9479	-2.81846	DOWN	1.01107	-2.78759	0.00531014	0.0612115	NO	47.0281	40.7464	0	1.28089	3.35292	0	93.0169	13.1641	8.20483	9.17538	4.56524	4.97176	1.15219
ENSG00000139618	BRCA2	675	39.6101	1.64408	UP	0.589883	2.78713	0.00531779	0.0612604	NO	15.9065	11.3711	63.5954	69.1678	37.9998	19.3963	39.6872	58.4486	38.7865	43.5831	17.1196	42.26	57.6094
ENSG00000102452	NALCN	259232	36.069	-3.61534	DOWN	1.29757	-2.78624	0.00533236	0.0613599	NO	295.309	67.2789	0	10.2471	0	4.47608	0	3.68595	12.3072	0	27.3914	44.7459	3.45656
ENSG00000167173	C15orf39	56905	74.4118	2.93749	UP	1.05431	2.78618	0.00533327	0.0613599	NO	6.2243	11.3711	12.1134	286.918	109.529	264.089	1.24023	54.2361	56.6879	45.3035	9.13048	45.9888	64.5225
ENSG00000124160	NCOA5	57727	17.9661	2.38202	UP	0.855446	2.78454	0.00536038	0.0616324	NO	0.691589	6.63313	13.6276	10.2471	15.647	11.9362	22.3241	9.47815	40.6512	14.3365	44.5111	27.3447	16.1306
ENSG00000162482	AKR7A3	22977	5.37993	-4.29865	DOWN	1.54408	-2.78396	0.00536996	0.0617029	NO	55.3271	6.63313	0	3.84266	0	2.98405	0	0	0	0	0	0	1.15219
ENSG00000129221	AIPL1	23746	2.50897	-4.74934	DOWN	1.70635	-2.78333	0.00538039	0.0617824	NO	4.84112	26.5325	0	0	0	0	0	0	0	0	0	1.24294	0
ENSG00000182704	TSKU	25987	49.8591	-2.78652	DOWN	1.00122	-2.78313	0.00538375	0.0617824	NO	73.3084	315.547	0	16.6515	20.1175	61.1731	0	30.0141	13.799	21.7915	13.6957	50.9606	31.1091
ENSG00000084070	SMAP2	64744	104.819	1.89972	UP	0.682886	2.7819	0.00540425	0.061978	NO	2.76636	57.803	158.988	163.953	98.3523	111.902	68.2124	137.96	84.286	153.114	135.816	54.6894	134.806
ENSG00000105248	YJU2	55702	17.2303	3.2922	UP	1.18406	2.78043	0.00542878	0.0621798	NO	0	2.84277	69.6521	3.84266	13.4117	31.3326	0	9.47815	17.9015	5.73461	9.13048	26.1018	34.5656
ENSG00000164051	CCDC51	79714	28.0051	-3.11244	DOWN	1.11937	-2.78053	0.00542695	0.0621798	NO	193.645	50.2222	24.2268	2.56177	1.11764	5.96811	0	0	8.57778	20.6446	11.4131	26.1018	19.5872
ENSG00000226644	LOC388780	388780	2.49874	-4.72151	DOWN	1.69872	-2.77945	0.00544508	0.0623267	NO	18.6729	12.3187	0	0	0	1.49203	0	0	0	0	0	0	0
ENSG00000103522	IL21R	50615	110.576	3.05941	UP	1.10123	2.77817	0.00546655	0.0625326	NO	22.8224	0	118.106	124.246	94.9994	101.458	0	52.1298	131.65	152.541	522.72	53.4464	63.3703
ENSG00000168004	HRASLS5	117245	2.81701	-4.31602	DOWN	1.55399	-2.77738	0.00547984	0.0626048	NO	24.2056	8.52831	0	0	0	1.49203	0	0	0	0	0	1.24294	1.15219
ENSG00000178996	SNX18	112574	99.5189	1.66533	UP	0.599601	2.7774	0.00547956	0.0626048	NO	31.1215	36.956	27.2552	97.3473	126.293	93.9977	48.3688	146.911	164.47	202.432	82.1743	129.266	107.153
ENSG00000145425	RPS3A	6189	1509.94	-1.41744	DOWN	0.511348	-2.77198	0.00557173	0.0635535	NO	3113.53	3399	1262.82	379.142	1271.87	605.763	1618.49	1840.34	1714.81	1532.86	947.287	909.832	1033.51
ENSG00000184302	SIX6	4990	21.1212	4.07942	UP	1.47172	2.77187	0.0055735	0.0635535	NO	0.691589	0	0	53.7972	0	22.3804	95.4974	56.8689	0	7.455	1.14131	29.8306	6.91312
ENSG00000196878	LAMB3	3914	18.1683	3.33576	UP	1.20334	2.77208	0.00556989	0.0635535	NO	0	2.84277	0	17.9324	11.1764	23.8724	18.6034	21.0626	16.7826	25.8058	0	49.7176	48.3919
ENSG00000176597	B3GNT5	84002	29.7498	2.49042	UP	0.898678	2.77121	0.00558492	0.0636029	NO	1.38318	9.4759	22.7126	74.2914	30.1763	19.3963	14.8827	5.26564	89.1343	44.1565	39.9458	18.6441	17.2828
ENSG00000255320			1.84022	-4.85205	DOWN	1.75078	-2.77137	0.00558213	0.0636029	NO	17.2897	6.63313	0	25.6177	0	0	0	0	0	0	0	0	0
ENSG00000144668	ITGA9	3680	33.8852	2.45724	UP	0.886929	2.7705	0.005597	0.0637	NO	7.60748	4.73795	60.567	11.528	6.70584	38.7927	7.44136	57.922	25.3604	29.2465	110.707	21.13	58.7615
ENSG00000106125	MINDY4	84182	26.8358	3.60345	UP	1.30075	2.77028	0.00560077	0.0637025	NO	0	2.84277	0	51.2354	65.9408	131.298	0	15.2703	5.5942	25.8058	28.5327	6.2147	16.1306
ENSG00000180044	C3orf80	401097	7.0596	4.23971	UP	1.53082	2.76957	0.00561297	0.0638009	NO	0	0	4.54253	0	0	0	16.1229	8.95158	6.3401	13.7631	9.13048	24.8588	8.06531
ENSG00000135929	CYP27A1	1593	83.1155	-2.44133	DOWN	0.88191	-2.76823	0.0056362	0.0639839	NO	308.449	260.587	43.9111	10.2471	1.11764	22.3804	57.0504	41.072	37.2947	63.6542	28.5327	31.0735	175.132
ENSG00000151650	VENTX	27287	19.9196	3.98509	UP	1.43957	2.76825	0.00563583	0.0639839	NO	0	0.94759	0	37.1457	4.47056	56.697	0	71.6127	0	5.73461	19.4023	9.94352	53.0006
ENSG00000163682	RPL9	6133	1258.35	-1.67259	DOWN	0.60436	-2.76753	0.0056482	0.0640796	NO	2890.15	3252.13	681.379	212.627	447.056	541.606	532.057	1534.41	1171.05	1103.34	1414.08	1057.74	1520.89
ENSG00000267852			3.30807	-4.64405	DOWN	1.67822	-2.76725	0.00565311	0.0640948	NO	35.9626	4.73795	0	0	0	0	0	0	0	0	0	0	2.30437
ENSG00000205045	SLFN12L	100506736	15.0127	4.32611	UP	1.56378	2.76644	0.00566718	0.0641997	NO	0	0	0	64.0443	0	29.8405	0	0	32.8193	26.3792	3.42393	8.70058	29.9569
ENSG00000251442	LINC01094	100505702	209.985	2.1	UP	0.759135	2.76631	0.00566952	0.0641997	NO	67.7757	35.0608	174.13	817.205	289.469	428.212	96.7376	206.94	93.6097	119.28	125.544	69.6047	206.242
ENSG00000110080	ST3GAL4	6484	101.286	-2.12852	DOWN	0.76959	-2.76579	0.00567856	0.064218	NO	361.01	247.321	137.79	49.9545	93.8817	58.189	1.24023	73.1924	107.409	31.5404	54.7829	49.7176	50.6962
ENSG00000157404	KIT	3815	21.4074	3.45369	UP	1.2488	2.7656	0.00568187	0.064218	NO	0	2.84277	0	34.5839	22.3528	46.2528	0	7.37189	20.885	56.7727	9.13048	12.4294	65.6747
ENSG00000235387	SPAAR	158376	8.70953	4.3039	UP	1.55607	2.76588	0.00567695	0.064218	NO	0	0	0	2.56177	18.9999	11.9362	31.0056	20.536	18.6473	0	4.56524	4.97176	0
ENSG00000113721	PDGFRB	5159	572.866	1.93127	UP	0.698835	2.76355	0.00571763	0.0645815	NO	177.047	143.086	566.302	327.907	303.998	555.034	178.593	361.749	402.41	741.486	1673.16	1595.94	420.548
ENSG00000185947	ZNF267	10308	45.3349	1.56643	UP	0.566923	2.76304	0.00572665	0.0646427	NO	12.4486	20.847	93.8789	38.4266	29.0586	40.2847	38.447	58.4486	26.8522	75.1235	57.0655	54.6894	43.7831
ENSG00000162734	PEA15	8682	1592.85	2.11439	UP	0.765322	2.76275	0.00573166	0.0646586	NO	359.626	413.149	519.362	4727.75	2389.51	5223.58	974.818	675.055	814.143	587.225	1524.79	1153.45	1344.6
ENSG00000235482	RPL21P135	100419391	8.67925	4.29597	UP	1.55562	2.76158	0.00575228	0.0648505	NO	0	0	0	38.4266	10.0588	23.8724	0	0	7.83189	11.4692	2.28262	6.2147	12.6741
ENSG00000009413	REV3L	5980	246.493	-1.29036	DOWN	0.467544	-2.75986	0.0057826	0.0651514	NO	567.795	430.206	109.021	143.459	244.763	168.599	379.509	170.607	226.752	240.854	108.424	200.113	214.307
ENSG00000141552	ANAPC11	51529	250.397	-1.07341	DOWN	0.388998	-2.75942	0.00579043	0.0651986	NO	513.159	394.197	249.839	90.9429	188.881	204.408	234.403	277.499	204.375	254.617	223.697	217.515	201.633
ENSG00000112651	MRPL2	51069	26.7464	-2.57016	DOWN	0.931621	-2.75881	0.00580128	0.0652798	NO	149.383	42.6415	16.6559	2.56177	14.5293	22.3804	9.92181	10.0047	0	17.7773	22.8262	13.6723	25.3481
ENSG00000136379	ABHD17C	58489	56.2467	2.01142	UP	0.729364	2.75777	0.00581965	0.0653674	NO	17.9813	11.3711	96.9072	75.5723	112.882	85.0455	48.3688	42.1251	32.8193	29.82	133.533	13.6723	31.1091
ENSG00000137177	KIF13A	63971	254.309	-1.01747	DOWN	0.368947	-2.75775	0.00581998	0.0653674	NO	437.776	456.738	186.244	222.874	224.646	202.916	171.151	233.268	120.089	274.115	311.577	224.972	239.655
ENSG00000139970	RTN1	6252	67.2865	2.52913	UP	0.916975	2.75812	0.0058135	0.0653674	NO	17.2897	5.68554	65.1095	11.528	31.2939	37.3007	81.8549	30.5407	25.3604	45.3035	367.502	84.52	71.4356
ENSG00000204580	DDR1	780	165.623	-1.5052	DOWN	0.54587	-2.75744	0.00582562	0.0653897	NO	281.477	464.319	81.7655	112.718	53.6467	91.0136	122.782	145.858	117.851	67.6685	150.653	254.803	208.546
ENSG00000164040	PGRMC2	10424	574.2	-1.18066	DOWN	0.42821	-2.75719	0.00583	0.065398	NO	1135.59	1061.3	602.642	307.413	647.113	504.305	587.867	236.427	409.869	400.85	739.569	391.526	440.136
ENSG00000143942	CHAC2	494143	3.74077	-4.68025	DOWN	1.69814	-2.75611	0.00584941	0.0655747	NO	46.3365	0	0	0	0	0	0	0	0	0	1.14131	0	1.15219
ENSG00000185100	ADSSL1	122622	24.9132	-3.68062	DOWN	1.33565	-2.75568	0.00585708	0.0656198	NO	57.4019	197.099	10.5992	33.303	2.23528	11.9362	0	0	0.745894	0	0	2.48588	8.06531
ENSG00000118181	RPS25	6230	682.742	-1.53544	DOWN	0.557271	-2.75529	0.005864	0.0656563	NO	1421.22	1699.98	440.625	119.122	264.881	310.341	636.236	811.435	663.1	593.533	555.818	754.465	604.898
ENSG00000237541	HLA-DQA2	3118	77.8338	4.19551	UP	1.52305	2.75467	0.00587518	0.0657405	NO	1.38318	0	93.8789	74.2914	65.9408	4.47608	13.6425	0	68.6222	0	357.23	7.45764	324.917
ENSG00000171533	MAP6	4135	20.7606	-3.10353	DOWN	1.12733	-2.753	0.00590528	0.0660361	NO	146.617	34.1132	1.51418	25.6177	5.5882	2.98405	0	8.42502	0	11.4692	22.8262	4.97176	5.76094
ENSG00000170832	USP32	84669	42.0924	-2.08299	DOWN	0.757215	-2.75086	0.00594387	0.0663849	NO	148	100.444	0	21.7751	16.7646	23.8724	45.8884	15.2703	27.2251	54.4788	34.2393	22.3729	36.87
ENSG00000185989	RASA3	22821	98.7259	1.99377	UP	0.724728	2.75106	0.00594026	0.0663849	NO	24.2056	28.4277	274.066	24.3368	51.4114	34.3166	65.732	121.11	116.359	168.024	90.1634	198.87	86.414
ENSG00000057294	PKP2	5318	11.7112	-4.21716	DOWN	1.53384	-2.74941	0.00597023	0.0666379	NO	93.3645	41.6939	0	0	0	0	0	0	0	11.4692	4.56524	0	1.15219
ENSG00000204261	PSMB8-AS1	100507463	50.6413	2.06987	UP	0.753205	2.74808	0.00599449	0.0668671	NO	13.1402	12.3187	54.5103	21.7751	42.4703	17.9043	167.431	120.583	54.4503	38.4219	31.9567	37.2882	46.0875
ENSG00000002549	LAP3	51056	220.197	1.54602	UP	0.562874	2.74665	0.00602079	0.0671187	NO	71.2337	91.9162	301.321	573.837	221.293	328.246	176.112	296.455	152.535	147.953	202.012	95.7064	203.937
ENSG00000174804	FZD4	8322	118.2	1.80715	UP	0.658101	2.74602	0.00603239	0.0672063	NO	17.9813	54.9602	49.9678	90.9429	130.764	59.6811	89.2963	97.4143	310.292	118.707	184.892	234.916	96.7837
ENSG00000162873	KLHDC8A	55220	9.82562	4.28543	UP	1.56087	2.74554	0.00604111	0.06722	NO	0	0	0	12.8089	40.235	1.49203	0	7.89846	8.95073	2.29385	0	45.9888	8.06531
ENSG00000173110	HSPA6	3310	6.30139	4.17809	UP	1.52176	2.74556	0.00604079	0.06722	NO	0	0	0	15.3706	6.70584	1.49203	2.48045	11.5844	0	14.91	6.84786	8.70058	13.8262
ENSG00000159712	ANKRD18CP	101926917	6.19592	-3.44018	DOWN	1.2539	-2.74359	0.0060771	0.0675574	NO	51.8692	7.58072	0	5.12354	0	2.98405	0	3.15938	0.372947	0	3.42393	3.72882	2.30437
ENSG00000163092	XIRP2	129446	14.247	4.29626	UP	1.56598	2.74349	0.00607896	0.0675574	NO	0	0	0	0	44.7056	1.49203	1.24023	0	46.9913	57.3461	26.2501	3.72882	3.45656
ENSG00000054356	PTPRN	5798	4.76942	-4.73485	DOWN	1.72636	-2.74268	0.00609396	0.0675946	NO	0	59.6981	0	0	0	0	0	0	0	0	0	0	2.30437
ENSG00000078269	SYNJ2	8871	186.753	1.5156	UP	0.552557	2.74288	0.00609026	0.0675946	NO	62.9346	78.6499	221.07	170.358	137.47	98.4737	327.42	289.61	97.3391	360.134	190.599	279.662	114.067
ENSG00000095383	TBC1D2	55357	45.6795	-2.89395	DOWN	1.05503	-2.74299	0.00608831	0.0675946	NO	140.393	231.212	1.51418	10.2471	12.294	10.4442	0	40.5454	1.86473	26.3792	38.8045	8.70058	71.4356
ENSG00000215399	HMGB3P7	100420033	2.86305	-4.54828	DOWN	1.65845	-2.7425	0.00609737	0.0675946	NO	33.8879	0.94759	0	0	0	0	0	0	0	0	1.14131	1.24294	0
ENSG00000180304	OAZ2	4947	2433.6	1.60291	UP	0.584562	2.74206	0.00610547	0.0676426	NO	1051.91	679.422	2331.83	5747.33	3395.39	5107.21	2272.09	1917.22	3347.94	1199.68	1670.88	1211.87	1704.08
ENSG00000267519	AC020916.1		324.193	2.46458	UP	0.898932	2.74168	0.00611268	0.0676807	NO	1.38318	116.554	231.669	673.746	487.291	1038.45	378.269	116.897	206.24	364.148	69.6199	239.888	290.351
ENSG00000136371	MTHFS	10588	4.73295	-4.61782	DOWN	1.68453	-2.74131	0.0061194	0.0677133	NO	58.0935	0	0	0	0	0	0	0	0	0	2.28262	0	1.15219
ENSG00000138071	ACTR2	10097	685.933	0.942298	UP	0.343861	2.74035	0.00613746	0.0678713	NO	463.365	302.281	670.78	941.451	656.055	789.282	641.197	538.148	567.998	1031.66	714.46	821.584	778.879
ENSG00000198589	LRBA	987	93.3395	-1.4695	DOWN	0.536316	-2.73998	0.00614421	0.0679041	NO	272.486	140.243	25.741	121.684	92.7641	126.822	54.5699	63.7142	78.3189	69.3888	49.0763	62.147	56.4572
ENSG00000144026	ZNF514	84874	80.331	-1.49858	DOWN	0.547016	-2.73955	0.00615233	0.0679197	NO	178.43	182.885	21.1985	49.9545	32.4116	55.205	119.062	53.7095	80.1836	83.7254	61.6307	83.277	42.6309
ENSG00000155011	DKK2	27123	6.73279	4.19898	UP	1.53275	2.7395	0.00615319	0.0679197	NO	0	0	0	7.68531	7.82348	5.96811	0	25.2751	1.86473	21.7915	1.14131	13.6723	2.30437
ENSG00000115306	SPTBN1	6711	1747.2	1.12654	UP	0.41126	2.73925	0.00615788	0.0679297	NO	672.916	1055.61	1921.49	2721.88	2735.98	2002.3	2347.75	1452.79	2163.09	1776.01	1483.7	1257.86	1122.23
ENSG00000117691	NENF	29937	144.763	-2.12843	DOWN	0.777162	-2.73873	0.00616776	0.0679969	NO	468.897	400.83	90.8505	154.987	127.411	111.902	2.48045	136.907	22.0039	67.6685	135.816	90.7347	71.4356
ENSG00000272669			17.5551	-3.09851	DOWN	1.13149	-2.73843	0.00617331	0.0680163	NO	115.495	36.956	0	8.9662	17.8822	10.4442	0	3.15938	0	8.02846	3.42393	11.1865	12.6741
ENSG00000174099	MSRB3	253827	305.659	1.74908	UP	0.638838	2.7379	0.00618321	0.0680418	NO	72.6169	123.187	37.8544	201.099	613.584	416.275	262.928	309.619	321.48	479.414	470.219	385.312	279.981
ENSG00000236106			2.60676	-4.75551	DOWN	1.73682	-2.73805	0.00618045	0.0680418	NO	33.8879	0	0	0	0	0	0	0	0	0	0	0	0
ENSG00000134516	DOCK2	1794	49.4811	3.13181	UP	1.14438	2.7367	0.00620598	0.0682505	NO	0	9.4759	121.134	66.6061	35.7645	65.6492	143.866	12.111	0	34.9812	69.6199	14.9153	69.1312
ENSG00000115318	LOXL3	84695	12.0594	3.75507	UP	1.37237	2.7362	0.00621528	0.068311	NO	0	0.94759	34.826	6.40443	0	7.46013	1.24023	0.526564	2.98358	10.3223	20.5436	48.4747	23.0437
ENSG00000154734	ADAMTS1	9510	165.003	1.618	UP	0.591436	2.73572	0.00622434	0.0683687	NO	70.5421	45.4843	266.495	74.2914	232.469	59.6811	95.4974	244.852	162.232	216.195	304.73	242.373	130.197
ENSG00000133561	GIMAP6	474344	76.7716	2.40036	UP	0.877812	2.73448	0.00624798	0.0685864	NO	20.7477	8.52831	13.6276	161.392	166.528	132.79	131.464	93.2018	96.2203	7.455	13.6957	67.1188	85.2619
ENSG00000154153	RETREG1	54463	17.752	-3.63551	DOWN	1.3299	-2.73367	0.00626336	0.0687132	NO	97.5141	82.4403	0	6.40443	0	2.98405	0	0	2.98358	0	5.70655	22.3729	10.3697
ENSG00000134762	DSC3	1825	3.68816	-4.75367	DOWN	1.73955	-2.7327	0.00628182	0.0688687	NO	0	46.4319	1.51418	0	0	0	0	0	0	0	0	0	0
ENSG00000279776	RP1-86D1.3		41.3633	3.06936	UP	1.12327	2.73252	0.00628521	0.0688687	NO	0	8.52831	1.51418	66.6061	203.41	47.7448	6.20113	46.3376	55.1961	36.1281	45.6524	11.1865	9.2175
ENSG00000091592	NLRP1	22861	201.686	1.36396	UP	0.499253	2.73199	0.00629528	0.068937	NO	60.8598	108.973	234.697	219.031	178.822	381.959	260.447	285.398	135.38	94.6211	149.512	277.176	235.046
ENSG00000080644	CHRNA3	1136	31.526	-4.77764	DOWN	1.74959	-2.73072	0.00631956	0.0691606	NO	301.533	96.6541	0	1.28089	0	0	0	0	0	0	0	0	10.3697
ENSG00000183617	MRPL54	116541	36.1679	-2.01246	DOWN	0.737108	-2.73022	0.00632926	0.0692246	NO	136.935	70.1216	24.2268	24.3368	25.7057	23.8724	0	44.2314	23.1227	26.3792	25.1088	32.3165	13.8262
ENSG00000168032	ENTPD3	956	4.73993	-4.59874	DOWN	1.68495	-2.72929	0.00634703	0.0693767	NO	58.0935	0	0	0	0	0	0	0	0	0	2.28262	1.24294	0
ENSG00000143924	EML4	27436	256.087	2.05955	UP	0.75515	2.72733	0.00638482	0.0697472	NO	54.6355	74.8596	381.572	105.033	86.0583	123.838	131.464	137.96	243.161	342.357	1061.42	335.594	251.177
ENSG00000169252	ADRB2	154	12.603	3.35611	UP	1.23226	2.72353	0.00645877	0.0705122	NO	0	1.89518	0	35.8648	7.82348	23.8724	0	23.6954	9.69662	20.6446	10.2718	17.4012	12.6741
ENSG00000033178	UBA6	55236	135.057	1.42159	UP	0.522134	2.72266	0.00647593	0.0706459	NO	26.2804	83.3879	211.985	216.47	91.6465	105.934	195.956	121.636	102.187	225.37	111.848	146.667	116.371
ENSG00000132334	PTPRE	5791	197.969	1.20795	UP	0.443722	2.7223	0.00648283	0.0706459	NO	125.178	59.6981	166.559	331.749	225.763	249.168	231.922	216.418	223.022	235.119	94.7287	213.786	200.481
ENSG00000267242			4.74715	4.02033	UP	1.4768	2.72232	0.00648255	0.0706459	NO	0	0	0	10.2471	4.47056	10.4442	9.92181	1.05313	9.32367	1.14692	5.70655	2.48588	6.91312
ENSG00000225138	SLC9A3-AS1	100288152	54.0835	-3.24197	DOWN	1.19114	-2.72174	0.00649399	0.0707246	NO	185.346	308.914	0	1.28089	0	13.4282	0	60.0283	29.0899	25.8058	12.5544	44.7459	21.8916
ENSG00000140987	ZSCAN32	54925	19.4711	2.32538	UP	0.854629	2.72092	0.00650999	0.0708129	NO	4.14953	3.79036	0	30.7413	21.2352	16.4123	48.3688	19.4829	22.7498	26.3792	22.8262	17.4012	19.5872
ENSG00000225156	AC012354.1		6.22924	-4.1925	DOWN	1.54074	-2.7211	0.0065066	0.0708129	NO	56.0187	15.1614	0	1.28089	0	0	0	0	0	0	0	6.2147	2.30437
ENSG00000234043	NUDT9P1	119369	2.55356	-4.72003	DOWN	1.73549	-2.71971	0.00653383	0.0710292	NO	33.1963	0	0	0	0	0	0	0	0	0	0	0	0
ENSG00000113140	SPARC	6678	5121.16	2.01644	UP	0.742081	2.71728	0.00658205	0.07151	NO	753.832	1921.71	4332.06	1082.35	1452.93	4373.13	2238.61	6197.66	6271.85	6076.4	11244.2	15692.1	4938.27
ENSG00000137225	CAPN11	11131	8.80605	4.24573	UP	1.56265	2.717	0.00658762	0.0715273	NO	0	0	0	15.3706	13.4117	41.7767	0	3.68595	8.57778	4.01423	1.14131	0	26.5003
ENSG00000010327	STAB1	23166	1484.52	2.48096	UP	0.913804	2.71498	0.00662798	0.071922	NO	430.86	98.5493	1377.9	5792.17	2676.75	4143.36	1018.23	1131.06	486.696	354.973	301.306	228.701	1258.19
ENSG00000135924	DNAJB2	3300	113.601	-1.44448	DOWN	0.532181	-2.71427	0.00664227	0.07199	NO	217.851	277.644	66.6237	101.19	83.823	146.219	152.548	80.0377	40.2783	39.5688	123.261	67.1188	80.6531
ENSG00000167861	HID1	283987	7.71748	4.21555	UP	1.553	2.71446	0.00663834	0.07199	NO	0	0	0	3.84266	16.7646	11.9362	0	3.68595	20.5121	0	4.56524	13.6723	25.3481
ENSG00000057657	PRDM1	639	62.8697	2.47901	UP	0.914091	2.71199	0.00668804	0.0723506	NO	0	22.7421	18.1701	197.256	96.117	49.2369	18.6034	45.811	96.9662	64.2277	75.3264	99.4352	33.4134
ENSG00000091656	ZFHX4	79776	13.6757	-3.56975	DOWN	1.31652	-2.7115	0.006698	0.0723506	NO	4.14953	132.663	0	0	0	1.49203	16.1229	3.68595	0	2.29385	9.13048	2.48588	5.76094
ENSG00000117450	PRDX1	5052	1193.59	-1.38742	DOWN	0.511657	-2.71162	0.00669547	0.0723506	NO	3854.92	1217.65	1523.26	926.08	1537.87	1069.78	1069.07	879.888	729.484	527.011	790.927	473.56	917.141
ENSG00000154122	ANKH	56172	167.615	1.31935	UP	0.486593	2.71141	0.00669972	0.0723506	NO	54.6355	90.9686	221.07	197.256	192.234	189.487	354.705	208.519	144.33	133.617	181.468	124.294	86.414
ENSG00000183647	ZNF530	348327	10.879	4.24825	UP	1.56638	2.71214	0.00668504	0.0723506	NO	0	0	0	0	17.8822	23.8724	65.732	0	11.9343	0.573461	3.42393	9.94352	8.06531
ENSG00000246985	SOCS2-AS1	144481	5.34475	4.08917	UP	1.50758	2.7124	0.00667983	0.0723506	NO	0	0	0	2.56177	14.5293	10.4442	0	2.10626	12.3072	12.0427	3.42393	7.45764	4.60875
ENSG00000101298	SNPH	9751	43.5335	1.87986	UP	0.693544	2.71051	0.00671792	0.0725034	NO	13.8318	11.3711	30.2835	55.0781	26.8234	95.4897	34.7263	46.3376	85.0319	24.6588	43.3698	13.6723	85.2619
ENSG00000007237	GAS7	8522	92.9641	-1.7021	DOWN	0.628456	-2.70838	0.0067612	0.0728829	NO	219.925	239.74	74.1946	125.527	42.4703	62.6651	32.2459	69.5064	13.4261	58.4931	58.2068	128.023	84.1097
ENSG00000204267	TAP2	6891	185.242	2.58938	UP	0.956046	2.70842	0.00676038	0.0728829	NO	11.757	48.3271	605.67	16.6515	15.647	67.1412	239.364	67.9267	117.105	199.565	595.764	273.447	149.784
ENSG00000129422	MTUS1	57509	414.972	1.53925	UP	0.568527	2.70743	0.00678069	0.0729851	NO	205.402	103.287	163.531	335.592	695.172	289.453	772.661	441.26	916.704	399.703	304.73	391.526	375.613
ENSG00000251429	AC098679.2		9.44989	4.23708	UP	1.56502	2.70736	0.00678208	0.0729851	NO	0	0	0	3.84266	27.941	2.98405	63.2515	7.37189	5.96715	6.88154	0	0	4.60875
ENSG00000279396	ENSG00000279396		18.2096	3.90138	UP	1.44105	2.70732	0.00678288	0.0729851	NO	0	0.94759	0	135.774	3.35292	32.8246	6.20113	7.37189	0	25.8058	2.28262	3.72882	18.435
ENSG00000122335	SERAC1	84947	47.2882	-2.14744	DOWN	0.793518	-2.70623	0.00680518	0.0731812	NO	204.019	82.4403	40.8827	32.0221	17.8822	40.2847	0	12.111	36.1759	25.2323	54.7829	28.5876	40.3266
ENSG00000144749	LRIG1	26018	52.3294	1.97307	UP	0.729156	2.70597	0.0068106	0.0731956	NO	2.07477	26.5325	63.5954	34.5839	58.1173	64.1571	37.2068	41.072	47.7372	36.7015	94.7287	139.209	34.5656
ENSG00000109861	CTSC	1075	74.9296	1.76663	UP	0.653641	2.70275	0.00687674	0.0738622	NO	34.5795	12.3187	134.762	76.8531	41.3527	68.6332	37.2068	38.9657	88.3884	70.5358	58.2068	126.78	185.502
ENSG00000130287	NCAN	1463	9.19418	4.2295	UP	1.56523	2.70216	0.00688906	0.0739502	NO	0	0	0	29.4604	8.94112	7.46013	0	4.21251	0.372947	10.8958	0	23.6159	34.5656
ENSG00000071564	TCF3	6929	209.875	1.71413	UP	0.634505	2.70152	0.00690235	0.0740034	NO	8.29907	129.82	186.244	204.942	221.293	402.847	253.006	215.891	177.896	174.906	349.241	215.029	188.959
ENSG00000196366	C9orf163	158055	2.41409	-4.61778	DOWN	1.70958	-2.70113	0.00691045	0.0740034	NO	24.2056	5.68554	0	0	0	1.49203	0	0	0	0	0	0	0
ENSG00000243955	GSTA1	2938	2.50228	-4.65728	DOWN	1.72398	-2.70147	0.00690329	0.0740034	NO	30.4299	0.94759	0	0	0	0	0	0	0	0	0	0	1.15219
ENSG00000270062			14.1194	4.24294	UP	1.5708	2.70113	0.0069105	0.0740034	NO	0	0	109.021	1.28089	0	1.49203	0	28.961	22.7498	10.8958	6.84786	0	2.30437
ENSG00000030110	BAK1	578	40.2381	2.06339	UP	0.764041	2.70063	0.0069209	0.0740706	NO	0.691589	19.8994	77.2229	20.4942	37.9998	59.6811	34.7263	28.961	48.1102	21.2181	79.8917	43.5029	50.6962
ENSG00000160886	LY6K	54742	10.6808	3.76839	UP	1.39571	2.69998	0.00693441	0.0741709	NO	0.691589	0	0	15.3706	53.6467	2.98405	8.68158	10.0047	0	5.73461	20.5436	6.2147	14.9784
ENSG00000274307			8.41243	3.64964	UP	1.35205	2.69934	0.00694768	0.0742686	NO	0.691589	0	0	10.2471	29.0586	10.4442	0	22.6422	13.0531	8.02846	5.70655	3.72882	5.76094
ENSG00000237887	RPL23AP32	56969	37.0533	2.88421	UP	1.06877	2.69863	0.00696258	0.0743835	NO	0.691589	8.52831	0	3.84266	60.3526	23.8724	69.4527	91.6221	100.323	49.3177	20.5436	33.5594	19.5872
ENSG00000235128	AC013474.1		5.76483	4.0978	UP	1.51942	2.69695	0.00699772	0.0747145	NO	0	0	0	20.4942	11.1764	8.95216	0	6.31877	0.372947	6.30808	5.70655	8.70058	6.91312
ENSG00000109944	C11orf63	79864	37.2084	-2.65557	DOWN	0.98544	-2.6948	0.00704307	0.0751093	NO	220.617	57.803	0	30.7413	23.4704	29.8405	0	7.37189	46.9913	14.91	19.4023	19.887	12.6741
ENSG00000176390	CRLF3	51379	23.4667	2.91345	UP	1.08109	2.69491	0.00704068	0.0751093	NO	0	5.68554	1.51418	34.5839	12.294	83.5535	4.9609	8.42502	23.4957	11.4692	45.6524	27.3447	46.0875
ENSG00000197958	RPL12	6136	1735.15	-1.29519	DOWN	0.480793	-2.69386	0.00706298	0.0752769	NO	2969.68	4073.69	1259.79	2039.17	1977.1	2390.23	1245.19	1867.2	1122.94	736.898	780.656	974.465	1119.93
ENSG00000112214	FHL5	9457	8.92056	3.6677	UP	1.36182	2.69323	0.00707633	0.0753744	NO	0.691589	0	36.3402	11.528	20.1175	8.95216	0	0.526564	7.45894	10.3223	1.14131	6.2147	12.6741
ENSG00000107611	CUBN	8029	52.1847	2.49073	UP	0.925079	2.69245	0.00709294	0.0755066	NO	0.691589	18.0042	1.51418	28.1795	49.1762	71.6173	124.023	102.153	71.6058	94.6211	35.3806	42.26	39.1744
ENSG00000157303	SUSD3	203328	7.00062	4.16534	UP	1.54729	2.69202	0.00710202	0.0755484	NO	0	0	0	0	4.47056	2.98405	0	21.5891	7.08599	8.60192	18.261	4.97176	23.0437
ENSG00000187013	C17orf82	388407	9.54221	4.21803	UP	1.56695	2.69187	0.00710528	0.0755484	NO	0	0	42.3969	17.9324	8.94112	23.8724	0	2.10626	0	0	3.42393	16.1582	9.2175
ENSG00000102144	PGK1	5230	543.064	-1.62739	DOWN	0.604621	-2.69158	0.00711134	0.075568	NO	820.916	1777.68	249.839	126.808	252.587	311.834	186.034	554.998	528.093	673.244	299.023	534.464	744.313
ENSG00000005893	LAMP2	3920	293.553	-1.33662	DOWN	0.496781	-2.69055	0.00713333	0.075578	NO	657.01	559.078	299.807	157.549	105.058	222.312	181.073	139.539	193.187	227.664	425.708	293.334	354.874
ENSG00000006704	GTF2IRD1	9569	21.7165	-2.62811	DOWN	0.97656	-2.69119	0.00711967	0.075578	NO	56.0187	105.182	0	3.84266	14.5293	14.9203	0	28.4344	5.22126	10.8958	9.13048	9.94352	24.1959
ENSG00000133069	TMCC2	9911	13.3661	-3.11699	DOWN	1.15845	-2.69065	0.00713127	0.075578	NO	78.8412	38.8512	0	1.28089	0	2.98405	19.8436	10.0047	5.5942	0	4.56524	3.72882	8.06531
ENSG00000163041	H3F3A	3020	16.5197	3.52097	UP	1.30851	2.69082	0.00712767	0.075578	NO	0	1.89518	0	7.68531	0	5.96811	52.0895	32.647	25.3604	54.4788	21.6849	3.72882	9.2175
ENSG00000188779	SKOR1	390598	2.38058	-4.60085	DOWN	1.70989	-2.69073	0.00712968	0.075578	NO	22.8224	6.63313	0	0	0	1.49203	0	0	0	0	0	0	0
ENSG00000162267	ITIH3	3699	8.44413	4.21018	UP	1.56543	2.68947	0.00715661	0.0757799	NO	0	0	0	2.56177	6.70584	35.8086	0	6.84533	0	4.58769	22.8262	22.3729	8.06531
ENSG00000279866			23.3585	3.47093	UP	1.29075	2.68908	0.00716484	0.0758223	NO	0	2.84277	49.9678	19.2133	61.4702	62.6651	0	0	35.43	5.16115	38.8045	6.2147	21.8916
ENSG00000072954	TMEM38A	79041	30.3444	-3.17868	DOWN	1.18258	-2.68793	0.0071897	0.0760405	NO	123.794	147.824	0	21.7751	42.4703	17.9043	11.162	0	7.45894	0	7.98917	3.72882	10.3697
ENSG00000248712	CCDC153	283152	7.67274	4.18499	UP	1.55708	2.68771	0.00719429	0.0760443	NO	0	0	0	21.7751	17.8822	26.8565	0	2.63282	11.5614	0	3.42393	8.70058	6.91312
ENSG00000169826	CSGALNACT2	55454	137.947	-1.79957	DOWN	0.669659	-2.68729	0.00720337	0.0760954	NO	452.991	262.482	165.045	16.6515	62.5878	40.2847	74.4136	82.1439	92.8638	76.2704	210.001	166.554	91.0228
ENSG00000141574	SECTM1	6398	28.247	3.03491	UP	1.12959	2.68674	0.00721534	0.076177	NO	2.07477	3.79036	124.162	10.2471	11.1764	32.8246	21.0838	39.4923	0	28.6731	19.4023	7.45764	66.8269
ENSG00000149201	CCDC81	60494	26.495	3.54766	UP	1.3207	2.68621	0.00722682	0.0762534	NO	0	2.84277	1.51418	42.2692	42.4703	56.697	0	16.85	0	11.4692	70.7612	69.6047	29.9569
ENSG00000086696	HSD17B2	3294	14.0054	-4.01351	DOWN	1.4944	-2.68571	0.0072376	0.0762775	NO	95.4393	59.6981	18.1701	1.28089	0	0	0	0	0	1.72038	0	0	5.76094
ENSG00000100376	FAM118A	55007	224.333	1.90129	UP	0.707925	2.68572	0.00723737	0.0762775	NO	71.9253	55.9078	168.073	288.199	137.47	98.4737	432.839	114.791	628.043	155.408	168.914	513.334	82.9575
ENSG00000182264	IZUMO1	284359	9.18002	4.20855	UP	1.56747	2.68493	0.0072545	0.0764107	NO	0	0	37.8544	0	1.11764	2.98405	0	32.647	11.5614	11.4692	19.4023	0	2.30437
ENSG00000249242	TMEM150C	441027	105.437	1.97004	UP	0.734136	2.68348	0.00728611	0.0766986	NO	49.1028	7.58072	45.4253	161.392	257.057	68.6332	199.676	168.5	107.409	113.545	100.435	59.6611	32.2612
ENSG00000278982			7.74556	4.18416	UP	1.55968	2.6827	0.00730315	0.0768329	NO	0	0	21.1985	7.68531	0	16.4123	0	25.8016	6.3401	0	15.9783	4.97176	2.30437
ENSG00000280240	ENSG00000280240		6.82276	4.14586	UP	1.54602	2.68163	0.00732648	0.0770332	NO	0	0	0	21.7751	15.647	10.4442	0	2.10626	26.4792	0.573461	3.42393	2.48588	5.76094
ENSG00000111252	SH2B3	10019	110.393	2.08862	UP	0.779079	2.68088	0.00734291	0.0771607	NO	26.972	27.4801	158.988	29.4604	33.5292	107.426	50.8493	84.2502	320.361	145.659	43.3698	284.633	122.132
ENSG00000104765	BNIP3L	665	134.314	-1.70429	DOWN	0.635776	-2.68065	0.0073479	0.077168	NO	316.056	350.608	142.332	47.3928	24.5881	52.2209	58.2906	61.608	152.908	84.8723	105	172.769	177.437
ENSG00000126878	AIF1L	83543	72.1991	2.25378	UP	0.840858	2.68033	0.00735492	0.0771741	NO	15.9065	15.1614	198.357	76.8531	98.3523	137.266	28.5252	133.747	85.7778	9.17538	70.7612	9.94352	58.7615
ENSG00000164106	SCRG1	11341	24.4425	3.71843	UP	1.38735	2.68023	0.00735708	0.0771741	NO	0	1.89518	0	62.7634	6.70584	31.3326	16.1229	15.2703	0.745894	0	7.98917	139.209	35.7178
ENSG00000138771	SHROOM3	57619	45.4787	-2.81826	DOWN	1.05163	-2.6799	0.00736442	0.077206	NO	264.879	95.7065	0	30.7413	17.8822	22.3804	27.285	0	10.4425	9.74885	43.3698	58.4182	10.3697
ENSG00000143740	SNAP47	116841	27.0001	-2.48427	DOWN	0.927554	-2.6783	0.00739973	0.0773052	NO	113.421	74.8596	25.741	17.9324	0	19.3963	0	7.89846	12.3072	12.6162	21.6849	18.6441	26.5003
ENSG00000164308	ERAP2	64167	118.284	2.43665	UP	0.909584	2.67887	0.0073872	0.0773052	NO	28.3552	15.1614	102.964	393.232	14.5293	380.467	150.067	70.033	58.5527	148.527	17.1196	121.808	36.87
ENSG00000171509	RXFP1	59350	6.29906	4.11663	UP	1.53692	2.67849	0.00739557	0.0773052	NO	0	0	0	0	0	4.47608	16.1229	17.9032	4.84831	7.455	5.70655	16.1582	9.2175
ENSG00000183801	OLFML1	283298	32.6058	2.18255	UP	0.814661	2.67909	0.00738223	0.0773052	NO	14.5234	0	49.9678	15.3706	14.5293	67.1412	45.8884	21.0626	47.3643	54.4788	20.5436	37.2882	35.7178
ENSG00000214402	LCNL1	401562	6.51631	-3.7473	DOWN	1.39898	-2.6786	0.00739306	0.0773052	NO	8.99066	59.6981	0	0	4.47056	2.98405	0	4.73907	0.372947	0	0	0	3.45656
ENSG00000231615			11.7576	3.2895	UP	1.2282	2.67831	0.00739957	0.0773052	NO	0	1.89518	0	23.0559	22.3528	11.9362	0	30.0141	21.6309	9.17538	11.4131	8.70058	12.6741
ENSG00000136542	GALNT5	11227	45.3378	2.88399	UP	1.07692	2.67799	0.00740651	0.077331	NO	0.691589	10.4235	59.0528	67.8869	24.5881	56.697	0	23.6954	8.20483	29.2465	173.479	103.164	32.2612
ENSG00000206417	H1FX-AS1	339942	7.225	4.15696	UP	1.55285	2.67698	0.00742882	0.0774942	NO	0	0	0	15.3706	0	19.3963	4.9609	20.536	0	4.01423	6.84786	12.4294	10.3697
ENSG00000258968			2.44716	-4.63533	DOWN	1.73173	-2.6767	0.00743509	0.0774942	NO	31.8131	0	0	0	0	0	0	0	0	0	0	0	0
ENSG00000269640			24.593	2.80391	UP	1.04748	2.67681	0.00743263	0.0774942	NO	0	6.63313	0	76.8531	23.4704	55.205	28.5252	28.4344	24.6145	17.7773	7.98917	24.8588	25.3481
ENSG00000211772	TRBC2	28638	21.6586	4.22029	UP	1.57737	2.67553	0.00746115	0.0776756	NO	0	0	0	32.0221	0	117.87	0	14.2172	0	25.8058	1.14131	8.70058	81.8053
ENSG00000248668	OXCT1-AS1	100874002	1.77526	-4.67282	DOWN	1.7464	-2.67568	0.00745775	0.0776756	NO	22.1309	0.94759	0	0	0	0	0	0	0	0	0	0	0
ENSG00000112699	GMDS	2762	92.8224	1.37778	UP	0.515044	2.67507	0.00747126	0.0776907	NO	20.0561	57.803	109.021	62.7634	106.176	85.0455	101.699	131.114	72.3517	112.972	189.457	68.3617	89.8706
ENSG00000169598	DFFB	1677	11.7659	3.70209	UP	1.38382	2.67526	0.00746703	0.0776907	NO	0	0.94759	12.1134	2.56177	1.11764	1.49203	14.8827	0	15.6638	2.86731	52.5002	37.2882	11.5219
ENSG00000189001	SBSN	374897	5.80564	-4.60562	DOWN	1.72203	-2.67453	0.00748332	0.077771	NO	0	72.0168	0	0	0	0	0	0	0	0	0	0	3.45656
ENSG00000149131	SERPING1	710	411.531	-1.83072	DOWN	0.684974	-2.67269	0.00752466	0.0781554	NO	1044.3	1121.95	281.637	327.907	201.175	828.075	153.788	214.838	258.452	76.8438	77.609	292.091	471.245
ENSG00000197043	ANXA6	309	424.142	2.11969	UP	0.793448	2.67149	0.00755154	0.0783893	NO	71.9253	131.715	218.041	810.801	307.351	1845.64	301.375	207.466	98.8309	158.275	353.806	527.007	481.614
ENSG00000138326	RPS24	6229	4436.93	-1.31802	DOWN	0.493413	-2.67123	0.00755728	0.0784035	NO	8757.59	9468.32	3941.4	1096.44	2562.75	1956.05	3439.15	5408.34	4234.81	4740.81	4557.25	3997.3	3519.93
ENSG00000125266	EFNB2	1948	584.946	2.03334	UP	0.761904	2.66876	0.00761315	0.0787556	NO	245.514	54.9602	428.512	1872.65	945.523	405.831	513.454	658.731	1157.25	560.272	98.1526	233.673	429.766
ENSG00000134318	ROCK2	9475	985.791	1.38469	UP	0.518808	2.66898	0.00760819	0.0787556	NO	369.309	448.21	522.39	903.024	1190.29	816.138	1785.93	1178.98	1800.96	1684.26	555.818	945.878	614.116
ENSG00000136098	NEK3	4752	56.6996	1.81142	UP	0.678659	2.66912	0.00760513	0.0787556	NO	27.6636	6.63313	68.1379	66.6061	119.587	22.3804	78.1342	84.7768	102.56	43.0096	51.3589	23.6159	42.6309
ENSG00000169710	FASN	2194	102.056	-1.51039	DOWN	0.565893	-2.66903	0.00760702	0.0787556	NO	243.439	216.998	77.2229	57.6399	69.2937	164.123	119.062	39.4923	45.8725	122.721	46.7937	42.26	81.8053
ENSG00000198113	TOR4A	54863	242.452	2.03758	UP	0.763455	2.66889	0.00761029	0.0787556	NO	71.9253	52.1174	345.232	572.556	512.997	605.763	214.559	114.264	227.125	68.8154	74.1851	74.5764	217.763
ENSG00000273691			23.7669	2.66293	UP	0.998232	2.66764	0.00763856	0.0789728	NO	0.691589	6.63313	0	66.6061	56.9996	20.8884	27.285	23.1688	40.2783	22.365	12.5544	21.13	10.3697
ENSG00000157005	SST	6750	2.39396	-4.61659	DOWN	1.73143	-2.66635	0.00766803	0.0790942	NO	31.1215	0	0	0	0	0	0	0	0	0	0	0	0
ENSG00000162407	PLPP3	8613	69.9337	1.66403	UP	0.624129	2.66616	0.00767233	0.0790942	NO	27.6636	19.8994	43.9111	46.1119	22.3528	41.7767	88.056	96.3612	131.277	87.1661	68.4786	140.452	95.6315
ENSG00000187134	AKR1C1	1645	7.01402	4.14069	UP	1.55296	2.66632	0.0076687	0.0790942	NO	0	0	16.6559	1.28089	0	5.96811	0	21.5891	13.0531	10.8958	15.9783	0	5.76094
ENSG00000231341	VDAC1P6	359800	2.39396	-4.61659	DOWN	1.73143	-2.66635	0.00766803	0.0790942	NO	31.1215	0	0	0	0	0	0	0	0	0	0	0	0
ENSG00000255381			2.39396	-4.61659	DOWN	1.73143	-2.66635	0.00766803	0.0790942	NO	31.1215	0	0	0	0	0	0	0	0	0	0	0	0
ENSG00000248079	DPH6-AS1	100507466	3.22633	-4.46751	DOWN	1.67594	-2.66568	0.00768332	0.079162	NO	30.4299	8.52831	0	0	0	2.98405	0	0	0	0	0	0	0
ENSG00000117632	STMN1	3925	315.937	1.63785	UP	0.614607	2.66488	0.00770167	0.0792146	NO	78.8412	140.243	330.09	175.481	173.234	501.321	74.4136	544.467	397.934	568.3	251.088	420.114	451.657
ENSG00000166265	CYYR1	116159	125.424	2.0477	UP	0.768349	2.66506	0.00769751	0.0792146	NO	45.6449	18.0042	149.903	23.0559	92.7641	34.3166	342.302	251.697	267.403	110.678	97.0113	104.407	93.3272
ENSG00000204789	ZNF204P	7754	9.30594	-3.73196	DOWN	1.40032	-2.66507	0.00769718	0.0792146	NO	73.3084	24.6373	0	0	0	5.96811	0	0	8.95073	0	4.56524	1.24294	2.30437
ENSG00000167261	DPEP2	64174	15.0041	3.79464	UP	1.42455	2.66374	0.00772762	0.0793931	NO	0	0.94759	1.51418	16.6515	0	13.4282	66.9722	0	0.745894	9.17538	38.8045	9.94352	36.87
ENSG00000173626	TRAPPC3L	100128327	19.1067	3.70924	UP	1.3925	2.66373	0.00772787	0.0793931	NO	1.38318	0	56.0245	3.84266	10.0588	5.96811	89.2963	0	0	14.91	49.0763	7.45764	10.3697
ENSG00000204262	COL5A2	1290	863.674	1.75657	UP	0.659536	2.66334	0.0077369	0.0794404	NO	51.1776	497.485	495.135	594.331	847.171	1495.01	410.515	1123.16	1038.66	1268.5	1228.05	1638.2	540.376
ENSG00000151150	ANK3	288	64.6817	2.72524	UP	1.02357	2.66248	0.00775669	0.0795981	NO	1.38318	17.0566	166.559	69.1678	148.646	31.3326	1.24023	64.2408	22.7498	24.0854	216.849	52.2035	25.3481
ENSG00000138821	SLC39A8	64116	50.7346	2.26927	UP	0.852715	2.66123	0.00778556	0.0798076	NO	11.0654	10.4235	139.304	16.6515	30.1763	16.4123	157.509	48.9704	44.7536	36.7015	51.3589	87.0058	9.2175
ENSG00000185532	PRKG1	5592	83.4877	1.85284	UP	0.69624	2.66121	0.007786	0.0798076	NO	42.1869	6.63313	168.073	49.9545	33.5292	150.695	47.1286	69.5064	83.5401	90.6069	84.4569	186.441	72.5878
ENSG00000122299	ZC3H7A	29066	234.98	-1.53064	DOWN	0.575532	-2.65953	0.00782505	0.0801621	NO	739.309	333.552	90.8505	260.02	233.587	201.424	35.9666	159.022	168.199	243.148	239.675	201.356	148.632
ENSG00000166183	ASPG	374569	10.1038	-4.25371	DOWN	1.60017	-2.65828	0.00785406	0.0803218	NO	96.8225	21.7946	0	0	0	2.98405	0	0	0	9.74885	0	0	0
ENSG00000166292	TMEM100	55273	7.81752	4.16371	UP	1.56616	2.65854	0.00784799	0.0803218	NO	0	0	0	17.9324	10.0588	11.9362	0	0	23.4957	4.58769	26.2501	6.2147	1.15219
ENSG00000198108	CHSY3	337876	8.87572	4.17462	UP	1.57033	2.65843	0.00785048	0.0803218	NO	0	0	0	0	3.35292	2.98405	0	32.647	0.745894	18.9242	5.70655	36.0453	14.9784
ENSG00000135720	DYNC1LI2	1783	820.762	1.28123	UP	0.48202	2.65804	0.00785975	0.0803342	NO	206.094	524.965	648.067	1065.7	1065.11	890.74	770.18	963.612	619.092	823.491	1827.24	669.945	595.681
ENSG00000122545	SEPT7	989	1246.07	1.13193	UP	0.426252	2.65555	0.00791793	0.0808828	NO	597.533	630.147	1220.43	936.327	1382.52	653.508	1691.67	1498.07	1744.27	1911.35	1731.37	1370.96	830.727
ENSG00000125848	FLRT3	23767	1.63918	-4.6399	DOWN	1.7475	-2.65516	0.00792716	0.080931	NO	8.99066	12.3187	0	0	0	0	0	0	0	0	0	0	0
ENSG00000114541	FRMD4B	23150	225.06	1.43571	UP	0.540791	2.65484	0.00793455	0.080945	NO	99.5888	80.5451	333.119	234.402	162.058	108.918	333.621	296.982	405.393	410.598	142.664	140.452	177.437
ENSG00000267283			13.3329	3.36485	UP	1.2675	2.65471	0.00793755	0.080945	NO	0	1.89518	0	14.0897	16.7646	17.9043	0	47.3907	23.8686	5.16115	4.56524	18.6441	23.0437
ENSG00000065413	ANKRD44	91526	70.0045	2.09863	UP	0.790665	2.65425	0.0079484	0.0810096	NO	17.9813	16.109	145.361	74.2914	99.4699	73.1093	1.24023	42.6517	99.9498	57.9196	123.261	90.7347	67.979
ENSG00000268812	LOC91370	91370	6.38417	-3.77088	DOWN	1.42092	-2.65384	0.00795817	0.0810631	NO	35.9626	31.2705	0	0	2.23528	1.49203	0	0	0	0	3.42393	7.45764	1.15219
ENSG00000196632	WNK3	65267	14.6776	-2.14992	DOWN	0.810594	-2.65227	0.00799517	0.0813058	NO	53.944	36.0084	0	8.9662	14.5293	8.95216	6.20113	14.2172	4.10242	20.0712	4.56524	11.1865	8.06531
ENSG00000196917	HCAR1	27198	10.4543	4.17268	UP	1.57325	2.65227	0.00799536	0.0813058	NO	0	0	0	23.0559	14.5293	19.3963	44.6481	0	28.344	0	1.14131	2.48588	2.30437
ENSG00000231943	PGM5P4-AS1	103344932	1.6333	-4.63446	DOWN	1.74737	-2.65226	0.00799558	0.0813058	NO	11.757	9.4759	0	0	0	0	0	0	0	0	0	0	0
ENSG00000092068	SLC7A8	23428	144.129	-2.25394	DOWN	0.849915	-2.65196	0.00800262	0.0813313	NO	518.692	397.988	308.892	84.5385	14.5293	64.1571	13.6425	65.2939	32.4464	123.868	46.7937	32.3165	170.524
ENSG00000234684	SDCBP2-AS1	100507495	10.2397	-3.34384	DOWN	1.26101	-2.65172	0.00800832	0.0813431	NO	48.4112	48.3271	0	0	7.82348	4.47608	0	0.526564	0	5.73461	1.14131	7.45764	9.2175
ENSG00000139083	ETV6	2120	168.859	1.90583	UP	0.719027	2.65057	0.00803564	0.0815744	NO	40.8038	54.9602	12.1134	417.569	254.822	316.31	135.185	130.061	211.461	137.057	126.685	202.599	155.545
ENSG00000137673	MMP7	4316	3.14663	-4.28545	DOWN	1.61706	-2.65015	0.00804555	0.0816289	NO	27.6636	9.4759	0	1.28089	0	0	0	0	0	0	0	2.48588	0
ENSG00000004948	CALCR	799	15.1597	3.86838	UP	1.45993	2.6497	0.00805636	0.0816475	NO	0.691589	0	21.1985	0	0	1.49203	23.5643	2.10626	9.69662	8.02846	119.837	1.24294	9.2175
ENSG00000018236	CNTN1	1272	10.5403	-4.08163	DOWN	1.54049	-2.64956	0.00805968	0.0816475	NO	91.2898	28.4277	0	0	0	0	0	5.7922	0	0	10.2718	1.24294	0
ENSG00000167306	MYO5B	4645	7.74457	-3.77943	DOWN	1.42657	-2.64931	0.00806558	0.0816475	NO	48.4112	33.1656	66.6237	8.9662	0	1.49203	0	0	0.372947	0	0	3.72882	0
ENSG00000215712	TMEM242	729515	35.2182	2.64648	UP	0.998891	2.64942	0.00806293	0.0816475	NO	1.38318	9.4759	28.7693	48.6737	10.0588	29.8405	9.92181	72.6658	5.96715	15.4835	170.055	34.8023	20.7394
ENSG00000132781	MUTYH	4595	13.2549	3.35113	UP	1.26515	2.64879	0.00807798	0.081667	NO	0	1.89518	0	30.7413	18.9999	37.3007	0	12.111	2.61063	24.6588	9.13048	19.887	14.9784
ENSG00000213068			2.28756	-4.58574	DOWN	1.73134	-2.64866	0.00808115	0.081667	NO	29.7383	0	0	0	0	0	0	0	0	0	0	0	0
ENSG00000223548			2.28756	-4.58574	DOWN	1.73134	-2.64866	0.00808115	0.081667	NO	29.7383	0	0	0	0	0	0	0	0	0	0	0	0
ENSG00000160991	ORAI2	80228	436.877	1.46878	UP	0.554582	2.64845	0.00808614	0.0816713	NO	142.467	198.994	328.576	883.811	630.349	728.109	301.375	830.391	432.245	418.053	260.219	228.701	296.112
ENSG00000163491	NEK10	152110	7.33039	4.13613	UP	1.56217	2.64769	0.00810439	0.0818097	NO	0	0	0	1.28089	0	7.46013	0	4.21251	10.4425	36.1281	6.84786	17.4012	11.5219
ENSG00000272512	AL645608.7		50.2602	3.22343	UP	1.21772	2.64709	0.00811876	0.0819087	NO	0.691589	7.58072	0	65.3252	138.587	196.947	52.0895	0.526564	47.7372	17.7773	3.42393	70.8476	51.8484
ENSG00000187068	C3orf70	285382	15.329	3.44144	UP	1.3006	2.64604	0.00814391	0.0821163	NO	0	1.89518	71.1662	21.7751	5.5882	8.95216	0	3.15938	0.372947	28.0996	19.4023	27.3447	11.5219
ENSG00000135451	TROAP	10024	7.51151	4.13865	UP	1.56433	2.64564	0.00815357	0.0821675	NO	0	0	0	7.68531	12.294	25.3644	0	30.0141	0	4.58769	3.42393	6.2147	8.06531
ENSG00000163762	TM4SF18	116441	90.7567	2.08619	UP	0.78877	2.64487	0.00817232	0.0823102	NO	20.0561	24.6373	4.54253	97.3473	117.352	113.394	183.553	68.4533	113.376	49.3177	49.0763	252.317	86.414
ENSG00000134291	TMEM106C	79022	39.8999	-1.38762	DOWN	0.524747	-2.64435	0.00818474	0.0823429	NO	111.346	57.803	22.7126	33.303	33.5292	41.7767	43.4079	50.0236	17.1556	18.3508	28.5327	27.3447	33.4134
ENSG00000239713	APOBEC3G	60489	20.3712	2.94352	UP	1.11313	2.64437	0.00818424	0.0823429	NO	0	4.73795	0	35.8648	34.6468	37.3007	43.4079	26.8548	17.1556	16.6304	1.14131	13.6723	33.4134
ENSG00000162944	RFTN2	130132	24.1913	2.78351	UP	1.05273	2.6441	0.00819085	0.0823582	NO	0	6.63313	0	6.40443	22.3528	11.9362	70.6929	34.2266	34.6841	26.9527	34.2393	41.017	25.3481
ENSG00000177303	CASKIN2	57513	76.3009	2.21469	UP	0.837727	2.64368	0.0082009	0.0823778	NO	24.2056	9.4759	3.02835	89.662	135.234	155.171	182.313	101.1	96.2203	22.365	52.5002	58.4182	62.2181
ENSG00000213977	TAX1BP3	30851	159.865	1.75817	UP	0.665073	2.64358	0.00820354	0.0823778	NO	57.4019	43.5891	130.219	320.221	88.2935	390.911	132.704	76.8783	132.023	42.4362	183.751	243.616	236.198
ENSG00000233542			7.69004	4.14421	UP	1.56773	2.64345	0.00820657	0.0823778	NO	0	0	0	2.56177	1.11764	13.4282	0	0	13.4261	24.6588	19.4023	16.1582	9.2175
ENSG00000250098			9.19094	4.15702	UP	1.57281	2.64306	0.00821604	0.0824267	NO	0	0	0	20.4942	25.7057	4.47608	0	9.47815	47.7372	0	2.28262	1.24294	8.06531
ENSG00000105339	DENND3	22898	147.681	2.07064	UP	0.783542	2.64267	0.00822556	0.0824535	NO	29.0467	44.5367	202.899	680.15	186.646	153.679	43.4079	88.9893	112.257	49.8911	95.87	106.893	125.588
ENSG00000124201	ZNFX1	57169	656.211	1.3578	UP	0.513818	2.64257	0.00822789	0.0824535	NO	187.421	366.717	794.942	882.53	1040.52	953.405	701.968	553.419	605.666	574.035	1198.37	268.475	403.266
ENSG00000019144	PHLDB1	23187	350.026	1.72301	UP	0.652356	2.64121	0.00826107	0.0824993	NO	99.5888	127.925	154.446	924.799	501.82	805.694	295.174	476.014	259.198	141.645	238.534	316.95	208.546
ENSG00000075891	PAX2	5076	15.9328	4.17033	UP	1.57903	2.64106	0.00826464	0.0824993	NO	0	0	0	52.5163	2.23528	10.4442	0	51.0767	0	14.3365	0	69.6047	6.91312
ENSG00000076554	TPD52	7163	23.6319	-2.42466	DOWN	0.917913	-2.64149	0.00825423	0.0824993	NO	69.1589	91.9162	33.3119	12.8089	15.647	16.4123	0	23.1688	4.84831	1.72038	17.1196	4.97176	16.1306
ENSG00000134243	SORT1	6272	179.806	-1.53223	DOWN	0.58007	-2.64146	0.00825485	0.0824993	NO	502.785	318.39	83.2796	103.752	166.528	119.362	219.52	31.0673	104.425	179.493	167.772	237.402	103.697
ENSG00000161249	DMKN	93099	13.192	-3.87805	DOWN	1.46801	-2.64169	0.00824928	0.0824993	NO	96.8225	46.4319	0	10.2471	0	2.98405	0	4.73907	0	0	10.2718	0	0
ENSG00000197905	TEAD4	7004	78.1443	2.3858	UP	0.903309	2.64118	0.00826177	0.0824993	NO	2.76636	27.4801	0	84.5385	156.47	147.711	91.7767	132.168	82.7942	59.0665	100.435	69.6047	61.0659
ENSG00000277778	PGM5P2	595135	30.8859	-2.94558	DOWN	1.1151	-2.64153	0.0082532	0.0824993	NO	123.794	133.61	0	15.3706	3.35292	2.98405	59.5308	9.47815	20.885	1.72038	1.14131	27.3447	2.30437
ENSG00000272279			5.49748	-3.27674	DOWN	1.24117	-2.64005	0.00828937	0.0827002	NO	40.1122	11.3711	0	0	0	1.49203	0	0.526564	4.10242	2.29385	4.56524	1.24294	5.76094
ENSG00000243440			2.23436	-4.56976	DOWN	1.7313	-2.63949	0.00830298	0.082744	NO	29.0467	0	0	0	0	0	0	0	0	0	0	0	0
ENSG00000253404	LOC105379194	105379194	4.1165	-4.47445	DOWN	1.69518	-2.63951	0.00830258	0.082744	NO	50.486	0	0	0	0	0	0	0	0.745894	0	2.28262	0	0
ENSG00000021300	PLEKHB1	58473	70.7148	-3.40837	DOWN	1.292	-2.63806	0.00833811	0.0829099	NO	531.14	150.667	0	198.537	5.5882	77.5854	0	20.536	0.372947	0	13.6957	55.9323	25.3481
ENSG00000108651	UTP6	55813	59.6414	1.85705	UP	0.70392	2.63816	0.00833581	0.0829099	NO	1.38318	34.1132	60.567	83.2576	75.9995	38.7927	94.2572	42.6517	52.9585	43.5831	87.8808	106.893	53.0006
ENSG00000186235	LINC02610	151174	5.68287	4.041	UP	1.53173	2.63819	0.008335	0.0829099	NO	0	0	0	1.28089	30.1763	13.4282	0	5.7922	5.22126	4.01423	4.56524	2.48588	6.91312
ENSG00000206052	DOK6	220164	52.4603	2.60223	UP	0.98625	2.63851	0.00832711	0.0829099	NO	0.691589	16.109	99.9356	16.6515	21.2352	4.47608	106.659	29.4876	77.9459	72.2561	176.903	43.5029	16.1306
ENSG00000140015	KCNH5	27133	2.9976	-3.93045	DOWN	1.49058	-2.63685	0.00836789	0.0831599	NO	24.2056	8.52831	0	0	0	2.98405	0	0	0.372947	0.573461	0	0	2.30437
ENSG00000198691	ABCA4	24	30.9058	-3.60816	DOWN	1.36883	-2.63593	0.00839061	0.0833396	NO	195.028	119.396	0	32.0221	3.35292	28.3485	0	0	7.83189	0	0	11.1865	4.60875
ENSG00000101843	PSMD10	5716	42.9802	1.84181	UP	0.698894	2.63532	0.00840586	0.0834449	NO	4.14953	21.7946	60.567	32.0221	18.9999	23.8724	45.8884	60.5548	39.1594	51.0381	116.414	49.7176	34.5656
ENSG00000261327			10.4478	4.15099	UP	1.57533	2.63499	0.00841392	0.0834787	NO	0	0	0	21.7751	25.7057	29.8405	0	0	0	17.2038	12.5544	14.9153	13.8262
ENSG00000151726	ACSL1	2180	41.4132	-1.91438	DOWN	0.726725	-2.63425	0.00843234	0.0836152	NO	172.897	53.065	43.9111	28.1795	10.0588	16.4123	31.0056	14.7438	7.08599	34.9812	19.4023	55.9323	50.6962
ENSG00000152932	RAB3C	115827	9.63839	4.14319	UP	1.57475	2.63101	0.00851308	0.0843693	NO	0	0	43.9111	1.28089	16.7646	7.46013	0	0	0	13.1896	12.5544	2.48588	27.6525
ENSG00000175857	GAPT	202309	12.8655	4.15074	UP	1.57832	2.62985	0.00854217	0.0845176	NO	0	0	0	65.3252	17.8822	11.9362	0	0	2.98358	0	15.9783	33.5594	19.5872
ENSG00000248540	LOC283731	283731	9.72669	4.1422	UP	1.57504	2.62991	0.00854084	0.0845176	NO	0	0	0	61.4825	21.2352	5.96811	1.24023	11.5844	0	0	7.98917	11.1865	5.76094
ENSG00000259345			2.18117	-4.55337	DOWN	1.73126	-2.6301	0.00853597	0.0845176	NO	28.3552	0	0	0	0	0	0	0	0	0	0	0	0
ENSG00000136141	LRCH1	23143	58.6514	2.25822	UP	0.859157	2.62841	0.00857848	0.08483	NO	0.691589	24.6373	172.616	61.4825	61.4702	62.6651	4.9609	58.9751	46.6184	67.6685	57.0655	73.3335	70.2834
ENSG00000004700	RECQL	5965	207.469	1.28606	UP	0.489381	2.62792	0.00859077	0.0848513	NO	94.0561	90.021	142.332	227.998	259.292	164.123	401.833	186.93	233.092	317.124	319.567	146.667	114.067
ENSG00000117643	MAN1C1	57134	54.2489	-2.1741	DOWN	0.827416	-2.62758	0.00859954	0.0848513	NO	219.925	112.763	86.308	67.8869	21.2352	28.3485	29.7654	31.5938	1.86473	13.7631	25.1088	13.6723	53.0006
ENSG00000156299	TIAM1	7074	70.6806	2.56005	UP	0.974233	2.62776	0.00859489	0.0848513	NO	0.691589	22.7421	30.2835	142.178	108.411	89.5216	0	72.1392	99.9498	114.119	109.566	65.8758	63.3703
ENSG00000215595	C20orf202	400831	6.06638	4.05929	UP	1.54483	2.62766	0.00859733	0.0848513	NO	0	0	0	1.28089	1.11764	0	24.8045	8.42502	21.258	11.4692	4.56524	2.48588	3.45656
ENSG00000106537	TSPAN13	27075	66.8888	-2.07895	DOWN	0.791697	-2.62594	0.00864089	0.0850872	NO	296	100.444	22.7126	11.528	27.941	26.8565	50.8493	52.6564	131.277	41.8627	5.70655	36.0453	65.6747
ENSG00000170275	CRTAP	10491	278.505	-1.10995	DOWN	0.422639	-2.62624	0.0086334	0.0850872	NO	248.972	780.814	243.782	210.065	217.94	162.631	217.04	220.104	257.706	241.427	358.371	232.43	229.285
ENSG00000184785	SMIM10	644538	125.271	2.11861	UP	0.806781	2.62601	0.00863932	0.0850872	NO	0.691589	59.6981	145.361	52.5163	182.175	117.87	163.71	209.046	109.273	127.882	294.458	109.379	56.4572
ENSG00000253537	PCDHGA7	56108	8.82577	-3.54321	DOWN	1.34934	-2.62588	0.00864241	0.0850872	NO	52.5608	36.0084	52.9961	0	1.11764	0	0	0	0	7.455	7.98917	1.24294	2.30437
ENSG00000165655	ZNF503	84858	166.63	-1.01542	DOWN	0.386745	-2.62554	0.00865106	0.0851256	NO	244.131	342.08	125.677	131.931	140.823	116.378	153.788	133.747	152.535	123.868	225.979	187.684	87.5662
ENSG00000139174	PRICKLE1	144165	24.1738	2.96125	UP	1.12812	2.62494	0.00866649	0.0852308	NO	0.691589	4.73795	0	60.2016	23.4704	29.8405	1.24023	24.2219	56.6879	16.0569	63.9133	28.5876	4.60875
ENSG00000214244	SETP21	100856878	10.6132	4.1382	UP	1.57695	2.62418	0.00868575	0.0853734	NO	0	0	0	0	43.588	7.46013	28.5252	46.8642	4.10242	0.573461	5.70655	0	1.15219
ENSG00000013561	RNF14	9604	81.5529	1.72999	UP	0.659683	2.62245	0.00873002	0.0856091	NO	15.9065	36.956	116.591	74.2914	36.8821	52.2209	91.7767	36.8595	48.1102	108.958	212.284	142.938	86.414
ENSG00000110395	CBL	867	158.505	1.78461	UP	0.680468	2.62262	0.00872573	0.0856091	NO	43.5701	54.9602	269.523	33.303	119.587	50.7289	306.336	150.597	350.943	221.93	195.164	142.938	120.98
ENSG00000146143	PRIM2	5558	6.34644	4.06224	UP	1.54883	2.62278	0.00872164	0.0856091	NO	0	0	0	3.84266	20.1175	20.8884	0	6.84533	3.72947	5.16115	0	16.1582	5.76094
ENSG00000151320	AKAP6	9472	23.3343	-2.9217	DOWN	1.11425	-2.62212	0.00873835	0.0856091	NO	159.757	33.1656	0	6.40443	14.5293	29.8405	0	6.84533	0.372947	21.7915	4.56524	9.94352	16.1306
ENSG00000185624	P4HB	5034	835.095	-1.23768	DOWN	0.471995	-2.62222	0.0087358	0.0856091	NO	1135.59	2159.56	887.307	313.817	716.407	746.013	442.761	787.739	773.492	666.362	362.936	836.499	1027.75
ENSG00000212464	SNORA12	677800	5.16557	3.99567	UP	1.52341	2.62285	0.00871976	0.0856091	NO	0	0	713.177	1.28089	2.23528	1.49203	1.24023	0	14.5449	6.30808	332.121	8.70058	19.5872
ENSG00000263155	MYZAP	100820829	7.43088	4.11259	UP	1.56887	2.62137	0.00875765	0.0857514	NO	0	0	0	17.9324	1.11764	7.46013	0	35.2798	7.83189	0	6.84786	7.45764	12.6741
ENSG00000095319	NUP188	23511	57.2032	1.47481	UP	0.562691	2.62099	0.00876747	0.0858007	NO	11.0654	34.1132	51.482	51.2354	46.9409	29.8405	74.4136	65.2939	114.868	88.8865	65.0546	60.9041	49.5441
ENSG00000118689	FOXO3	2309	142.086	-1.49699	DOWN	0.571382	-2.61994	0.00879458	0.0860191	NO	332.654	307.019	59.0528	38.4266	75.9995	59.6811	228.202	125.322	165.961	153.114	110.707	90.7347	100.24
ENSG00000103966	EHD4	30844	210.029	1.89502	UP	0.723364	2.61973	0.00880006	0.0860259	NO	73.3084	46.4319	46.9394	587.927	526.408	244.692	239.364	143.752	271.878	197.271	98.1526	89.4917	164.763
ENSG00000110660	SLC35F2	54733	46.5975	2.30039	UP	0.878354	2.61898	0.00881921	0.0861661	NO	15.215	3.79036	28.7693	40.9883	151.999	82.0615	102.939	30.5407	83.9131	17.2038	17.1196	17.4012	13.8262
ENSG00000067842	ATP2B3	492	4.25918	-4.54099	DOWN	1.73422	-2.61847	0.0088325	0.086249	NO	0	53.065	0	0	0	0	0	0	0	0	0	0	2.30437
ENSG00000241570	PAQR9-AS1	101927832	4.83119	-4.1247	DOWN	1.57556	-2.61793	0.00884654	0.0863392	NO	53.944	1.89518	0	0	0	0	0	0	0	3.44077	2.28262	1.24294	0
ENSG00000171130	ATP6V0E2	155066	118.534	-3.0586	DOWN	1.16861	-2.61729	0.00886298	0.0864526	NO	771.122	256.797	6.0567	103.752	75.9995	111.902	0	28.4344	7.45894	0	19.4023	77.0623	82.9575
ENSG00000185730	ZNF696	79943	29.7425	2.24169	UP	0.85657	2.61706	0.0088692	0.0864663	NO	3.45795	9.4759	78.7371	23.0559	73.7642	29.8405	32.2459	11.0578	4.84831	27.5262	49.0763	28.5876	14.9784
ENSG00000225492	GBP1P1	400759	12.7972	3.69252	UP	1.41235	2.61445	0.00893713	0.0870812	NO	0	0.94759	46.9394	2.56177	4.47056	4.47608	58.2906	22.6422	12.3072	0	10.2718	0	3.45656
ENSG00000152495	CAMK4	814	11.8811	3.65989	UP	1.40073	2.61285	0.00897916	0.0874432	NO	0	0.94759	0	43.5501	4.47056	10.4442	1.24023	7.37189	0	13.7631	42.2284	22.3729	8.06531
ENSG00000104972	LILRB1	10859	94.2142	2.07772	UP	0.795387	2.61221	0.00899582	0.087558	NO	22.8224	23.6897	174.13	274.11	77.1171	123.838	60.7711	168.5	8.95073	45.8769	47.935	63.39	133.654
ENSG00000149534	MS4A2	2206	19.1735	4.13638	UP	1.58386	2.61159	0.00901231	0.087671	NO	0	0	0	74.2914	0	125.33	0	18.9563	0	4.01423	11.4131	3.72882	11.5219
ENSG00000084234	APLP2	334	1517.35	-1.00631	DOWN	0.385391	-2.61113	0.00902425	0.0877396	NO	2590.69	2718.63	1857.89	1854.72	1314.34	1190.64	1504.39	1038.91	937.216	1285.13	780.656	1025.43	1626.89
ENSG00000132465	JCHAIN	3512	16.2628	4.13166	UP	1.58285	2.61027	0.00904696	0.0878176	NO	0	0	0	44.831	12.294	10.4442	0	89.5158	0.372947	42.4362	0	0	11.5219
ENSG00000258757			8.49821	4.1129	UP	1.57562	2.61034	0.00904521	0.0878176	NO	0	0	59.0528	0	1.11764	2.98405	0	8.42502	9.69662	13.1896	12.5544	0	3.45656
ENSG00000280134			7.0639	4.08608	UP	1.56531	2.6104	0.00904352	0.0878176	NO	0	0	10.5992	1.28089	0	2.98405	29.7654	0.526564	23.1227	10.8958	11.4131	1.24294	0
ENSG00000227437	RPS8P4	646119	2.27596	-4.40466	DOWN	1.68777	-2.60975	0.00906091	0.0879055	NO	26.972	0.94759	0	0	0	0	0	0.526564	0	0	1.14131	0	0
ENSG00000198523	PLN	5350	9.22038	4.11491	UP	1.57697	2.60938	0.00907058	0.0879518	NO	0	0	0	0	0	8.95216	0	16.3235	15.6638	3.44077	10.2718	41.017	24.1959
ENSG00000137154	RPS6	6194	2140.02	-1.05786	DOWN	0.405559	-2.60841	0.00909651	0.0881188	NO	3196.52	4498.21	2789.11	1644.66	1400.4	1069.78	1473.39	1865.09	1646.56	1531.72	2918.33	2057.07	1729.43
ENSG00000147100	SLC16A2	6567	24.3725	-2.46163	DOWN	0.943744	-2.60836	0.00909762	0.0881188	NO	86.4486	83.3879	0	2.56177	7.82348	2.98405	19.8436	16.85	2.98358	23.5119	17.1196	36.0453	17.2828
ENSG00000100403	ZC3H7B	23264	98.952	2.06067	UP	0.790164	2.60791	0.00910977	0.0881363	NO	8.99066	40.7464	169.588	62.7634	45.8232	83.5535	168.671	38.4392	20.885	75.1235	272.773	197.628	101.392
ENSG00000124164	VAPB	9217	144.598	1.4652	UP	0.56181	2.60801	0.00910714	0.0881363	NO	20.7477	92.8638	187.758	119.122	127.411	99.9658	218.28	144.278	86.8966	165.73	292.175	200.113	124.436
ENSG00000178150	ZNF114	163071	5.25773	3.99242	UP	1.53099	2.60774	0.00911416	0.0881363	NO	0	0	1.51418	11.528	10.0588	2.98405	0	17.3766	14.172	3.44077	0	4.97176	2.30437
ENSG00000256325	AC025423.1		11.3487	3.72713	UP	1.4294	2.60749	0.00912098	0.0881548	NO	0.691589	0	28.7693	0	0	14.9203	45.8884	11.0578	17.5285	20.6446	3.42393	0	4.60875
ENSG00000168038	ULK4	54986	22.7371	2.86423	UP	1.09862	2.6071	0.00913117	0.0882057	NO	0	5.68554	37.8544	28.1795	0	26.8565	40.9275	18.9563	29.4628	72.8296	10.2718	4.97176	19.5872
ENSG00000034152	MAP2K3	5606	82.4554	1.89767	UP	0.727983	2.60676	0.00914041	0.0882475	NO	16.5981	30.3229	246.811	94.7855	32.4116	104.442	42.1677	20.536	53.3314	78.5642	146.088	89.4917	116.371
ENSG00000123374	CDK2	1017	46.2446	2.5073	UP	0.962278	2.60559	0.00917173	0.0885023	NO	0	16.109	22.7126	8.9662	15.647	58.189	22.3241	33.7001	54.0773	45.3035	158.642	73.3335	92.175
ENSG00000157657	ZNF618	114991	189.224	1.33359	UP	0.511958	2.60488	0.00919062	0.0886369	NO	88.5234	73.912	154.446	299.727	305.116	231.264	78.1342	247.485	303.579	234.546	112.99	182.712	147.48
ENSG00000234380	LINC01426	100506385	7.34858	4.09037	UP	1.57062	2.6043	0.00920623	0.0887398	NO	0	0	0	19.2133	0	17.9043	0	0.526564	22.3768	6.88154	2.28262	13.6723	12.6741
ENSG00000135454	B4GALNT1	2583	14.2469	3.3769	UP	1.29676	2.60411	0.00921125	0.0887405	NO	0	1.89518	0	14.0897	3.35292	25.3644	0	17.9032	9.69662	32.1138	3.42393	49.7176	27.6525
ENSG00000142168	SOD1	6647	666.513	-1.32248	DOWN	0.508121	-2.60269	0.00924956	0.0890617	NO	1615.55	1129.53	688.95	491.86	653.819	399.863	341.062	566.583	271.505	417.48	1236.04	407.684	444.744
ENSG00000242299	AC073861.1		8.97922	-2.6756	DOWN	1.0282	-2.60221	0.00926255	0.089139	NO	44.9533	22.7421	10.5992	0	5.5882	2.98405	0	2.10626	1.11884	8.02846	10.2718	3.72882	4.60875
ENSG00000168487	BMP1	649	304.047	1.90142	UP	0.731002	2.60111	0.00929233	0.0892107	NO	24.8972	147.824	216.527	812.082	221.293	853.439	222	309.619	204.002	157.702	118.696	406.442	258.09
ENSG00000169758	TMEM266	123591	2.68015	-4.34002	DOWN	1.66841	-2.60129	0.00928751	0.0892107	NO	31.1215	0.94759	0	1.28089	0	1.49203	0	0	0	0	0	0	0
ENSG00000175928	LRRN1	57633	2.04096	-4.50364	DOWN	1.73111	-2.60159	0.00927933	0.0892107	NO	0	26.5325	0	0	0	0	0	0	0	0	0	0	0
ENSG00000196932	TMEM26	219623	7.31025	3.50047	UP	1.34565	2.60133	0.0092863	0.0892107	NO	0.691589	0	0	24.3368	15.647	8.95216	0	6.84533	6.3401	2.86731	9.13048	8.70058	11.5219
ENSG00000278893	AC010533.1		18.2762	3.51845	UP	1.35272	2.60101	0.00929485	0.0892107	NO	0	1.89518	0	78.134	70.4113	23.8724	0	12.111	10.0696	4.58769	21.6849	13.6723	1.15219
ENSG00000200345	RNU6-485P	106481333	3.7925	-3.85657	DOWN	1.48287	-2.60075	0.00930205	0.089232	NO	8.99066	33.1656	0	0	1.11764	0	0	0	3.72947	16.0569	0	0	1.15219
ENSG00000171617	ENC1	8507	55.3038	2.47952	UP	0.953478	2.6005	0.00930876	0.0892488	NO	0.691589	18.9518	80.2513	20.4942	15.647	19.3963	101.699	40.0188	36.9217	26.3792	154.077	180.226	24.1959
ENSG00000247131			2.80753	-4.39758	DOWN	1.6912	-2.60026	0.00931519	0.0892627	NO	22.8224	11.3711	0	0	0	0	0	0	0	0	0	0	2.30437
ENSG00000267575	LOC101927151	101927151	31.2209	-2.15252	DOWN	0.828556	-2.59791	0.00937923	0.0898284	NO	164.598	26.5325	0	19.2133	8.94112	26.8565	18.6034	43.1782	13.4261	25.8058	17.1196	17.4012	24.1959
ENSG00000073146	MOV10L1	54456	8.43673	4.09687	UP	1.57721	2.59755	0.00938925	0.0898764	NO	0	0	0	29.4604	0	1.49203	0	20.536	0.372947	7.455	28.5327	14.9153	6.91312
ENSG00000170153	RNF150	57484	26.165	-2.78151	DOWN	1.07196	-2.59478	0.00946504	0.0905536	NO	125.869	80.5451	0	8.9662	1.11764	26.8565	1.24023	10.5313	0.745894	32.6873	11.4131	13.6723	26.5003
ENSG00000080845	DLGAP4	22839	178.409	1.77994	UP	0.686121	2.59421	0.00948086	0.0906279	NO	22.1309	89.0734	68.1379	245.93	169.881	563.986	155.028	230.635	103.306	164.583	78.7503	242.373	185.502
ENSG00000197381	ADARB1	104	143.474	2.0786	UP	0.801269	2.59414	0.0094829	0.0906279	NO	23.514	47.3795	3.02835	327.907	158.705	243.2	231.922	158.496	131.277	80.8581	85.5982	188.927	184.35
ENSG00000108219	TSPAN14	81619	383.427	1.41645	UP	0.546428	2.5922	0.00953655	0.0910714	NO	222.692	87.1782	348.26	666.061	678.407	646.047	414.235	263.282	461.335	246.588	168.914	320.679	460.875
ENSG00000133935	ERG28	11161	28.6743	-2.11649	DOWN	0.816519	-2.59209	0.00953946	0.0910714	NO	145.234	27.4801	0	14.0897	5.5882	16.4123	26.0447	30.0141	18.6473	17.2038	23.9675	27.3447	20.7394
ENSG00000078114	NEBL	10529	40.0046	-1.87794	DOWN	0.72468	-2.59141	0.00955836	0.0911652	NO	80.9159	134.558	27.2552	71.7296	12.294	31.3326	38.447	50.0236	8.20483	17.7773	11.4131	21.13	14.9784
ENSG00000184599	FAM19A3	284467	4.37364	-4.04399	DOWN	1.56056	-2.59137	0.00955944	0.0911652	NO	40.8038	8.52831	0	0	0	1.49203	0	0	0	0	0	3.72882	2.30437
ENSG00000242622			21.4332	2.24777	UP	0.867485	2.59113	0.00956601	0.0911793	NO	6.2243	2.84277	54.5103	23.0559	30.1763	16.4123	37.2068	51.6032	7.45894	15.4835	12.5544	4.97176	16.1306
ENSG00000049239	H6PD	9563	309.391	-1.90184	DOWN	0.734036	-2.59093	0.0095717	0.0911852	NO	480.654	1206.28	43.9111	413.726	288.351	583.382	111.62	173.766	113.376	72.2561	120.979	191.413	222.372
ENSG00000175868	CALCB	797	1.96837	-4.48342	DOWN	1.73105	-2.59	0.0095976	0.0913834	NO	25.5888	0	0	0	0	0	0	0	0	0	0	0	0
ENSG00000123685	BATF3	55509	15.6757	3.1422	UP	1.21329	2.58982	0.00960274	0.0913838	NO	0	2.84277	43.9111	37.1457	7.82348	22.3804	0	12.111	1.11884	45.8769	11.4131	9.94352	9.2175
ENSG00000005302	MSL3	10943	148.72	1.23784	UP	0.478048	2.58937	0.00961515	0.091405	NO	72.6169	63.4885	305.863	170.358	149.764	99.9658	231.922	116.897	206.986	161.716	131.251	96.9494	125.588
ENSG00000087088	BAX	581	903.197	1.79814	UP	0.694433	2.58937	0.00961515	0.091405	NO	296	257.744	893.363	1407.69	814.759	3457.03	559.342	382.285	498.257	388.233	1127.61	522.035	1137.21
ENSG00000006118	TMEM132A	54972	143.818	-2.41332	DOWN	0.932484	-2.58805	0.009652	0.0916582	NO	643.178	339.237	0	69.1678	46.9409	135.774	62.0113	110.578	162.605	41.8627	6.84786	145.424	106.001
ENSG00000169718	DUS1L	64118	139.53	2.03159	UP	0.784954	2.58816	0.00964904	0.0916582	NO	16.5981	54.9602	96.9072	418.85	117.352	462.528	74.4136	116.897	83.5401	76.2704	38.8045	108.136	148.632
ENSG00000163697	APBB2	323	113.415	1.6623	UP	0.642356	2.58782	0.0096585	0.0916715	NO	5.53271	72.0168	52.9961	122.965	99.4699	144.727	119.062	122.689	173.793	98.0619	120.979	203.842	138.262
ENSG00000149218	ENDOD1	23052	120.226	-1.2027	DOWN	0.465296	-2.58481	0.00974323	0.092378	NO	224.075	241.635	99.9356	71.7296	167.646	125.33	63.2515	127.428	49.229	100.929	90.1634	125.537	76.0444
ENSG00000156381	ANKRD9	122416	97.8726	-1.46684	DOWN	0.567453	-2.58496	0.00973911	0.092378	NO	306.374	126.029	87.8222	81.9767	100.588	158.155	42.1677	66.347	50.7208	71.6827	49.0763	32.3165	99.0881
ENSG00000147251	DOCK11	139818	53.0043	2.71067	UP	1.04901	2.58401	0.00976578	0.0924453	NO	0	15.1614	0	40.9883	24.5881	31.3326	105.419	106.892	40.2783	136.484	31.9567	84.52	71.4356
ENSG00000165914	TTC7B	145567	33.994	1.68416	UP	0.651693	2.58429	0.00975804	0.0924453	NO	6.91589	16.109	30.2835	10.2471	45.8232	44.7608	40.9275	64.7673	29.0899	50.4646	19.4023	49.7176	33.4134
ENSG00000174963	ZIC4	84107	13.7916	4.09437	UP	1.58449	2.58404	0.00976513	0.0924453	NO	0	0	0	101.19	0	10.4442	11.162	15.2703	0	8.02846	0	28.5876	4.60875
ENSG00000246430	LINC00968	100507632	4.19668	-4.40479	DOWN	1.70586	-2.58215	0.00981857	0.092896	NO	49.7944	1.89518	0	0	0	0	0	0	0	2.86731	0	0	0
ENSG00000226816	AC005082.1		14.5099	3.79243	UP	1.46981	2.58022	0.00987367	0.0933681	NO	0.691589	0	80.2513	8.9662	8.94112	7.46013	0	40.0188	0	5.73461	31.9567	0	4.60875
ENSG00000138772	ANXA3	306	4.58978	-3.9983	DOWN	1.55016	-2.57928	0.00990076	0.0933924	NO	29.7383	21.7946	0	0	0	0	0	0	0	0	2.28262	1.24294	4.60875
ENSG00000169926	KLF13	51621	164.908	1.71122	UP	0.66336	2.57962	0.00989102	0.0933924	NO	30.4299	77.7023	227.126	69.1678	59.2349	137.266	204.637	62.6611	137.617	308.522	315.001	275.933	238.503
ENSG00000171695	LKAAEAR1	198437	1.91517	-4.4647	DOWN	1.73099	-2.57928	0.00990076	0.0933924	NO	24.8972	0	0	0	0	0	0	0	0	0	0	0	0
ENSG00000196372	ASB13	79754	30.4054	-2.41376	DOWN	0.935847	-2.57922	0.00990226	0.0933924	NO	165.29	42.6415	0	28.1795	5.5882	16.4123	50.8493	11.0578	37.6676	5.73461	7.98917	11.1865	12.6741
ENSG00000274976			1.91517	-4.4647	DOWN	1.73099	-2.57928	0.00990076	0.0933924	NO	24.8972	0	0	0	0	0	0	0	0	0	0	0	0
ENSG00000275549	STPG3-AS1	100129722	4.21659	-4.37787	DOWN	1.69771	-2.57869	0.00991765	0.0934885	NO	51.1776	0	0	0	0	0	0	0	0	0	0	2.48588	1.15219
ENSG00000261801	LOXL1-AS1	100287616	16.3626	-3.15267	DOWN	1.22276	-2.57832	0.0099282	0.0935387	NO	67.0841	79.5975	0	10.2471	5.5882	10.4442	0	10.0047	0	0	5.70655	13.6723	10.3697
ENSG00000113369	ARRDC3	57561	155.934	-1.70263	DOWN	0.660519	-2.57772	0.00994556	0.0936532	NO	154.224	620.671	219.555	64.0443	42.4703	43.2688	128.983	83.7236	69.7411	173.185	174.62	83.277	169.372
ENSG00000247199	LOC102546294	102546294	4.53754	-4.20541	DOWN	1.63196	-2.57691	0.00996885	0.0938233	NO	50.486	2.84277	0	0	2.23528	0	0	0	0	0	3.42393	0	0
ENSG00000271576			3.91585	-3.73852	DOWN	1.45102	-2.57647	0.00998147	0.0938928	NO	34.5795	6.63313	0	0	1.11764	1.49203	0	0	0	0	1.14131	2.48588	3.45656
ENSG00000089157	RPLP0	6175	3273.49	-1.69688	DOWN	0.658663	-2.57625	0.00998779	0.093903	NO	7275.52	8948.09	3983.8	301.008	1496.52	841.503	2435.8	4018.73	3740.66	2834.62	2557.67	2209.95	1911.48
ENSG00000105357	MYH14	79784	27.5755	-3.00991	DOWN	1.16928	-2.57417	0.0100482	0.0944218	NO	179.813	55.9078	0	49.9545	16.7646	5.96811	29.7654	3.68595	4.47536	2.29385	0	8.70058	1.15219
ENSG00000007129	CEACAM21	90273	7.44917	3.40179	UP	1.32172	2.57375	0.0100603	0.0944853	NO	0	0.94759	0	14.0897	7.82348	20.8884	0	17.3766	4.84831	5.16115	10.2718	6.2147	9.2175
ENSG00000127528	KLF2	10365	194.986	2.48596	UP	0.966202	2.57292	0.0100844	0.0946625	NO	52.5608	15.1614	516.334	15.3706	64.8231	32.8246	207.118	53.7095	182.744	256.337	883.373	155.368	99.0881
ENSG00000102001	CACNA1F	778	3.08022	-4.06059	DOWN	1.5784	-2.5726	0.0100938	0.0947014	NO	29.0467	5.68554	1.51418	0	0	1.49203	0	0	0	0	0	0	2.30437
ENSG00000260859			9.03504	4.06695	UP	1.58149	2.57159	0.0101232	0.0949279	NO	0	0	24.2268	11.528	3.35292	2.98405	0	16.85	0	51.6115	1.14131	0	5.76094
ENSG00000166225	FRS2	10818	46.1899	-2.21148	DOWN	0.860045	-2.57135	0.0101303	0.0949441	NO	199.178	90.021	0	37.1457	25.7057	47.7448	42.1677	4.21251	17.5285	32.6873	58.2068	28.5876	17.2828
ENSG00000185477	GPRIN3	285513	78.455	1.52204	UP	0.591976	2.57112	0.0101371	0.0949583	NO	41.4953	17.0566	49.9678	99.9091	80.4701	86.5375	150.067	36.3329	55.942	147.38	71.9025	58.4182	124.436
ENSG00000101040	ZMYND8	23613	161.224	-1.26791	DOWN	0.49334	-2.57005	0.0101684	0.0952022	NO	242.748	404.621	39.3686	169.077	181.058	105.934	125.263	166.921	179.387	101.503	102.718	152.882	124.436
ENSG00000225030			1.86197	-4.44544	DOWN	1.73093	-2.56824	0.0102216	0.0956502	NO	24.2056	0	0	0	0	0	0	0	0	0	0	0	0
ENSG00000114013	CD86	942	56.6697	1.84794	UP	0.7197	2.56765	0.0102391	0.0957146	NO	3.45795	30.3229	104.478	85.8193	77.1171	73.1093	18.6034	57.3954	67.1304	31.5404	42.2284	36.0453	109.458
ENSG00000151790	TDO2	6999	12.0081	3.63602	UP	1.41606	2.5677	0.0102377	0.0957146	NO	0	0.94759	0	0	13.4117	2.98405	0	56.8689	18.2744	26.9527	14.837	14.9153	6.91312
ENSG00000083544	TDRD3	81550	67.4143	-1.06012	DOWN	0.413233	-2.56542	0.0103051	0.0962812	NO	150.766	91.9162	72.6804	57.6399	63.7055	40.2847	43.4079	67.9267	61.5362	55.0523	45.6524	82.0341	43.7831
ENSG00000099860	GADD45B	4616	75.1551	-2.20302	DOWN	0.858915	-2.56489	0.0103208	0.096378	NO	190.879	278.591	93.8789	2.56177	10.0588	28.3485	19.8436	47.9173	10.0696	59.0665	656.253	98.1923	69.1312
ENSG00000174738	NR1D2	9975	193.597	1.33443	UP	0.52036	2.56444	0.0103342	0.0964527	NO	111.346	54.0126	261.952	213.908	208.999	323.77	385.71	122.163	259.571	141.645	110.707	162.825	160.154
ENSG00000187479	C11orf96	387763	613.636	2.34827	UP	0.915922	2.56384	0.0103522	0.0965707	NO	0.691589	240.688	676.836	133.212	249.234	1022.04	386.95	610.814	738.062	1355.09	472.502	945.878	1145.27
ENSG00000111224	PARP11	57097	50.2187	2.05331	UP	0.801031	2.56333	0.0103673	0.0966196	NO	0	25.5849	109.021	39.7075	93.8817	64.1571	38.447	78.458	39.1594	34.9812	39.9458	42.26	47.2397
ENSG00000277450			5.21692	-3.73167	DOWN	1.45581	-2.5633	0.0103682	0.0966196	NO	49.1028	5.68554	0	1.28089	2.23528	5.96811	0	0	0	0	0	1.24294	2.30437
ENSG00000132824	SERINC3	10955	414.655	1.10975	UP	0.43301	2.56288	0.0103807	0.0966858	NO	193.645	220.788	248.325	553.343	507.408	356.594	796.225	511.293	505.716	451.888	328.697	425.086	291.503
ENSG00000146411	SLC2A12	154091	48.1925	-4.3	DOWN	1.67845	-2.56189	0.0104105	0.0969125	NO	413.57	162.985	0	38.4266	0	0	0	0.526564	0	0	1.14131	8.70058	1.15219
ENSG00000164125	FAM198B	51313	235.126	1.79943	UP	0.702536	2.56133	0.0104272	0.0970174	NO	32.5047	111.816	234.697	47.3928	139.705	68.6332	186.034	341.213	397.934	375.044	372.067	340.566	409.026
ENSG00000180448	ARHGAP45	23526	78.7132	1.84412	UP	0.720387	2.5599	0.0104702	0.097367	NO	22.8224	23.6897	222.584	19.2133	39.1174	73.1093	65.732	129.535	71.6058	36.1281	116.414	54.6894	148.632
ENSG00000131143	COX4I1	1327	559.467	-1.15	DOWN	0.449347	-2.55928	0.010489	0.0974416	NO	1257.31	852.831	528.447	422.692	561.055	686.332	230.682	620.819	258.825	337.195	612.883	403.956	500.049
ENSG00000186567	CEACAM19	56971	13.8133	-2.34857	DOWN	0.917627	-2.55939	0.0104856	0.0974416	NO	61.5514	30.3229	0	8.9662	4.47056	8.95216	76.894	8.42502	2.61063	11.4692	1.14131	7.45764	23.0437
ENSG00000205744	DENND1C	79958	13.0042	3.65358	UP	1.42798	2.55856	0.0105106	0.0975913	NO	0	0.94759	0	46.1119	21.2352	47.7448	0	5.26564	6.71304	3.44077	0	9.94352	27.6525
ENSG00000177173	NAP1L4P1	728589	13.4825	4.05905	UP	1.58751	2.55687	0.0105619	0.0979155	NO	0	0	75.7088	2.56177	0	7.46013	68.2124	0	0	12.0427	2.28262	1.24294	5.76094
ENSG00000274164	RNA5SP439	106479014	1.80877	-4.42561	DOWN	1.73086	-2.55688	0.0105616	0.0979155	NO	23.514	0	0	0	0	0	0	0	0	0	0	0	0
ENSG00000280320			1.80877	-4.42561	DOWN	1.73086	-2.55688	0.0105616	0.0979155	NO	23.514	0	0	0	0	0	0	0	0	0	0	0	0
ENSG00000081320	STK17B	9262	69.0843	1.8492	UP	0.723303	2.55661	0.0105699	0.0979392	NO	1.38318	39.7988	43.9111	92.2238	72.6466	47.7448	83.0951	45.811	57.4338	130.749	124.403	93.2205	65.6747
ENSG00000103175	WFDC1	58189	73.9854	-2.95256	DOWN	1.15523	-2.55583	0.0105936	0.0981048	NO	619.664	2.84277	0	8.9662	27.941	49.2369	73.1733	48.9704	0.372947	45.3035	26.2501	36.0453	23.0437
ENSG00000105290	APLP1	333	14.8833	-3.80264	DOWN	1.48803	-2.55548	0.0106042	0.0981048	NO	89.215	71.0692	0	3.84266	0	8.95216	0	0	0	0	0	11.1865	9.2175
ENSG00000213719	CLIC1	1192	1752.52	0.913171	UP	0.357328	2.55555	0.010602	0.0981048	NO	950.243	1043.3	2761.86	1081.07	1815.05	2318.61	2092.26	1764.52	1878.53	1762.25	1424.35	1701.59	2189.16
ENSG00000064490	RFXANK	8625	108.661	1.64995	UP	0.645982	2.55417	0.0106442	0.0984249	NO	29.7383	44.5367	207.442	183.167	191.116	235.74	95.4974	92.6752	91.7449	77.9908	45.6524	75.8194	41.4787
ENSG00000275439	ENSG00000275439		20.0427	3.7911	UP	1.48457	2.55366	0.0106596	0.0985165	NO	0	0.94759	101.45	16.6515	31.2939	79.0774	12.4023	0	0	0	6.84786	4.97176	6.91312
ENSG00000183831	ANKRD45	339416	5.02186	3.91736	UP	1.53416	2.55342	0.0106671	0.0985348	NO	0	0	0	2.56177	2.23528	19.3963	12.4023	0	7.83189	6.88154	3.42393	2.48588	8.06531
ENSG00000176853	FAM91A1	157769	118.453	1.47224	UP	0.576808	2.55239	0.0106987	0.098776	NO	40.1122	52.1174	196.843	53.7972	74.8819	46.2528	148.827	111.105	147.314	136.484	220.273	200.113	111.762
ENSG00000140264	SERF2	10169	650.342	-0.931957	DOWN	0.365299	-2.55122	0.0107348	0.0990582	NO	1304.34	883.153	661.695	461.119	470.526	725.125	543.219	534.462	432.245	459.916	439.404	835.256	703.986
ENSG00000150938	CRIM1	51232	170.03	-1.5614	DOWN	0.612071	-2.55102	0.0107409	0.0990637	NO	439.851	348.713	72.6804	98.6282	80.4701	129.806	114.101	76.8783	75.7082	76.2704	108.424	364.182	224.677
ENSG00000152061	RABGAP1L	9910	146.805	-1.3459	DOWN	0.52768	-2.5506	0.0107539	0.0991326	NO	493.103	119.396	122.648	116.561	79.3524	107.426	66.9722	158.496	139.482	125.588	195.164	109.379	74.8922
ENSG00000187678	SPRY4	81848	21.5796	3.14219	UP	1.23217	2.55012	0.0107685	0.0992158	NO	0	3.79036	49.9678	44.831	0	37.3007	14.8827	0.526564	18.6473	37.8485	2.28262	49.7176	20.7394
ENSG00000122786	CALD1	800	11914.2	1.2663	UP	0.496654	2.54967	0.0107826	0.099244	NO	7269.98	3428.38	10809.7	11177	21087.6	7142.33	15280.8	17598.3	12607.5	15352.1	13460.6	14901.6	4768.9
ENSG00000188338	SLC38A3	10991	19.5227	-3.60382	DOWN	1.41336	-2.54983	0.0107775	0.099244	NO	154.916	46.4319	0	0	26.8234	0	0	0	10.4425	8.02846	3.42393	3.72882	0
ENSG00000113163	COL4A3BP	10087	223.382	-1.04971	DOWN	0.411742	-2.54945	0.0107894	0.0992557	NO	431.552	369.56	199.871	203.661	136.352	125.33	284.012	205.36	280.456	228.811	170.055	132.995	135.958
ENSG00000162913	OBSCN-AS1	574407	4.96996	-3.75666	DOWN	1.47403	-2.54856	0.0108169	0.0994581	NO	22.8224	30.3229	0	0	0	4.47608	0	0	0	3.44077	0	1.24294	2.30437
ENSG00000197959	DNM3	26052	25.2722	2.34578	UP	0.920534	2.54828	0.0108257	0.0994874	NO	9.68225	0	16.6559	42.2692	49.1762	5.96811	52.0895	63.1877	10.0696	18.3508	19.4023	18.6441	23.0437
ENSG00000110427	KIAA1549L	25758	6.49848	3.99543	UP	1.56814	2.54788	0.010838	0.0995495	NO	0	0	0	0	12.294	14.9203	183.553	3.15938	0	12.6162	3.42393	27.3447	5.76094
ENSG00000159423	ALDH4A1	8659	93.0014	-2.0103	DOWN	0.789411	-2.54658	0.0108783	0.0998177	NO	406.654	126.977	54.5103	74.2914	83.823	113.394	1.24023	92.1487	32.4464	50.4646	37.6632	39.7741	95.6315
ENSG00000267102			5.57945	3.94969	UP	1.55093	2.54666	0.010876	0.0998177	NO	0	0	0	14.0897	3.35292	13.4282	1.24023	16.3235	0	12.0427	1.14131	7.45764	3.45656
ENSG00000198814	GK	2710	10.564	3.14146	UP	1.23379	2.54617	0.0108911	0.0998844	NO	0	1.89518	0	24.3368	12.294	10.4442	37.2068	12.6375	0.745894	11.4692	4.56524	13.6723	8.06531
ENSG00000186918	ZNF395	55893	72.0236	-2.36414	DOWN	0.928692	-2.54567	0.0109069	0.099978	NO	73.3084	409.359	0	39.7075	33.5292	34.3166	94.2572	8.42502	38.0406	15.4835	49.0763	34.8023	106.001
ENSG00000082074	FYB1	2533	317.242	1.64696	UP	0.647469	2.54369	0.0109688	0.100346	NO	174.28	42.6415	261.952	577.679	236.94	461.036	182.313	375.44	164.47	392.248	114.131	415.142	725.878
ENSG00000155265	GOLGA7B	401647	7.59934	-3.61893	DOWN	1.42261	-2.54386	0.0109634	0.100346	NO	34.5795	43.5891	0	1.28089	2.23528	4.47608	0	0	0	0	4.56524	0	8.06531
ENSG00000275131			5.68343	-3.48869	DOWN	1.3715	-2.5437	0.0109686	0.100346	NO	50.486	6.63313	0	0	2.23528	0	79.3745	6.31877	0	0	3.42393	1.24294	2.30437
ENSG00000280434	AL031595.3		61.0939	2.01647	UP	0.79274	2.54367	0.0109694	0.100346	NO	0.691589	31.2705	28.7693	66.6061	111.764	129.806	45.8884	68.4533	66.0116	95.1946	52.5002	22.3729	74.8922
ENSG00000141294	LRRC46	90506	2.16191	-4.38707	DOWN	1.72517	-2.54298	0.0109911	0.100473	NO	22.8224	3.79036	0	0	0	1.49203	0	0	0	0	0	0	0
ENSG00000150764	DIXDC1	85458	130.604	-1.31645	DOWN	0.517703	-2.54287	0.0109945	0.100473	NO	256.58	279.539	136.276	108.875	231.351	132.79	88.056	110.052	79.0647	64.2277	93.5874	62.147	55.305
ENSG00000255100	LOC101928837	101928837	8.526	-3.81697	DOWN	1.50181	-2.54159	0.0110351	0.100792	NO	73.3084	18.9518	0	7.68531	0	0	0	0	0	0	2.28262	7.45764	1.15219
ENSG00000072071	ADGRL1	22859	82.946	1.46051	UP	0.574848	2.54069	0.0110633	0.100862	NO	15.215	50.2222	96.9072	33.303	58.1173	108.918	132.704	108.999	103.679	56.1992	79.8917	145.424	88.7184
ENSG00000099385	BCL7C	9274	42.371	1.65764	UP	0.652357	2.541	0.0110537	0.100862	NO	8.99066	19.8994	62.0812	14.0897	49.1762	99.9658	54.5699	28.4344	46.2454	26.3792	30.8154	57.1753	53.0006
ENSG00000167749	KLK4	9622	1.7494	-4.39758	DOWN	1.73077	-2.54082	0.0110591	0.100862	NO	0	22.7421	0	0	0	0	0	0	0	0	0	0	0
ENSG00000225889	AC012368.1		6.27053	3.98108	UP	1.56696	2.54064	0.0110651	0.100862	NO	0	0	0	0	2.23528	8.95216	11.162	0	22.0039	8.02846	3.42393	4.97176	20.7394
ENSG00000162244	RPL29	6159	156.097	-1.37542	DOWN	0.541497	-2.54003	0.0110844	0.100986	NO	265.57	396.092	34.826	121.684	124.058	149.203	131.464	233.794	96.5933	102.076	66.1959	142.938	164.763
ENSG00000130540	SULT4A1	25830	2.71083	-4.31481	DOWN	1.69911	-2.53945	0.0111028	0.101	NO	8.29907	24.6373	0	0	0	0	0	0	0	0	0	0	2.30437
ENSG00000135778	NTPCR	84284	61.7679	-1.29608	DOWN	0.51034	-2.53965	0.0110964	0.101	NO	105.122	144.981	48.4536	44.831	35.7645	62.6651	88.056	23.1688	32.8193	34.9812	55.9242	55.9323	70.2834
ENSG00000280321			9.98572	3.53059	UP	1.39023	2.53957	0.0110989	0.101	NO	0	0.94759	0	26.8986	30.1763	13.4282	0	0.526564	26.4792	10.8958	3.42393	12.4294	4.60875
ENSG00000168386	FILIP1L	11259	802.756	1.41639	UP	0.557935	2.53863	0.0111287	0.101184	NO	257.271	392.302	366.43	850.508	964.523	540.114	1694.15	1394.34	700.767	1370.57	399.458	892.431	612.964
ENSG00000117525	F3	2152	27.8492	-3.15429	DOWN	1.24265	-2.53835	0.0111378	0.101216	NO	174.28	76.7548	0	20.4942	0	5.96811	0	3.15938	0.372947	14.3365	5.70655	45.9888	14.9784
ENSG00000212993	POU5F1B	5462	2.09638	-4.39799	DOWN	1.73308	-2.53767	0.0111593	0.10136	NO	24.2056	1.89518	0	0	0	0	0	0	0	0	0	0	1.15219
ENSG00000061273	HDAC7	51564	3394.47	1.23837	UP	0.488313	2.53602	0.0112121	0.101634	NO	1573.37	1533.2	3948.97	6947.52	4852.79	3085.51	3038.55	3009.31	4759.55	3819.25	3382.84	1190.74	2986.47
ENSG00000077713	SLC25A43	203427	7.03111	3.35146	UP	1.32139	2.53631	0.0112028	0.101634	NO	0	0.94759	0	5.12354	11.1764	13.4282	6.20113	13.6907	15.6638	4.58769	0	13.6723	6.91312
ENSG00000125834	STK35	140901	103.323	-2.01549	DOWN	0.794691	-2.53619	0.0112066	0.101634	NO	141.084	453.895	93.8789	65.3252	69.2937	104.442	0	65.2939	80.5565	72.8296	39.9458	78.3053	78.3487
ENSG00000215068	LOC153684	153684	9.51911	4.02334	UP	1.58646	2.53604	0.0112113	0.101634	NO	0	0	0	25.6177	31.2939	14.9203	0	0	2.98358	0	19.4023	9.94352	19.5872
ENSG00000275888			13.9906	-3.29052	DOWN	1.29787	-2.53533	0.0112341	0.101782	NO	74.6916	56.8554	15.1418	0	13.4117	4.47608	1.24023	0	0	10.3223	2.28262	0	3.45656
ENSG00000198482	ZNF808	388558	48.1856	1.58331	UP	0.624898	2.53371	0.0112862	0.102202	NO	5.53271	29.3753	59.0528	46.1119	67.0584	49.2369	96.7376	30.5407	31.7005	38.4219	82.1743	39.7741	50.6962
ENSG00000153060	TEKT5	146279	1.70237	-4.38407	DOWN	1.73072	-2.53309	0.0113063	0.102333	NO	22.1309	0	0	0	0	0	0	0	0	0	0	0	0
ENSG00000126822	PLEKHG3	26030	144.282	-1.71347	DOWN	0.676873	-2.53145	0.0113591	0.1025	NO	239.981	480.428	136.276	204.942	109.529	262.597	48.3688	99.5205	41.3971	77.9908	42.2284	45.9888	86.414
ENSG00000134779	TPGS2	25941	100.557	-1.72667	DOWN	0.682009	-2.53174	0.01135	0.1025	NO	336.804	168.671	13.6276	53.7972	88.2935	165.615	33.4861	44.2314	58.9256	83.7254	42.2284	142.938	74.8922
ENSG00000251348	HSPD1P11	100359396	29.1726	-3.30562	DOWN	1.30575	-2.53158	0.0113551	0.1025	NO	146.617	129.82	0	25.6177	2.23528	7.46013	0	0	0	29.2465	23.9675	6.2147	8.06531
ENSG00000267506	LOC100507351		8.43955	4.01455	UP	1.58552	2.53201	0.0113412	0.1025	NO	0	0	0	42.2692	1.11764	11.9362	0	31.0673	0	1.72038	4.56524	12.4294	4.60875
ENSG00000272145	NFYC-AS1	100130557	5.55983	3.93231	UP	1.55321	2.53173	0.0113502	0.1025	NO	0	0	0	5.12354	15.647	14.9203	0	13.1641	3.35652	0	6.84786	7.45764	5.76094
ENSG00000274265	AC245297.3		8.31889	4.01443	UP	1.58528	2.53232	0.011331	0.1025	NO	0	0	0	0	0	13.4282	35.9666	5.7922	12.3072	7.455	0	28.5876	4.60875
ENSG00000136807	CDK9	1025	36.4249	2.20854	UP	0.872757	2.53054	0.0113889	0.102717	NO	4.84112	11.3711	7.57088	12.8089	48.0585	8.95216	84.3354	21.0626	46.2454	46.4504	120.979	28.5876	32.2612
ENSG00000054965	FAM168A	23201	46.9154	2.32487	UP	0.918926	2.52999	0.0114066	0.102774	NO	0	18.9518	57.5387	147.302	35.7645	40.2847	22.3241	15.7969	19.7662	42.4362	86.7395	90.7347	32.2612
ENSG00000154556	SORBS2	8470	237.857	-1.56908	DOWN	0.62018	-2.53005	0.0114048	0.102774	NO	745.533	363.874	33.3119	120.403	150.881	140.25	276.57	306.46	167.453	115.839	318.425	228.701	124.436
ENSG00000146267	FAXC	84553	7.63987	-3.77207	DOWN	1.49202	-2.52816	0.0114662	0.103207	NO	19.3645	62.5409	0	0	0	2.98405	0	0	0	0	3.42393	8.70058	2.30437
ENSG00000162711	NLRP3	114548	13.0088	3.2767	UP	1.29602	2.52828	0.0114622	0.103207	NO	0	1.89518	3.02835	29.4604	27.941	14.9203	0	17.3766	0	27.5262	12.5544	13.6723	20.7394
ENSG00000006747	SCIN	85477	99.3509	2.1587	UP	0.853933	2.52795	0.0114731	0.103217	NO	35.9626	9.4759	12.1134	412.445	80.4701	82.0615	171.151	106.892	49.9749	86.5927	57.0655	151.639	35.7178
ENSG00000132199	ENOSF1	55556	123.624	-1.46692	DOWN	0.580369	-2.52757	0.0114855	0.103277	NO	256.58	291.858	19.6843	175.481	154.234	101.458	86.8158	136.907	83.5401	77.4173	86.7395	53.4464	82.9575
ENSG00000167524	RSKR	124923	28.2959	2.36025	UP	0.933885	2.52735	0.0114928	0.103291	NO	0.691589	10.4235	22.7126	46.1119	51.4114	40.2847	74.4136	10.0047	17.9015	2.29385	21.6849	42.26	27.6525
ENSG00000124006	OBSL1	23363	126.8	-2.20965	DOWN	0.874638	-2.52636	0.011525	0.103529	NO	507.626	288.067	0	94.7855	103.941	174.567	152.548	40.5454	62.6551	18.9242	51.3589	80.7911	72.5878
ENSG00000140839	CLEC18B	497190	7.45262	4.00143	UP	1.58454	2.52529	0.0115603	0.103744	NO	0	0	0	20.4942	6.70584	8.95216	40.9275	4.21251	0	0	2.28262	8.70058	4.60875
[truncated: 58,200 more rows]

## Sheet: SuppTable3B.DIFF. EXPRESSED
ENSEMBL_ID	Gene_symbol	Entrezgene	BaseMean	Log2FoldChange	Log2FoldChange	lfcSE	stat	P-value	FDR	Significant	1	2	3	4	5	6	7	8	9	10	11	12	13
ENSG00000103355	PRSS33	260429	200.799	-11.2202	DOWN	0.893073	-12.5636	3.34917e-36	6.0111e-32	YES	1690.94	916.319	0	2.56177	0	0	0	0	0	0.573461	0	0	0
ENSG00000118271	TTR	7276	8805.19	-12.4553	DOWN	1.00503	-12.393	2.85173e-35	2.55914e-31	YES	102938	11474.4	1.51418	12.8089	4.47056	0	18.6034	9.47815	2.98358	2.29385	3.42393	0	0
ENSG00000187498	COL4A1	1282	3482.01	5.65849	UP	0.500669	11.3018	1.28483e-29	7.6867e-26	YES	62.9346	86.2307	4730.28	3925.91	3476.98	3631.59	2957.94	2738.66	3129.02	5314.27	2849.85	9634.03	2728.38
ENSG00000083067	TRPM3	80036	529.583	-10.503	DOWN	0.953358	-11.0169	3.16907e-28	1.42196e-24	YES	5574.9	1293.46	1.51418	2.56177	0	2.98405	0	0.526564	0	0.573461	1.14131	0	6.91312
ENSG00000184113	CLDN5	7122	2833.27	10.309	UP	0.951429	10.8353	2.34234e-27	8.40805e-24	YES	2.07477	0	2512.02	4645.77	9683.23	7017	3032.35	2494.86	2976.86	1236.96	1012.34	408.927	1810.09
ENSG00000154133	ROBO4	54538	659.52	8.19967	UP	0.762443	10.7545	5.6457e-27	1.68882e-23	YES	3.45795	0	598.099	887.654	1474.17	1210.03	585.387	801.43	1121.82	535.04	381.197	420.114	555.354
ENSG00000101384	JAG1	182	396.989	6.42289	UP	0.601478	10.6785	1.283e-26	3.2896e-23	YES	1.38318	8.52831	408.827	552.062	507.408	396.879	679.644	360.17	523.245	327.447	413.154	732.092	250.025
ENSG00000174059	CD34	947	755.769	8.86301	UP	0.859843	10.3077	6.50338e-25	1.309e-21	YES	2.07477	0	539.046	400.917	625.878	783.314	868.158	1506.5	1938.95	814.889	313.86	790.51	1240.91
ENSG00000249669	CARMN	728264	621.803	8.05437	UP	0.78146	10.3068	6.56395e-25	1.309e-21	YES	2.76636	0.94759	343.718	1660.03	1051.7	1289.11	705.689	619.239	381.152	528.731	526.144	513.334	460.875
ENSG00000132688	NES	10763	1015.17	4.62507	UP	0.457692	10.1052	5.23864e-24	9.4023e-21	YES	48.4112	42.6415	784.343	1373.11	1473.05	1526.34	1861.58	1175.29	1087.14	1510.5	575.22	896.16	843.401
ENSG00000261371	PECAM1	5175	1171.39	5.00579	UP	0.500776	9.99607	1.58569e-23	2.58728e-20	YES	60.8598	18.0042	1683.76	1319.31	1388.11	1499.49	964.896	1694.48	2168.31	861.913	1057.99	761.923	1749.02
ENSG00000149564	ESAM	90952	785.237	8.50755	UP	0.860395	9.88795	4.69529e-23	7.02258e-20	YES	2.07477	0.94759	832.796	260.02	772.289	343.166	1426.26	1719.23	2183.6	764.998	344.675	934.691	623.333
ENSG00000134160	TRPM1	4308	241.37	-9.44492	DOWN	0.966417	-9.77313	1.46837e-22	2.02725e-19	YES	1996.62	1128.58	0	1.28089	0	0	0	0	5.5942	1.14692	2.28262	0	2.30437
ENSG00000118407	FILIP1	27145	517.174	6.5496	UP	0.681067	9.61668	6.79932e-22	8.71673e-19	YES	0.691589	10.4235	396.714	850.508	736.525	461.036	591.588	705.069	939.826	822.917	191.74	362.939	653.29
ENSG00000120057	SFRP5	6425	105.749	-9.12788	DOWN	0.953693	-9.57109	1.05783e-21	1.26573e-18	YES	1087.18	280.487	0	0	0	0	1.24023	3.15938	0.372947	0	1.14131	0	1.15219
ENSG00000076706	MCAM	4162	2615.4	7.66463	UP	0.805179	9.51916	1.74577e-21	1.95832e-18	YES	11.757	9.4759	1155.32	11113	5203.73	2991.51	2642.92	2839.76	3095.46	2076.5	568.372	1303.84	988.577
ENSG00000118946	PCDH17	27253	806.443	5.6228	UP	0.591953	9.49872	2.12476e-21	2.24325e-18	YES	15.215	18.9518	461.823	1228.37	1402.64	984.737	1119.92	1209.52	1879.28	684.713	526.144	436.272	516.18
ENSG00000154096	THY1	7070	1614.51	4.91106	UP	0.517877	9.48305	2.46968e-21	2.46255e-18	YES	53.944	62.5409	1303.7	2424.72	1433.93	4049.36	827.231	1756.62	1648.8	1239.82	2449.25	2270.85	1467.89
ENSG00000161940	BCL6B	255877	402.759	8.04553	UP	0.853652	9.42483	4.30792e-21	4.0694e-18	YES	2.07477	0	516.334	430.378	1048.35	531.161	288.973	471.275	755.59	458.196	222.555	228.701	282.286
ENSG00000155380	SLC16A1	6566	231.981	-3.55878	DOWN	0.3861	-9.21724	3.04844e-20	2.67785e-17	YES	905.982	1170.27	84.7938	88.3811	68.176	58.189	75.6538	65.8205	93.6097	88.3131	149.512	94.4635	72.5878
ENSG00000164175	SLC45A2	51151	46.8713	-9.53416	DOWN	1.03471	-9.2143	3.13321e-20	2.67785e-17	YES	421.178	187.623	0	0	0	0	0	0.526564	0	0	0	0	0
ENSG00000110799	VWF	7450	1184.57	7.80911	UP	0.849296	9.19479	3.7571e-20	3.06511e-17	YES	3.45795	4.73795	504.22	2377.32	2675.63	3822.57	1535.4	1210.04	972.646	293.612	321.849	446.216	1231.69
ENSG00000213949	ITGA1	3672	1020.07	4.48381	UP	0.488966	9.16998	4.73121e-20	3.69199e-17	YES	40.8038	59.6981	655.638	1284.73	1316.58	1236.89	928.929	1138.96	1482.84	1637.23	769.243	2106.78	602.594
ENSG00000069122	ADGRF5	221395	755.314	10.5268	UP	1.1526	9.13307	6.6581e-20	4.97915e-17	YES	0	0	448.196	1182.26	1065.11	875.819	1381.61	1033.64	1096.46	655.466	303.588	1234.24	542.68
ENSG00000141753	IGFBP4	3487	470.998	5.94869	UP	0.654142	9.09388	9.55678e-20	6.861e-17	YES	4.14953	11.3711	387.629	94.7855	375.527	577.414	590.348	762.464	690.698	419.2	690.492	698.533	820.357
ENSG00000163359	COL6A3	1293	3331.52	6.68192	UP	0.742515	8.99904	2.27705e-19	1.57187e-16	YES	28.3552	31.2705	11630.4	5638.46	3126.04	3627.12	1733.84	1580.22	1875.55	5583.79	5165.57	2678.54	610.659
ENSG00000027075	PRKCH	5583	193.991	4.73721	UP	0.53093	8.92248	4.55956e-19	3.03092e-16	YES	8.99066	6.63313	258.924	195.976	265.998	204.408	292.693	278.552	376.303	159.422	155.218	183.955	134.806
ENSG00000164116	GUCY1A3	2982	249.434	6.56544	UP	0.739474	8.87853	6.77526e-19	4.34294e-16	YES	2.07477	2.84277	255.896	172.92	176.587	196.947	654.839	315.412	393.459	387.087	210.001	345.537	129.045
ENSG00000204301	NOTCH4	4855	730.906	7.24289	UP	0.816932	8.86596	7.58496e-19	4.69431e-16	YES	0.691589	7.58072	187.758	1041.36	1659.7	1120.51	1141.01	1031.01	1494.4	567.153	204.294	333.108	713.204
ENSG00000121207	LRAT	9227	103.802	-8.63379	DOWN	0.975386	-8.85167	8.62192e-19	5.0892e-16	YES	1133.51	203.732	0	0	1.11764	1.49203	1.24023	0	0	1.14692	0	3.72882	3.45656
ENSG00000161381	PLXDC1	57125	797.343	8.18462	UP	0.924866	8.84951	8.79012e-19	5.0892e-16	YES	3.45795	0	498.164	2520.78	550.996	2773.68	167.431	467.062	616.108	627.367	607.177	1052.77	480.462
ENSG00000185585	OLFML2A	169611	263.658	6.5854	UP	0.753364	8.74132	2.30403e-18	1.29227e-15	YES	1.38318	3.79036	128.705	334.311	391.174	523.701	419.196	253.277	402.41	130.749	210.001	485.99	142.871
ENSG00000091879	ANGPT2	285	793.87	6.80826	UP	0.782843	8.69684	3.41254e-18	1.85601e-15	YES	1.38318	11.3711	457.281	2082.72	1171.29	844.487	234.403	853.033	1734.2	1026.5	349.241	1200.68	353.721
ENSG00000179292	TMEM151A	256472	32.8022	-9.01389	DOWN	1.05758	-8.5231	1.55336e-17	8.19994e-15	YES	216.467	208.47	0	0	0	1.49203	0	0	0	0	0	0	0
ENSG00000085276	MECOM	2122	572.625	6.49594	UP	0.765109	8.49021	2.06256e-17	1.0283e-14	YES	1.38318	10.4235	554.188	871.002	663.878	277.517	1438.66	774.575	1206.11	826.931	301.306	169.04	349.113
ENSG00000113555	PCDH12	51294	223.051	7.67377	UP	0.903499	8.49339	2.00688e-17	1.0283e-14	YES	1.38318	0	118.106	252.334	307.351	458.052	236.883	267.494	463.2	215.048	134.675	226.215	218.916
ENSG00000161835	GRASP	160622	409.489	7.01296	UP	0.835246	8.39627	4.60873e-17	2.23561e-14	YES	0.691589	4.73795	498.164	416.288	1355.7	701.252	441.52	662.944	405.393	220.783	112.99	165.311	337.591
ENSG00000157554	ERG	2078	173.858	6.11925	UP	0.729877	8.38394	5.11866e-17	2.41762e-14	YES	2.76636	1.89518	119.62	87.1002	214.587	120.854	339.822	286.451	346.468	191.536	222.555	147.91	178.589
ENSG00000140522	RLBP1	6017	68.4892	-8.90886	DOWN	1.06783	-8.34297	7.24492e-17	3.33415e-14	YES	795.327	89.0734	0	1.28089	0	0	0	0	0	0	2.28262	1.24294	1.15219
ENSG00000196628	TCF4	6925	1521.09	3.68236	UP	0.442023	8.33069	8.03716e-17	3.60627e-14	YES	184.654	79.5975	922.133	1443.56	1531.17	1705.39	2192.72	1807.69	2936.96	2015.14	1953.92	1353.56	1647.63
ENSG00000197245	FAM110D	79927	224.045	7.24589	UP	0.870855	8.32043	8.76426e-17	3.83661e-14	YES	2.07477	0	319.491	185.728	459.35	223.804	358.425	223.79	217.055	147.953	389.187	59.6611	326.069
ENSG00000147113	CXorf36	79742	250.272	7.75555	UP	0.939948	8.25103	1.5703e-16	6.7104e-14	YES	1.38318	0	507.249	353.524	485.056	258.121	358.425	329.102	394.951	169.171	75.3264	123.051	198.176
ENSG00000102755	FLT1	2321	852.93	5.29759	UP	0.643542	8.23193	1.84214e-16	7.68899e-14	YES	12.4486	32.218	820.683	1180.98	914.229	270.057	938.851	837.236	1739.05	824.638	1945.93	1249.16	322.612
ENSG00000177464	GPR4	2828	228.372	6.50305	UP	0.793731	8.19301	2.5477e-16	1.03923e-13	YES	4.14953	0	119.62	270.267	498.467	217.836	250.526	449.159	489.306	111.252	191.74	175.255	191.263
ENSG00000172403	SYNPO2	171024	176.446	6.8712	UP	0.841589	8.16455	3.22631e-16	1.2868e-13	YES	0.691589	1.89518	193.814	84.5385	279.41	216.344	318.738	162.708	73.8435	175.479	255.653	340.566	190.111
ENSG00000204291	COL15A1	1306	293.819	8.4384	UP	1.04377	8.08456	6.23911e-16	2.43434e-13	YES	0.691589	0	357.345	149.864	115.117	490.877	174.872	295.929	455.741	520.703	128.968	336.837	792.705
ENSG00000162618	ADGRL4	64123	309.222	8.39631	UP	1.04065	8.06834	7.12599e-16	2.72122e-13	YES	0	0.94759	116.591	151.145	326.351	238.724	395.632	415.459	1047.61	266.086	118.696	507.12	435.527
ENSG00000196557	CACNA1H	8912	99.0326	5.58491	UP	0.693121	8.05762	7.77931e-16	2.90881e-13	YES	1.38318	2.84277	96.9072	148.583	145.293	120.854	126.503	76.3517	162.232	73.4031	106.142	125.537	101.392
ENSG00000174807	CD248	57124	413.021	7.74902	UP	0.981663	7.89377	2.93194e-15	1.07393e-12	YES	1.38318	0.94759	236.211	1224.53	768.936	1497.99	249.285	236.427	217.055	342.357	69.6199	319.436	205.089
ENSG00000272398	CD24	100133941	35.073	-8.74781	DOWN	1.1194	-7.81474	5.5077e-15	1.97704e-12	YES	58.7851	395.145	0	0	0	1.49203	0	0.526564	0	0	0	0	0
ENSG00000105825	TFPI2	7980	232.961	-7.30493	DOWN	0.940145	-7.77	7.8485e-15	2.76206e-12	YES	1481.38	1475.4	3.02835	6.40443	3.35292	8.95216	0	0	1.11884	5.73461	7.98917	23.6159	11.5219
ENSG00000105538	RASIP1	54922	751.605	7.66431	UP	0.987303	7.76288	8.30248e-15	2.86563e-12	YES	0	4.73795	369.459	2505.41	1800.52	2276.83	648.638	463.903	694.054	311.963	133.533	198.87	362.939
ENSG00000157510	AFAP1L1	134265	125.068	6.93389	UP	0.894611	7.75074	9.136e-15	3.09383e-12	YES	1.38318	0	154.446	152.425	143.058	164.123	97.9778	124.269	219.666	196.124	59.3481	169.04	144.023
ENSG00000139567	ACVRL1	94	533.499	5.12228	UP	0.66245	7.73233	1.05598e-14	3.50977e-12	YES	4.14953	27.4801	469.394	358.648	1155.64	828.075	606.47	1133.69	621.33	311.39	703.047	229.944	486.223
ENSG00000179403	VWA1	64856	659.298	5.3756	UP	0.696624	7.71665	1.19431e-14	3.89737e-12	YES	11.757	19.8994	333.119	896.62	1334.46	1941.13	1014.5	716.127	604.92	380.205	173.479	464.86	679.79
ENSG00000150636	CCDC102B	79839	1196.71	5.35757	UP	0.704251	7.60747	2.7951e-14	8.95828e-12	YES	47.0281	10.4235	1221.94	1337.24	1390.34	575.922	1761.12	1330.1	2817.61	3098.99	531.85	1044.07	390.591
ENSG00000131634	TMEM204	79652	166.374	7.80358	UP	1.02989	7.57709	3.53405e-14	1.09875e-11	YES	0.691589	0	83.2796	143.459	249.234	316.31	156.268	191.669	346.095	92.9008	124.403	252.317	206.242
ENSG00000167995	BEST1	7439	523.933	-6.74189	DOWN	0.889845	-7.57648	3.55069e-14	1.09875e-11	YES	4952.47	1611.85	3.02835	51.2354	32.4116	26.8565	2.48045	20.536	0.745894	36.1281	13.6957	28.5876	31.1091
ENSG00000120875	DUSP4	1846	364.74	-4.74733	DOWN	0.626942	-7.57221	3.66922e-14	1.11619e-11	YES	1157.03	2848.45	175.644	51.2354	49.1762	22.3804	35.9666	53.7095	52.5855	114.119	78.7503	63.39	39.1744
ENSG00000171115	GIMAP8	155038	163.435	7.72339	UP	1.02359	7.54543	4.50812e-14	1.34853e-11	YES	0	0.94759	211.985	174.2	252.587	85.0455	145.106	278.026	378.168	198.991	183.751	68.3617	147.48
ENSG00000187513	GJA4	2701	235.617	7.47506	UP	0.994349	7.51754	5.5815e-14	1.64224e-11	YES	0.691589	0.94759	168.073	458.557	327.468	467.004	350.984	663.997	108.155	74.55	47.935	150.396	244.264
ENSG00000080573	COL5A3	50509	199.579	5.5644	UP	0.740743	7.51192	5.82677e-14	1.68676e-11	YES	0	8.52831	127.191	331.749	144.176	358.086	137.665	364.382	361.759	252.897	109.566	234.916	163.611
ENSG00000122679	RAMP3	10268	335.632	9.16707	UP	1.2264	7.47481	7.73177e-14	2.20269e-11	YES	0	0	222.584	233.121	365.468	1048.89	404.314	1035.22	340.501	61.3604	303.588	65.8758	282.286
ENSG00000128052	KDR	3791	143.106	7.64052	UP	1.02286	7.46972	8.0363e-14	2.25368e-11	YES	0.691589	0	251.353	135.774	158.705	71.6173	186.034	145.858	284.186	190.963	119.837	216.272	99.0881
ENSG00000163072	NOSTRIN	115677	167.98	7.71382	UP	1.03525	7.45116	9.25252e-14	2.55483e-11	YES	0	0.94759	146.875	69.1678	216.822	107.426	214.559	365.435	433.737	217.342	108.424	141.695	161.306
ENSG00000154783	FGD5	152273	129.651	6.92704	UP	0.931218	7.43869	1.01689e-13	2.76531e-11	YES	1.38318	0	183.215	131.931	231.351	229.772	63.2515	240.64	190.203	113.545	89.0221	67.1188	144.023
ENSG00000134871	COL4A2	1284	3127.65	4.22569	UP	0.569377	7.42161	1.15702e-13	3.09943e-11	YES	70.5421	289.962	2711.89	2058.38	2268.81	5845.76	2990.18	3284.7	3474.75	3539.4	2003	7067.36	5054.65
ENSG00000130201	EXOC3L2		226.602	6.55663	UP	0.890184	7.36548	1.76515e-13	4.65895e-11	YES	2.76636	0.94759	158.988	431.658	778.995	393.895	192.235	178.505	377.049	123.868	63.9133	93.2205	149.784
ENSG00000159674	SPON2	10417	991.487	6.21256	UP	0.845164	7.35071	1.97152e-13	5.12823e-11	YES	9.68225	13.2663	932.732	1845.76	1517.75	3967.3	145.106	1102.62	309.173	539.627	276.197	781.81	1448.3
ENSG00000167757	KLK11	11012	19.1552	-7.79817	DOWN	1.06127	-7.34793	2.01294e-13	5.16117e-11	YES	121.028	125.082	0	0	0	0	1.24023	0.526564	0	0	1.14131	0	0
ENSG00000137507	LRRC32	2615	137.877	7.51532	UP	1.02451	7.33555	2.20821e-13	5.5821e-11	YES	0	0.94759	175.644	148.583	178.822	349.134	73.1733	131.641	109.273	140.498	78.7503	210.057	195.872
ENSG00000173546	CSPG4	1464	550.511	5.1545	UP	0.70325	7.32955	2.30934e-13	5.75668e-11	YES	2.76636	28.4277	416.398	1028.55	736.525	1499.49	208.358	577.114	395.697	459.916	834.297	538.193	430.918
ENSG00000198844	ARHGEF15	22899	234.946	8.00515	UP	1.0936	7.32	2.47979e-13	6.09688e-11	YES	0.691589	0	128.705	546.938	578.937	707.221	193.475	261.176	224.141	100.929	52.5002	99.4352	160.154
ENSG00000116962	NID1	4811	560.766	5.89668	UP	0.806172	7.31442	2.58499e-13	6.26964e-11	YES	2.07477	15.1614	205.928	600.735	398.997	569.954	1097.6	477.593	1228.11	593.533	75.3264	1459.21	565.724
ENSG00000166922	SCG5	6447	341.114	-6.26687	DOWN	0.857331	-7.30975	2.67649e-13	6.40502e-11	YES	3304.41	900.21	0	21.7751	27.941	32.8246	3.72068	10.5313	18.2744	8.60192	20.5436	68.3617	17.2828
ENSG00000134954	ETS1	2113	546.106	3.90692	UP	0.534815	7.30518	2.76887e-13	6.4725e-11	YES	16.5981	63.4885	840.367	582.803	500.703	364.054	876.84	329.629	840.249	980.046	634.568	626.442	443.592
ENSG00000158352	SHROOM4	57477	165.397	4.51757	UP	0.618439	7.3048	2.77681e-13	6.4725e-11	YES	0.691589	15.1614	80.2513	203.661	222.41	173.075	186.034	261.702	222.649	200.138	228.262	159.096	197.024
ENSG00000114770	ABCC5	10057	721.604	-4.32094	DOWN	0.593341	-7.28239	3.27948e-13	7.54617e-11	YES	5050.68	2444.78	145.361	42.2692	74.8819	117.87	137.665	147.964	214.072	313.683	179.186	248.588	263.851
ENSG00000001617	SEMA3F	6405	226.585	5.44223	UP	0.747501	7.28057	3.32418e-13	7.5522e-11	YES	0	10.4235	218.041	380.423	479.467	414.783	276.57	185.877	382.271	123.868	156.359	135.481	182.046
ENSG00000173269	MMRN2	79812	99.6817	6.12128	UP	0.840977	7.27877	3.36887e-13	7.55806e-11	YES	0.691589	1.89518	121.134	51.2354	75.9995	143.235	65.732	160.602	214.072	81.4315	108.424	119.322	152.089
ENSG00000164283	ESM1	11082	355.008	8.16813	UP	1.1236	7.26958	3.60596e-13	7.9901e-11	YES	0	0.94759	52.9961	116.561	68.176	164.123	496.09	245.905	683.985	565.433	86.7395	1471.64	662.508
ENSG00000169744	LDB2	9079	148.078	6.4807	UP	0.898481	7.21296	5.47499e-13	1.19836e-10	YES	0	2.84277	81.7655	230.559	318.527	235.74	47.1286	100.047	373.693	145.659	105	150.396	133.654
ENSG00000118777	ABCG2	9429	295.867	7.65803	UP	1.06463	7.19315	6.33153e-13	1.35284e-10	YES	1.38318	0	255.896	98.6282	878.465	144.727	395.632	475.487	947.285	197.844	342.393	82.0341	26.5003
ENSG00000135218	CD36	948	127.309	7.46203	UP	1.03716	7.19465	6.26194e-13	1.35284e-10	YES	0.691589	0	237.726	119.122	116.235	180.535	122.782	124.796	258.079	150.247	50.2176	89.4917	205.089
ENSG00000117298	ECE1	1889	1550.06	3.24341	UP	0.451945	7.17656	7.1489e-13	1.50951e-10	YES	109.963	255.849	2990.5	1034.96	1874.28	1444.28	1885.14	1727.13	2512.92	1628.06	1404.95	1218.08	2064.72
ENSG00000214357	NEURL1B	54492	358.355	8.12358	UP	1.13419	7.16244	7.9255e-13	1.65403e-10	YES	0	0.94759	1217.4	11.528	40.235	68.6332	313.777	520.772	463.946	677.831	453.1	454.916	435.527
ENSG00000081189	MEF2C	4208	645.8	3.18338	UP	0.444761	7.15751	8.21576e-13	1.6949e-10	YES	112.729	45.4843	749.517	1163.04	861.7	814.646	600.269	592.384	944.675	801.126	714.46	597.854	397.505
ENSG00000065054	SLC9A3R2	9351	313.619	5.0678	UP	0.711082	7.12688	1.02669e-12	2.09398e-10	YES	14.5234	3.79036	440.625	443.186	540.938	387.927	807.387	368.068	446.417	113.545	112.99	191.413	206.242
ENSG00000170955	CAVIN3	112464	195.2	8.77316	UP	1.23461	7.10603	1.19428e-12	2.40843e-10	YES	0	0	283.151	235.683	246.998	650.524	79.3745	232.741	112.257	178.92	128.968	151.639	237.351
ENSG00000151617	EDNRA	1909	122.338	6.31287	UP	0.890385	7.09004	1.34074e-12	2.67372e-10	YES	0.691589	1.89518	89.3363	126.808	89.4112	89.5216	101.699	231.161	214.444	280.423	78.7503	243.616	42.6309
ENSG00000136383	ALPK3	57538	129.796	5.00966	UP	0.709113	7.06468	1.60991e-12	3.17524e-10	YES	0	8.52831	113.563	185.728	263.763	195.455	89.2963	188.51	210.715	135.91	105	89.4917	101.392
ENSG00000157570	TSPAN18	90139	114.504	6.23427	UP	0.88563	7.03936	1.93126e-12	3.76763e-10	YES	0.691589	1.89518	74.1946	83.2576	86.0583	177.551	157.509	215.365	286.423	134.19	37.6632	77.0623	156.697
ENSG00000102935	ZNF423	23090	86.0349	5.64085	UP	0.803358	7.02159	2.19353e-12	4.18824e-10	YES	2.07477	0.94759	146.875	139.617	173.234	147.711	95.4974	61.0814	92.1179	77.4173	47.935	67.1188	66.8269
ENSG00000181541	MAB21L2	10586	50.881	-7.79629	DOWN	1.11026	-7.02203	2.18673e-12	4.18824e-10	YES	466.823	184.78	1.51418	0	2.23528	1.49203	0	0	0	0	0	0	4.60875
ENSG00000046889	PREX2	80243	242.499	4.94288	UP	0.705854	7.00269	2.5109e-12	4.74376e-10	YES	11.757	3.79036	336.147	175.481	462.703	108.918	564.303	185.877	501.614	356.12	136.957	126.78	182.046
ENSG00000107957	SH3PXD2A	9644	318.918	3.38798	UP	0.484466	6.99322	2.68648e-12	5.02259e-10	YES	9.68225	58.7506	308.892	361.21	367.704	346.15	377.029	333.841	382.271	450.741	503.317	346.78	299.569
ENSG00000185633	NDUFA4L2	56901	194.907	8.66743	UP	1.24429	6.96577	3.26608e-12	6.04326e-10	YES	0	0	66.6237	366.333	170.999	555.034	293.934	164.288	155.519	69.9623	68.4786	258.532	364.091
ENSG00000179855	GIPC3	126326	108.008	6.65129	UP	0.956681	6.95247	3.58955e-12	6.57401e-10	YES	1.38318	0	28.7693	171.639	253.704	165.615	137.665	165.341	94.3556	59.0665	114.131	100.678	111.762
ENSG00000132386	SERPINF1	5176	611.206	-6.60012	DOWN	0.950149	-6.9464	3.74721e-12	6.79342e-10	YES	4669.61	2969.75	107.506	38.4266	11.1764	23.8724	2.48045	22.6422	0.372947	10.3223	38.8045	16.1582	34.5656
ENSG00000267107	PCAT19	100505495	127.055	7.38338	UP	1.06609	6.92563	4.34025e-12	7.78988e-10	YES	0.691589	0	242.268	42.2692	111.764	129.806	52.0895	220.104	233.838	106.09	268.208	83.277	161.306
ENSG00000162745	OLFML2B	25903	121.179	5.28912	UP	0.764587	6.91762	4.59297e-12	8.08182e-10	YES	1.38318	4.73795	180.187	94.7855	115.117	65.6492	147.587	99.5205	168.572	98.0619	164.349	376.611	58.7615
ENSG00000171056	SOX7	83595	163.502	5.18858	UP	0.749943	6.91864	4.56011e-12	8.08182e-10	YES	1.38318	7.58072	69.6521	322.783	270.469	259.613	122.782	239.587	138.736	245.442	85.5982	64.6329	297.264
ENSG00000180616	SSTR2	6752	111.536	7.26139	UP	1.05344	6.893	5.46286e-12	9.51916e-10	YES	0.691589	0	39.3686	276.671	158.705	152.187	146.347	141.119	156.265	110.105	91.3048	123.051	54.1528
ENSG00000176435	CLEC14A	161198	234.006	6.3724	UP	0.927879	6.8677	6.52451e-12	1.12598e-09	YES	4.14953	0	423.969	85.8193	96.117	108.918	137.665	133.221	283.813	205.299	1036.31	350.509	176.285
ENSG00000120156	TEK	7010	108.297	7.22244	UP	1.05562	6.84189	7.81561e-12	1.33595e-09	YES	0.691589	0	113.563	39.7075	73.7642	149.203	215.799	192.196	199.154	133.043	135.816	54.6894	100.24
ENSG00000164330	EBF1	1879	163.153	8.50901	UP	1.24989	6.80783	9.90826e-12	1.67767e-09	YES	0	0	130.219	108.875	94.9994	159.647	652.359	107.946	190.203	169.745	212.284	217.515	77.1965
ENSG00000066056	TIE1	7075	152.865	8.48902	UP	1.24837	6.80009	1.04555e-11	1.73754e-09	YES	0	0	92.3647	98.6282	221.293	310.341	226.961	184.824	316.632	115.839	38.8045	160.339	221.22
ENSG00000164035	EMCN	51705	292.143	5.10186	UP	0.75019	6.80076	1.04072e-11	1.73754e-09	YES	15.215	0.94759	89.3363	147.302	495.114	375.991	744.136	242.746	509.445	216.195	420.002	203.842	337.591
ENSG00000081923	ATP8B1	5205	89.8348	4.69451	UP	0.693199	6.77223	1.2681e-11	2.08805e-09	YES	0	7.58072	83.2796	75.5723	77.1171	108.918	110.38	171.66	144.33	123.294	59.3481	128.023	78.3487
ENSG00000177374	HIC1	3090	176.685	5.00522	UP	0.745501	6.7139	1.89489e-11	3.09176e-09	YES	0.691589	10.4235	81.7655	281.795	164.293	507.289	91.7767	112.685	171.183	173.759	207.718	226.215	267.307
ENSG00000125810	CD93	22918	1433.86	4.27748	UP	0.639851	6.68511	2.30746e-11	3.73102e-09	YES	124.486	30.3229	769.201	2100.65	3605.51	2315.62	1635.86	1901.42	1937.09	1074.09	449.676	1090.06	1606.15
ENSG00000131097	HIGD1B	51751	79.5046	5.86876	UP	0.878282	6.68209	2.35557e-11	3.77479e-09	YES	2.07477	0	92.3647	76.8531	86.0583	126.822	53.3297	112.685	100.696	92.9008	147.229	121.808	20.7394
ENSG00000163909	HEYL	26508	111.061	8.2351	UP	1.235	6.6681	2.59136e-11	4.11591e-09	YES	0	0	165.045	88.3811	146.411	144.727	88.056	216.944	114.122	125.588	87.8808	180.226	86.414
ENSG00000132622	HSPA12B	116835	97.1493	7.07053	UP	1.06306	6.65112	2.90871e-11	4.57943e-09	YES	0.691589	0	139.304	51.2354	111.764	177.551	159.989	149.544	129.413	26.9527	150.653	62.147	103.697
ENSG00000169291	SHE	126669	105.202	5.10087	UP	0.767778	6.64368	3.05941e-11	4.77481e-09	YES	5.53271	0	81.7655	92.2238	232.469	171.583	142.626	127.428	181.625	69.9623	83.3156	38.5312	140.567
ENSG00000135363	LMO2	4005	207.817	4.88558	UP	0.737912	6.62081	3.5723e-11	5.52721e-09	YES	8.99066	4.73795	307.378	43.5501	303.998	92.5056	342.302	350.165	306.562	155.408	478.209	207.571	100.24
ENSG00000178175	ZNF366	167465	104.044	7.1139	UP	1.07788	6.59989	4.11455e-11	6.31179e-09	YES	0.691589	0	125.677	193.414	206.763	192.471	21.0838	155.336	146.941	57.9196	90.1634	58.4182	103.697
ENSG00000121068	TBX2	6909	389.379	4.32525	UP	0.655776	6.59562	4.2348e-11	6.4412e-09	YES	35.271	4.73795	165.045	658.375	561.055	796.742	726.772	352.798	465.438	319.418	232.827	477.289	266.155
ENSG00000084453	SLCO1A2	6579	19.958	-8.06693	DOWN	1.22361	-6.59274	4.31773e-11	6.51216e-09	YES	206.094	52.1174	0	0	0	0	0	0	0	0	0	1.24294	0
ENSG00000184613	NELL2	4753	18.0518	-7.74621	DOWN	1.18012	-6.56394	5.24032e-11	7.83778e-09	YES	183.963	48.3271	0	0	0	0	0	0	0	0	1.14131	1.24294	0
ENSG00000127533	F2RL3	9002	105.232	7.03563	UP	1.07303	6.55679	5.49789e-11	8.15505e-09	YES	0	0.94759	169.588	117.841	293.939	125.33	48.3688	112.685	159.621	169.171	59.3481	23.6159	87.5662
ENSG00000133392	MYH11	4629	1144.73	4.47541	UP	0.683626	6.54657	5.88732e-11	8.66112e-09	YES	81.6075	23.6897	416.398	274.11	2357.1	1038.45	2093.5	2059.39	1006.21	1371.72	811.471	2109.27	1238.6
ENSG00000061337	LZTS1	11178	141.475	4.78936	UP	0.73389	6.52599	6.75528e-11	9.85722e-09	YES	2.76636	7.58072	340.689	57.6399	60.3526	119.362	197.196	341.213	129.786	173.759	84.4569	150.396	173.98
ENSG00000169783	LINGO1	84894	194.018	8.2801	UP	1.2779	6.47947	9.20483e-11	1.33232e-08	YES	0	0	4.54253	698.083	185.528	598.303	290.213	125.849	164.47	100.356	49.0763	180.226	125.588
ENSG00000119630	PGF	5228	163.661	5.50725	UP	0.85536	6.43852	1.20647e-10	1.7323e-08	YES	0	6.63313	59.0528	244.649	159.822	398.371	147.587	352.271	150.671	134.763	34.2393	165.311	274.221
ENSG00000143603	KCNN3	3782	216.844	4.4952	UP	0.700301	6.41895	1.37213e-10	1.95453e-08	YES	17.2897	1.89518	92.3647	421.411	260.41	240.216	220.76	266.441	542.638	186.948	317.284	128.023	123.284
ENSG00000068001	HYAL2	8692	131.173	4.87641	UP	0.761649	6.40244	1.52909e-10	2.16096e-08	YES	1.38318	7.58072	245.296	24.3368	86.0583	147.711	217.04	181.664	242.788	108.384	79.8917	207.571	155.545
ENSG00000135547	HEY2	23493	84.6008	5.79812	UP	0.907183	6.39135	1.64428e-10	2.30558e-08	YES	0.691589	1.89518	118.106	107.594	148.646	93.9977	147.587	23.1688	31.3275	127.308	133.533	126.78	39.1744
ENSG00000158859	ADAMTS4	9507	129.883	8.13084	UP	1.27388	6.38271	1.73979e-10	2.4206e-08	YES	0	0	99.9356	280.514	68.176	156.663	7.44136	287.504	176.777	129.602	90.1634	236.159	155.545
ENSG00000104332	SFRP1	6422	650.191	-6.5354	DOWN	1.02609	-6.3692	1.90021e-10	2.62345e-08	YES	4357.7	3775.2	22.7126	10.2471	18.9999	5.96811	3.72068	1.05313	9.69662	11.4692	224.838	16.1582	165.915
ENSG00000061918	GUCY1B3	2983	102.291	8.02959	UP	1.26153	6.36498	1.9532e-10	2.67603e-08	YES	0	0	80.2513	116.561	80.4701	82.0615	84.3354	218.524	104.425	204.152	46.7937	236.159	76.0444
ENSG00000106823	ECM2	1842	91.4596	4.75796	UP	0.748474	6.35688	2.05892e-10	2.79951e-08	YES	2.07477	4.73795	113.563	61.4825	70.4113	68.6332	128.983	119.003	67.5034	165.73	221.414	135.481	29.9569
ENSG00000164099	PRSS12	8492	14.12	-7.22739	DOWN	1.1381	-6.35037	2.14792e-10	2.89856e-08	YES	102.355	77.7023	0	0	1.11764	0	0	0	0	0	1.14131	1.24294	0
ENSG00000101144	BMP7	655	194.377	-7.01382	DOWN	1.10772	-6.33179	2.4233e-10	3.24577e-08	YES	1720.67	743.858	0	19.2133	8.94112	5.96811	1.24023	13.1641	0.372947	0	2.28262	11.1865	0
ENSG00000179772	FOXS1	2307	196.504	6.65248	UP	1.05508	6.30516	2.8789e-10	3.82744e-08	YES	1.38318	0.94759	234.697	707.049	276.057	763.918	53.3297	174.293	45.1266	38.9954	86.7395	99.4352	72.5878
ENSG00000128284	APOL3	80833	167.507	4.47106	UP	0.709656	6.30032	2.97034e-10	3.91997e-08	YES	10.3738	4.73795	302.835	354.805	309.586	274.533	133.944	135.853	180.506	77.4173	248.805	49.7176	94.4794
ENSG00000129467	ADCY4	196883	128.76	8.02228	UP	1.28348	6.25042	4.09352e-10	5.32395e-08	YES	0	0	31.7977	219.031	387.821	292.437	107.9	266.968	94.7285	39.5688	22.8262	78.3053	132.502
ENSG00000178033	CALHM5	254228	71.2345	6.68529	UP	1.06946	6.25107	4.0764e-10	5.32395e-08	YES	0.691589	0	22.7126	52.5163	157.587	107.426	59.5308	72.6658	66.0116	88.8865	148.37	77.0623	72.5878
ENSG00000046653	GPM6B	2824	109.016	6.36595	UP	1.02103	6.23481	4.52327e-10	5.84056e-08	YES	0	1.89518	42.3969	153.706	23.4704	55.205	210.838	131.641	160.367	145.659	42.2284	369.153	80.6531
ENSG00000127946	HIP1	3092	345.473	3.81215	UP	0.611607	6.23302	4.57542e-10	5.86569e-08	YES	4.84112	48.3271	327.062	562.309	669.466	395.387	535.778	483.912	318.497	385.366	284.186	254.803	221.22
ENSG00000108622	ICAM2	3384	83.5674	7.82966	UP	1.25768	6.22549	4.80049e-10	6.11058e-08	YES	0	0	71.1662	85.8193	125.176	182.027	71.9331	168.5	98.8309	56.7727	44.5111	73.3335	108.306
ENSG00000128567	PODXL	5420	487.983	5.15325	UP	0.828028	6.22353	4.86095e-10	6.14397e-08	YES	16.5981	8.52831	1206.8	65.3252	132.999	141.743	322.459	922.54	604.174	522.423	1014.62	1050.28	335.286
ENSG00000162458	FBLIM1	54751	282.379	3.5257	UP	0.568257	6.2044	5.49044e-10	6.89108e-08	YES	16.5981	36.956	155.96	452.153	443.703	659.476	189.755	203.254	311.411	227.091	237.392	438.758	298.416
ENSG00000152779	SLC16A12	387700	16.7961	-6.9425	DOWN	1.12117	-6.19221	5.93268e-10	7.39443e-08	YES	117.57	94.759	0	0	0	0	1.24023	0	0	0	1.14131	2.48588	1.15219
ENSG00000189056	RELN	5649	13.3281	-7.35791	DOWN	1.19269	-6.16916	6.86527e-10	8.49778e-08	YES	95.4393	75.8072	0	0	0	1.49203	0	0.526564	0	0	0	0	0
ENSG00000164683	HEY1	23462	78.5085	4.63833	UP	0.752727	6.16203	7.18169e-10	8.8048e-08	YES	0	6.63313	68.1379	89.662	50.2938	129.806	128.983	95.308	78.6918	96.3415	30.8154	149.153	96.7837
ENSG00000187730	GABRD	2563	64.4186	5.09102	UP	0.826279	6.16138	7.21142e-10	8.8048e-08	YES	0	3.79036	93.8789	112.718	92.7641	77.5854	107.9	28.961	58.9256	57.3461	30.8154	62.147	110.61
ENSG00000128641	MYO1B	4430	908.979	4.22406	UP	0.687263	6.14621	7.93575e-10	9.6237e-08	YES	4.14953	96.6541	1489.95	995.248	1346.76	787.79	983.499	551.312	1545.49	1641.25	820.601	1037.86	516.18
ENSG00000139679	LPAR6	10161	172.251	5.23391	UP	0.851735	6.145	7.99626e-10	9.63201e-08	YES	0	8.52831	107.506	37.1457	106.176	114.886	518.414	199.041	290.153	340.063	159.783	178.983	178.589
ENSG00000168398	BDKRB2	624	140.768	4.76247	UP	0.778703	6.1159	9.60108e-10	1.1488e-07	YES	0	10.4235	198.357	93.5047	164.293	101.458	130.224	244.326	241.297	127.882	53.6415	350.509	114.067
ENSG00000235750	KIAA0040	9674	60.3169	5.01718	UP	0.820668	6.11353	9.74496e-10	1.15829e-07	YES	0	3.79036	56.0245	26.8986	60.3526	49.2369	117.821	79.5111	74.2164	84.2988	37.6632	120.565	73.74
ENSG00000117114	ADGRL2	23266	118.339	4.55785	UP	0.746411	6.10635	1.01935e-09	1.18034e-07	YES	0	10.4235	96.9072	117.841	234.704	152.187	70.6929	132.168	305.071	124.441	94.7287	109.379	89.8706
ENSG00000130307	USHBP1	83878	73.4909	6.6696	UP	1.09202	6.10756	1.01165e-09	1.18034e-07	YES	0.691589	0	30.2835	53.7972	139.705	85.0455	178.593	119.53	137.99	40.1423	31.9567	54.6894	82.9575
ENSG00000154146	NRGN	4900	295.403	6.45532	UP	1.05677	6.10852	1.00558e-09	1.18034e-07	YES	1.38318	2.84277	104.478	1497.36	147.528	1083.21	240.604	112.158	193.187	145.086	19.4023	99.4352	193.567
ENSG00000165905	LARGE2	120071	18.2647	-7.83541	DOWN	1.28309	-6.10665	1.01744e-09	1.18034e-07	YES	206.785	29.3753	0	1.28089	0	0	0	0	0	0	0	0	0
ENSG00000128594	LRRC4	64101	97.5501	5.57374	UP	0.913272	6.10304	1.0407e-09	1.19308e-07	YES	0.691589	2.84277	227.126	46.1119	53.6467	13.4282	159.989	97.9409	128.294	165.157	194.023	130.509	48.3919
ENSG00000187800	PEAR1	375033	164.473	4.68798	UP	0.768196	6.10259	1.04365e-09	1.19308e-07	YES	1.38318	11.3711	113.563	347.12	344.233	429.704	71.9331	116.897	193.932	75.6969	117.555	176.498	138.262
ENSG00000104967	NOVA2	4858	83.128	7.74343	UP	1.27591	6.06892	1.2877e-09	1.46276e-07	YES	0	0	40.8827	78.134	113.999	185.011	142.626	139.013	102.187	73.9765	19.4023	62.147	123.284
ENSG00000092820	EZR	7430	561.903	-3.04965	DOWN	0.502596	-6.06779	1.29682e-09	1.46386e-07	YES	1884.58	2582.18	340.689	439.344	296.175	250.66	354.705	295.402	277.1	193.257	112.99	141.695	135.958
ENSG00000198873	GRK5	2869	158.977	4.11036	UP	0.678692	6.05629	1.39299e-09	1.56259e-07	YES	0.691589	18.9518	118.106	137.055	170.999	183.519	210.838	126.902	429.262	169.745	174.62	172.769	153.241
ENSG00000005471	ABCB4	5244	95.2279	7.79976	UP	1.29024	6.04518	1.49245e-09	1.66375e-07	YES	0	0	140.818	122.965	139.705	62.6651	94.2572	301.194	199.9	46.4504	57.0655	52.2035	20.7394
ENSG00000134817	APLNR	187	144.046	7.83851	UP	1.30421	6.01018	1.85322e-09	2.05318e-07	YES	0	0	6.0567	106.314	121.823	650.524	28.5252	258.543	249.874	94.0477	29.674	47.2317	279.981
ENSG00000123700	KCNJ2	3759	68.4175	6.50591	UP	1.08408	6.00133	1.95703e-09	2.14175e-07	YES	0	0.94759	42.3969	131.931	65.9408	52.2209	50.8493	32.1204	174.166	143.365	31.9567	109.379	54.1528
ENSG00000197321	SVIL	6840	163.194	2.97204	UP	0.495174	6.00201	1.94887e-09	2.14175e-07	YES	12.4486	34.1132	313.434	170.358	203.41	113.394	179.833	187.457	153.654	231.105	179.186	233.673	109.458
ENSG00000106003	LFNG	3955	140.11	5.4767	UP	0.913433	5.99573	2.02569e-09	2.19018e-07	YES	0.691589	4.73795	81.7655	165.234	101.705	647.539	141.386	232.215	42.8889	52.7585	91.3048	78.3053	180.893
ENSG00000106333	PCOLCE	5118	95.5775	4.87778	UP	0.813468	5.99627	2.01901e-09	2.19018e-07	YES	0.691589	5.68554	16.6559	199.818	102.823	193.963	122.782	119.53	107.409	110.105	82.1743	141.695	39.1744
ENSG00000138411	HECW2	57520	75.0777	7.63838	UP	1.27519	5.99002	2.0982e-09	2.255e-07	YES	0	0	127.191	101.19	59.2349	26.8565	158.749	35.8063	115.614	84.2988	60.4894	146.667	59.9137
ENSG00000153012	LGI2	55203	75.2734	5.71042	UP	0.956694	5.96891	2.38843e-09	2.55164e-07	YES	2.07477	0	137.79	121.684	140.823	38.7927	73.1733	98.4674	157.757	94.6211	37.6632	11.1865	64.5225
ENSG00000152583	SPARCL1	8404	1634.73	3.69651	UP	0.61989	5.96317	2.47387e-09	2.62727e-07	YES	103.738	165.828	1103.83	2570.74	3189.74	566.97	2711.13	2972.45	3174.9	1582.75	833.156	986.895	1289.3
ENSG00000157766	ACAN	176	118.81	7.7588	UP	1.30384	5.95072	2.66958e-09	2.81845e-07	YES	0	0	59.0528	81.9767	55.882	481.925	193.475	42.6517	61.5362	329.167	5.70655	84.52	148.632
ENSG00000169129	AFAP1L2	84632	60.9586	4.76913	UP	0.801708	5.94871	2.70265e-09	2.83668e-07	YES	0.691589	3.79036	75.7088	133.212	37.9998	62.6651	120.302	42.6517	77.573	34.9812	63.9133	104.407	34.5656
ENSG00000101605	MYOM1	8736	53.2774	5.63001	UP	0.947176	5.94399	2.78163e-09	2.90259e-07	YES	0	1.89518	34.826	116.561	77.1171	67.1412	112.861	32.647	31.3275	68.2419	60.4894	42.26	47.2397
ENSG00000135723	FHOD1	29109	757.545	2.95769	UP	0.498307	5.93547	2.92996e-09	3.03971e-07	YES	148	67.2789	847.938	817.205	1333.34	1401.01	1112.48	634.509	1135.62	509.234	451.959	599.097	790.4
ENSG00000165810	BTNL9	153579	104.517	7.71388	UP	1.30263	5.92178	3.18481e-09	3.28512e-07	YES	0	0	52.9961	96.0664	67.0584	19.3963	501.051	35.2798	277.1	95.1946	66.1959	59.6611	88.7184
ENSG00000249751	ECSCR	641700	189.177	4.74297	UP	0.801694	5.91618	3.29498e-09	3.37933e-07	YES	13.1402	0	380.058	74.2914	291.704	135.774	411.755	312.252	331.177	100.929	82.1743	141.695	184.35
ENSG00000143248	RGS5	8490	2915.37	4.53592	UP	0.766829	5.91516	3.3155e-09	3.38106e-07	YES	180.505	66.3313	632.925	8045.24	4713.09	1887.41	4671.93	3646.98	6172.27	2185.46	884.515	3951.31	861.836
ENSG00000197461	PDGFA	5154	331.599	2.49689	UP	0.424687	5.87937	4.1183e-09	4.176e-07	YES	60.1683	71.0692	334.633	298.446	307.351	492.369	213.319	299.088	352.808	496.044	554.676	522.035	308.786
ENSG00000109819	PPARGC1A	10891	15.3125	-7.78613	DOWN	1.32483	-5.87708	4.17556e-09	4.21028e-07	YES	117.57	81.4927	0	0	0	0	0	0	0	0	0	0	0
ENSG00000018625	ATP1A2	477	116.694	6.91706	UP	1.17843	5.86975	4.36464e-09	4.36799e-07	YES	0.691589	0	15.1418	608.421	73.7642	101.458	90.5365	230.635	46.9913	27.5262	52.5002	217.515	51.8484
ENSG00000259134	LINC00924	145820	74.709	7.57129	UP	1.29002	5.86914	4.38064e-09	4.36799e-07	YES	0	0	22.7126	122.965	96.117	79.0774	38.447	204.307	146.941	49.3177	114.131	37.2882	59.9137
ENSG00000146409	SLC18B1	116843	80.655	5.75821	UP	0.983339	5.85577	4.74796e-09	4.70809e-07	YES	2.07477	0	52.9961	188.29	165.411	205.9	86.8158	66.347	39.9053	18.3508	47.935	38.5312	135.958
ENSG00000064989	CALCRL	10203	61.6584	5.87122	UP	1.00304	5.85341	4.81607e-09	4.72343e-07	YES	1.38318	0	25.741	34.5839	49.1762	61.1731	32.2459	58.9751	171.556	75.6969	50.2176	157.853	82.9575
ENSG00000111341	MGP	4256	3103.14	4.37517	UP	0.747449	5.85347	4.81427e-09	4.72343e-07	YES	44.9533	253.954	846.424	4627.84	6798.6	7700.35	2290.7	2375.86	2539.77	1247.85	7262.15	2264.64	2087.76
ENSG00000172889	EGFL7	51162	330.347	4.74413	UP	0.811454	5.84646	5.02134e-09	4.89799e-07	YES	16.5981	6.63313	95.393	559.747	473.879	896.708	499.811	281.185	496.765	102.076	38.8045	310.735	516.18
ENSG00000168497	CAVIN2	8436	90.4854	7.62205	UP	1.3049	5.84111	5.18541e-09	5.03068e-07	YES	0	0	3.02835	56.359	109.529	86.5375	111.62	169.554	303.579	49.8911	127.827	54.6894	103.697
ENSG00000125895	TMEM74B	55321	94.5008	4.43066	UP	0.758958	5.83782	5.28878e-09	5.10339e-07	YES	4.84112	3.79036	105.992	30.7413	62.5878	120.854	286.492	139.539	180.506	65.3746	57.0655	65.8758	104.849
ENSG00000253417	LINC02159	285629	17.9555	-7.72297	DOWN	1.32621	-5.82332	5.76899e-09	5.53699e-07	YES	215.084	17.0566	0	1.28089	0	0	0	0	0	0	0	0	0
ENSG00000151468	CCDC3	83643	80.2108	6.04001	UP	1.04015	5.80687	6.36522e-09	6.07675e-07	YES	0.691589	0.94759	30.2835	117.841	100.588	261.105	63.2515	211.679	18.2744	43.5831	34.2393	111.865	48.3919
ENSG00000164741	DLC1	10395	406.517	3.5236	UP	0.609621	5.77998	7.47096e-09	7.09464e-07	YES	8.29907	68.2264	258.924	390.67	626.996	572.938	731.733	501.815	667.202	482.855	264.784	464.86	245.416
ENSG00000145819	ARHGAP26	23092	244.024	3.15917	UP	0.546662	5.77902	7.51389e-09	7.09785e-07	YES	27.6636	32.218	175.644	598.174	421.35	325.262	260.447	284.344	271.132	236.84	106.142	234.916	198.176
ENSG00000076356	PLXNA2	5362	129.389	3.12574	UP	0.541831	5.76886	7.98103e-09	7.49966e-07	YES	8.29907	24.6373	180.187	156.268	146.411	149.203	143.866	167.447	92.8638	153.114	74.1851	278.419	107.153
ENSG00000136161	RCBTB2	1102	103.852	4.09996	UP	0.711976	5.75857	8.48275e-09	7.92961e-07	YES	1.38318	11.3711	249.839	144.74	84.9406	131.298	238.123	75.2986	113.003	70.5358	63.9133	90.7347	74.8922
ENSG00000164742	ADCY1	107	83.7953	5.05765	UP	0.878432	5.75759	8.53222e-09	7.93453e-07	YES	0	4.73795	22.7126	126.808	263.763	110.41	75.6538	72.6658	157.757	83.7254	68.4786	48.4747	54.1528
ENSG00000131620	ANO1	55107	70.9589	7.47459	UP	1.29908	5.75377	8.72738e-09	8.07417e-07	YES	0	0	57.5387	26.8986	17.8822	58.189	95.4974	88.4627	84.659	153.688	66.1959	226.215	47.2397
ENSG00000185361	TNFAIP8L1	126282	564.798	4.7488	UP	0.827475	5.73891	9.52877e-09	8.77038e-07	YES	2.76636	36.956	133.247	1711.26	1048.35	1074.26	307.576	224.843	973.391	531.025	373.208	272.204	653.29
ENSG00000012171	SEMA3B	7869	337.739	-4.43782	DOWN	0.773872	-5.73456	9.7765e-09	8.95248e-07	YES	1961.35	1645.02	12.1134	814.643	92.7641	183.519	93.0169	31.0673	17.1556	35.5546	25.1088	70.8476	66.8269
ENSG00000142910	TINAGL1	64129	202.424	5.24374	UP	0.914902	5.73148	9.95591e-09	9.07049e-07	YES	3.45795	5.68554	245.296	3.84266	48.0585	91.0136	332.381	374.387	328.939	202.432	224.838	367.91	403.266
ENSG00000116774	OLFML3	56944	78.0126	5.05336	UP	0.886208	5.70223	1.18252e-08	1.07192e-06	YES	1.38318	2.84277	68.1379	49.9545	18.9999	126.822	19.8436	120.583	106.29	56.7727	116.414	237.402	88.7184
ENSG00000130528	HRC	3270	105.408	7.52288	UP	1.3202	5.69831	1.21e-08	1.08938e-06	YES	0	0	33.3119	322.783	339.763	135.774	209.598	41.072	200.645	12.0427	25.1088	24.8588	25.3481
ENSG00000140511	HAPLN3	145864	136.263	6.02972	UP	1.05826	5.69776	1.21392e-08	1.08938e-06	YES	0	2.84277	36.3402	343.277	187.763	626.651	157.509	60.5548	62.6551	56.1992	17.1196	100.678	119.827
ENSG00000078596	ITM2A	9452	376.95	4.58442	UP	0.805012	5.69485	1.23483e-08	1.10263e-06	YES	10.3738	19.8994	367.945	78.134	830.406	161.139	663.521	525.511	1243.41	159.996	471.361	236.159	132.502
ENSG00000124126	PREX1	57580	144.711	3.70655	UP	0.65179	5.68673	1.29498e-08	1.15061e-06	YES	13.8318	9.4759	263.467	171.639	96.117	43.2688	186.034	62.1345	254.35	116.413	223.697	246.102	194.72
ENSG00000006042	TMEM98	26022	375.641	-4.75641	DOWN	0.836909	-5.68331	1.32116e-08	1.16809e-06	YES	2755.98	1429.91	56.0245	20.4942	31.2939	77.5854	0	37.9126	71.6058	101.503	103.859	128.023	69.1312
ENSG00000167641	PPP1R14A	94274	230.1	5.89516	UP	1.03799	5.6794	1.3517e-08	1.18923e-06	YES	0.691589	4.73795	10.5992	343.277	216.822	1111.56	121.542	65.8205	65.6387	146.233	89.0221	546.894	268.46
ENSG00000099250	NRP1	8829	513.937	2.46743	UP	0.434573	5.67783	1.36418e-08	1.19435e-06	YES	98.2057	108.973	635.954	732.667	498.467	399.863	1021.95	490.231	744.775	617.045	319.567	577.967	435.527
ENSG00000079102	RUNX1T1	862	98.6734	4.151	UP	0.732007	5.67071	1.42211e-08	1.23602e-06	YES	2.07477	9.4759	65.1095	70.4487	75.9995	77.5854	110.38	64.2408	138.736	142.218	345.817	75.8194	104.849
ENSG00000092607	TBX15	6913	57.7707	7.30511	UP	1.28831	5.67029	1.42554e-08	1.23602e-06	YES	0	0	89.3363	21.7751	60.3526	73.1093	71.9331	21.0626	83.9131	86.5927	78.7503	134.238	29.9569
ENSG00000071246	VASH1	22846	289.105	2.85261	UP	0.505065	5.648	1.62325e-08	1.40067e-06	YES	29.0467	59.6981	249.839	475.209	419.115	561.002	432.839	377.546	198.408	200.712	219.131	237.402	298.416
ENSG00000182612	TSPAN10	83882	385.643	-6.71664	DOWN	1.18939	-5.64712	1.63155e-08	1.40111e-06	YES	2582.39	2289.38	0	44.831	42.4703	23.8724	0	3.15938	15.2908	0	1.14131	6.2147	4.60875
ENSG00000269948	RP11-248J23.6		66.0937	7.36363	UP	1.30718	5.63322	1.76874e-08	1.51169e-06	YES	0	0	171.102	17.9324	173.234	44.7608	71.9331	85.3033	106.663	89.46	26.2501	47.2317	25.3481
ENSG00000128578	STRIP2	57464	154.788	-6.27713	DOWN	1.11651	-5.62212	1.88627e-08	1.60449e-06	YES	1178.47	751.439	0	16.6515	0	4.47608	0	25.8016	14.5449	12.6162	0	2.48588	5.76094
ENSG00000180777	ANKRD30B	374860	12.1846	-7.2913	DOWN	1.29842	-5.61551	1.95982e-08	1.65919e-06	YES	61.5514	95.7065	0	0	0	0	0	0	0	0	1.14131	0	0
[truncated: 1,235 more rows]

## Sheet: SuppTable3C.UPREGULATED
ENSEMBL_ID	Gene_symbol	P-value	Entrezgene	BaseMean	Log2FoldChange	Log2FoldChange	lfcSE	stat	P-value	FDR	Significant	1	2	3	4	5	6	7	8	9	10	11	12	13
[truncated: 910 more rows]

[truncated: 1 more sheets: SuppTable3D.DOWNREGULATED]
