# Supplementary material for: Proliferative diabetic retinopathy transcriptomes reveal angiogenesis, anti-angiogenic therapy escape mechanisms, fibrosis and lymphatic involvement
Source: Sci Rep. 2021 Sep 22;11:18810. doi: 10.1038/s41598-021-97970-5 (PMC8458546; doi:10.1038/s41598-021-97970-5)
Supplement: Supplementary file 5 — Supplementary Information 5. [file 41598_2021_97970_MOESM5_ESM.xlsx]

## Sheet: SuppTable4A. PC1
			Principle Component Analysis		Differential Gene Expression Analysis
ENSEMBL ID	Gene Symbol	Gene Name	Rank PC1	Absolute loadings	Log2FoldChange	Log2FoldChange	P-value	P-adjusted	Significant
ENSG00000118271	TTR	transthyretin(TTR)	1	0.134289	-12.4553	DOWN	2.85173e-35	2.55914e-31	YES
ENSG00000184113	CLDN5	claudin 5(CLDN5)	2	0.0984549	10.309	UP	2.34234e-27	8.40805e-24	YES
ENSG00000083067	TRPM3	transient receptor potential cation channel subfamily M member 3(TRPM3)	3	0.0962367	-10.503	DOWN	3.16907e-28	1.42196e-24	YES
ENSG00000107165	TYRP1	tyrosinase related protein 1(TYRP1)	4	0.0865774	-9.1922	DOWN	4.1858e-08	3.23305e-06	YES
ENSG00000104332	SFRP1	secreted frizzled related protein 1(SFRP1)	5	0.0862262	-6.5354	DOWN	1.90021e-10	2.62345e-08	YES
ENSG00000134160	TRPM1	transient receptor potential cation channel subfamily M member 1(TRPM1)	6	0.0854739	-9.44492	DOWN	1.46837e-22	2.02725e-19	YES
ENSG00000133048	CHI3L1	chitinase 3 like 1(CHI3L1)	7	0.0846081	-7.12724	DOWN	1.24459e-06	6.34599e-05	YES
ENSG00000103355	PRSS33	protease, serine 33(PRSS33)	8	0.0845079	-11.2202	DOWN	3.34917e-36	6.0111e-32	YES
ENSG00000076706	MIR6756	microRNA 6756(MIR6756)	9	0.0840654	7.66463	UP	1.74577e-21	1.95832e-18	YES
ENSG00000132386	SERPINF1	serpin family F member 1(SERPINF1)	10	0.0837984	-6.60012	DOWN	3.74721e-12	6.79342e-10	YES
ENSG00000182612	TSPAN10	tetraspanin 10(TSPAN10)	11	0.0809257	-6.71664	DOWN	1.63155e-08	1.40111e-06	YES
ENSG00000069122	ADGRF5	adhesion G protein-coupled receptor F5(ADGRF5)	12	0.0808675	10.5268	UP	6.6581e-20	4.97915e-17	YES
ENSG00000167995	BEST1	bestrophin 1(BEST1)	13	0.0786798	-6.74189	DOWN	3.55069e-14	1.09875e-11	YES
ENSG00000105825	TFPI2	tissue factor pathway inhibitor 2(TFPI2)	14	0.0785354	-7.30493	DOWN	7.8485e-15	2.76206e-12	YES
ENSG00000110799	VWF	von Willebrand factor(VWF)	15	0.0779925	7.80911	UP	3.7571e-20	3.06511e-17	YES
ENSG00000174059	CD34	CD34 molecule(CD34)	16	0.0769186	8.86301	UP	6.50338e-25	1.309e-21	YES
ENSG00000107317	PTGDS	prostaglandin D2 synthase(PTGDS)	17	0.0763742	-5.60332	DOWN	3.30114e-07	1.92993e-05	YES
ENSG00000149564	ESAM	endothelial cell adhesion molecule(ESAM)	18	0.0762798	8.50755	UP	4.69529e-23	7.02258e-20	YES
ENSG00000185664	PMEL	premelanosome protein(PMEL)	19	0.0762496	-6.4362	DOWN	4.30711e-05	0.00137797	YES
ENSG00000047457	CP	ceruloplasmin(CP)	20	0.0756382	-4.86501	DOWN	5.70404e-06	0.000242597	YES
ENSG00000154133	ROBO4	roundabout guidance receptor 4(ROBO4)	21	0.0751251	8.19967	UP	5.6457e-27	1.68882e-23	YES
ENSG00000101144	BMP7	bone morphogenetic protein 7(BMP7)	22	0.0746551	-7.01382	DOWN	2.4233e-10	3.24577e-08	YES
ENSG00000159212	CLIC6	chloride intracellular channel 6(CLIC6)	23	0.0742286	-7.46385	DOWN	4.40201e-07	2.46898e-05	YES
ENSG00000163359	COL6A3	collagen type VI alpha 3 chain(COL6A3)	24	0.0741243	6.68192	UP	2.27705e-19	1.57187e-16	YES
ENSG00000204301	NOTCH4	notch 4(NOTCH4)	25	0.0740822	7.24289	UP	7.58496e-19	4.69431e-16	YES
ENSG00000249669	MIR143	microRNA 143(MIR143)	26	0.0735046	8.05437	UP	6.56395e-25	1.309e-21	YES
ENSG00000105538	RASIP1	Ras interacting protein 1(RASIP1)	27	0.0730568	7.66431	UP	8.30248e-15	2.86563e-12	YES
ENSG00000161381	PLXDC1	plexin domain containing 1(PLXDC1)	28	0.072957	8.18462	UP	8.79012e-19	5.0892e-16	YES
ENSG00000165588	OTX2	orthodenticle homeobox 2(OTX2)	29	0.0729252	-8.26927	DOWN	9.6412e-07	5.03024e-05	YES
ENSG00000184254	ALDH1A3	aldehyde dehydrogenase 1 family member A3(ALDH1A3)	30	0.0704655	-5.15021	DOWN	3.91849e-06	0.000174948	YES
ENSG00000166922	SCG5	secretogranin V(SCG5)	31	0.0703044	-6.26687	DOWN	2.67649e-13	6.40502e-11	YES
ENSG00000120057	SFRP5	secreted frizzled related protein 5(SFRP5)	32	0.0701481	-9.12788	DOWN	1.05783e-21	1.26573e-18	YES
ENSG00000091879	ANGPT2	angiopoietin 2(ANGPT2)	33	0.0700394	6.80826	UP	3.41254e-18	1.85601e-15	YES
ENSG00000128578	STRIP2	striatin interacting protein 2(STRIP2)	34	0.0693157	-6.27713	DOWN	1.88627e-08	1.60449e-06	YES
ENSG00000177133	LINC00982	long intergenic non-protein coding RNA 982(LINC00982)	35	0.0691768	-6.13593	DOWN	0.000185696	0.00467443	YES
ENSG00000118849	RARRES1	retinoic acid receptor responder 1(RARRES1)	36	0.0689395	-5.46326	DOWN	5.31442e-08	3.87247e-06	YES
ENSG00000181617	FDCSP	follicular dendritic cell secreted protein(FDCSP)	37	0.0686075	-8.84493	DOWN	1.55409e-07	9.89108e-06	YES
ENSG00000161940	BCL6B	B-cell CLL/lymphoma 6B(BCL6B)	38	0.0673421	8.04553	UP	4.30792e-21	4.0694e-18	YES
ENSG00000118407	FILIP1	filamin A interacting protein 1(FILIP1)	39	0.0670142	6.5496	UP	6.79932e-22	8.71673e-19	YES
ENSG00000121207	LRAT	lecithin retinol acyltransferase (phosphatidylcholine--retinol O-acyltransferase)(LRAT)	40	0.0669733	-8.63379	DOWN	8.62192e-19	5.0892e-16	YES
ENSG00000187498	COL4A1	collagen type IV alpha 1 chain(COL4A1)	41	0.0662959	5.65849	UP	1.28483e-29	7.6867e-26	YES
ENSG00000174807	CD248	CD248 molecule(CD248)	42	0.0655734	7.74902	UP	2.93194e-15	1.07393e-12	YES
ENSG00000085276	MECOM	MDS1 and EVI1 complex locus(MECOM)	43	0.0655339	6.49594	UP	2.06256e-17	1.0283e-14	YES
ENSG00000161835	GRASP	general receptor for phosphoinositides 1 associated scaffold protein(GRASP)	44	0.0654192	7.01296	UP	4.60873e-17	2.23561e-14	YES
ENSG00000105855	ITGB8	integrin subunit beta 8(ITGB8)	45	0.0652972	-5.0218	DOWN	1.45194e-05	0.000547465	YES
ENSG00000153132	CLGN	calmegin(CLGN)	46	0.0642589	-5.18403	DOWN	0.00266286	0.0370201	YES
ENSG00000122679	RAMP3	receptor activity modifying protein 3(RAMP3)	47	0.064164	9.16707	UP	7.73177e-14	2.20269e-11	YES
ENSG00000162618	ADGRL4	adhesion G protein-coupled receptor L4(ADGRL4)	48	0.0640923	8.39631	UP	7.12599e-16	2.72122e-13	YES
ENSG00000164007	CLDN19	claudin 19(CLDN19)	49	0.0640389	-6.52124	DOWN	0.000169665	0.00436268	YES
ENSG00000159674	SPON2	spondin 2(SPON2)	50	0.0638481	6.21256	UP	1.97152e-13	5.12823e-11	YES
ENSG00000106538	RARRES2	retinoic acid receptor responder 2(RARRES2)	51	0.063747	-5.28497	DOWN	6.51775e-06	0.000272682	YES
ENSG00000253309	SERPINE3	serpin family E member 3(SERPINE3)	52	0.0629551	-6.4602	DOWN	0.000194894	0.00483811	YES
ENSG00000150636	CCDC102B	coiled-coil domain containing 102B(CCDC102B)	53	0.0625248	5.35757	UP	2.7951e-14	8.95828e-12	YES
ENSG00000118946	PCDH17	protocadherin 17(PCDH17)	54	0.0621801	5.6228	UP	2.12476e-21	2.24325e-18	YES
ENSG00000204291	COL15A1	collagen type XV alpha 1 chain(COL15A1)	55	0.0619349	8.4384	UP	6.23911e-16	2.43434e-13	YES
ENSG00000182809	CRIP2	cysteine rich protein 2(CRIP2)	56	0.0615746	4.88159	UP	3.09865e-06	0.000142968	YES
ENSG00000116962	NID1	nidogen 1(NID1)	57	0.0615082	5.89668	UP	2.58499e-13	6.26964e-11	YES
ENSG00000130300	PLVAP	plasmalemma vesicle associated protein(PLVAP)	58	0.0612584	4.70507	UP	1.68391e-07	1.05931e-05	YES
ENSG00000101384	JAG1	jagged 1(JAG1)	59	0.061065	6.42289	UP	1.283e-26	3.2896e-23	YES
ENSG00000170289	CNGB3	cyclic nucleotide gated channel beta 3(CNGB3)	60	0.060415	-6.38363	DOWN	0.000231584	0.00560172	YES
ENSG00000163817	SLC6A20	solute carrier family 6 member 20(SLC6A20)	61	0.060266	-6.45298	DOWN	7.29906e-05	0.00215113	YES
ENSG00000147113	CXorf36	chromosome X open reading frame 36(CXorf36)	62	0.0601734	7.75555	UP	1.5703e-16	6.7104e-14	YES
ENSG00000164175	SLC45A2	solute carrier family 45 member 2(SLC45A2)	63	0.060167	-9.53416	DOWN	3.13321e-20	2.67785e-17	YES
ENSG00000006042	TMEM98	transmembrane protein 98(TMEM98)	64	0.060076	-4.75641	DOWN	1.32116e-08	1.16809e-06	YES
ENSG00000164283	ESM1	endothelial cell specific molecule 1(ESM1)	65	0.0599792	8.16813	UP	3.60596e-13	7.9901e-11	YES
ENSG00000198844	ARHGEF15	Rho guanine nucleotide exchange factor 15(ARHGEF15)	66	0.0597575	8.00515	UP	2.47979e-13	6.09688e-11	YES
ENSG00000070731	st6galnac2	ST6 N-acetylgalactosaminide alpha-2,6-sialyltransferase 2(ST6GALNAC2)	67	0.0596626	-5.40358	DOWN	3.76166e-05	0.00123879	YES
ENSG00000118777	ABCG2	ATP binding cassette subfamily G member 2 (Junior blood group)(ABCG2)	68	0.0596579	7.65803	UP	6.33153e-13	1.35284e-10	YES
ENSG00000140522	RLBP1	retinaldehyde binding protein 1(RLBP1)	69	0.0594699	-8.90886	DOWN	7.24492e-17	3.33415e-14	YES
ENSG00000179403	VWA1	von Willebrand factor A domain containing 1(VWA1)	70	0.0592091	5.3756	UP	1.19431e-14	3.89737e-12	YES
ENSG00000113555	PCDH12	protocadherin 12(PCDH12)	71	0.0591552	7.67377	UP	2.00688e-17	1.0283e-14	YES
ENSG00000187513	GJA4	gap junction protein alpha 4(GJA4)	72	0.0590752	7.47506	UP	5.5815e-14	1.64224e-11	YES
ENSG00000261371	PECAM1	platelet and endothelial cell adhesion molecule 1(PECAM1)	73	0.0589639	5.00579	UP	1.58569e-23	2.58728e-20	YES
ENSG00000138083	SIX3	SIX homeobox 3(SIX3)	74	0.0588532	-4.18856	DOWN	0.000984878	0.0174843	YES
ENSG00000181541	MAB21L2	mab-21 like 2(MAB21L2)	75	0.0588375	-7.79629	DOWN	2.18673e-12	4.18824e-10	YES
ENSG00000074181	NOTCH3	notch 3(NOTCH3)	76	0.05862	4.63951	UP	6.85017e-08	4.80261e-06	YES
ENSG00000187889	C1orf168	chromosome 1 open reading frame 168(C1orf168)	77	0.0584939	-5.04737	DOWN	0.003758	0.0473324	YES
ENSG00000106278	PTPRZ1	protein tyrosine phosphatase, receptor type Z1(PTPRZ1)	78	0.0583699	-5.40983	DOWN	3.66562e-07	2.08843e-05	YES
ENSG00000141753	IGFBP4	insulin like growth factor binding protein 4(IGFBP4)	79	0.0581384	5.94869	UP	9.55678e-20	6.861e-17	YES
ENSG00000128641	MYO1B	myosin IB(MYO1B)	80	0.05809	4.22406	UP	7.93575e-10	9.6237e-08	YES
ENSG00000148204	CRB2	crumbs 2, cell polarity complex component(CRB2)	81	0.0580478	-4.12387	DOWN	0.0145291	0.121063	NO
ENSG00000173546	CSPG4	chondroitin sulfate proteoglycan 4(CSPG4)	82	0.058038	5.1545	UP	2.30934e-13	5.75668e-11	YES
ENSG00000111341	MGP	matrix Gla protein(MGP)	83	0.0579665	4.37517	UP	4.81427e-09	4.72343e-07	YES
ENSG00000183036	PCP4	Purkinje cell protein 4(PCP4)	84	0.0576809	-6.32553	DOWN	0.000263749	0.00618794	YES
ENSG00000102755	FLT1	fms related tyrosine kinase 1(FLT1)	85	0.0575262	5.29759	UP	1.84214e-16	7.68899e-14	YES
ENSG00000139567	ACVRL1	activin A receptor like type 1(ACVRL1)	86	0.0574702	5.12228	UP	1.05598e-14	3.50977e-12	YES
ENSG00000185585	olfml2a	olfactomedin like 2A(OLFML2A)	87	0.0573986	6.5854	UP	2.30403e-18	1.29227e-15	YES
ENSG00000214357	NEURL1B	neuralized E3 ubiquitin protein ligase 1B(NEURL1B)	88	0.0571956	8.12358	UP	7.9255e-13	1.65403e-10	YES
ENSG00000154096	THY1	Thy-1 cell surface antigen(THY1)	89	0.0568364	4.91106	UP	2.46968e-21	2.46255e-18	YES
ENSG00000130201	EXOC3L2	exocyst complex component 3 like 2(EXOC3L2)	90	0.0567598	6.55663	UP	1.76515e-13	4.65895e-11	YES
ENSG00000100985	MMP9	matrix metallopeptidase 9(MMP9)	91	0.0567248	4.00221	UP	0.000192522	0.00479249	YES
ENSG00000185361	TNFAIP8L1	TNF alpha induced protein 8 like 1(TNFAIP8L1)	92	0.0566162	4.7488	UP	9.52877e-09	8.77038e-07	YES
ENSG00000170955	PRKCDBP	protein kinase C delta binding protein(PRKCDBP)	93	0.0563257	8.77316	UP	1.19428e-12	2.40843e-10	YES
ENSG00000143248	RGS5	regulator of G-protein signaling 5(RGS5)	94	0.0562489	4.53592	UP	3.3155e-09	3.38106e-07	YES
ENSG00000124920	MYRF	myelin regulatory factor(MYRF)	95	0.0561913	-4.20063	DOWN	0.013879	0.117778	NO
ENSG00000136541	ERMN	ermin(ERMN)	96	0.0561703	-5.9463	DOWN	1.99675e-08	1.68252e-06	YES
ENSG00000197245	FAM110D	family with sequence similarity 110 member D(FAM110D)	97	0.0559308	7.24589	UP	8.76426e-17	3.83661e-14	YES
ENSG00000185633	NDUFA4L2	NDUFA4, mitochondrial complex associated like 2(NDUFA4L2)	98	0.0559272	8.66743	UP	3.26608e-12	6.04326e-10	YES
ENSG00000177464	GPR4	G protein-coupled receptor 4(GPR4)	99	0.0557839	6.50305	UP	2.5477e-16	1.03923e-13	YES
ENSG00000121898	CPXM2	carboxypeptidase X, M14 family member 2(CPXM2)	100	0.0557811	-4.25796	DOWN	0.000444268	0.00948124	YES
ENSG00000169851	PCDH7	protocadherin 7(PCDH7)	101	0.0557167	-5.08764	DOWN	2.35663e-06	0.000112193	YES
ENSG00000131634	TMEM204	transmembrane protein 204(TMEM204)	102	0.0554621	7.80358	UP	3.53405e-14	1.09875e-11	YES
ENSG00000108821	COL1A1	collagen type I alpha 1 chain(COL1A1)	103	0.0554162	2.93006	UP	0.00142048	0.0232405	YES
ENSG00000164116	GUCY1A3	guanylate cyclase 1 soluble subunit alpha(GUCY1A3)	104	0.0552742	6.56544	UP	6.77526e-19	4.34294e-16	YES
ENSG00000241158	ADAMTS9-AS1	ADAMTS9 antisense RNA 1(ADAMTS9-AS1)	105	0.055247	-6.25453	DOWN	0.000308886	0.00699103	YES
ENSG00000146411	SLC2A12	solute carrier family 2 member 12(SLC2A12)	106	0.0551656	-4.3	DOWN	0.0104105	0.0969125	NO
ENSG00000120875	DUSP4	dual specificity phosphatase 4(DUSP4)	107	0.0550856	-4.74733	DOWN	3.66922e-14	1.11619e-11	YES
ENSG00000182492	BGN	biglycan(BGN)	108	0.055076	3.78865	UP	0.00016696	0.00430545	YES
ENSG00000134871	COL4A2	collagen type IV alpha 2 chain(COL4A2)	109	0.0550682	4.22569	UP	1.15702e-13	3.09943e-11	YES
ENSG00000163072	NOSTRIN	nitric oxide synthase trafficking(NOSTRIN)	110	0.0549276	7.71382	UP	9.25252e-14	2.55483e-11	YES
ENSG00000187098	MITF	melanogenesis associated transcription factor(MITF)	111	0.0548906	-4.45654	DOWN	2.92924e-06	0.000136556	YES
ENSG00000115380	EFEMP1	EGF containing fibulin like extracellular matrix protein 1(EFEMP1)	112	0.0547725	-3.90449	DOWN	2.27434e-06	0.000108853	YES
ENSG00000179292	TMEM151A	transmembrane protein 151A(TMEM151A)	113	0.0546451	-9.01389	DOWN	1.55336e-17	8.19994e-15	YES
ENSG00000125810	CD93	CD93 molecule(CD93)	114	0.054499	4.27748	UP	2.30746e-11	3.73102e-09	YES
ENSG00000066056	TIE1	tyrosine kinase with immunoglobulin like and EGF like domains 1(TIE1)	115	0.0544056	8.48902	UP	1.04555e-11	1.73754e-09	YES
ENSG00000171115	GIMAP8	GTPase, IMAP family member 8(GIMAP8)	116	0.0543307	7.72339	UP	4.50812e-14	1.34853e-11	YES
ENSG00000132688	NES	nestin(NES)	117	0.0542294	4.62507	UP	5.23864e-24	9.4023e-21	YES
ENSG00000259439	LINC01833	long intergenic non-protein coding RNA 1833	118	0.0541341	-4.39944	DOWN	0.000454429	0.00967508	YES
ENSG00000169783	LINGO1	leucine rich repeat and Ig domain containing 1(LINGO1)	119	0.0540147	8.2801	UP	9.20483e-11	1.33232e-08	YES
ENSG00000130294	KIF1A	kinesin family member 1A(KIF1A)	120	0.0539276	-3.5333	DOWN	0.0408267	0.244906	NO
ENSG00000269936	MIR145	microRNA 145	121	0.0537429	4.97804	UP	2.62013e-08	2.14731e-06	YES
ENSG00000164035	EMCN	endomucin(EMCN)	122	0.0537214	5.10186	UP	1.04072e-11	1.73754e-09	YES
ENSG00000120885	MIR6843	microRNA 6843(MIR6843)	123	0.0535005	-3.94124	DOWN	9.15904e-07	4.79261e-05	YES
ENSG00000133392	MYH11	myosin heavy chain 11(MYH11)	124	0.053475	4.47541	UP	5.88732e-11	8.66112e-09	YES
ENSG00000111863	ADTRP	androgen dependent TFPI regulating protein(ADTRP)	125	0.0534551	-5.19567	DOWN	2.18747e-06	0.00010554	YES
ENSG00000001617	SEMA3F	semaphorin 3F(SEMA3F)	126	0.0533188	5.44223	UP	3.32418e-13	7.5522e-11	YES
ENSG00000154146	NRGN	neurogranin(NRGN)	127	0.0532964	6.45532	UP	1.00558e-09	1.18034e-07	YES
ENSG00000145824	CXCL14	C-X-C motif chemokine ligand 14(CXCL14)	128	0.0532082	-4.35467	DOWN	5.98328e-05	0.00184515	YES
ENSG00000100344	PNPLA3	patatin like phospholipase domain containing 3(PNPLA3)	129	0.0527525	-5.02123	DOWN	2.03876e-08	1.70194e-06	YES
ENSG00000172403	SYNPO2	synaptopodin 2(SYNPO2)	130	0.0527394	6.8712	UP	3.22631e-16	1.2868e-13	YES
ENSG00000125378	BMP4	bone morphogenetic protein 4(BMP4)	131	0.0526852	-4.40393	DOWN	9.79091e-05	0.00273293	YES
ENSG00000152078	TMEM56	transmembrane protein 56(TMEM56)	132	0.0526142	-5.37604	DOWN	5.68436e-07	3.07298e-05	YES
ENSG00000213949	ITGA1	integrin subunit alpha 1(ITGA1)	133	0.0525378	4.48381	UP	4.73121e-20	3.69199e-17	YES
ENSG00000164330	EBF1	early B-cell factor 1(EBF1)	134	0.0524839	8.50901	UP	9.90826e-12	1.67767e-09	YES
ENSG00000114770	ABCC5	ATP binding cassette subfamily C member 5(ABCC5)	135	0.0524021	-4.32094	DOWN	3.27948e-13	7.54617e-11	YES
ENSG00000182326	C1S	complement C1s(C1S)	136	0.0523564	-3.55472	DOWN	0.000232574	0.00561054	YES
ENSG00000065054	slc9a3r2	SLC9A3 regulator 2(SLC9A3R2)	137	0.0520612	5.0678	UP	1.02669e-12	2.09398e-10	YES
ENSG00000128052	KDR	kinase insert domain receptor(KDR)	138	0.0519536	7.64052	UP	8.0363e-14	2.25368e-11	YES
ENSG00000106689	LHX2	LIM homeobox 2(LHX2)	139	0.051795	-4.2607	DOWN	0.00135271	0.0223147	YES
ENSG00000101850	GPR143	G protein-coupled receptor 143(GPR143)	140	0.0517713	-4.69612	DOWN	0.00442851	0.0537773	NO
ENSG00000062038	CDH3	cadherin 3(CDH3)	141	0.0517232	-4.49396	DOWN	0.00396332	0.0493984	YES
ENSG00000080573	COL5A3	collagen type V alpha 3 chain(COL5A3)	142	0.0515892	5.5644	UP	5.82677e-14	1.68676e-11	YES
ENSG00000137507	LRRC32	leucine rich repeat containing 32(LRRC32)	143	0.0515153	7.51532	UP	2.20821e-13	5.5821e-11	YES
ENSG00000012171	MIR6872	microRNA 6872(MIR6872)	144	0.0515102	-4.43782	DOWN	9.7765e-09	8.95248e-07	YES
ENSG00000176406	RIMS2	regulating synaptic membrane exocytosis 2(RIMS2)	145	0.0513449	-5.14981	DOWN	6.41702e-05	0.00194548	YES
ENSG00000080644	CHRNA3	cholinergic receptor nicotinic alpha 3 subunit(CHRNA3)	146	0.0510911	-4.77764	DOWN	0.00631956	0.0691606	NO
ENSG00000159403	C1R	complement C1r(C1R)	147	0.0510718	-3.8376	DOWN	8.73018e-08	5.74368e-06	YES
ENSG00000157554	ERG	ERG, ETS transcription factor(ERG)	148	0.0509283	6.11925	UP	5.11866e-17	2.41762e-14	YES
ENSG00000135218	CD36	CD36 molecule(CD36)	149	0.0507881	7.46203	UP	6.26194e-13	1.35284e-10	YES
ENSG00000109062	MIR3615	microRNA 3615(MIR3615)	150	0.0507302	-4.37531	DOWN	1.82259e-07	1.1319e-05	YES
ENSG00000137033	IL33	interleukin 33(IL33)	151	0.050726	-4.49543	DOWN	0.000329183	0.0073668	YES
ENSG00000112297	AIM1	absent in melanoma 1(AIM1)	152	0.0506863	-4.17225	DOWN	8.13064e-07	4.29202e-05	YES
ENSG00000112715	VEGFA	vascular endothelial growth factor A(VEGFA)	153	0.0506741	-4.04871	DOWN	5.67829e-06	0.000242076	YES
ENSG00000135912	TTLL4	tubulin tyrosine ligase like 4(TTLL4)	154	0.0504735	-4.05567	DOWN	4.55232e-08	3.41862e-06	YES
ENSG00000132000	PODNL1	podocan like 1(PODNL1)	155	0.0502697	-4.18301	DOWN	0.00135909	0.0223789	YES
ENSG00000180287	PLD5	phospholipase D family member 5(PLD5)	156	0.0502122	-5.04715	DOWN	0.000221414	0.00539204	YES
ENSG00000121068	TBX2	T-box 2(TBX2)	157	0.0501695	4.32525	UP	4.2348e-11	6.4412e-09	YES
ENSG00000169744	LDB2	LIM domain binding 2(LDB2)	158	0.0500081	6.4807	UP	5.47499e-13	1.19836e-10	YES
ENSG00000244734	HBB	hemoglobin subunit beta(HBB)	159	0.0498732	5.07758	UP	1.28058e-06	6.511e-05	YES
ENSG00000179772	FOXS1	forkhead box S1(FOXS1)	160	0.0498515	6.65248	UP	2.8789e-10	3.82744e-08	YES
ENSG00000148604	RGR	retinal G protein coupled receptor(RGR)	161	0.0497611	-7.51733	DOWN	3.63371e-06	0.000164692	YES
ENSG00000111907	TPD52L1	tumor protein D52-like 1(TPD52L1)	162	0.0497122	-4.41309	DOWN	8.65096e-08	5.72943e-06	YES
ENSG00000090924	PLEKHG2	pleckstrin homology and RhoGEF domain containing G2(PLEKHG2)	163	0.0496611	3.90025	UP	3.65248e-08	2.91354e-06	YES
ENSG00000129467	ADCY4	adenylate cyclase 4(ADCY4)	164	0.0496052	8.02228	UP	4.09352e-10	5.32395e-08	YES
ENSG00000154783	FGD5	FYVE, RhoGEF and PH domain containing 5(FGD5)	165	0.0495759	6.92704	UP	1.01689e-13	2.76531e-11	YES
ENSG00000172889	EGFL7	EGF like domain multiple 7(EGFL7)	166	0.0493237	4.74413	UP	5.02134e-09	4.89799e-07	YES
ENSG00000136943	CTSV	cathepsin V(CTSV)	167	0.0492462	-5.65523	DOWN	0.000631493	0.0125238	YES
ENSG00000167641	PPP1R14A	protein phosphatase 1 regulatory inhibitor subunit 14A(PPP1R14A)	168	0.0491883	5.89516	UP	1.3517e-08	1.18923e-06	YES
ENSG00000180616	SSTR2	somatostatin receptor 2(SSTR2)	169	0.0490028	7.26139	UP	5.46286e-12	9.51916e-10	YES
ENSG00000158258	CLSTN2	calsyntenin 2(CLSTN2)	170	0.0489759	-5.15358	DOWN	1.12489e-05	0.000435119	YES
ENSG00000153902	LGI4	leucine rich repeat LGI family member 4(LGI4)	171	0.0489461	5.92027	UP	1.46233e-07	9.37354e-06	YES
ENSG00000272398	CD24	CD24 molecule(CD24)	172	0.0489367	-8.74781	DOWN	5.5077e-15	1.97704e-12	YES
ENSG00000176435	CLEC14A	C-type lectin domain family 14 member A(CLEC14A)	173	0.0488961	6.3724	UP	6.52451e-12	1.12598e-09	YES
ENSG00000182963	GJC1	gap junction protein gamma 1(GJC1)	174	0.0487903	3.01686	UP	0.000107831	0.00296318	YES
ENSG00000119630	PGF	placental growth factor(PGF)	175	0.0486933	5.50725	UP	1.20647e-10	1.7323e-08	YES
ENSG00000134817	APLNR	apelin receptor(APLNR)	176	0.0484341	7.83851	UP	1.85322e-09	2.05318e-07	YES
ENSG00000267107	PCAT19	prostate cancer associated transcript 19 (non-protein coding)(PCAT19)	177	0.0483889	7.38338	UP	4.34025e-12	7.78988e-10	YES
ENSG00000046889	PREX2	phosphatidylinositol-3,4,5-trisphosphate dependent Rac exchange factor 2(PREX2)	178	0.0483141	4.94288	UP	2.5109e-12	4.74376e-10	YES
ENSG00000138080	EMILIN1	elastin microfibril interfacer 1(EMILIN1)	179	0.0482498	4.62596	UP	8.0165e-06	0.000326259	YES
ENSG00000128567	PODXL	podocalyxin like(PODXL)	180	0.0482227	5.15325	UP	4.86095e-10	6.14397e-08	YES
ENSG00000106991	ENG	endoglin(ENG)	181	0.0480135	3.969	UP	2.60886e-07	1.55561e-05	YES
ENSG00000124772	CPNE5	copine 5(CPNE5)	182	0.0479736	4.1557	UP	3.48594e-07	2.00531e-05	YES
ENSG00000113645	WWC1	WW and C2 domain containing 1(WWC1)	183	0.0479163	-4.06123	DOWN	0.000185668	0.00467443	YES
ENSG00000107562	CXCL12	C-X-C motif chemokine ligand 12(CXCL12)	184	0.0478971	4.34663	UP	1.07335e-07	6.95468e-06	YES
ENSG00000120156	TEK	TEK receptor tyrosine kinase(TEK)	185	0.0478664	7.22244	UP	7.81561e-12	1.33595e-09	YES
ENSG00000134438	RAX	retina and anterior neural fold homeobox(RAX)	186	0.0478437	-4.73254	DOWN	1.89876e-05	0.000685694	YES
ENSG00000171992	SYNPO	synaptopodin(SYNPO)	187	0.0478295	3.4733	UP	0.000184653	0.00466782	YES
ENSG00000134668	SPOCD1	SPOC domain containing 1(SPOCD1)	188	0.0476139	-3.52027	DOWN	0.00476977	0.0567315	NO
ENSG00000136960	ENPP2	ectonucleotide pyrophosphatase/phosphodiesterase 2(ENPP2)	189	0.0476103	-4.00285	DOWN	2.83352e-06	0.000133131	YES
ENSG00000069535	MAOB	monoamine oxidase B(MAOB)	190	0.0474332	-5.22314	DOWN	2.30981e-05	0.000808119	YES
ENSG00000183963	SMTN	smoothelin(SMTN)	191	0.0474074	3.88141	UP	3.87086e-05	0.0012701	YES
ENSG00000158859	ADAMTS4	ADAM metallopeptidase with thrombospondin type 1 motif 4(ADAMTS4)	192	0.0473955	8.13084	UP	1.73979e-10	2.4206e-08	YES
ENSG00000127533	F2RL3	F2R like thrombin/trypsin receptor 3(F2RL3)	193	0.0473468	7.03563	UP	5.49789e-11	8.15505e-09	YES
ENSG00000151617	EDNRA	endothelin receptor type A(EDNRA)	194	0.04731	6.31287	UP	1.34074e-12	2.67372e-10	YES
ENSG00000105976	MET	MET proto-oncogene, receptor tyrosine kinase(MET)	195	0.0472907	-4.23203	DOWN	9.85691e-06	0.000391398	YES
ENSG00000127329	PTPRB	protein tyrosine phosphatase, receptor type B(PTPRB)	196	0.0472644	3.45812	UP	9.91625e-06	0.000392885	YES
ENSG00000078596	ITM2A	integral membrane protein 2A(ITM2A)	197	0.047239	4.58442	UP	1.23483e-08	1.10263e-06	YES
ENSG00000172965	MIR4435-2HG	MIR4435-2 host gene(MIR4435-2HG)	198	0.047207	3.41771	UP	1.09703e-06	5.65791e-05	YES
ENSG00000177374	HIC1	HIC ZBTB transcriptional repressor 1(HIC1)	199	0.0471974	5.00522	UP	1.89489e-11	3.09176e-09	YES
ENSG00000249751	ECSCR	endothelial cell surface expressed chemotaxis and apoptosis regulator(ECSCR)	200	0.0469773	4.74297	UP	3.29498e-09	3.37933e-07	YES
ENSG00000139679	lpar6	lysophosphatidic acid receptor 6(LPAR6)	201	0.046948	5.23391	UP	7.99626e-10	9.63201e-08	YES
ENSG00000143603	KCNN3	potassium calcium-activated channel subfamily N member 3(KCNN3)	202	0.0467451	4.4952	UP	1.37213e-10	1.95453e-08	YES
ENSG00000178175	ZNF366	zinc finger protein 366(ZNF366)	203	0.0467231	7.1139	UP	4.11455e-11	6.31179e-09	YES
ENSG00000133134	BEX2	brain expressed X-linked 2(BEX2)	204	0.0466518	-3.77373	DOWN	0.000377769	0.00829889	YES
ENSG00000171056	SOX7	SRY-box 7(SOX7)	205	0.0465367	5.18858	UP	4.56011e-12	8.08182e-10	YES
ENSG00000188039	NWD1	NACHT and WD repeat domain containing 1(NWD1)	206	0.0465363	-5.97466	DOWN	1.07047e-06	5.53681e-05	YES
ENSG00000121005	CRISPLD1	cysteine rich secretory protein LCCL domain containing 1(CRISPLD1)	207	0.0462228	-4.58798	DOWN	0.000149167	0.0039141	YES
ENSG00000164692	COL1A2	collagen type I alpha 2 chain(COL1A2)	208	0.0461911	2.74449	UP	0.000830909	0.0154062	YES
ENSG00000187479	c11orf96	chromosome 11 open reading frame 96(C11orf96)	209	0.0461808	2.34827	UP	0.0103522	0.0965707	NO
ENSG00000114115	RBP1	retinol binding protein 1(RBP1)	210	0.0460655	-3.90242	DOWN	2.43145e-07	1.45952e-05	YES
ENSG00000176058	TPRN	taperin(TPRN)	211	0.0460183	-3.90166	DOWN	0.000257876	0.0060743	YES
ENSG00000172915	NBEA	neurobeachin(NBEA)	212	0.0460171	-4.24533	DOWN	7.20124e-08	4.95203e-06	YES
ENSG00000171345	KRT19	keratin 19(KRT19)	213	0.0459064	-4.32502	DOWN	0.00017679	0.00450075	YES
ENSG00000157766	ACAN	aggrecan(ACAN)	214	0.0457714	7.7588	UP	2.66958e-09	2.81845e-07	YES
ENSG00000131095	GFAP	glial fibrillary acidic protein(GFAP)	215	0.0456793	5.27195	UP	0.000188055	0.00471398	YES
ENSG00000140511	HAPLN3	hyaluronan and proteoglycan link protein 3(HAPLN3)	216	0.0456325	6.02972	UP	1.21392e-08	1.08938e-06	YES
ENSG00000116745	RPE65	RPE65, retinoid isomerohydrolase(RPE65)	217	0.045527	-6.31997	DOWN	0.000267037	0.00622439	YES
ENSG00000159713	TPPP3	tubulin polymerization promoting protein family member 3(TPPP3)	218	0.0454552	4.66895	UP	5.21325e-07	2.86139e-05	YES
ENSG00000186472	PCLO	piccolo presynaptic cytomatrix protein(PCLO)	219	0.0453804	-3.65959	DOWN	0.00255451	0.035847	YES
ENSG00000220785	MTMR9LP	myotubularin related protein 9 like, pseudogene	220	0.0452869	5.79998	UP	7.6464e-08	5.2246e-06	YES
ENSG00000234840	LINC01239	long intergenic non-protein coding RNA 1239(LINC01239)	221	0.0452793	-3.00579	DOWN	0.0644267	0.321025	NO
ENSG00000131477	RAMP2	receptor activity modifying protein 2(RAMP2)	222	0.0452157	3.9684	UP	2.22543e-06	0.000107083	YES
ENSG00000005471	ABCB4	ATP binding cassette subfamily B member 4(ABCB4)	223	0.0450712	7.79976	UP	1.49245e-09	1.66375e-07	YES
ENSG00000197415	VEPH1	ventricular zone expressed PH domain containing 1(VEPH1)	224	0.0449997	-4.20915	DOWN	0.000943017	0.0169422	YES
ENSG00000174938	SEZ6L2	seizure related 6 homolog like 2(SEZ6L2)	225	0.0449414	-3.8749	DOWN	1.26551e-05	0.000483262	YES
ENSG00000106003	LFNG	LFNG O-fucosylpeptide 3-beta-N-acetylglucosaminyltransferase(LFNG)	226	0.0447672	5.4767	UP	2.02569e-09	2.19018e-07	YES
ENSG00000111674	ENO2	enolase 2(ENO2)	227	0.0446589	-4.01701	DOWN	0.000689433	0.0133624	YES
ENSG00000135363	LMO2	LIM domain only 2(LMO2)	228	0.0445455	4.88558	UP	3.5723e-11	5.52721e-09	YES
ENSG00000149591	TAGLN	transgelin(TAGLN)	229	0.0445287	4.41399	UP	2.82514e-07	1.67899e-05	YES
ENSG00000130528	HRC	histidine rich calcium binding protein(HRC)	230	0.0444638	7.52288	UP	1.21e-08	1.08938e-06	YES
ENSG00000162493	PDPN	podoplanin(PDPN)	231	0.0444013	-3.29825	DOWN	0.00339548	0.0438748	YES
ENSG00000143153	ATP1B1	ATPase Na+/K+ transporting subunit beta 1(ATP1B1)	232	0.0443247	-3.53638	DOWN	5.88987e-06	0.000249239	YES
ENSG00000198203	SULT1C2	sulfotransferase family 1C member 2(SULT1C2)	233	0.0441101	-3.48582	DOWN	0.00453399	0.0546148	NO
ENSG00000163017	ACTG2	actin, gamma 2, smooth muscle, enteric(ACTG2)	234	0.0440698	6.73592	UP	7.90553e-08	5.35428e-06	YES
ENSG00000152377	SPOCK1	SPARC/osteonectin, cwcv and kazal like domains proteoglycan 1(SPOCK1)	235	0.0440664	-3.38299	DOWN	0.00104146	0.0182007	YES
ENSG00000085563	ABCB1	ATP binding cassette subfamily B member 1(ABCB1)	236	0.0440578	3.34836	UP	0.000614048	0.0122319	YES
ENSG00000168497	SDPR	serum deprivation response(SDPR)	237	0.043776	7.62205	UP	5.18541e-09	5.03068e-07	YES
ENSG00000079337	RAPGEF3	Rap guanine nucleotide exchange factor 3(RAPGEF3)	238	0.0432272	4.01727	UP	4.62053e-06	0.000200797	YES
ENSG00000171388	apln	apelin(APLN)	239	0.0432136	4.62314	UP	1.10627e-06	5.6892e-05	YES
ENSG00000072163	LIMS2	LIM zinc finger domain containing 2(LIMS2)	240	0.0431093	4.14699	UP	5.18367e-07	2.85388e-05	YES
ENSG00000142910	TINAGL1	tubulointerstitial nephritis antigen like 1(TINAGL1)	241	0.0430785	5.24374	UP	9.95591e-09	9.07049e-07	YES
ENSG00000037280	FLT4	fms related tyrosine kinase 4(FLT4)	242	0.0430754	7.40209	UP	2.359e-08	1.95112e-06	YES
ENSG00000105472	CLEC11A	C-type lectin domain family 11 member A(CLEC11A)	243	0.0430444	4.6193	UP	5.96128e-08	4.24576e-06	YES
ENSG00000018625	ATP1A2	ATPase Na+/K+ transporting subunit alpha 2(ATP1A2)	244	0.0430284	6.91706	UP	4.36464e-09	4.36799e-07	YES
ENSG00000165810	BTNL9	butyrophilin like 9(BTNL9)	245	0.0429374	7.71388	UP	3.18481e-09	3.28512e-07	YES
ENSG00000046653	GPM6B	glycoprotein M6B(GPM6B)	246	0.0428806	6.36595	UP	4.52327e-10	5.84056e-08	YES
ENSG00000142798	HSPG2	heparan sulfate proteoglycan 2(HSPG2)	247	0.0428715	3.33871	UP	7.59678e-06	0.000312723	YES
ENSG00000010379	SLC6A13	solute carrier family 6 member 13(SLC6A13)	248	0.0427682	-7.02935	DOWN	5.85434e-05	0.00181644	YES
ENSG00000184905	TCEAL2	transcription elongation factor A like 2(TCEAL2)	249	0.0424812	-4.02516	DOWN	8.25849e-05	0.00237538	YES
ENSG00000090097	PCBP4	poly(rC) binding protein 4(PCBP4)	250	0.0424712	-3.5524	DOWN	7.84103e-06	0.000319843	YES
ENSG00000185112	FAM43A	family with sequence similarity 43 member A(FAM43A)	251	0.0423398	3.93031	UP	5.35331e-06	0.000229311	YES
ENSG00000142173	COL6A2	collagen type VI alpha 2 chain(COL6A2)	252	0.0422669	2.9186	UP	0.000626393	0.0124364	YES
ENSG00000021300	PLEKHB1	pleckstrin homology domain containing B1(PLEKHB1)	253	0.0422524	-3.40837	DOWN	0.00833811	0.0829099	NO
ENSG00000124145	SDC4	syndecan 4(SDC4)	254	0.0418473	-3.31875	DOWN	0.00178116	0.0273936	YES
ENSG00000240583	AQP1	aquaporin 1 (Colton blood group)(AQP1)	255	0.0415471	3.84868	UP	3.94981e-05	0.00128893	YES
ENSG00000171130	ATP6V0E2	ATPase H+ transporting V0 subunit e2(ATP6V0E2)	256	0.0415	-3.0586	DOWN	0.00886298	0.0864526	NO
ENSG00000164867	NOS3	nitric oxide synthase 3(NOS3)	257	0.0413459	7.35277	UP	3.15034e-08	2.55848e-06	YES
ENSG00000017483	SLC38A5	solute carrier family 38 member 5(SLC38A5)	258	0.0411353	3.57201	UP	0.000699231	0.0134944	YES
ENSG00000179144	GIMAP7	GTPase, IMAP family member 7(GIMAP7)	259	0.0410877	3.39224	UP	1.90592e-05	0.000686898	YES
ENSG00000100003	SEC14L2	SEC14 like lipid binding 2(SEC14L2)	260	0.0410379	-3.67855	DOWN	0.00064871	0.0127946	YES
ENSG00000137726	FXYD6	FXYD domain containing ion transport regulator 6(FXYD6)	261	0.0409819	4.74139	UP	6.02861e-07	3.2493e-05	YES
ENSG00000267519	LOC284454	uncharacterized LOC284454(LOC284454)	262	0.0408475	2.46458	UP	0.00611268	0.0676807	NO
ENSG00000197859	ADAMTSL2	ADAMTS like 2(ADAMTSL2)	263	0.040586	7.02283	UP	2.22202e-07	1.34733e-05	YES
ENSG00000168542	MIR3606	microRNA 3606(MIR3606)	264	0.0405795	2.70691	UP	0.000438852	0.00941041	YES
ENSG00000188488	SERPINA5	serpin family A member 5(SERPINA5)	265	0.0405674	4.45031	UP	6.61916e-07	3.53574e-05	YES
ENSG00000122641	INHBA	inhibin beta A subunit(INHBA)	266	0.0404637	4.02049	UP	6.3466e-06	0.000266765	YES
ENSG00000150625	GPM6A	glycoprotein M6A(GPM6A)	267	0.0403325	-3.68018	DOWN	0.00310579	0.0410175	YES
ENSG00000109846	CRYAB	crystallin alpha B(CRYAB)	268	0.0402789	-2.85697	DOWN	0.00303841	0.0404332	YES
ENSG00000174939	ASPHD1	aspartate beta-hydroxylase domain containing 1(ASPHD1)	269	0.0400721	-3.00381	DOWN	0.0155962	0.127179	NO
ENSG00000279204	AC134043.3	TEC	270	0.0400446	5.50529	UP	8.20316e-08	5.49367e-06	YES
ENSG00000225138	SLC9A3-AS1	SLC9A3 antisense RNA 1	271	0.0400423	-3.24197	DOWN	0.00649399	0.0707246	NO
ENSG00000142949	PTPRF	protein tyrosine phosphatase, receptor type F(PTPRF)	272	0.0400263	-2.79457	DOWN	0.019799	0.151343	NO
ENSG00000072952	MRVI1	murine retrovirus integration site 1 homolog(MRVI1)	273	0.040024	3.77815	UP	1.70468e-06	8.40539e-05	YES
ENSG00000135744	AGT	angiotensinogen(AGT)	274	0.0400197	5.37751	UP	7.10543e-08	4.9382e-06	YES
ENSG00000105974	CAV1	caveolin 1(CAV1)	275	0.040014	2.19321	UP	0.0170183	0.135147	NO
ENSG00000188536	HBA2	hemoglobin subunit alpha 2(HBA2)	276	0.0399384	5.1616	UP	5.42953e-06	0.000232022	YES
ENSG00000029559	IBSP	integrin binding sialoprotein(IBSP)	277	0.0398633	4.49884	UP	0.000272232	0.00632529	YES
ENSG00000020181	ADGRA2	adhesion G protein-coupled receptor A2(ADGRA2)	278	0.0398221	4.01511	UP	7.13018e-08	4.9382e-06	YES
ENSG00000144810	COL8A1	collagen type VIII alpha 1 chain(COL8A1)	279	0.0397774	-2.75228	DOWN	0.00122484	0.0206992	YES
ENSG00000139116	KIF21A	kinesin family member 21A(KIF21A)	280	0.0396003	-2.67252	DOWN	0.0231007	0.167989	NO
ENSG00000136235	GPNMB	glycoprotein nmb(GPNMB)	281	0.039542	-2.58883	DOWN	0.0016942	0.0264644	YES
ENSG00000135480	KRT7	keratin 7(KRT7)	282	0.0391016	-2.83934	DOWN	0.0212264	0.158277	NO
ENSG00000130176	CNN1	calponin 1(CNN1)	283	0.0390629	4.02137	UP	0.00039722	0.00864159	YES
ENSG00000100321	SYNGR1	synaptogyrin 1(SYNGR1)	284	0.0390412	-3.06155	DOWN	0.0203672	0.153957	NO
ENSG00000117394	SLC2A1	solute carrier family 2 member 1(SLC2A1)	285	0.038989	-2.87401	DOWN	0.000643557	0.0127209	YES
ENSG00000101439	CST3	cystatin C(CST3)	286	0.0384114	-3.21645	DOWN	1.82215e-05	0.000662022	YES
ENSG00000161714	PLCD3	phospholipase C delta 3(PLCD3)	287	0.0382373	-2.26025	DOWN	0.0588069	0.304081	NO
ENSG00000244300	GATA2-AS1	GATA2 antisense RNA 1	288	0.038134	5.9593	UP	1.39918e-06	7.05409e-05	YES
ENSG00000106624	MIR4649	microRNA 4649(MIR4649)	289	0.0380566	2.74328	UP	0.00137324	0.0225499	YES
ENSG00000148734	NPFFR1	neuropeptide FF receptor 1(NPFFR1)	290	0.0380427	-3.05821	DOWN	0.0204001	0.15409	NO
ENSG00000125730	C3	complement C3(C3)	291	0.0379775	-2.42601	DOWN	0.0140754	0.118659	NO
ENSG00000166592	RRAD	RRAD, Ras related glycolysis inhibitor and calcium channel regulator(RRAD)	292	0.0378536	-2.68656	DOWN	0.0292196	0.196933	NO
ENSG00000186340	THBS2	thrombospondin 2(THBS2)	293	0.0378323	3.59463	UP	0.000251597	0.00596522	YES
ENSG00000161544	CYGB	cytoglobin(CYGB)	294	0.037799	3.42948	UP	0.000101485	0.00281524	YES
ENSG00000162433	AK4	adenylate kinase 4(AK4)	295	0.0377811	-2.94717	DOWN	0.0188131	0.145454	NO
ENSG00000138792	ENPEP	glutamyl aminopeptidase(ENPEP)	296	0.0374769	7.1839	UP	7.15362e-08	4.9382e-06	YES
ENSG00000273259	SERPINA3	serpin family A member 3(SERPINA3)	297	0.0374652	-2.76293	DOWN	0.0738509	0.347438	NO
ENSG00000113578	FGF1	fibroblast growth factor 1(FGF1)	298	0.0374557	4.27032	UP	2.31675e-05	0.00080897	YES
ENSG00000107796	ACTA2	actin, alpha 2, smooth muscle, aorta(ACTA2)	299	0.0373504	3.2625	UP	5.25706e-05	0.00164379	YES
ENSG00000158528	PPP1R9A	protein phosphatase 1 regulatory subunit 9A(PPP1R9A)	300	0.037093	-2.68433	DOWN	0.0583486	0.302566	NO
ENSG00000160307	S100B	S100 calcium binding protein B(S100B)	301	0.0370291	-2.71452	DOWN	0.0389302	0.236935	NO
ENSG00000170011	MYRIP	myosin VIIA and Rab interacting protein(MYRIP)	302	0.0369047	-2.82088	DOWN	0.00362666	0.046066	YES
ENSG00000130635	COL5A1	collagen type V alpha 1 chain(COL5A1)	303	0.0368546	1.74977	UP	0.0546809	0.292	NO
ENSG00000152402	GUCY1A2	guanylate cyclase 1 soluble subunit alpha 2(GUCY1A2)	304	0.0367271	3.48967	UP	2.54215e-05	0.000870735	YES
ENSG00000107742	SPOCK2	SPARC/osteonectin, cwcv and kazal like domains proteoglycan 2(SPOCK2)	305	0.0365514	4.98457	UP	4.86542e-07	2.70355e-05	YES
ENSG00000089327	FXYD5	FXYD domain containing ion transport regulator 5(FXYD5)	306	0.0365176	2.25946	UP	0.0176577	0.13894	NO
ENSG00000085265	FCN1	ficolin 1(FCN1)	307	0.036421	7.05345	UP	1.58876e-07	1.0076e-05	YES
ENSG00000206172	hba1	hemoglobin subunit alpha 1(HBA1)	308	0.0361921	5.94676	UP	4.51762e-06	0.000196802	YES
ENSG00000064300	NGFR	nerve growth factor receptor(NGFR)	309	0.0357887	6.28152	UP	9.41781e-06	0.000375624	YES
ENSG00000095370	SH2D3C	SH2 domain containing 3C(SH2D3C)	310	0.0356515	3.08074	UP	0.00158443	0.0252328	YES
ENSG00000165912	PACSIN3	protein kinase C and casein kinase substrate in neurons 3(PACSIN3)	311	0.0355674	-2.44514	DOWN	0.053997	0.290122	NO
ENSG00000075223	SEMA3C	semaphorin 3C(SEMA3C)	312	0.0354702	-2.98922	DOWN	0.000648714	0.0127946	YES
ENSG00000133110	POSTN	periostin(POSTN)	313	0.0353607	1.53711	UP	0.0549539	0.292674	NO
ENSG00000211592	IGKC	immunoglobulin kappa constant	314	0.035127	3.09161	UP	0.0137885	0.117176	NO
ENSG00000156076	WIF1	WNT inhibitory factor 1(WIF1)	315	0.0348676	5.86335	UP	1.62455e-06	8.061e-05	YES
ENSG00000119699	TGFB3	transforming growth factor beta 3(TGFB3)	316	0.0346848	4.26547	UP	1.20208e-05	0.000461991	YES
ENSG00000074410	CA12	carbonic anhydrase 12(CA12)	317	0.0346649	-3.24008	DOWN	0.0315264	0.207509	NO
ENSG00000176788	BASP1	brain abundant membrane attached signal protein 1(BASP1)	318	0.0344378	-2.30783	DOWN	0.015034	0.123775	NO
ENSG00000197119	SLC25A29	solute carrier family 25 member 29(SLC25A29)	319	0.0343641	-2.65186	DOWN	0.00254458	0.0357356	YES
ENSG00000154016	GRAP	GRB2-related adaptor protein(GRAP)	320	0.0340854	3.34909	UP	0.000455954	0.00969605	YES
ENSG00000149596	JPH2	junctophilin 2(JPH2)	321	0.0338304	6.80423	UP	6.79747e-07	3.6095e-05	YES
ENSG00000187244	bcam	basal cell adhesion molecule (Lutheran blood group)(BCAM)	322	0.0338256	3.33068	UP	0.000452762	0.00965104	YES
ENSG00000266964	FXYD1	FXYD domain containing ion transport regulator 1(FXYD1)	323	0.0337738	6.13	UP	1.55479e-05	0.00057775	YES
ENSG00000088882	CPXM1	carboxypeptidase X, M14 family member 1(CPXM1)	324	0.0337451	6.02186	UP	4.03624e-06	0.00017887	YES
ENSG00000099994	SUSD2	sushi domain containing 2(SUSD2)	325	0.033598	4.42782	UP	0.000296115	0.00675307	YES
ENSG00000133169	BEX1	brain expressed X-linked 1(BEX1)	326	0.0333737	-2.01082	DOWN	0.0941028	0.397028	NO
ENSG00000280143	AP000892.4	novel transcript	327	0.0332557	4.56775	UP	6.80654e-05	0.00203609	YES
ENSG00000213088	ACKR1	atypical chemokine receptor 1 (Duffy blood group)(ACKR1)	328	0.0329816	3.68151	UP	0.00165809	0.0260819	YES
ENSG00000138449	SLC40A1	solute carrier family 40 member 1(SLC40A1)	329	0.0329156	2.70384	UP	0.000230344	0.00557923	YES
ENSG00000221890	nptxr	neuronal pentraxin receptor(NPTXR)	330	0.0324495	-2.37902	DOWN	0.0249089	0.176788	NO
ENSG00000244242	IFITM10	interferon induced transmembrane protein 10(IFITM10)	331	0.03207	-2.06529	DOWN	0.0951325	0.399161	NO
ENSG00000049089	COL9A2	collagen type IX alpha 2 chain(COL9A2)	332	0.0319683	-2.05532	DOWN	0.0691812	0.33432	NO
ENSG00000126391	FRMD8	FERM domain containing 8(FRMD8)	333	0.0314266	2.94048	UP	0.000941696	0.0169354	YES
ENSG00000019169	MARCO	macrophage receptor with collagenous structure(MARCO)	334	0.03122	-1.80528	DOWN	0.0932973	0.394929	NO
ENSG00000255248	MIR100HG	mir-100-let-7a-2-mir-125b-1 cluster host gene	335	0.0311683	-2.44746	DOWN	0.0151698	0.124551	NO
ENSG00000024422	EHD2	EH domain containing 2(EHD2)	336	0.0311519	2.35595	UP	0.0170165	0.135147	NO
ENSG00000136114	THSD1	thrombospondin type 1 domain containing 1(THSD1)	337	0.0310674	5.0656	UP	9.47519e-06	0.000377075	YES
ENSG00000180155	LYNX1	Ly6/neurotoxin 1(LYNX1)	338	0.0310074	-2.04767	DOWN	0.119027	0.447954	NO
ENSG00000265107	GJA5	gap junction protein alpha 5(GJA5)	339	0.0304274	6.29928	UP	8.21772e-06	0.000333691	YES
ENSG00000010327	STAB1	stabilin 1(STAB1)	340	0.030259	2.48096	UP	0.00662798	0.071922	NO
ENSG00000010319	SEMA3G	semaphorin 3G(SEMA3G)	341	0.0297631	2.36686	UP	0.0244805	0.174772	NO
ENSG00000006118	tmem132a	transmembrane protein 132A(TMEM132A)	342	0.029369	-2.41332	DOWN	0.009652	0.0916582	NO
ENSG00000187957	DNER	delta/notch like EGF repeat containing(DNER)	343	0.0293026	6.06323	UP	2.21449e-05	0.000780859	YES
ENSG00000180263	FGD6	FYVE, RhoGEF and PH domain containing 6(FGD6)	344	0.029097	2.78962	UP	0.00440282	0.0535378	NO
ENSG00000229391	HLA-DRB6	major histocompatibility complex, class II, DR beta 6 (pseudogene)(HLA-DRB6)	345	0.0290259	2.85334	UP	0.0208409	0.156442	NO
ENSG00000117984	CTSD	cathepsin D(CTSD)	346	0.0288856	-1.17946	DOWN	0.235801	0.619461	NO
ENSG00000117318	ID3	inhibitor of DNA binding 3, HLH protein(ID3)	347	0.0287102	2.77703	UP	0.00201445	0.0299051	YES
ENSG00000106819	ASPN	asporin(ASPN)	348	0.0287086	5.30858	UP	1.21369e-05	0.000465455	YES
ENSG00000169442	CD52	CD52 molecule(CD52)	349	0.0286749	2.49743	UP	0.0211867	0.158153	NO
ENSG00000118785	SPP1	secreted phosphoprotein 1(SPP1)	350	0.0286271	-1.51902	DOWN	0.0927196	0.393772	NO
ENSG00000103522	IL21R	interleukin 21 receptor(IL21R)	351	0.0285295	3.05941	UP	0.00546655	0.0625326	NO
ENSG00000171951	SCG2	secretogranin II(SCG2)	352	0.0282767	-3.14744	DOWN	0.00417857	0.0514029	NO
ENSG00000022267	FHL1	four and a half LIM domains 1(FHL1)	353	0.0279626	2.82573	UP	0.00171497	0.0266691	YES
ENSG00000099998	GGT5	gamma-glutamyltransferase 5(GGT5)	354	0.0279152	2.59245	UP	0.024731	0.17614	NO
ENSG00000008517	IL32	interleukin 32(IL32)	355	0.0278983	1.98861	UP	0.0769951	0.355704	NO
ENSG00000168389	MFSD2A	major facilitator superfamily domain containing 2A(MFSD2A)	356	0.0278795	2.87494	UP	0.00247791	0.0350461	YES
ENSG00000099860	GADD45B	growth arrest and DNA damage inducible beta(GADD45B)	357	0.0278093	-2.20302	DOWN	0.0103208	0.096378	NO
ENSG00000100979	PLTP	phospholipid transfer protein(PLTP)	358	0.027728	-1.84797	DOWN	0.0760921	0.353534	NO
ENSG00000176956	LY6H	lymphocyte antigen 6 complex, locus H(LY6H)	359	0.0276655	3.9828	UP	0.012926	0.11159	NO
ENSG00000167244	IGF2	insulin like growth factor 2(IGF2)	360	0.0274428	5.19187	UP	0.000241759	0.00577774	YES
ENSG00000279483	AC090498.1	ribosomal protein L41 (RPL41) pseudogene	361	0.0271843	1.85405	UP	0.078359	0.359782	NO
ENSG00000132840	BHMT2	betaine--homocysteine S-methyltransferase 2(BHMT2)	362	0.0269419	-1.94524	DOWN	0.088863	0.385667	NO
ENSG00000113916	BCL6	B-cell CLL/lymphoma 6(BCL6)	363	0.0267137	-2.18605	DOWN	0.0184337	0.14341	NO
ENSG00000124212	PTGIS	prostaglandin I2 synthase(PTGIS)	364	0.0266989	-1.70282	DOWN	0.119454	0.448942	NO
ENSG00000170801	HTRA3	HtrA serine peptidase 3(HTRA3)	365	0.0266972	2.98253	UP	0.0141101	0.118784	NO
ENSG00000277734	TRAC	T cell receptor alpha constant	366	0.0266068	3.76254	UP	0.000844091	0.0155862	YES
ENSG00000229807	Xist	X inactive specific transcript (non-protein coding)(XIST)	367	0.0265977	1.61364	UP	0.356718	0.72077	NO
ENSG00000168906	MAT2A	methionine adenosyltransferase 2A(MAT2A)	368	0.0261987	-1.32932	DOWN	0.175706	0.541543	NO
ENSG00000272512	AL645608.7	novel transcript	369	0.0260373	3.22343	UP	0.00811876	0.0819087	NO
ENSG00000081059	TCF7	transcription factor 7 (T-cell specific, HMG-box)(TCF7)	370	0.0257482	-1.4028	DOWN	0.250151	0.634342	NO
ENSG00000237541	HLA-DQA2	major histocompatibility complex, class II, DQ alpha 2(HLA-DQA2)	371	0.0247764	4.19551	UP	0.00587518	0.0657405	NO
ENSG00000109906	ZBTB16	zinc finger and BTB domain containing 16(ZBTB16)	372	0.0246877	2.51188	UP	0.0524984	0.284751	NO
ENSG00000186439	TRDN	triadin(TRDN)	373	0.0245983	4.08272	UP	0.00174192	0.0269749	YES
ENSG00000167772	ANGPTL4	angiopoietin like 4(ANGPTL4)	374	0.0243237	-3.26791	DOWN	0.000751415	0.0142647	YES
ENSG00000166448	TMEM130	transmembrane protein 130(TMEM130)	375	0.0241481	-2.5608	DOWN	0.0574612	0.299626	NO
ENSG00000172020	GAP43	growth associated protein 43(GAP43)	376	0.0239925	-0.906854	DOWN	0.470295	0.796864	NO
ENSG00000279803	AC009090.5	TEC	377	0.0237096	2.73226	UP	0.0343051	0.218568	NO
ENSG00000265681	RPL17	ribosomal protein L17(RPL17)	378	0.023615	-1.23981	DOWN	0.162937	0.524185	NO
ENSG00000198734	F5	coagulation factor V(F5)	379	0.023315	5.61898	UP	0.000123582	0.00331546	YES
ENSG00000125910	S1PR4	sphingosine-1-phosphate receptor 4(S1PR4)	380	0.0228159	3.14485	UP	0.0598523	0.306543	NO
ENSG00000074842	MYDGF	myeloid derived growth factor(MYDGF)	381	0.0226961	-1.0811	DOWN	0.316481	0.692708	NO
ENSG00000110876	SELPLG	selectin P ligand(SELPLG)	382	0.022572	2.71913	UP	0.0139503	0.118048	NO
ENSG00000133466	C1QTNF6	C1q and tumor necrosis factor related protein 6(C1QTNF6)	383	0.0224118	2.60794	UP	0.03135	0.206998	NO
ENSG00000154277	UCHL1	ubiquitin C-terminal hydrolase L1(UCHL1)	384	0.0219486	-1.12844	DOWN	0.337409	0.707464	NO
ENSG00000181449	SOX2	SRY-box 2(SOX2)	385	0.0219304	2.31194	UP	0.0747116	0.350568	NO
ENSG00000211445	GPX3	glutathione peroxidase 3(GPX3)	386	0.0218914	-1.53074	DOWN	0.136516	0.479245	NO
ENSG00000211892	IGHG4	immunoglobulin heavy constant gamma 4 (G4m marker)	387	0.0218523	3.37044	UP	0.041403	0.246792	NO
ENSG00000161638	ITGA5	integrin subunit alpha 5(ITGA5)	388	0.0218218	1.58096	UP	0.130561	0.470154	NO
ENSG00000135245	HILPDA	hypoxia inducible lipid droplet associated(HILPDA)	389	0.021699	-3.61714	DOWN	0.000109961	0.0030085	YES
ENSG00000123989	CHPF	chondroitin polymerizing factor(CHPF)	390	0.0216979	-1.52049	DOWN	0.133888	0.475093	NO
ENSG00000211895	IGHA1	immunoglobulin heavy constant alpha 1	391	0.0216886	2.35348	UP	0.0765583	0.354934	NO
ENSG00000156508	EEF1A1	eukaryotic translation elongation factor 1 alpha 1(EEF1A1)	392	0.0215853	-0.913017	DOWN	0.319022	0.69402	NO
ENSG00000170893	TRH	thyrotropin releasing hormone(TRH)	393	0.0215644	3.66775	UP	0.0242995	0.173756	NO
ENSG00000079432	CIC	capicua transcriptional repressor(CIC)	394	0.0212482	-1.07408	DOWN	0.330891	0.702444	NO
ENSG00000204267	tap2	transporter 2, ATP binding cassette subfamily B member(TAP2)	395	0.0211626	2.58938	UP	0.00676038	0.0728829	NO
ENSG00000134245	WNT2B	Wnt family member 2B(WNT2B)	396	0.020761	-1.15099	DOWN	0.302467	0.679296	NO
ENSG00000148303	RPL7A	ribosomal protein L7a(RPL7A)	397	0.0204923	-0.917825	DOWN	0.299819	0.67679	NO
ENSG00000137809	ITGA11	integrin subunit alpha 11(ITGA11)	398	0.020357	2.42654	UP	0.0586599	0.303484	NO
ENSG00000147883	CDKN2B	cyclin dependent kinase inhibitor 2B(CDKN2B)	399	0.0203033	-0.329353	DOWN	0.831404	0.951249	NO
ENSG00000103485	QPRT	quinolinate phosphoribosyltransferase(QPRT)	400	0.0201749	-1.25508	DOWN	0.269296	0.651918	NO
ENSG00000168209	DDIT4	DNA damage inducible transcript 4(DDIT4)	401	0.0197057	-1.2517	DOWN	0.193625	0.567081	NO
ENSG00000113083	LOX	lysyl oxidase(LOX)	402	0.0192836	-1.5539	DOWN	0.179149	0.546088	NO
ENSG00000210049	MT-TF	mitochondrially encoded tRNA-Phe	403	0.0188574	1.77019	UP	0.0896686	0.387801	NO
ENSG00000239039	Snord13	small nucleolar RNA, C/D box 13(SNORD13)	404	0.0185788	1.84583	UP	0.227165	0.609213	NO
ENSG00000143398	PIP5K1A	phosphatidylinositol-4-phosphate 5-kinase type 1 alpha(PIP5K1A)	405	0.0184222	-0.50687	DOWN	0.607963	0.866002	NO
ENSG00000129824	RPS4Y1	ribosomal protein S4, Y-linked 1(RPS4Y1)	406	0.0181521	-0.599867	DOWN	0.683887	0.899925	NO
ENSG00000129009	ISLR	immunoglobulin superfamily containing leucine rich repeat(ISLR)	407	0.0180231	3.04775	UP	0.0182889	0.142841	NO
ENSG00000162706	CADM3	cell adhesion molecule 3(CADM3)	408	0.0175913	-0.905368	DOWN	0.569764	0.847586	NO
ENSG00000149633	KIAA1755	KIAA1755(KIAA1755)	409	0.0173658	2.11729	UP	0.0750136	0.351159	NO
ENSG00000130208	apoc1	apolipoprotein C1(APOC1)	410	0.0173252	-0.430856	DOWN	0.722727	0.914685	NO
ENSG00000213741	LOC100288910	uncharacterized LOC100288910(LOC100288910)	411	0.0169963	-0.0126049	DOWN	0.990256	0.997804	NO
ENSG00000103653	CSK	c-src tyrosine kinase(CSK)	412	0.0168255	2.1654	UP	0.0565182	0.297107	NO
ENSG00000103175	WFDC1	WAP four-disulfide core domain 1(WFDC1)	413	0.0166351	-2.95256	DOWN	0.0105936	0.0981048	NO
ENSG00000205542	TMSB4X	thymosin beta 4, X-linked(TMSB4X)	414	0.0166124	2.27627	UP	0.0239295	0.172413	NO
ENSG00000171864	PRND	prion protein 2 (dublet)(PRND)	415	0.0161158	1.90792	UP	0.275216	0.655463	NO
ENSG00000204387	C6orf48	chromosome 6 open reading frame 48(C6orf48)	416	0.015775	-0.61791	DOWN	0.507026	0.811779	NO
ENSG00000247516	MIR4458HG	MIR4458 host gene(MIR4458HG)	417	0.0157068	-0.118294	DOWN	0.911446	0.975376	NO
ENSG00000100292	HMOX1	heme oxygenase 1(HMOX1)	418	0.0155111	2.04568	UP	0.0538354	0.289871	NO
ENSG00000186847	KRT14	keratin 14(KRT14)	419	0.0151509	2.13262	UP	0.218777	0.598567	NO
ENSG00000212464	SNORA12	small nucleolar RNA, H/ACA box 12(SNORA12)	420	0.0151487	3.99567	UP	0.00871976	0.0856091	NO
ENSG00000168268	NT5DC2	5'-nucleotidase domain containing 2(NT5DC2)	421	0.01455	1.45382	UP	0.22438	0.606148	NO
ENSG00000106483	SFRP4	secreted frizzled related protein 4(SFRP4)	422	0.0145497	2.31094	UP	0.0603776	0.308211	NO
ENSG00000197253	TPSB2	tryptase beta 2 (gene/pseudogene)(TPSB2)	423	0.0144951	1.28641	UP	0.458243	0.789768	NO
ENSG00000091513	TF	transferrin(TF)	424	0.0144153	-0.486781	DOWN	0.667906	0.89316	NO
ENSG00000267458	AC092069.1	novel transcript, antisense to CALR	425	0.0143539	2.49493	UP	0.0638095	0.319279	NO
ENSG00000139329	LUM	lumican(LUM)	426	0.0140228	2.2649	UP	0.0407345	0.244513	NO
ENSG00000138650	PCDH10	protocadherin 10(PCDH10)	427	0.0134243	-1.01405	DOWN	0.310307	0.687152	NO
ENSG00000162591	MEGF6	multiple EGF like domains 6(MEGF6)	428	0.0130306	1.58372	UP	0.333461	0.704114	NO
ENSG00000139343	SNRPF	small nuclear ribonucleoprotein polypeptide F(SNRPF)	429	0.0124866	-0.0210781	DOWN	0.984056	0.996739	NO
ENSG00000131002	TXLNGY	taxilin gamma pseudogene, Y-linked(TXLNGY)	430	0.0124721	-0.434387	DOWN	0.73242	0.918405	NO
ENSG00000170345	FOS	Fos proto-oncogene, AP-1 transcription factor subunit(FOS)	431	0.0120718	-0.230833	DOWN	0.830708	0.951249	NO
ENSG00000162409	PRKAA2	protein kinase AMP-activated catalytic subunit alpha 2(PRKAA2)	432	0.0120252	-2.59771	DOWN	0.0613182	0.311767	NO
ENSG00000265206	MIR142	microRNA 142(MIR142)	433	0.011993	1.85743	UP	0.0719854	0.342159	NO
ENSG00000181374	CCL13	C-C motif chemokine ligand 13(CCL13)	434	0.0118793	-1.05208	DOWN	0.455914	0.788091	NO
ENSG00000002933	TMEM176A	transmembrane protein 176A(TMEM176A)	435	0.0117276	-0.795125	DOWN	0.507566	0.81208	NO
ENSG00000114374	USP9Y	ubiquitin specific peptidase 9, Y-linked(USP9Y)	436	0.0117229	-0.382751	DOWN	0.759999	0.927544	NO
ENSG00000100297	MCM5	minichromosome maintenance complex component 5(MCM5)	437	0.0113122	1.37794	UP	0.237777	0.621286	NO
ENSG00000130203	APOE	apolipoprotein E(APOE)	438	0.0112625	-0.272933	DOWN	0.779371	0.934568	NO
ENSG00000257704	Inafm1	InaF motif containing 1(INAFM1)	439	0.0106262	1.69761	UP	0.123863	0.457992	NO
ENSG00000142871	CYR61	cysteine rich angiogenic inducer 61(CYR61)	440	0.010595	1.15075	UP	0.414079	0.76142	NO
ENSG00000188783	PRELP	proline and arginine rich end leucine rich repeat protein(PRELP)	441	0.010359	1.63429	UP	0.099854	0.409641	NO
ENSG00000137193	PIM1	Pim-1 proto-oncogene, serine/threonine kinase(PIM1)	442	0.0102062	-0.147107	DOWN	0.908675	0.974568	NO
ENSG00000116251	RPL22	ribosomal protein L22(RPL22)	443	0.00967843	-0.482586	DOWN	0.535119	0.829054	NO
ENSG00000176971	FIBIN	fin bud initiation factor homolog (zebrafish)(FIBIN)	444	0.00958477	-1.71847	DOWN	0.2864	0.665047	NO
ENSG00000188227	ZNF793	zinc finger protein 793(ZNF793)	445	0.00949329	-0.558317	DOWN	0.608799	0.8663	NO
ENSG00000149294	NCAM1	neural cell adhesion molecule 1(NCAM1)	446	0.00938403	-0.594783	DOWN	0.641755	0.879899	NO
ENSG00000011465	DCN	decorin(DCN)	447	0.00877383	0.889073	UP	0.453676	0.787327	NO
ENSG00000196126	HLA-DRB1	major histocompatibility complex, class II, DR beta 1(HLA-DRB1)	448	0.0086861	1.41172	UP	0.180552	0.548129	NO
ENSG00000211896	IGHG1	immunoglobulin heavy constant gamma 1 (G1m marker)	449	0.0084237	-0.24343	DOWN	0.851758	0.958274	NO
ENSG00000171223	JUNB	JunB proto-oncogene, AP-1 transcription factor subunit(JUNB)	450	0.00834307	-0.0469535	DOWN	0.965277	0.992792	NO
ERCC-00170	ERCC-00170	ERCC-00170	451	0.00833009	1.03555	UP	0.353028	0.718547	NO
ENSG00000168159	RNF187	ring finger protein 187(RNF187)	452	0.00812435	-0.00489812	DOWN	0.996282	0.999077	NO
ENSG00000153234	NR4A2	nuclear receptor subfamily 4 group A member 2(NR4A2)	453	0.00795389	-0.496334	DOWN	0.690873	0.902672	NO
ENSG00000275395	FCGBP	Fc fragment of IgG binding protein(FCGBP)	454	0.0079538	-0.934744	DOWN	0.355697	0.720628	NO
ENSG00000160888	IER2	immediate early response 2(IER2)	455	0.00765162	0.163241	UP	0.86533	0.962468	NO
ERCC-00062	ERCC-00062	ERCC-00062	456	0.00764876	0.822439	UP	0.42023	0.765085	NO
ENSG00000109180	OCIAD1	OCIA domain containing 1(OCIAD1)	457	0.00713049	0.498602	UP	0.60842	0.86611	NO
ENSG00000176532	PRR15	proline rich 15(PRR15)	458	0.00667108	1.68212	UP	0.313667	0.689849	NO
ENSG00000126432	PRDX5	peroxiredoxin 5(PRDX5)	459	0.00641377	1.04515	UP	0.381362	0.737017	NO
ENSG00000188933	USP32P1	ubiquitin specific peptidase 32 pseudogene 1(USP32P1)	460	0.00633744	-0.153887	DOWN	0.907072	0.973804	NO
ENSG00000111229	ARPC3	actin related protein 2/3 complex subunit 3(ARPC3)	461	0.00615889	0.413001	UP	0.67181	0.894148	NO
ENSG00000148677	ANKRD1	ankyrin repeat domain 1(ANKRD1)	462	0.00584793	1.17433	UP	0.305733	0.68236	NO
ENSG00000160255	ITGB2	integrin subunit beta 2(ITGB2)	463	0.00572469	0.442913	UP	0.65126	0.884579	NO
ENSG00000122176	FMOD	fibromodulin(FMOD)	464	0.00569114	1.33726	UP	0.1986	0.574174	NO
ENSG00000010278	CD9	CD9 molecule(CD9)	465	0.00529139	1.28713	UP	0.284053	0.66305	NO
ENSG00000211899	IGHM	immunoglobulin heavy constant mu	466	0.00513074	0.751477	UP	0.655209	0.885948	NO
ENSG00000148341	SH3GLB2	SH3 domain containing GRB2 like endophilin B2(SH3GLB2)	467	0.00487007	0.259964	UP	0.832261	0.951457	NO
ERCC-00074	ERCC-00074	ERCC-00074	468	0.00479672	0.0180145	UP	0.985792	0.997182	NO
ENSG00000125740	FOSB	FosB proto-oncogene, AP-1 transcription factor subunit(FOSB)	469	0.00460301	1.49728	UP	0.214587	0.59207	NO
ENSG00000099725	PRKY	protein kinase, Y-linked, pseudogene(PRKY)	470	0.00432207	0.238143	UP	0.847056	0.956399	NO
ERCC-00004	ERCC-00004	ERCC-00004	471	0.00386612	0.00318522	UP	0.997381	0.999196	NO
ENSG00000067048	DDX3Y	DEAD-box helicase 3, Y-linked(DDX3Y)	472	0.00362327	1.03351	UP	0.411173	0.759123	NO
ENSG00000132481	TRIM47	tripartite motif containing 47(TRIM47)	473	0.00336251	0.518768	UP	0.650854	0.88442	NO
ENSG00000210077	MT-TV	mitochondrially encoded tRNA-Val (GUN)	474	0.00321256	0.927232	UP	0.432026	0.773081	NO
ENSG00000174684	B4GAT1	beta-1,4-glucuronyltransferase 1(B4GAT1)	475	0.00320386	0.375455	UP	0.725912	0.915899	NO
ENSG00000160325	CACFD1	calcium channel flower domain containing 1(CACFD1)	476	0.00317426	1.19233	UP	0.440024	0.778484	NO
ENSG00000159069	FBXW5	F-box and WD repeat domain containing 5(FBXW5)	477	0.00316505	0.74397	UP	0.485429	0.802604	NO
ENSG00000215559	ANKRD20A11P	ankyrin repeat domain 20 family member A11, pseudogene(ANKRD20A11P)	478	0.00315003	0.253212	UP	0.837391	0.953591	NO
ENSG00000154978	VOPP1	vesicular, overexpressed in cancer, prosurvival protein 1(VOPP1)	479	0.00308796	0.62111	UP	0.571571	0.848692	NO
ENSG00000180914	oxtr	oxytocin receptor(OXTR)	480	0.00284881	-0.11912	DOWN	0.896889	0.970656	NO
ENSG00000112658	SRF	serum response factor(SRF)	481	0.00261459	0.824447	UP	0.427066	0.769844	NO
ENSG00000155657	TTN	titin(TTN)	482	0.00237042	0.617478	UP	0.569581	0.847454	NO
ENSG00000137207	YIPF3	Yip1 domain family member 3(YIPF3)	483	0.00231845	0.242697	UP	0.830179	0.951249	NO
ENSG00000104142	vps18	VPS18, CORVET/HOPS core subunit(VPS18)	484	0.00187722	0.998929	UP	0.369916	0.729509	NO
ENSG00000020129	NCDN	neurochondrin(NCDN)	485	0.00186769	0.648889	UP	0.621603	0.872764	NO
ENSG00000163220	S100A9	S100 calcium binding protein A9(S100A9)	486	0.00181343	0.476369	UP	0.620489	0.871765	NO
ENSG00000185504	FAAP100	Fanconi anemia core complex associated protein 100(FAAP100)	487	0.00177004	0.382939	UP	0.727096	0.916041	NO
ENSG00000132432	SEC61G	Sec61 translocon gamma subunit(SEC61G)	488	0.00174601	1.04318	UP	0.367023	0.72748	NO
ENSG00000241553	ARPC4	actin related protein 2/3 complex subunit 4(ARPC4)	489	0.00149201	0.526823	UP	0.645564	0.881572	NO
ERCC-00043	ERCC-00043	ERCC-00043	490	0.00111612	0.664538	UP	0.533951	0.828222	NO
ENSG00000197061	hist1h4c	histone cluster 1 H4 family member c(HIST1H4C)	491	0.00104007	0.203461	UP	0.801219	0.942129	NO
ENSG00000012817	KDM5D	lysine demethylase 5D(KDM5D)	492	0.00102757	0.736008	UP	0.573156	0.848972	NO
ERCC-00054	ERCC-00054	ERCC-00054	493	0.000989503	-0.525807	DOWN	0.636461	0.878768	NO
ENSG00000177733	HNRNPA0	heterogeneous nuclear ribonucleoprotein A0(HNRNPA0)	494	0.000673737	0.953105	UP	0.313443	0.689722	NO
ENSG00000136699	SMPD4	sphingomyelin phosphodiesterase 4(SMPD4)	495	0.000591585	-0.843062	DOWN	0.460103	0.790914	NO
ENSG00000198355	PIM3	Pim-3 proto-oncogene, serine/threonine kinase(PIM3)	496	0.000575513	0.732244	UP	0.447881	0.783718	NO
ENSG00000211897	IGHG3	immunoglobulin heavy constant gamma 3	497	0.000348879	-1.15308	DOWN	0.422811	0.766591	NO
ENSG00000183087	GAS6	growth arrest specific 6(GAS6)	498	0.000224764	1.21575	UP	0.296316	0.674746	NO
ENSG00000197879	MYO1C	myosin IC(MYO1C)	499	7.27066e-05	0.124997	UP	0.890076	0.96895	NO
ENSG00000042493	CAPG	capping actin protein, gelsolin like(CAPG)	500	6.50859e-05	1.33007	UP	0.368077	0.728042	NO

## Sheet: SuppTable4B. PC2
			Principle Component Analysis		Differential Gene Expression Analysis
ENSEMBL ID	Gene Symbol	Gene Name	Rank PC2	Absolute loadings	Log2FoldChange	Log2FoldChange	P-value	P-adjusted	Significant
ENSG00000211445	GPX3	glutathione peroxidase 3(GPX3)	1	0.121101	-1.53074	DOWN	0.136516	0.479245	NO
ENSG00000131095	GFAP	glial fibrillary acidic protein(GFAP)	2	0.116819	5.27195	UP	0.000188055	0.00471398	YES
ERCC-00043	ERCC-00043	ERCC-00043	3	0.111432	0.664538	UP	0.533951	0.828222	NO
ENSG00000205542	TMSB4X	thymosin beta 4, X-linked(TMSB4X)	4	0.105099	2.27627	UP	0.0239295	0.172413	NO
ENSG00000020129	NCDN	neurochondrin(NCDN)	5	0.0995845	0.648889	UP	0.621603	0.872764	NO
ENSG00000111229	ARPC3	actin related protein 2/3 complex subunit 3(ARPC3)	6	0.0947273	0.413001	UP	0.67181	0.894148	NO
ENSG00000100979	PLTP	phospholipid transfer protein(PLTP)	7	0.0934772	-1.84797	DOWN	0.0760921	0.353534	NO
ENSG00000211896	IGHG1	immunoglobulin heavy constant gamma 1 (G1m marker)	8	0.0928416	-0.24343	DOWN	0.851758	0.958274	NO
ENSG00000273259	SERPINA3	serpin family A member 3(SERPINA3)	9	0.0920311	-2.76293	DOWN	0.0738509	0.347438	NO
ENSG00000266964	FXYD1	FXYD domain containing ion transport regulator 1(FXYD1)	10	0.0910079	6.13	UP	1.55479e-05	0.00057775	YES
ENSG00000133466	C1QTNF6	C1q and tumor necrosis factor related protein 6(C1QTNF6)	11	0.0906134	2.60794	UP	0.03135	0.206998	NO
ENSG00000210077	MT-TV	mitochondrially encoded tRNA-Val (GUN)	12	0.090096	0.927232	UP	0.432026	0.773081	NO
ERCC-00170	ERCC-00170	ERCC-00170	13	0.0896647	1.03555	UP	0.353028	0.718547	NO
ENSG00000185504	FAAP100	Fanconi anemia core complex associated protein 100(FAAP100)	14	0.0892073	0.382939	UP	0.727096	0.916041	NO
ENSG00000257704	Inafm1	InaF motif containing 1(INAFM1)	15	0.0888855	1.69761	UP	0.123863	0.457992	NO
ENSG00000160325	CACFD1	calcium channel flower domain containing 1(CACFD1)	16	0.088641	1.19233	UP	0.440024	0.778484	NO
ENSG00000214357	NEURL1B	neuralized E3 ubiquitin protein ligase 1B(NEURL1B)	17	0.0876437	8.12358	UP	7.9255e-13	1.65403e-10	YES
ENSG00000142173	COL6A2	collagen type VI alpha 2 chain(COL6A2)	18	0.0863897	2.9186	UP	0.000626393	0.0124364	YES
ENSG00000125910	S1PR4	sphingosine-1-phosphate receptor 4(S1PR4)	19	0.0860564	3.14485	UP	0.0598523	0.306543	NO
ENSG00000100297	MCM5	minichromosome maintenance complex component 5(MCM5)	20	0.0851529	1.37794	UP	0.237777	0.621286	NO
ENSG00000197253	TPSB2	tryptase beta 2 (gene/pseudogene)(TPSB2)	21	0.0850476	1.28641	UP	0.458243	0.789768	NO
ENSG00000267458	AC092069.1	novel transcript, antisense to CALR	22	0.0850382	2.49493	UP	0.0638095	0.319279	NO
ENSG00000103653	CSK	c-src tyrosine kinase(CSK)	23	0.0846664	2.1654	UP	0.0565182	0.297107	NO
ENSG00000159069	FBXW5	F-box and WD repeat domain containing 5(FBXW5)	24	0.0842474	0.74397	UP	0.485429	0.802604	NO
ENSG00000132481	TRIM47	tripartite motif containing 47(TRIM47)	25	0.0831501	0.518768	UP	0.650854	0.88442	NO
ENSG00000117318	ID3	inhibitor of DNA binding 3, HLH protein(ID3)	26	0.0821717	2.77703	UP	0.00201445	0.0299051	YES
ENSG00000079432	CIC	capicua transcriptional repressor(CIC)	27	0.0818346	-1.07408	DOWN	0.330891	0.702444	NO
ENSG00000177733	HNRNPA0	heterogeneous nuclear ribonucleoprotein A0(HNRNPA0)	28	0.081417	0.953105	UP	0.313443	0.689722	NO
ENSG00000143398	PIP5K1A	phosphatidylinositol-4-phosphate 5-kinase type 1 alpha(PIP5K1A)	29	0.0812602	-0.50687	DOWN	0.607963	0.866002	NO
ENSG00000081059	TCF7	transcription factor 7 (T-cell specific, HMG-box)(TCF7)	30	0.0812037	-1.4028	DOWN	0.250151	0.634342	NO
ERCC-00054	ERCC-00054	ERCC-00054	31	0.0810244	-0.525807	DOWN	0.636461	0.878768	NO
ENSG00000153234	NR4A2	nuclear receptor subfamily 4 group A member 2(NR4A2)	32	0.0807162	-0.496334	DOWN	0.690873	0.902672	NO
ENSG00000213741	LOC100288910	uncharacterized LOC100288910(LOC100288910)	33	0.0805922	-0.0126049	DOWN	0.990256	0.997804	NO
ENSG00000196126	HLA-DRB1	major histocompatibility complex, class II, DR beta 1(HLA-DRB1)	34	0.0804872	1.41172	UP	0.180552	0.548129	NO
ENSG00000042493	CAPG	capping actin protein, gelsolin like(CAPG)	35	0.0803113	1.33007	UP	0.368077	0.728042	NO
ENSG00000123989	CHPF	chondroitin polymerizing factor(CHPF)	36	0.0801007	-1.52049	DOWN	0.133888	0.475093	NO
ENSG00000130203	APOE	apolipoprotein E(APOE)	37	0.0793634	-0.272933	DOWN	0.779371	0.934568	NO
ENSG00000211899	IGHM	immunoglobulin heavy constant mu	38	0.0792751	0.751477	UP	0.655209	0.885948	NO
ENSG00000148341	SH3GLB2	SH3 domain containing GRB2 like endophilin B2(SH3GLB2)	39	0.0790805	0.259964	UP	0.832261	0.951457	NO
ENSG00000212464	SNORA12	small nucleolar RNA, H/ACA box 12(SNORA12)	40	0.0785015	3.99567	UP	0.00871976	0.0856091	NO
ENSG00000162706	CADM3	cell adhesion molecule 3(CADM3)	41	0.0783682	-0.905368	DOWN	0.569764	0.847586	NO
ENSG00000156508	EEF1A1	eukaryotic translation elongation factor 1 alpha 1(EEF1A1)	42	0.077336	-0.913017	DOWN	0.319022	0.69402	NO
ENSG00000149294	NCAM1	neural cell adhesion molecule 1(NCAM1)	43	0.0772271	-0.594783	DOWN	0.641755	0.879899	NO
ENSG00000064300	NGFR	nerve growth factor receptor(NGFR)	44	0.0770059	6.28152	UP	9.41781e-06	0.000375624	YES
ENSG00000241553	ARPC4	actin related protein 2/3 complex subunit 4(ARPC4)	45	0.0769695	0.526823	UP	0.645564	0.881572	NO
ENSG00000153902	LGI4	leucine rich repeat LGI family member 4(LGI4)	46	0.0763656	5.92027	UP	1.46233e-07	9.37354e-06	YES
ENSG00000125740	FOSB	FosB proto-oncogene, AP-1 transcription factor subunit(FOSB)	47	0.076327	1.49728	UP	0.214587	0.59207	NO
ENSG00000176956	LY6H	lymphocyte antigen 6 complex, locus H(LY6H)	48	0.075838	3.9828	UP	0.012926	0.11159	NO
ERCC-00062	ERCC-00062	ERCC-00062	49	0.0756909	0.822439	UP	0.42023	0.765085	NO
ENSG00000109180	OCIAD1	OCIA domain containing 1(OCIAD1)	50	0.0752791	0.498602	UP	0.60842	0.86611	NO
ENSG00000142871	CYR61	cysteine rich angiogenic inducer 61(CYR61)	51	0.0752428	1.15075	UP	0.414079	0.76142	NO
ENSG00000002933	TMEM176A	transmembrane protein 176A(TMEM176A)	52	0.0749424	-0.795125	DOWN	0.507566	0.81208	NO
ENSG00000168268	NT5DC2	5'-nucleotidase domain containing 2(NT5DC2)	53	0.0747278	1.45382	UP	0.22438	0.606148	NO
ENSG00000110876	SELPLG	selectin P ligand(SELPLG)	54	0.0744211	2.71913	UP	0.0139503	0.118048	NO
ENSG00000171223	JUNB	JunB proto-oncogene, AP-1 transcription factor subunit(JUNB)	55	0.0740145	-0.0469535	DOWN	0.965277	0.992792	NO
ENSG00000149633	KIAA1755	KIAA1755(KIAA1755)	56	0.0736874	2.11729	UP	0.0750136	0.351159	NO
ENSG00000161638	ITGA5	integrin subunit alpha 5(ITGA5)	57	0.0731664	1.58096	UP	0.130561	0.470154	NO
ENSG00000012171	MIR6872	microRNA 6872(MIR6872)	58	0.0730113	-4.43782	DOWN	9.7765e-09	8.95248e-07	YES
ENSG00000168906	MAT2A	methionine adenosyltransferase 2A(MAT2A)	59	0.072325	-1.32932	DOWN	0.175706	0.541543	NO
ENSG00000104142	vps18	VPS18, CORVET/HOPS core subunit(VPS18)	60	0.0713114	0.998929	UP	0.369916	0.729509	NO
ENSG00000091513	TF	transferrin(TF)	61	0.0713107	-0.486781	DOWN	0.667906	0.89316	NO
ENSG00000021300	PLEKHB1	pleckstrin homology domain containing B1(PLEKHB1)	62	0.0712596	-3.40837	DOWN	0.00833811	0.0829099	NO
ENSG00000180155	LYNX1	Ly6/neurotoxin 1(LYNX1)	63	0.0709951	-2.04767	DOWN	0.119027	0.447954	NO
ENSG00000148303	RPL7A	ribosomal protein L7a(RPL7A)	64	0.0708324	-0.917825	DOWN	0.299819	0.67679	NO
ENSG00000197879	MYO1C	myosin IC(MYO1C)	65	0.0702163	0.124997	UP	0.890076	0.96895	NO
ENSG00000182492	BGN	biglycan(BGN)	66	0.0699981	3.78865	UP	0.00016696	0.00430545	YES
ENSG00000137207	YIPF3	Yip1 domain family member 3(YIPF3)	67	0.0697136	0.242697	UP	0.830179	0.951249	NO
ENSG00000160888	IER2	immediate early response 2(IER2)	68	0.0694348	0.163241	UP	0.86533	0.962468	NO
ENSG00000176788	BASP1	brain abundant membrane attached signal protein 1(BASP1)	69	0.0692349	-2.30783	DOWN	0.015034	0.123775	NO
ENSG00000198355	PIM3	Pim-3 proto-oncogene, serine/threonine kinase(PIM3)	70	0.0692206	0.732244	UP	0.447881	0.783718	NO
ENSG00000204267	tap2	transporter 2, ATP binding cassette subfamily B member(TAP2)	71	0.0683381	2.58938	UP	0.00676038	0.0728829	NO
ENSG00000162591	MEGF6	multiple EGF like domains 6(MEGF6)	72	0.0679519	1.58372	UP	0.333461	0.704114	NO
ENSG00000170345	FOS	Fos proto-oncogene, AP-1 transcription factor subunit(FOS)	73	0.0678743	-0.230833	DOWN	0.830708	0.951249	NO
ENSG00000211592	IGKC	immunoglobulin kappa constant	74	0.0666626	3.09161	UP	0.0137885	0.117176	NO
ENSG00000120885	MIR6843	microRNA 6843(MIR6843)	75	0.066541	-3.94124	DOWN	9.15904e-07	4.79261e-05	YES
ENSG00000128567	PODXL	podocalyxin like(PODXL)	76	0.0658923	5.15325	UP	4.86095e-10	6.14397e-08	YES
ENSG00000187244	bcam	basal cell adhesion molecule (Lutheran blood group)(BCAM)	77	0.065539	3.33068	UP	0.000452762	0.00965104	YES
ENSG00000134245	WNT2B	Wnt family member 2B(WNT2B)	78	0.06536	-1.15099	DOWN	0.302467	0.679296	NO
ENSG00000171130	ATP6V0E2	ATPase H+ transporting V0 subunit e2(ATP6V0E2)	79	0.0652641	-3.0586	DOWN	0.00886298	0.0864526	NO
ENSG00000150625	GPM6A	glycoprotein M6A(GPM6A)	80	0.0652631	-3.68018	DOWN	0.00310579	0.0410175	YES
ENSG00000103485	QPRT	quinolinate phosphoribosyltransferase(QPRT)	81	0.0652275	-1.25508	DOWN	0.269296	0.651918	NO
ENSG00000204387	C6orf48	chromosome 6 open reading frame 48(C6orf48)	82	0.0649084	-0.61791	DOWN	0.507026	0.811779	NO
ENSG00000136114	THSD1	thrombospondin type 1 domain containing 1(THSD1)	83	0.0647927	5.0656	UP	9.47519e-06	0.000377075	YES
ENSG00000182809	CRIP2	cysteine rich protein 2(CRIP2)	84	0.0645315	4.88159	UP	3.09865e-06	0.000142968	YES
ENSG00000265681	RPL17	ribosomal protein L17(RPL17)	85	0.0644001	-1.23981	DOWN	0.162937	0.524185	NO
ENSG00000168159	RNF187	ring finger protein 187(RNF187)	86	0.064321	-0.00489812	DOWN	0.996282	0.999077	NO
ENSG00000139343	SNRPF	small nuclear ribonucleoprotein polypeptide F(SNRPF)	87	0.06402	-0.0210781	DOWN	0.984056	0.996739	NO
ENSG00000187957	DNER	delta/notch like EGF repeat containing(DNER)	88	0.0632657	6.06323	UP	2.21449e-05	0.000780859	YES
ENSG00000132432	SEC61G	Sec61 translocon gamma subunit(SEC61G)	89	0.0631619	1.04318	UP	0.367023	0.72748	NO
ENSG00000183087	GAS6	growth arrest specific 6(GAS6)	90	0.0631166	1.21575	UP	0.296316	0.674746	NO
ENSG00000129009	ISLR	immunoglobulin superfamily containing leucine rich repeat(ISLR)	91	0.0630043	3.04775	UP	0.0182889	0.142841	NO
ERCC-00004	ERCC-00004	ERCC-00004	92	0.0629953	0.00318522	UP	0.997381	0.999196	NO
ENSG00000126432	PRDX5	peroxiredoxin 5(PRDX5)	93	0.0626511	1.04515	UP	0.381362	0.737017	NO
ENSG00000167641	PPP1R14A	protein phosphatase 1 regulatory inhibitor subunit 14A(PPP1R14A)	94	0.0624	5.89516	UP	1.3517e-08	1.18923e-06	YES
ENSG00000169783	LINGO1	leucine rich repeat and Ig domain containing 1(LINGO1)	95	0.0623974	8.2801	UP	9.20483e-11	1.33232e-08	YES
ENSG00000181449	SOX2	SRY-box 2(SOX2)	96	0.0622491	2.31194	UP	0.0747116	0.350568	NO
ENSG00000109846	CRYAB	crystallin alpha B(CRYAB)	97	0.0621748	-2.85697	DOWN	0.00303841	0.0404332	YES
ENSG00000197859	ADAMTSL2	ADAMTS like 2(ADAMTSL2)	98	0.0619011	7.02283	UP	2.22202e-07	1.34733e-05	YES
ENSG00000168209	DDIT4	DNA damage inducible transcript 4(DDIT4)	99	0.0617379	-1.2517	DOWN	0.193625	0.567081	NO
ENSG00000213088	ACKR1	atypical chemokine receptor 1 (Duffy blood group)(ACKR1)	100	0.0616967	3.68151	UP	0.00165809	0.0260819	YES
ENSG00000221890	nptxr	neuronal pentraxin receptor(NPTXR)	101	0.0614885	-2.37902	DOWN	0.0249089	0.176788	NO
ENSG00000277734	TRAC	T cell receptor alpha constant	102	0.0613837	3.76254	UP	0.000844091	0.0155862	YES
ENSG00000265206	MIR142	microRNA 142(MIR142)	103	0.061376	1.85743	UP	0.0719854	0.342159	NO
ENSG00000010278	CD9	CD9 molecule(CD9)	104	0.0611827	1.28713	UP	0.284053	0.66305	NO
ENSG00000168389	MFSD2A	major facilitator superfamily domain containing 2A(MFSD2A)	105	0.0610784	2.87494	UP	0.00247791	0.0350461	YES
ENSG00000116251	RPL22	ribosomal protein L22(RPL22)	106	0.0608573	-0.482586	DOWN	0.535119	0.829054	NO
ENSG00000188227	ZNF793	zinc finger protein 793(ZNF793)	107	0.0603919	-0.558317	DOWN	0.608799	0.8663	NO
ENSG00000142910	TINAGL1	tubulointerstitial nephritis antigen like 1(TINAGL1)	108	0.0603455	5.24374	UP	9.95591e-09	9.07049e-07	YES
ENSG00000112658	SRF	serum response factor(SRF)	109	0.0603302	0.824447	UP	0.427066	0.769844	NO
ENSG00000154146	NRGN	neurogranin(NRGN)	110	0.060326	6.45532	UP	1.00558e-09	1.18034e-07	YES
ENSG00000135744	AGT	angiotensinogen(AGT)	111	0.0602808	5.37751	UP	7.10543e-08	4.9382e-06	YES
ENSG00000161544	CYGB	cytoglobin(CYGB)	112	0.0600425	3.42948	UP	0.000101485	0.00281524	YES
ENSG00000211897	IGHG3	immunoglobulin heavy constant gamma 3	113	0.0600317	-1.15308	DOWN	0.422811	0.766591	NO
ENSG00000100292	HMOX1	heme oxygenase 1(HMOX1)	114	0.0599886	2.04568	UP	0.0538354	0.289871	NO
ENSG00000210049	MT-TF	mitochondrially encoded tRNA-Phe	115	0.0592976	1.77019	UP	0.0896686	0.387801	NO
ENSG00000160307	S100B	S100 calcium binding protein B(S100B)	116	0.0592103	-2.71452	DOWN	0.0389302	0.236935	NO
ENSG00000279483	AC090498.1	ribosomal protein L41 (RPL41) pseudogene	117	0.0590956	1.85405	UP	0.078359	0.359782	NO
ENSG00000176058	TPRN	taperin(TPRN)	118	0.0589706	-3.90166	DOWN	0.000257876	0.0060743	YES
ENSG00000138080	EMILIN1	elastin microfibril interfacer 1(EMILIN1)	119	0.058745	4.62596	UP	8.0165e-06	0.000326259	YES
ENSG00000024422	EHD2	EH domain containing 2(EHD2)	120	0.0586993	2.35595	UP	0.0170165	0.135147	NO
ENSG00000145824	CXCL14	C-X-C motif chemokine ligand 14(CXCL14)	121	0.0582868	-4.35467	DOWN	5.98328e-05	0.00184515	YES
ENSG00000107317	PTGDS	prostaglandin D2 synthase(PTGDS)	122	0.0581553	-5.60332	DOWN	3.30114e-07	1.92993e-05	YES
ENSG00000111674	ENO2	enolase 2(ENO2)	123	0.0579699	-4.01701	DOWN	0.000689433	0.0133624	YES
ENSG00000279803	AC009090.5	TEC	124	0.0572969	2.73226	UP	0.0343051	0.218568	NO
ENSG00000272512	AL645608.7	novel transcript	125	0.0572093	3.22343	UP	0.00811876	0.0819087	NO
ENSG00000160255	ITGB2	integrin subunit beta 2(ITGB2)	126	0.057065	0.442913	UP	0.65126	0.884579	NO
ENSG00000140511	HAPLN3	hyaluronan and proteoglycan link protein 3(HAPLN3)	127	0.056863	6.02972	UP	1.21392e-08	1.08938e-06	YES
ENSG00000125730	C3	complement C3(C3)	128	0.0565717	-2.42601	DOWN	0.0140754	0.118659	NO
ENSG00000126391	FRMD8	FERM domain containing 8(FRMD8)	129	0.0565152	2.94048	UP	0.000941696	0.0169354	YES
ENSG00000174684	B4GAT1	beta-1,4-glucuronyltransferase 1(B4GAT1)	130	0.0563241	0.375455	UP	0.725912	0.915899	NO
ENSG00000113916	BCL6	B-cell CLL/lymphoma 6(BCL6)	131	0.0554978	-2.18605	DOWN	0.0184337	0.14341	NO
ENSG00000010327	STAB1	stabilin 1(STAB1)	132	0.0545745	2.48096	UP	0.00662798	0.071922	NO
ENSG00000162493	PDPN	podoplanin(PDPN)	133	0.0541199	-3.29825	DOWN	0.00339548	0.0438748	YES
ENSG00000008517	IL32	interleukin 32(IL32)	134	0.0537789	1.98861	UP	0.0769951	0.355704	NO
ENSG00000139116	KIF21A	kinesin family member 21A(KIF21A)	135	0.053596	-2.67252	DOWN	0.0231007	0.167989	NO
ENSG00000089327	FXYD5	FXYD domain containing ion transport regulator 5(FXYD5)	136	0.0532256	2.25946	UP	0.0176577	0.13894	NO
ENSG00000100321	SYNGR1	synaptogyrin 1(SYNGR1)	137	0.0532203	-3.06155	DOWN	0.0203672	0.153957	NO
ENSG00000169442	CD52	CD52 molecule(CD52)	138	0.0530781	2.49743	UP	0.0211867	0.158153	NO
ENSG00000167244	IGF2	insulin like growth factor 2(IGF2)	139	0.053056	5.19187	UP	0.000241759	0.00577774	YES
ENSG00000099998	GGT5	gamma-glutamyltransferase 5(GGT5)	140	0.0528734	2.59245	UP	0.024731	0.17614	NO
ENSG00000101439	CST3	cystatin C(CST3)	141	0.0527232	-3.21645	DOWN	1.82215e-05	0.000662022	YES
ENSG00000211892	IGHG4	immunoglobulin heavy constant gamma 4 (G4m marker)	142	0.0522783	3.37044	UP	0.041403	0.246792	NO
ENSG00000188783	PRELP	proline and arginine rich end leucine rich repeat protein(PRELP)	143	0.0522401	1.63429	UP	0.099854	0.409641	NO
ENSG00000154277	UCHL1	ubiquitin C-terminal hydrolase L1(UCHL1)	144	0.0520952	-1.12844	DOWN	0.337409	0.707464	NO
ENSG00000049089	COL9A2	collagen type IX alpha 2 chain(COL9A2)	145	0.0520387	-2.05532	DOWN	0.0691812	0.33432	NO
ENSG00000137193	PIM1	Pim-1 proto-oncogene, serine/threonine kinase(PIM1)	146	0.0519502	-0.147107	DOWN	0.908675	0.974568	NO
ENSG00000182612	TSPAN10	tetraspanin 10(TSPAN10)	147	0.0517748	-6.71664	DOWN	1.63155e-08	1.40111e-06	YES
ENSG00000211895	IGHA1	immunoglobulin heavy constant alpha 1	148	0.0501268	2.35348	UP	0.0765583	0.354934	NO
ENSG00000085563	ABCB1	ATP binding cassette subfamily B member 1(ABCB1)	149	0.0498351	3.34836	UP	0.000614048	0.0122319	YES
ENSG00000020181	ADGRA2	adhesion G protein-coupled receptor A2(ADGRA2)	150	0.0494063	4.01511	UP	7.13018e-08	4.9382e-06	YES
ENSG00000149596	JPH2	junctophilin 2(JPH2)	151	0.049292	6.80423	UP	6.79747e-07	3.6095e-05	YES
ENSG00000105538	RASIP1	Ras interacting protein 1(RASIP1)	152	0.0489987	7.66431	UP	8.30248e-15	2.86563e-12	YES
ENSG00000137726	FXYD6	FXYD domain containing ion transport regulator 6(FXYD6)	153	0.0483999	4.74139	UP	6.02861e-07	3.2493e-05	YES
ENSG00000279204	AC134043.3	TEC	154	0.0481761	5.50529	UP	8.20316e-08	5.49367e-06	YES
ENSG00000100003	SEC14L2	SEC14 like lipid binding 2(SEC14L2)	155	0.0480483	-3.67855	DOWN	0.00064871	0.0127946	YES
ENSG00000134817	APLNR	apelin receptor(APLNR)	156	0.0480012	7.83851	UP	1.85322e-09	2.05318e-07	YES
ENSG00000174807	CD248	CD248 molecule(CD248)	157	0.0478389	7.74902	UP	2.93194e-15	1.07393e-12	YES
ERCC-00074	ERCC-00074	ERCC-00074	158	0.047703	0.0180145	UP	0.985792	0.997182	NO
ENSG00000159674	SPON2	spondin 2(SPON2)	159	0.0475294	6.21256	UP	1.97152e-13	5.12823e-11	YES
ENSG00000138083	SIX3	SIX homeobox 3(SIX3)	160	0.0473206	-4.18856	DOWN	0.000984878	0.0174843	YES
ENSG00000106278	PTPRZ1	protein tyrosine phosphatase, receptor type Z1(PTPRZ1)	161	0.0472256	-5.40983	DOWN	3.66562e-07	2.08843e-05	YES
ENSG00000179772	FOXS1	forkhead box S1(FOXS1)	162	0.0465977	6.65248	UP	2.8789e-10	3.82744e-08	YES
ENSG00000176435	CLEC14A	C-type lectin domain family 14 member A(CLEC14A)	163	0.0463676	6.3724	UP	6.52451e-12	1.12598e-09	YES
ENSG00000269936	MIR145	microRNA 145	164	0.0462682	4.97804	UP	2.62013e-08	2.14731e-06	YES
ENSG00000129467	ADCY4	adenylate cyclase 4(ADCY4)	165	0.046265	8.02228	UP	4.09352e-10	5.32395e-08	YES
ENSG00000186439	TRDN	triadin(TRDN)	166	0.0461944	4.08272	UP	0.00174192	0.0269749	YES
ENSG00000074410	CA12	carbonic anhydrase 12(CA12)	167	0.0461299	-3.24008	DOWN	0.0315264	0.207509	NO
ENSG00000275395	FCGBP	Fc fragment of IgG binding protein(FCGBP)	168	0.0460712	-0.934744	DOWN	0.355697	0.720628	NO
ENSG00000124212	PTGIS	prostaglandin I2 synthase(PTGIS)	169	0.0456088	-1.70282	DOWN	0.119454	0.448942	NO
ENSG00000158528	PPP1R9A	protein phosphatase 1 regulatory subunit 9A(PPP1R9A)	170	0.0454826	-2.68433	DOWN	0.0583486	0.302566	NO
ENSG00000171992	SYNPO	synaptopodin(SYNPO)	171	0.0453698	3.4733	UP	0.000184653	0.00466782	YES
ENSG00000100985	MMP9	matrix metallopeptidase 9(MMP9)	172	0.0453066	4.00221	UP	0.000192522	0.00479249	YES
ENSG00000174938	SEZ6L2	seizure related 6 homolog like 2(SEZ6L2)	173	0.0452649	-3.8749	DOWN	1.26551e-05	0.000483262	YES
ENSG00000215559	ANKRD20A11P	ankyrin repeat domain 20 family member A11, pseudogene(ANKRD20A11P)	174	0.0451154	0.253212	UP	0.837391	0.953591	NO
ENSG00000184905	TCEAL2	transcription elongation factor A like 2(TCEAL2)	175	0.0449552	-4.02516	DOWN	8.25849e-05	0.00237538	YES
ENSG00000135363	LMO2	LIM domain only 2(LMO2)	176	0.0446137	4.88558	UP	3.5723e-11	5.52721e-09	YES
ENSG00000099860	GADD45B	growth arrest and DNA damage inducible beta(GADD45B)	177	0.0446	-2.20302	DOWN	0.0103208	0.096378	NO
ENSG00000172889	EGFL7	EGF like domain multiple 7(EGFL7)	178	0.0445918	4.74413	UP	5.02134e-09	4.89799e-07	YES
ENSG00000130208	apoc1	apolipoprotein C1(APOC1)	179	0.0445917	-0.430856	DOWN	0.722727	0.914685	NO
ENSG00000130294	KIF1A	kinesin family member 1A(KIF1A)	180	0.0444099	-3.5333	DOWN	0.0408267	0.244906	NO
ENSG00000110799	VWF	von Willebrand factor(VWF)	181	0.0443885	7.80911	UP	3.7571e-20	3.06511e-17	YES
ENSG00000133169	BEX1	brain expressed X-linked 1(BEX1)	182	0.0440394	-2.01082	DOWN	0.0941028	0.397028	NO
ENSG00000152402	GUCY1A2	guanylate cyclase 1 soluble subunit alpha 2(GUCY1A2)	183	0.0439892	3.48967	UP	2.54215e-05	0.000870735	YES
ENSG00000198734	F5	coagulation factor V(F5)	184	0.0438839	5.61898	UP	0.000123582	0.00331546	YES
ENSG00000106991	ENG	endoglin(ENG)	185	0.0438037	3.969	UP	2.60886e-07	1.55561e-05	YES
ENSG00000154016	GRAP	GRB2-related adaptor protein(GRAP)	186	0.04372	3.34909	UP	0.000455954	0.00969605	YES
ENSG00000018625	ATP1A2	ATPase Na+/K+ transporting subunit alpha 2(ATP1A2)	187	0.0434363	6.91706	UP	4.36464e-09	4.36799e-07	YES
ENSG00000006118	tmem132a	transmembrane protein 132A(TMEM132A)	188	0.0434187	-2.41332	DOWN	0.009652	0.0916582	NO
ENSG00000067048	DDX3Y	DEAD-box helicase 3, Y-linked(DDX3Y)	189	0.0433912	1.03351	UP	0.411173	0.759123	NO
ENSG00000183963	SMTN	smoothelin(SMTN)	190	0.0429956	3.88141	UP	3.87086e-05	0.0012701	YES
ENSG00000198844	ARHGEF15	Rho guanine nucleotide exchange factor 15(ARHGEF15)	191	0.0413147	8.00515	UP	2.47979e-13	6.09688e-11	YES
ENSG00000220785	MTMR9LP	myotubularin related protein 9 like, pseudogene	192	0.0412302	5.79998	UP	7.6464e-08	5.2246e-06	YES
ENSG00000167995	BEST1	bestrophin 1(BEST1)	193	0.0411812	-6.74189	DOWN	3.55069e-14	1.09875e-11	YES
ENSG00000109906	ZBTB16	zinc finger and BTB domain containing 16(ZBTB16)	194	0.0411721	2.51188	UP	0.0524984	0.284751	NO
ENSG00000037280	FLT4	fms related tyrosine kinase 4(FLT4)	195	0.0411686	7.40209	UP	2.359e-08	1.95112e-06	YES
ENSG00000072163	LIMS2	LIM zinc finger domain containing 2(LIMS2)	196	0.0408488	4.14699	UP	5.18367e-07	2.85388e-05	YES
ENSG00000179144	GIMAP7	GTPase, IMAP family member 7(GIMAP7)	197	0.0407451	3.39224	UP	1.90592e-05	0.000686898	YES
ENSG00000142798	HSPG2	heparan sulfate proteoglycan 2(HSPG2)	198	0.0405969	3.33871	UP	7.59678e-06	0.000312723	YES
ENSG00000117394	SLC2A1	solute carrier family 2 member 1(SLC2A1)	199	0.0405849	-2.87401	DOWN	0.000643557	0.0127209	YES
ENSG00000130176	CNN1	calponin 1(CNN1)	200	0.0403313	4.02137	UP	0.00039722	0.00864159	YES
ENSG00000176971	FIBIN	fin bud initiation factor homolog (zebrafish)(FIBIN)	201	0.0401212	-1.71847	DOWN	0.2864	0.665047	NO
ENSG00000197061	hist1h4c	histone cluster 1 H4 family member c(HIST1H4C)	202	0.0401211	0.203461	UP	0.801219	0.942129	NO
ENSG00000164867	NOS3	nitric oxide synthase 3(NOS3)	203	0.0400765	7.35277	UP	3.15034e-08	2.55848e-06	YES
ENSG00000159713	TPPP3	tubulin polymerization promoting protein family member 3(TPPP3)	204	0.0398281	4.66895	UP	5.21325e-07	2.86139e-05	YES
ENSG00000170893	TRH	thyrotropin releasing hormone(TRH)	205	0.0393312	3.66775	UP	0.0242995	0.173756	NO
ENSG00000259439	LINC01833	long intergenic non-protein coding RNA 1833	206	0.0390971	-4.39944	DOWN	0.000454429	0.00967508	YES
ENSG00000185361	TNFAIP8L1	TNF alpha induced protein 8 like 1(TNFAIP8L1)	207	0.0389762	4.7488	UP	9.52877e-09	8.77038e-07	YES
ENSG00000138449	SLC40A1	solute carrier family 40 member 1(SLC40A1)	208	0.0389393	2.70384	UP	0.000230344	0.00557923	YES
ENSG00000125378	BMP4	bone morphogenetic protein 4(BMP4)	209	0.0389314	-4.40393	DOWN	9.79091e-05	0.00273293	YES
ENSG00000078596	ITM2A	integral membrane protein 2A(ITM2A)	210	0.0385305	4.58442	UP	1.23483e-08	1.10263e-06	YES
ENSG00000070731	st6galnac2	ST6 N-acetylgalactosaminide alpha-2,6-sialyltransferase 2(ST6GALNAC2)	211	0.0384493	-5.40358	DOWN	3.76166e-05	0.00123879	YES
ENSG00000229391	HLA-DRB6	major histocompatibility complex, class II, DR beta 6 (pseudogene)(HLA-DRB6)	212	0.0383327	2.85334	UP	0.0208409	0.156442	NO
ENSG00000188039	NWD1	NACHT and WD repeat domain containing 1(NWD1)	213	0.038314	-5.97466	DOWN	1.07047e-06	5.53681e-05	YES
ENSG00000105472	CLEC11A	C-type lectin domain family 11 member A(CLEC11A)	214	0.0382243	4.6193	UP	5.96128e-08	4.24576e-06	YES
ENSG00000244300	GATA2-AS1	GATA2 antisense RNA 1	215	0.0380125	5.9593	UP	1.39918e-06	7.05409e-05	YES
ENSG00000267519	LOC284454	uncharacterized LOC284454(LOC284454)	216	0.0378498	2.46458	UP	0.00611268	0.0676807	NO
ENSG00000019169	MARCO	macrophage receptor with collagenous structure(MARCO)	217	0.037674	-1.80528	DOWN	0.0932973	0.394929	NO
ENSG00000152377	SPOCK1	SPARC/osteonectin, cwcv and kazal like domains proteoglycan 1(SPOCK1)	218	0.0375233	-3.38299	DOWN	0.00104146	0.0182007	YES
ENSG00000188933	USP32P1	ubiquitin specific peptidase 32 pseudogene 1(USP32P1)	219	0.0371837	-0.153887	DOWN	0.907072	0.973804	NO
ENSG00000133134	BEX2	brain expressed X-linked 2(BEX2)	220	0.0370554	-3.77373	DOWN	0.000377769	0.00829889	YES
ENSG00000185633	NDUFA4L2	NDUFA4, mitochondrial complex associated like 2(NDUFA4L2)	221	0.0369993	8.66743	UP	3.26608e-12	6.04326e-10	YES
ENSG00000244242	IFITM10	interferon induced transmembrane protein 10(IFITM10)	222	0.0364574	-2.06529	DOWN	0.0951325	0.399161	NO
ENSG00000171864	PRND	prion protein 2 (dublet)(PRND)	223	0.036205	1.90792	UP	0.275216	0.655463	NO
ENSG00000172020	GAP43	growth associated protein 43(GAP43)	224	0.0361998	-0.906854	DOWN	0.470295	0.796864	NO
ENSG00000047457	CP	ceruloplasmin(CP)	225	0.0357592	-4.86501	DOWN	5.70404e-06	0.000242597	YES
ENSG00000029559	IBSP	integrin binding sialoprotein(IBSP)	226	0.0356166	4.49884	UP	0.000272232	0.00632529	YES
ENSG00000167772	ANGPTL4	angiopoietin like 4(ANGPTL4)	227	0.0354895	-3.26791	DOWN	0.000751415	0.0142647	YES
ENSG00000135480	KRT7	keratin 7(KRT7)	228	0.0354724	-2.83934	DOWN	0.0212264	0.158277	NO
ENSG00000099994	SUSD2	sushi domain containing 2(SUSD2)	229	0.0349638	4.42782	UP	0.000296115	0.00675307	YES
ENSG00000130528	HRC	histidine rich calcium binding protein(HRC)	230	0.0347139	7.52288	UP	1.21e-08	1.08938e-06	YES
ENSG00000139329	LUM	lumican(LUM)	231	0.0345702	2.2649	UP	0.0407345	0.244513	NO
ENSG00000149564	ESAM	endothelial cell adhesion molecule(ESAM)	232	0.0341357	8.50755	UP	4.69529e-23	7.02258e-20	YES
ENSG00000197119	SLC25A29	solute carrier family 25 member 29(SLC25A29)	233	0.034096	-2.65186	DOWN	0.00254458	0.0357356	YES
ENSG00000118777	ABCG2	ATP binding cassette subfamily G member 2 (Junior blood group)(ABCG2)	234	0.0338812	7.65803	UP	6.33153e-13	1.35284e-10	YES
ENSG00000161381	PLXDC1	plexin domain containing 1(PLXDC1)	235	0.033864	8.18462	UP	8.79012e-19	5.0892e-16	YES
ENSG00000148734	NPFFR1	neuropeptide FF receptor 1(NPFFR1)	236	0.0338524	-3.05821	DOWN	0.0204001	0.15409	NO
ENSG00000076706	MIR6756	microRNA 6756(MIR6756)	237	0.0335094	7.66463	UP	1.74577e-21	1.95832e-18	YES
ENSG00000119630	PGF	placental growth factor(PGF)	238	0.0334693	5.50725	UP	1.20647e-10	1.7323e-08	YES
ENSG00000187513	GJA4	gap junction protein alpha 4(GJA4)	239	0.0332316	7.47506	UP	5.5815e-14	1.64224e-11	YES
ENSG00000090097	PCBP4	poly(rC) binding protein 4(PCBP4)	240	0.0330499	-3.5524	DOWN	7.84103e-06	0.000319843	YES
ENSG00000072952	MRVI1	murine retrovirus integration site 1 homolog(MRVI1)	241	0.0328373	3.77815	UP	1.70468e-06	8.40539e-05	YES
ENSG00000176532	PRR15	proline rich 15(PRR15)	242	0.0328279	1.68212	UP	0.313667	0.689849	NO
ENSG00000240583	AQP1	aquaporin 1 (Colton blood group)(AQP1)	243	0.032708	3.84868	UP	3.94981e-05	0.00128893	YES
ENSG00000179403	VWA1	von Willebrand factor A domain containing 1(VWA1)	244	0.0326934	5.3756	UP	1.19431e-14	3.89737e-12	YES
ENSG00000119699	TGFB3	transforming growth factor beta 3(TGFB3)	245	0.0323571	4.26547	UP	1.20208e-05	0.000461991	YES
ENSG00000163017	ACTG2	actin, gamma 2, smooth muscle, enteric(ACTG2)	246	0.0322552	6.73592	UP	7.90553e-08	5.35428e-06	YES
ENSG00000244734	HBB	hemoglobin subunit beta(HBB)	247	0.0320738	5.07758	UP	1.28058e-06	6.511e-05	YES
ENSG00000106819	ASPN	asporin(ASPN)	248	0.0320426	5.30858	UP	1.21369e-05	0.000465455	YES
ENSG00000139679	lpar6	lysophosphatidic acid receptor 6(LPAR6)	249	0.032027	5.23391	UP	7.99626e-10	9.63201e-08	YES
ENSG00000122176	FMOD	fibromodulin(FMOD)	250	0.031625	1.33726	UP	0.1986	0.574174	NO
ENSG00000106003	LFNG	LFNG O-fucosylpeptide 3-beta-N-acetylglucosaminyltransferase(LFNG)	251	0.0314878	5.4767	UP	2.02569e-09	2.19018e-07	YES
ENSG00000133048	CHI3L1	chitinase 3 like 1(CHI3L1)	252	0.0313605	-7.12724	DOWN	1.24459e-06	6.34599e-05	YES
ENSG00000280143	AP000892.4	novel transcript	253	0.0313122	4.56775	UP	6.80654e-05	0.00203609	YES
ENSG00000163220	S100A9	S100 calcium binding protein A9(S100A9)	254	0.0312841	0.476369	UP	0.620489	0.871765	NO
ENSG00000166922	SCG5	secretogranin V(SCG5)	255	0.0309922	-6.26687	DOWN	2.67649e-13	6.40502e-11	YES
ENSG00000074181	NOTCH3	notch 3(NOTCH3)	256	0.0309581	4.63951	UP	6.85017e-08	4.80261e-06	YES
ENSG00000101144	BMP7	bone morphogenetic protein 7(BMP7)	257	0.0308825	-7.01382	DOWN	2.4233e-10	3.24577e-08	YES
ENSG00000113645	WWC1	WW and C2 domain containing 1(WWC1)	258	0.0308035	-4.06123	DOWN	0.000185668	0.00467443	YES
ENSG00000106689	LHX2	LIM homeobox 2(LHX2)	259	0.030763	-4.2607	DOWN	0.00135271	0.0223147	YES
ENSG00000117984	CTSD	cathepsin D(CTSD)	260	0.0306252	-1.17946	DOWN	0.235801	0.619461	NO
ENSG00000239039	Snord13	small nucleolar RNA, C/D box 13(SNORD13)	261	0.0305036	1.84583	UP	0.227165	0.609213	NO
ENSG00000181374	CCL13	C-C motif chemokine ligand 13(CCL13)	262	0.0303337	-1.05208	DOWN	0.455914	0.788091	NO
ENSG00000170801	HTRA3	HtrA serine peptidase 3(HTRA3)	263	0.0299567	2.98253	UP	0.0141101	0.118784	NO
ENSG00000206172	hba1	hemoglobin subunit alpha 1(HBA1)	264	0.0299407	5.94676	UP	4.51762e-06	0.000196802	YES
ENSG00000148204	CRB2	crumbs 2, cell polarity complex component(CRB2)	265	0.0297216	-4.12387	DOWN	0.0145291	0.121063	NO
ENSG00000130300	PLVAP	plasmalemma vesicle associated protein(PLVAP)	266	0.0292034	4.70507	UP	1.68391e-07	1.05931e-05	YES
ENSG00000109062	MIR3615	microRNA 3615(MIR3615)	267	0.0289608	-4.37531	DOWN	1.82259e-07	1.1319e-05	YES
ENSG00000154978	VOPP1	vesicular, overexpressed in cancer, prosurvival protein 1(VOPP1)	268	0.0285219	0.62111	UP	0.571571	0.848692	NO
ENSG00000267107	PCAT19	prostate cancer associated transcript 19 (non-protein coding)(PCAT19)	269	0.0284111	7.38338	UP	4.34025e-12	7.78988e-10	YES
ENSG00000171345	KRT19	keratin 19(KRT19)	270	0.0281109	-4.32502	DOWN	0.00017679	0.00450075	YES
ENSG00000132840	BHMT2	betaine--homocysteine S-methyltransferase 2(BHMT2)	271	0.0280193	-1.94524	DOWN	0.088863	0.385667	NO
ENSG00000111341	MGP	matrix Gla protein(MGP)	272	0.027842	4.37517	UP	4.81427e-09	4.72343e-07	YES
ENSG00000088882	CPXM1	carboxypeptidase X, M14 family member 1(CPXM1)	273	0.0272517	6.02186	UP	4.03624e-06	0.00017887	YES
ENSG00000234840	LINC01239	long intergenic non-protein coding RNA 1239(LINC01239)	274	0.0271998	-3.00579	DOWN	0.0644267	0.321025	NO
ENSG00000158258	CLSTN2	calsyntenin 2(CLSTN2)	275	0.0271787	-5.15358	DOWN	1.12489e-05	0.000435119	YES
ENSG00000247516	MIR4458HG	MIR4458 host gene(MIR4458HG)	276	0.0270865	-0.118294	DOWN	0.911446	0.975376	NO
ENSG00000146411	SLC2A12	solute carrier family 2 member 12(SLC2A12)	277	0.0267937	-4.3	DOWN	0.0104105	0.0969125	NO
ENSG00000171056	SOX7	SRY-box 7(SOX7)	278	0.0267357	5.18858	UP	4.56011e-12	8.08182e-10	YES
ENSG00000168542	MIR3606	microRNA 3606(MIR3606)	279	0.026433	2.70691	UP	0.000438852	0.00941041	YES
ENSG00000149591	TAGLN	transgelin(TAGLN)	280	0.0263945	4.41399	UP	2.82514e-07	1.67899e-05	YES
ENSG00000102755	FLT1	fms related tyrosine kinase 1(FLT1)	281	0.0263741	5.29759	UP	1.84214e-16	7.68899e-14	YES
ENSG00000204301	NOTCH4	notch 4(NOTCH4)	282	0.0263545	7.24289	UP	7.58496e-19	4.69431e-16	YES
ENSG00000171951	SCG2	secretogranin II(SCG2)	283	0.0263228	-3.14744	DOWN	0.00417857	0.0514029	NO
ENSG00000130201	EXOC3L2	exocyst complex component 3 like 2(EXOC3L2)	284	0.0263059	6.55663	UP	1.76515e-13	4.65895e-11	YES
ENSG00000132000	PODNL1	podocan like 1(PODNL1)	285	0.0260728	-4.18301	DOWN	0.00135909	0.0223789	YES
ENSG00000113578	FGF1	fibroblast growth factor 1(FGF1)	286	0.0259983	4.27032	UP	2.31675e-05	0.00080897	YES
ENSG00000249669	MIR143	microRNA 143(MIR143)	287	0.0258446	8.05437	UP	6.56395e-25	1.309e-21	YES
ENSG00000141753	IGFBP4	insulin like growth factor binding protein 4(IGFBP4)	288	0.0256217	5.94869	UP	9.55678e-20	6.861e-17	YES
ENSG00000106483	SFRP4	secreted frizzled related protein 4(SFRP4)	289	0.0251241	2.31094	UP	0.0603776	0.308211	NO
ENSG00000180263	FGD6	FYVE, RhoGEF and PH domain containing 6(FGD6)	290	0.0249899	2.78962	UP	0.00440282	0.0535378	NO
ENSG00000184113	CLDN5	claudin 5(CLDN5)	291	0.024269	10.309	UP	2.34234e-27	8.40805e-24	YES
ENSG00000157766	ACAN	aggrecan(ACAN)	292	0.02423	7.7588	UP	2.66958e-09	2.81845e-07	YES
ENSG00000152078	TMEM56	transmembrane protein 56(TMEM56)	293	0.0241202	-5.37604	DOWN	5.68436e-07	3.07298e-05	YES
ENSG00000125810	CD93	CD93 molecule(CD93)	294	0.0240541	4.27748	UP	2.30746e-11	3.73102e-09	YES
ENSG00000162409	PRKAA2	protein kinase AMP-activated catalytic subunit alpha 2(PRKAA2)	295	0.0239608	-2.59771	DOWN	0.0613182	0.311767	NO
ENSG00000105976	MET	MET proto-oncogene, receptor tyrosine kinase(MET)	296	0.0238941	-4.23203	DOWN	9.85691e-06	0.000391398	YES
ENSG00000128052	KDR	kinase insert domain receptor(KDR)	297	0.0236312	7.64052	UP	8.0363e-14	2.25368e-11	YES
ENSG00000106538	RARRES2	retinoic acid receptor responder 2(RARRES2)	298	0.0236002	-5.28497	DOWN	6.51775e-06	0.000272682	YES
ENSG00000177374	HIC1	HIC ZBTB transcriptional repressor 1(HIC1)	299	0.0235264	5.00522	UP	1.89489e-11	3.09176e-09	YES
ENSG00000100344	PNPLA3	patatin like phospholipase domain containing 3(PNPLA3)	300	0.0235226	-5.02123	DOWN	2.03876e-08	1.70194e-06	YES
ENSG00000164116	GUCY1A3	guanylate cyclase 1 soluble subunit alpha(GUCY1A3)	301	0.0232068	6.56544	UP	6.77526e-19	4.34294e-16	YES
ENSG00000165810	BTNL9	butyrophilin like 9(BTNL9)	302	0.0231817	7.71388	UP	3.18481e-09	3.28512e-07	YES
ENSG00000046889	PREX2	phosphatidylinositol-3,4,5-trisphosphate dependent Rac exchange factor 2(PREX2)	303	0.023139	4.94288	UP	2.5109e-12	4.74376e-10	YES
ENSG00000120156	TEK	TEK receptor tyrosine kinase(TEK)	304	0.0230737	7.22244	UP	7.81561e-12	1.33595e-09	YES
ENSG00000255248	MIR100HG	mir-100-let-7a-2-mir-125b-1 cluster host gene	305	0.0229561	-2.44746	DOWN	0.0151698	0.124551	NO
ENSG00000249751	ECSCR	endothelial cell surface expressed chemotaxis and apoptosis regulator(ECSCR)	306	0.0229213	4.74297	UP	3.29498e-09	3.37933e-07	YES
ENSG00000127329	PTPRB	protein tyrosine phosphatase, receptor type B(PTPRB)	307	0.0228048	3.45812	UP	9.91625e-06	0.000392885	YES
ENSG00000124772	CPNE5	copine 5(CPNE5)	308	0.0226144	4.1557	UP	3.48594e-07	2.00531e-05	YES
ENSG00000143248	RGS5	regulator of G-protein signaling 5(RGS5)	309	0.0220415	4.53592	UP	3.3155e-09	3.38106e-07	YES
ENSG00000163072	NOSTRIN	nitric oxide synthase trafficking(NOSTRIN)	310	0.0218988	7.71382	UP	9.25252e-14	2.55483e-11	YES
ENSG00000022267	FHL1	four and a half LIM domains 1(FHL1)	311	0.0215882	2.82573	UP	0.00171497	0.0266691	YES
ENSG00000079337	RAPGEF3	Rap guanine nucleotide exchange factor 3(RAPGEF3)	312	0.0214078	4.01727	UP	4.62053e-06	0.000200797	YES
ENSG00000172915	NBEA	neurobeachin(NBEA)	313	0.0213683	-4.24533	DOWN	7.20124e-08	4.95203e-06	YES
ENSG00000135912	TTLL4	tubulin tyrosine ligase like 4(TTLL4)	314	0.021357	-4.05567	DOWN	4.55232e-08	3.41862e-06	YES
ENSG00000173546	CSPG4	chondroitin sulfate proteoglycan 4(CSPG4)	315	0.0212603	5.1545	UP	2.30934e-13	5.75668e-11	YES
ENSG00000166592	RRAD	RRAD, Ras related glycolysis inhibitor and calcium channel regulator(RRAD)	316	0.0211565	-2.68656	DOWN	0.0292196	0.196933	NO
ENSG00000198203	SULT1C2	sulfotransferase family 1C member 2(SULT1C2)	317	0.0210859	-3.48582	DOWN	0.00453399	0.0546148	NO
ENSG00000155657	TTN	titin(TTN)	318	0.0210534	0.617478	UP	0.569581	0.847454	NO
ENSG00000134668	SPOCD1	SPOC domain containing 1(SPOCD1)	319	0.0209316	-3.52027	DOWN	0.00476977	0.0567315	NO
ENSG00000165912	PACSIN3	protein kinase C and casein kinase substrate in neurons 3(PACSIN3)	320	0.0208168	-2.44514	DOWN	0.053997	0.290122	NO
ENSG00000164330	EBF1	early B-cell factor 1(EBF1)	321	0.0207367	8.50901	UP	9.90826e-12	1.67767e-09	YES
ENSG00000150636	CCDC102B	coiled-coil domain containing 102B(CCDC102B)	322	0.0206987	5.35757	UP	2.7951e-14	8.95828e-12	YES
ENSG00000229807	Xist	X inactive specific transcript (non-protein coding)(XIST)	323	0.0206306	1.61364	UP	0.356718	0.72077	NO
ENSG00000157554	ERG	ERG, ETS transcription factor(ERG)	324	0.0205819	6.11925	UP	5.11866e-17	2.41762e-14	YES
ENSG00000130635	COL5A1	collagen type V alpha 1 chain(COL5A1)	325	0.0204569	1.74977	UP	0.0546809	0.292	NO
ENSG00000265107	GJA5	gap junction protein alpha 5(GJA5)	326	0.0203683	6.29928	UP	8.21772e-06	0.000333691	YES
ENSG00000188536	HBA2	hemoglobin subunit alpha 2(HBA2)	327	0.0202099	5.1616	UP	5.42953e-06	0.000232022	YES
ENSG00000121068	TBX2	T-box 2(TBX2)	328	0.0199887	4.32525	UP	4.2348e-11	6.4412e-09	YES
ENSG00000101850	GPR143	G protein-coupled receptor 143(GPR143)	329	0.0199451	-4.69612	DOWN	0.00442851	0.0537773	NO
ENSG00000131002	TXLNGY	taxilin gamma pseudogene, Y-linked(TXLNGY)	330	0.0197503	-0.434387	DOWN	0.73242	0.918405	NO
ENSG00000187479	c11orf96	chromosome 11 open reading frame 96(C11orf96)	331	0.0197436	2.34827	UP	0.0103522	0.0965707	NO
ENSG00000177133	LINC00982	long intergenic non-protein coding RNA 982(LINC00982)	332	0.0197023	-6.13593	DOWN	0.000185696	0.00467443	YES
ENSG00000114770	ABCC5	ATP binding cassette subfamily C member 5(ABCC5)	333	0.0196422	-4.32094	DOWN	3.27948e-13	7.54617e-11	YES
ENSG00000095370	SH2D3C	SH2 domain containing 3C(SH2D3C)	334	0.0196113	3.08074	UP	0.00158443	0.0252328	YES
ENSG00000106624	MIR4649	microRNA 4649(MIR4649)	335	0.0190345	2.74328	UP	0.00137324	0.0225499	YES
ENSG00000120875	DUSP4	dual specificity phosphatase 4(DUSP4)	336	0.0190045	-4.74733	DOWN	3.66922e-14	1.11619e-11	YES
ENSG00000186847	KRT14	keratin 14(KRT14)	337	0.0188307	2.13262	UP	0.218777	0.598567	NO
ENSG00000128578	STRIP2	striatin interacting protein 2(STRIP2)	338	0.0187838	-6.27713	DOWN	1.88627e-08	1.60449e-06	YES
ENSG00000163359	COL6A3	collagen type VI alpha 3 chain(COL6A3)	339	0.0186378	6.68192	UP	2.27705e-19	1.57187e-16	YES
ENSG00000112297	AIM1	absent in melanoma 1(AIM1)	340	0.0184519	-4.17225	DOWN	8.13064e-07	4.29202e-05	YES
ENSG00000114374	USP9Y	ubiquitin specific peptidase 9, Y-linked(USP9Y)	341	0.0183773	-0.382751	DOWN	0.759999	0.927544	NO
ENSG00000171388	apln	apelin(APLN)	342	0.0181593	4.62314	UP	1.10627e-06	5.6892e-05	YES
ENSG00000091879	ANGPT2	angiopoietin 2(ANGPT2)	343	0.0178756	6.80826	UP	3.41254e-18	1.85601e-15	YES
ENSG00000171115	GIMAP8	GTPase, IMAP family member 8(GIMAP8)	344	0.0177711	7.72339	UP	4.50812e-14	1.34853e-11	YES
ENSG00000090924	PLEKHG2	pleckstrin homology and RhoGEF domain containing G2(PLEKHG2)	345	0.0176131	3.90025	UP	3.65248e-08	2.91354e-06	YES
ENSG00000121898	CPXM2	carboxypeptidase X, M14 family member 2(CPXM2)	346	0.0175637	-4.25796	DOWN	0.000444268	0.00948124	YES
ENSG00000107562	CXCL12	C-X-C motif chemokine ligand 12(CXCL12)	347	0.0175125	4.34663	UP	1.07335e-07	6.95468e-06	YES
ENSG00000180616	SSTR2	somatostatin receptor 2(SSTR2)	348	0.0175022	7.26139	UP	5.46286e-12	9.51916e-10	YES
ENSG00000161714	PLCD3	phospholipase C delta 3(PLCD3)	349	0.0173286	-2.26025	DOWN	0.0588069	0.304081	NO
ENSG00000170955	PRKCDBP	protein kinase C delta binding protein(PRKCDBP)	350	0.0171411	8.77316	UP	1.19428e-12	2.40843e-10	YES
ENSG00000178175	ZNF366	zinc finger protein 366(ZNF366)	351	0.0169163	7.1139	UP	4.11455e-11	6.31179e-09	YES
ENSG00000111907	TPD52L1	tumor protein D52-like 1(TPD52L1)	352	0.0168266	-4.41309	DOWN	8.65096e-08	5.72943e-06	YES
ENSG00000169744	LDB2	LIM domain binding 2(LDB2)	353	0.0166461	6.4807	UP	5.47499e-13	1.19836e-10	YES
ENSG00000182963	GJC1	gap junction protein gamma 1(GJC1)	354	0.016547	3.01686	UP	0.000107831	0.00296318	YES
ENSG00000105825	TFPI2	tissue factor pathway inhibitor 2(TFPI2)	355	0.0164518	-7.30493	DOWN	7.8485e-15	2.76206e-12	YES
ENSG00000122641	INHBA	inhibin beta A subunit(INHBA)	356	0.0163356	4.02049	UP	6.3466e-06	0.000266765	YES
ENSG00000156076	WIF1	WNT inhibitory factor 1(WIF1)	357	0.0162188	5.86335	UP	1.62455e-06	8.061e-05	YES
ENSG00000237541	HLA-DQA2	major histocompatibility complex, class II, DQ alpha 2(HLA-DQA2)	358	0.0160346	4.19551	UP	0.00587518	0.0657405	NO
ENSG00000172965	MIR4435-2HG	MIR4435-2 host gene(MIR4435-2HG)	359	0.0160207	3.41771	UP	1.09703e-06	5.65791e-05	YES
ENSG00000158859	ADAMTS4	ADAM metallopeptidase with thrombospondin type 1 motif 4(ADAMTS4)	360	0.0158141	8.13084	UP	1.73979e-10	2.4206e-08	YES
ENSG00000108821	COL1A1	collagen type I alpha 1 chain(COL1A1)	361	0.015725	2.93006	UP	0.00142048	0.0232405	YES
ENSG00000161835	GRASP	general receptor for phosphoinositides 1 associated scaffold protein(GRASP)	362	0.0151568	7.01296	UP	4.60873e-17	2.23561e-14	YES
ENSG00000143153	ATP1B1	ATPase Na+/K+ transporting subunit beta 1(ATP1B1)	363	0.0150179	-3.53638	DOWN	5.88987e-06	0.000249239	YES
ENSG00000186340	THBS2	thrombospondin 2(THBS2)	364	0.0150124	3.59463	UP	0.000251597	0.00596522	YES
ENSG00000103175	WFDC1	WAP four-disulfide core domain 1(WFDC1)	365	0.0148561	-2.95256	DOWN	0.0105936	0.0981048	NO
ENSG00000083067	TRPM3	transient receptor potential cation channel subfamily M member 3(TRPM3)	366	0.0148416	-10.503	DOWN	3.16907e-28	1.42196e-24	YES
ENSG00000128641	MYO1B	myosin IB(MYO1B)	367	0.0147384	4.22406	UP	7.93575e-10	9.6237e-08	YES
ENSG00000129824	RPS4Y1	ribosomal protein S4, Y-linked 1(RPS4Y1)	368	0.0147049	-0.599867	DOWN	0.683887	0.899925	NO
ENSG00000111863	ADTRP	androgen dependent TFPI regulating protein(ADTRP)	369	0.0145855	-5.19567	DOWN	2.18747e-06	0.00010554	YES
ENSG00000147883	CDKN2B	cyclin dependent kinase inhibitor 2B(CDKN2B)	370	0.014571	-0.329353	DOWN	0.831404	0.951249	NO
ENSG00000153132	CLGN	calmegin(CLGN)	371	0.0145467	-5.18403	DOWN	0.00266286	0.0370201	YES
ENSG00000180914	oxtr	oxytocin receptor(OXTR)	372	0.014454	-0.11912	DOWN	0.896889	0.970656	NO
ENSG00000144810	COL8A1	collagen type VIII alpha 1 chain(COL8A1)	373	0.014399	-2.75228	DOWN	0.00122484	0.0206992	YES
ENSG00000187889	C1orf168	chromosome 1 open reading frame 168(C1orf168)	374	0.0141809	-5.04737	DOWN	0.003758	0.0473324	YES
ENSG00000118849	RARRES1	retinoic acid receptor responder 1(RARRES1)	375	0.0137731	-5.46326	DOWN	5.31442e-08	3.87247e-06	YES
ENSG00000001617	SEMA3F	semaphorin 3F(SEMA3F)	376	0.0136548	5.44223	UP	3.32418e-13	7.5522e-11	YES
ENSG00000085276	MECOM	MDS1 and EVI1 complex locus(MECOM)	377	0.0132612	6.49594	UP	2.06256e-17	1.0283e-14	YES
ENSG00000136235	GPNMB	glycoprotein nmb(GPNMB)	378	0.0131356	-2.58883	DOWN	0.0016942	0.0264644	YES
ENSG00000185585	olfml2a	olfactomedin like 2A(OLFML2A)	379	0.0131141	6.5854	UP	2.30403e-18	1.29227e-15	YES
ENSG00000137507	LRRC32	leucine rich repeat containing 32(LRRC32)	380	0.0128398	7.51532	UP	2.20821e-13	5.5821e-11	YES
ENSG00000188488	SERPINA5	serpin family A member 5(SERPINA5)	381	0.012765	4.45031	UP	6.61916e-07	3.53574e-05	YES
ENSG00000074842	MYDGF	myeloid derived growth factor(MYDGF)	382	0.0125452	-1.0811	DOWN	0.316481	0.692708	NO
ENSG00000118271	TTR	transthyretin(TTR)	383	0.012545	-12.4553	DOWN	2.85173e-35	2.55914e-31	YES
ENSG00000122679	RAMP3	receptor activity modifying protein 3(RAMP3)	384	0.0124794	9.16707	UP	7.73177e-14	2.20269e-11	YES
ENSG00000136541	ERMN	ermin(ERMN)	385	0.0123409	-5.9463	DOWN	1.99675e-08	1.68252e-06	YES
ENSG00000116962	NID1	nidogen 1(NID1)	386	0.0122082	5.89668	UP	2.58499e-13	6.26964e-11	YES
ENSG00000154096	THY1	Thy-1 cell surface antigen(THY1)	387	0.012136	4.91106	UP	2.46968e-21	2.46255e-18	YES
ENSG00000107165	TYRP1	tyrosinase related protein 1(TYRP1)	388	0.012071	-9.1922	DOWN	4.1858e-08	3.23305e-06	YES
ENSG00000080573	COL5A3	collagen type V alpha 3 chain(COL5A3)	389	0.0120637	5.5644	UP	5.82677e-14	1.68676e-11	YES
ENSG00000103355	PRSS33	protease, serine 33(PRSS33)	390	0.0119808	-11.2202	DOWN	3.34917e-36	6.0111e-32	YES
ENSG00000107742	SPOCK2	SPARC/osteonectin, cwcv and kazal like domains proteoglycan 2(SPOCK2)	391	0.0115236	4.98457	UP	4.86542e-07	2.70355e-05	YES
ENSG00000170011	MYRIP	myosin VIIA and Rab interacting protein(MYRIP)	392	0.0114892	-2.82088	DOWN	0.00362666	0.046066	YES
ENSG00000197415	VEPH1	ventricular zone expressed PH domain containing 1(VEPH1)	393	0.0114378	-4.20915	DOWN	0.000943017	0.0169422	YES
ENSG00000151617	EDNRA	endothelin receptor type A(EDNRA)	394	0.0113123	6.31287	UP	1.34074e-12	2.67372e-10	YES
ENSG00000113555	PCDH12	protocadherin 12(PCDH12)	395	0.0111812	7.67377	UP	2.00688e-17	1.0283e-14	YES
ENSG00000121005	CRISPLD1	cysteine rich secretory protein LCCL domain containing 1(CRISPLD1)	396	0.0111048	-4.58798	DOWN	0.000149167	0.0039141	YES
ENSG00000136699	SMPD4	sphingomyelin phosphodiesterase 4(SMPD4)	397	0.011091	-0.843062	DOWN	0.460103	0.790914	NO
ENSG00000197245	FAM110D	family with sequence similarity 110 member D(FAM110D)	398	0.0110623	7.24589	UP	8.76426e-17	3.83661e-14	YES
ENSG00000164283	ESM1	endothelial cell specific molecule 1(ESM1)	399	0.0108899	8.16813	UP	3.60596e-13	7.9901e-11	YES
ENSG00000174059	CD34	CD34 molecule(CD34)	400	0.0106374	8.86301	UP	6.50338e-25	1.309e-21	YES
ENSG00000172403	SYNPO2	synaptopodin 2(SYNPO2)	401	0.0105768	6.8712	UP	3.22631e-16	1.2868e-13	YES
ENSG00000159212	CLIC6	chloride intracellular channel 6(CLIC6)	402	0.010471	-7.46385	DOWN	4.40201e-07	2.46898e-05	YES
ENSG00000133392	MYH11	myosin heavy chain 11(MYH11)	403	0.0103171	4.47541	UP	5.88732e-11	8.66112e-09	YES
ENSG00000154133	ROBO4	roundabout guidance receptor 4(ROBO4)	404	0.0102078	8.19967	UP	5.6457e-27	1.68882e-23	YES
ENSG00000066056	TIE1	tyrosine kinase with immunoglobulin like and EGF like domains 1(TIE1)	405	0.0100564	8.48902	UP	1.04555e-11	1.73754e-09	YES
ENSG00000080644	CHRNA3	cholinergic receptor nicotinic alpha 3 subunit(CHRNA3)	406	0.0100024	-4.77764	DOWN	0.00631956	0.0691606	NO
ENSG00000105974	CAV1	caveolin 1(CAV1)	407	0.00998033	2.19321	UP	0.0170183	0.135147	NO
ENSG00000131634	TMEM204	transmembrane protein 204(TMEM204)	408	0.00995165	7.80358	UP	3.53405e-14	1.09875e-11	YES
ENSG00000010319	SEMA3G	semaphorin 3G(SEMA3G)	409	0.00992907	2.36686	UP	0.0244805	0.174772	NO
ENSG00000005471	ABCB4	ATP binding cassette subfamily B member 4(ABCB4)	410	0.00975494	7.79976	UP	1.49245e-09	1.66375e-07	YES
ENSG00000148677	ANKRD1	ankyrin repeat domain 1(ANKRD1)	411	0.00955549	1.17433	UP	0.305733	0.68236	NO
ENSG00000103522	IL21R	interleukin 21 receptor(IL21R)	412	0.00927203	3.05941	UP	0.00546655	0.0625326	NO
ENSG00000138650	PCDH10	protocadherin 10(PCDH10)	413	0.00925155	-1.01405	DOWN	0.310307	0.687152	NO
ENSG00000069122	ADGRF5	adhesion G protein-coupled receptor F5(ADGRF5)	414	0.00905523	10.5268	UP	6.6581e-20	4.97915e-17	YES
ENSG00000099725	PRKY	protein kinase, Y-linked, pseudogene(PRKY)	415	0.00898926	0.238143	UP	0.847056	0.956399	NO
ENSG00000204291	COL15A1	collagen type XV alpha 1 chain(COL15A1)	416	0.00893228	8.4384	UP	6.23911e-16	2.43434e-13	YES
ENSG00000181541	MAB21L2	mab-21 like 2(MAB21L2)	417	0.00878253	-7.79629	DOWN	2.18673e-12	4.18824e-10	YES
ENSG00000105855	ITGB8	integrin subunit beta 8(ITGB8)	418	0.00869045	-5.0218	DOWN	1.45194e-05	0.000547465	YES
ENSG00000132386	SERPINF1	serpin family F member 1(SERPINF1)	419	0.00868923	-6.60012	DOWN	3.74721e-12	6.79342e-10	YES
ENSG00000162433	AK4	adenylate kinase 4(AK4)	420	0.00861437	-2.94717	DOWN	0.0188131	0.145454	NO
ENSG00000148604	RGR	retinal G protein coupled receptor(RGR)	421	0.00854179	-7.51733	DOWN	3.63371e-06	0.000164692	YES
ENSG00000104332	SFRP1	secreted frizzled related protein 1(SFRP1)	422	0.00852497	-6.5354	DOWN	1.90021e-10	2.62345e-08	YES
ENSG00000121207	LRAT	lecithin retinol acyltransferase (phosphatidylcholine--retinol O-acyltransferase)(LRAT)	423	0.00843695	-8.63379	DOWN	8.62192e-19	5.0892e-16	YES
ENSG00000180287	PLD5	phospholipase D family member 5(PLD5)	424	0.00831969	-5.04715	DOWN	0.000221414	0.00539204	YES
ENSG00000272398	CD24	CD24 molecule(CD24)	425	0.0082574	-8.74781	DOWN	5.5077e-15	1.97704e-12	YES
ENSG00000136943	CTSV	cathepsin V(CTSV)	426	0.0080564	-5.65523	DOWN	0.000631493	0.0125238	YES
ENSG00000118785	SPP1	secreted phosphoprotein 1(SPP1)	427	0.00790605	-1.51902	DOWN	0.0927196	0.393772	NO
ENSG00000085265	FCN1	ficolin 1(FCN1)	428	0.00778484	7.05345	UP	1.58876e-07	1.0076e-05	YES
ENSG00000113083	LOX	lysyl oxidase(LOX)	429	0.0077332	-1.5539	DOWN	0.179149	0.546088	NO
ENSG00000062038	CDH3	cadherin 3(CDH3)	430	0.00767711	-4.49396	DOWN	0.00396332	0.0493984	YES
ENSG00000165588	OTX2	orthodenticle homeobox 2(OTX2)	431	0.00762149	-8.26927	DOWN	9.6412e-07	5.03024e-05	YES
ENSG00000179292	TMEM151A	transmembrane protein 151A(TMEM151A)	432	0.00752351	-9.01389	DOWN	1.55336e-17	8.19994e-15	YES
ENSG00000169851	PCDH7	protocadherin 7(PCDH7)	433	0.00736102	-5.08764	DOWN	2.35663e-06	0.000112193	YES
ENSG00000137809	ITGA11	integrin subunit alpha 11(ITGA11)	434	0.00733497	2.42654	UP	0.0586599	0.303484	NO
ENSG00000187498	COL4A1	collagen type IV alpha 1 chain(COL4A1)	435	0.00733458	5.65849	UP	1.28483e-29	7.6867e-26	YES
ENSG00000114115	RBP1	retinol binding protein 1(RBP1)	436	0.00733166	-3.90242	DOWN	2.43145e-07	1.45952e-05	YES
ENSG00000142949	PTPRF	protein tyrosine phosphatase, receptor type F(PTPRF)	437	0.00726647	-2.79457	DOWN	0.019799	0.151343	NO
ENSG00000132688	NES	nestin(NES)	438	0.00717232	4.62507	UP	5.23864e-24	9.4023e-21	YES
ENSG00000118946	PCDH17	protocadherin 17(PCDH17)	439	0.00716303	5.6228	UP	2.12476e-21	2.24325e-18	YES
ENSG00000166448	TMEM130	transmembrane protein 130(TMEM130)	440	0.00715337	-2.5608	DOWN	0.0574612	0.299626	NO
ENSG00000163817	SLC6A20	solute carrier family 6 member 20(SLC6A20)	441	0.00681293	-6.45298	DOWN	7.29906e-05	0.00215113	YES
ENSG00000135245	HILPDA	hypoxia inducible lipid droplet associated(HILPDA)	442	0.00658731	-3.61714	DOWN	0.000109961	0.0030085	YES
ENSG00000186472	PCLO	piccolo presynaptic cytomatrix protein(PCLO)	443	0.00648735	-3.65959	DOWN	0.00255451	0.035847	YES
ENSG00000138792	ENPEP	glutamyl aminopeptidase(ENPEP)	444	0.00644968	7.1839	UP	7.15362e-08	4.9382e-06	YES
ENSG00000168497	SDPR	serum deprivation response(SDPR)	445	0.00643005	7.62205	UP	5.18541e-09	5.03068e-07	YES
ENSG00000162618	ADGRL4	adhesion G protein-coupled receptor L4(ADGRL4)	446	0.0064001	8.39631	UP	7.12599e-16	2.72122e-13	YES
ENSG00000118407	FILIP1	filamin A interacting protein 1(FILIP1)	447	0.00635546	6.5496	UP	6.79932e-22	8.71673e-19	YES
ENSG00000159403	C1R	complement C1r(C1R)	448	0.00620179	-3.8376	DOWN	8.73018e-08	5.74368e-06	YES
ENSG00000107796	ACTA2	actin, alpha 2, smooth muscle, aorta(ACTA2)	449	0.00613551	3.2625	UP	5.25706e-05	0.00164379	YES
ENSG00000164692	COL1A2	collagen type I alpha 2 chain(COL1A2)	450	0.00581847	2.74449	UP	0.000830909	0.0154062	YES
ENSG00000185112	FAM43A	family with sequence similarity 43 member A(FAM43A)	451	0.00547847	3.93031	UP	5.35331e-06	0.000229311	YES
ENSG00000135218	CD36	CD36 molecule(CD36)	452	0.00539301	7.46203	UP	6.26194e-13	1.35284e-10	YES
ENSG00000177464	GPR4	G protein-coupled receptor 4(GPR4)	453	0.00535753	6.50305	UP	2.5477e-16	1.03923e-13	YES
ENSG00000253309	SERPINE3	serpin family E member 3(SERPINE3)	454	0.00524858	-6.4602	DOWN	0.000194894	0.00483811	YES
ENSG00000185664	PMEL	premelanosome protein(PMEL)	455	0.00511526	-6.4362	DOWN	4.30711e-05	0.00137797	YES
ENSG00000170289	CNGB3	cyclic nucleotide gated channel beta 3(CNGB3)	456	0.00510221	-6.38363	DOWN	0.000231584	0.00560172	YES
ENSG00000164175	SLC45A2	solute carrier family 45 member 2(SLC45A2)	457	0.00509184	-9.53416	DOWN	3.13321e-20	2.67785e-17	YES
ENSG00000164007	CLDN19	claudin 19(CLDN19)	458	0.00508825	-6.52124	DOWN	0.000169665	0.00436268	YES
ENSG00000065054	slc9a3r2	SLC9A3 regulator 2(SLC9A3R2)	459	0.00494711	5.0678	UP	1.02669e-12	2.09398e-10	YES
ENSG00000143603	KCNN3	potassium calcium-activated channel subfamily N member 3(KCNN3)	460	0.00486488	4.4952	UP	1.37213e-10	1.95453e-08	YES
ENSG00000101384	JAG1	jagged 1(JAG1)	461	0.00484313	6.42289	UP	1.283e-26	3.2896e-23	YES
ENSG00000134438	RAX	retina and anterior neural fold homeobox(RAX)	462	0.00481999	-4.73254	DOWN	1.89876e-05	0.000685694	YES
ENSG00000140522	RLBP1	retinaldehyde binding protein 1(RLBP1)	463	0.00473059	-8.90886	DOWN	7.24492e-17	3.33415e-14	YES
ENSG00000183036	PCP4	Purkinje cell protein 4(PCP4)	464	0.00469712	-6.32553	DOWN	0.000263749	0.00618794	YES
ENSG00000133110	POSTN	periostin(POSTN)	465	0.00455708	1.53711	UP	0.0549539	0.292674	NO
ENSG00000176406	RIMS2	regulating synaptic membrane exocytosis 2(RIMS2)	466	0.00453074	-5.14981	DOWN	6.41702e-05	0.00194548	YES
ENSG00000164035	EMCN	endomucin(EMCN)	467	0.00448769	5.10186	UP	1.04072e-11	1.73754e-09	YES
ENSG00000241158	ADAMTS9-AS1	ADAMTS9 antisense RNA 1(ADAMTS9-AS1)	468	0.00447377	-6.25453	DOWN	0.000308886	0.00699103	YES
ENSG00000131477	RAMP2	receptor activity modifying protein 2(RAMP2)	469	0.00444327	3.9684	UP	2.22543e-06	0.000107083	YES
ENSG00000261371	PECAM1	platelet and endothelial cell adhesion molecule 1(PECAM1)	470	0.00444218	5.00579	UP	1.58569e-23	2.58728e-20	YES
ENSG00000115380	EFEMP1	EGF containing fibulin like extracellular matrix protein 1(EFEMP1)	471	0.0044408	-3.90449	DOWN	2.27434e-06	0.000108853	YES
ENSG00000069535	MAOB	monoamine oxidase B(MAOB)	472	0.00435622	-5.22314	DOWN	2.30981e-05	0.000808119	YES
ENSG00000046653	GPM6B	glycoprotein M6B(GPM6B)	473	0.00434893	6.36595	UP	4.52327e-10	5.84056e-08	YES
ENSG00000154783	FGD5	FYVE, RhoGEF and PH domain containing 5(FGD5)	474	0.00418283	6.92704	UP	1.01689e-13	2.76531e-11	YES
ENSG00000134160	TRPM1	transient receptor potential cation channel subfamily M member 1(TRPM1)	475	0.0041801	-9.44492	DOWN	1.46837e-22	2.02725e-19	YES
ENSG00000011465	DCN	decorin(DCN)	476	0.00373137	0.889073	UP	0.453676	0.787327	NO
ENSG00000182326	C1S	complement C1s(C1S)	477	0.00372071	-3.55472	DOWN	0.000232574	0.00561054	YES
ENSG00000120057	SFRP5	secreted frizzled related protein 5(SFRP5)	478	0.00368466	-9.12788	DOWN	1.05783e-21	1.26573e-18	YES
ENSG00000124920	MYRF	myelin regulatory factor(MYRF)	479	0.00356382	-4.20063	DOWN	0.013879	0.117778	NO
ENSG00000136960	ENPP2	ectonucleotide pyrophosphatase/phosphodiesterase 2(ENPP2)	480	0.00350925	-4.00285	DOWN	2.83352e-06	0.000133131	YES
ENSG00000187098	MITF	melanogenesis associated transcription factor(MITF)	481	0.00340529	-4.45654	DOWN	2.92924e-06	0.000136556	YES
ENSG00000181617	FDCSP	follicular dendritic cell secreted protein(FDCSP)	482	0.00325346	-8.84493	DOWN	1.55409e-07	9.89108e-06	YES
ENSG00000213949	ITGA1	integrin subunit alpha 1(ITGA1)	483	0.00312251	4.48381	UP	4.73121e-20	3.69199e-17	YES
ENSG00000006042	TMEM98	transmembrane protein 98(TMEM98)	484	0.00290009	-4.75641	DOWN	1.32116e-08	1.16809e-06	YES
ENSG00000012817	KDM5D	lysine demethylase 5D(KDM5D)	485	0.00266066	0.736008	UP	0.573156	0.848972	NO
ENSG00000124145	SDC4	syndecan 4(SDC4)	486	0.00256479	-3.31875	DOWN	0.00178116	0.0273936	YES
ENSG00000017483	SLC38A5	solute carrier family 38 member 5(SLC38A5)	487	0.00237855	3.57201	UP	0.000699231	0.0134944	YES
ENSG00000116745	RPE65	RPE65, retinoid isomerohydrolase(RPE65)	488	0.0020997	-6.31997	DOWN	0.000267037	0.00622439	YES
ENSG00000010379	SLC6A13	solute carrier family 6 member 13(SLC6A13)	489	0.00208506	-7.02935	DOWN	5.85434e-05	0.00181644	YES
ENSG00000137033	IL33	interleukin 33(IL33)	490	0.00189897	-4.49543	DOWN	0.000329183	0.0073668	YES
ENSG00000139567	ACVRL1	activin A receptor like type 1(ACVRL1)	491	0.00144321	5.12228	UP	1.05598e-14	3.50977e-12	YES
ENSG00000134871	COL4A2	collagen type IV alpha 2 chain(COL4A2)	492	0.0011737	4.22569	UP	1.15702e-13	3.09943e-11	YES
ENSG00000174939	ASPHD1	aspartate beta-hydroxylase domain containing 1(ASPHD1)	493	0.000910065	-3.00381	DOWN	0.0155962	0.127179	NO
ENSG00000225138	SLC9A3-AS1	SLC9A3 antisense RNA 1	494	0.00073167	-3.24197	DOWN	0.00649399	0.0707246	NO
ENSG00000127533	F2RL3	F2R like thrombin/trypsin receptor 3(F2RL3)	495	0.00044684	7.03563	UP	5.49789e-11	8.15505e-09	YES
ENSG00000112715	VEGFA	vascular endothelial growth factor A(VEGFA)	496	0.000394525	-4.04871	DOWN	5.67829e-06	0.000242076	YES
ENSG00000161940	BCL6B	B-cell CLL/lymphoma 6B(BCL6B)	497	0.000153383	8.04553	UP	4.30792e-21	4.0694e-18	YES
ENSG00000184254	ALDH1A3	aldehyde dehydrogenase 1 family member A3(ALDH1A3)	498	0.000133701	-5.15021	DOWN	3.91849e-06	0.000174948	YES
ENSG00000147113	CXorf36	chromosome X open reading frame 36(CXorf36)	499	5.40867e-05	7.75555	UP	1.5703e-16	6.7104e-14	YES
ENSG00000075223	SEMA3C	semaphorin 3C(SEMA3C)	500	2.90287e-05	-2.98922	DOWN	0.000648714	0.0127946	YES

## Sheet: SuppTable4C. PC3
			Principle Component Analysis		Differential Gene Expression Analysis
ENSEMBL ID	Gene Symbol	Gene Name	Rank PC3	Absolute loadings	Log2FoldChange	Log2FoldChange	P-value	P-adjusted	Significant
ENSG00000142871	CYR61	cysteine rich angiogenic inducer 61(CYR61)	1	0.151465	1.15075	UP	0.414079	0.76142	NO
ENSG00000205542	TMSB4X	thymosin beta 4, X-linked(TMSB4X)	2	0.135463	2.27627	UP	0.0239295	0.172413	NO
ENSG00000010278	CD9	CD9 molecule(CD9)	3	0.134904	1.28713	UP	0.284053	0.66305	NO
ENSG00000139329	LUM	lumican(LUM)	4	0.132376	2.2649	UP	0.0407345	0.244513	NO
ENSG00000011465	DCN	decorin(DCN)	5	0.128823	0.889073	UP	0.453676	0.787327	NO
ENSG00000154978	VOPP1	vesicular, overexpressed in cancer, prosurvival protein 1(VOPP1)	6	0.110532	0.62111	UP	0.571571	0.848692	NO
ENSG00000100985	MMP9	matrix metallopeptidase 9(MMP9)	7	0.109978	4.00221	UP	0.000192522	0.00479249	YES
ENSG00000129009	ISLR	immunoglobulin superfamily containing leucine rich repeat(ISLR)	8	0.107394	3.04775	UP	0.0182889	0.142841	NO
ENSG00000042493	CAPG	capping actin protein, gelsolin like(CAPG)	9	0.106705	1.33007	UP	0.368077	0.728042	NO
ENSG00000137809	ITGA11	integrin subunit alpha 11(ITGA11)	10	0.105488	2.42654	UP	0.0586599	0.303484	NO
ENSG00000186340	THBS2	thrombospondin 2(THBS2)	11	0.104901	3.59463	UP	0.000251597	0.00596522	YES
ENSG00000171388	apln	apelin(APLN)	12	0.103852	4.62314	UP	1.10627e-06	5.6892e-05	YES
ENSG00000106819	ASPN	asporin(ASPN)	13	0.102322	5.30858	UP	1.21369e-05	0.000465455	YES
ENSG00000122641	INHBA	inhibin beta A subunit(INHBA)	14	0.10215	4.02049	UP	6.3466e-06	0.000266765	YES
ENSG00000171223	JUNB	JunB proto-oncogene, AP-1 transcription factor subunit(JUNB)	15	0.102119	-0.0469535	DOWN	0.965277	0.992792	NO
ENSG00000247516	MIR4458HG	MIR4458 host gene(MIR4458HG)	16	0.100899	-0.118294	DOWN	0.911446	0.975376	NO
ENSG00000112658	SRF	serum response factor(SRF)	17	0.10087	0.824447	UP	0.427066	0.769844	NO
ENSG00000144810	COL8A1	collagen type VIII alpha 1 chain(COL8A1)	18	0.0974377	-2.75228	DOWN	0.00122484	0.0206992	YES
ENSG00000149591	TAGLN	transgelin(TAGLN)	19	0.0956723	4.41399	UP	2.82514e-07	1.67899e-05	YES
ENSG00000130176	CNN1	calponin 1(CNN1)	20	0.0953619	4.02137	UP	0.00039722	0.00864159	YES
ENSG00000172020	GAP43	growth associated protein 43(GAP43)	21	0.0951589	-0.906854	DOWN	0.470295	0.796864	NO
ENSG00000148677	ANKRD1	ankyrin repeat domain 1(ANKRD1)	22	0.094384	1.17433	UP	0.305733	0.68236	NO
ENSG00000176532	PRR15	proline rich 15(PRR15)	23	0.093581	1.68212	UP	0.313667	0.689849	NO
ENSG00000132432	SEC61G	Sec61 translocon gamma subunit(SEC61G)	24	0.0929263	1.04318	UP	0.367023	0.72748	NO
ENSG00000130635	COL5A1	collagen type V alpha 1 chain(COL5A1)	25	0.0928191	1.74977	UP	0.0546809	0.292	NO
ENSG00000137193	PIM1	Pim-1 proto-oncogene, serine/threonine kinase(PIM1)	26	0.0916786	-0.147107	DOWN	0.908675	0.974568	NO
ENSG00000161714	PLCD3	phospholipase C delta 3(PLCD3)	27	0.0915276	-2.26025	DOWN	0.0588069	0.304081	NO
ENSG00000147883	CDKN2B	cyclin dependent kinase inhibitor 2B(CDKN2B)	28	0.0907097	-0.329353	DOWN	0.831404	0.951249	NO
ENSG00000108821	COL1A1	collagen type I alpha 1 chain(COL1A1)	29	0.0901652	2.93006	UP	0.00142048	0.0232405	YES
ENSG00000135480	KRT7	keratin 7(KRT7)	30	0.0896548	-2.83934	DOWN	0.0212264	0.158277	NO
ENSG00000099860	GADD45B	growth arrest and DNA damage inducible beta(GADD45B)	31	0.0884108	-2.20302	DOWN	0.0103208	0.096378	NO
ENSG00000162591	MEGF6	multiple EGF like domains 6(MEGF6)	32	0.0860169	1.58372	UP	0.333461	0.704114	NO
ENSG00000124212	PTGIS	prostaglandin I2 synthase(PTGIS)	33	0.0859726	-1.70282	DOWN	0.119454	0.448942	NO
ENSG00000183087	GAS6	growth arrest specific 6(GAS6)	34	0.0857364	1.21575	UP	0.296316	0.674746	NO
ENSG00000164692	COL1A2	collagen type I alpha 2 chain(COL1A2)	35	0.0847998	2.74449	UP	0.000830909	0.0154062	YES
ENSG00000113083	LOX	lysyl oxidase(LOX)	36	0.0846343	-1.5539	DOWN	0.179149	0.546088	NO
ENSG00000213741	LOC100288910	uncharacterized LOC100288910(LOC100288910)	37	0.0840608	-0.0126049	DOWN	0.990256	0.997804	NO
ENSG00000074842	MYDGF	myeloid derived growth factor(MYDGF)	38	0.0838145	-1.0811	DOWN	0.316481	0.692708	NO
ENSG00000255248	MIR100HG	mir-100-let-7a-2-mir-125b-1 cluster host gene	39	0.0832567	-2.44746	DOWN	0.0151698	0.124551	NO
ENSG00000280143	AP000892.4	novel transcript	40	0.0832032	4.56775	UP	6.80654e-05	0.00203609	YES
ENSG00000186847	KRT14	keratin 14(KRT14)	41	0.0827042	2.13262	UP	0.218777	0.598567	NO
ENSG00000116251	RPL22	ribosomal protein L22(RPL22)	42	0.0820807	-0.482586	DOWN	0.535119	0.829054	NO
ENSG00000176971	FIBIN	fin bud initiation factor homolog (zebrafish)(FIBIN)	43	0.0819832	-1.71847	DOWN	0.2864	0.665047	NO
ENSG00000126432	PRDX5	peroxiredoxin 5(PRDX5)	44	0.081619	1.04515	UP	0.381362	0.737017	NO
ENSG00000075223	SEMA3C	semaphorin 3C(SEMA3C)	45	0.0805294	-2.98922	DOWN	0.000648714	0.0127946	YES
ENSG00000206172	hba1	hemoglobin subunit alpha 1(HBA1)	46	0.0789032	5.94676	UP	4.51762e-06	0.000196802	YES
ENSG00000117984	CTSD	cathepsin D(CTSD)	47	0.0788615	-1.17946	DOWN	0.235801	0.619461	NO
ENSG00000135245	HILPDA	hypoxia inducible lipid droplet associated(HILPDA)	48	0.078213	-3.61714	DOWN	0.000109961	0.0030085	YES
ENSG00000122176	FMOD	fibromodulin(FMOD)	49	0.0778742	1.33726	UP	0.1986	0.574174	NO
ENSG00000139343	SNRPF	small nuclear ribonucleoprotein polypeptide F(SNRPF)	50	0.0776035	-0.0210781	DOWN	0.984056	0.996739	NO
ENSG00000159403	C1R	complement C1r(C1R)	51	0.0771614	-3.8376	DOWN	8.73018e-08	5.74368e-06	YES
ENSG00000160888	IER2	immediate early response 2(IER2)	52	0.0763128	0.163241	UP	0.86533	0.962468	NO
ENSG00000168542	MIR3606	microRNA 3606(MIR3606)	53	0.0759127	2.70691	UP	0.000438852	0.00941041	YES
ENSG00000166448	TMEM130	transmembrane protein 130(TMEM130)	54	0.0745169	-2.5608	DOWN	0.0574612	0.299626	NO
ENSG00000244242	IFITM10	interferon induced transmembrane protein 10(IFITM10)	55	0.0744708	-2.06529	DOWN	0.0951325	0.399161	NO
ENSG00000126391	FRMD8	FERM domain containing 8(FRMD8)	56	0.0733474	2.94048	UP	0.000941696	0.0169354	YES
ENSG00000188933	USP32P1	ubiquitin specific peptidase 32 pseudogene 1(USP32P1)	57	0.0730393	-0.153887	DOWN	0.907072	0.973804	NO
ENSG00000171864	PRND	prion protein 2 (dublet)(PRND)	58	0.0727374	1.90792	UP	0.275216	0.655463	NO
ENSG00000142949	PTPRF	protein tyrosine phosphatase, receptor type F(PTPRF)	59	0.0727368	-2.79457	DOWN	0.019799	0.151343	NO
ENSG00000239039	Snord13	small nucleolar RNA, C/D box 13(SNORD13)	60	0.07239	1.84583	UP	0.227165	0.609213	NO
ENSG00000168159	RNF187	ring finger protein 187(RNF187)	61	0.0720614	-0.00489812	DOWN	0.996282	0.999077	NO
ENSG00000241553	ARPC4	actin related protein 2/3 complex subunit 4(ARPC4)	62	0.070132	0.526823	UP	0.645564	0.881572	NO
ENSG00000170893	TRH	thyrotropin releasing hormone(TRH)	63	0.06949	3.66775	UP	0.0242995	0.173756	NO
ENSG00000103522	IL21R	interleukin 21 receptor(IL21R)	64	0.0691113	3.05941	UP	0.00546655	0.0625326	NO
ENSG00000165912	PACSIN3	protein kinase C and casein kinase substrate in neurons 3(PACSIN3)	65	0.0687548	-2.44514	DOWN	0.053997	0.290122	NO
ENSG00000149596	JPH2	junctophilin 2(JPH2)	66	0.0684888	6.80423	UP	6.79747e-07	3.6095e-05	YES
ENSG00000106483	SFRP4	secreted frizzled related protein 4(SFRP4)	67	0.067769	2.31094	UP	0.0603776	0.308211	NO
ENSG00000109180	OCIAD1	OCIA domain containing 1(OCIAD1)	68	0.0674319	0.498602	UP	0.60842	0.86611	NO
ENSG00000162409	PRKAA2	protein kinase AMP-activated catalytic subunit alpha 2(PRKAA2)	69	0.0671908	-2.59771	DOWN	0.0613182	0.311767	NO
ENSG00000109906	ZBTB16	zinc finger and BTB domain containing 16(ZBTB16)	70	0.0671189	2.51188	UP	0.0524984	0.284751	NO
ENSG00000163817	SLC6A20	solute carrier family 6 member 20(SLC6A20)	71	0.0669421	-6.45298	DOWN	7.29906e-05	0.00215113	YES
ENSG00000107317	PTGDS	prostaglandin D2 synthase(PTGDS)	72	0.0657625	-5.60332	DOWN	3.30114e-07	1.92993e-05	YES
ENSG00000118271	TTR	transthyretin(TTR)	73	0.0653998	-12.4553	DOWN	2.85173e-35	2.55914e-31	YES
ENSG00000212464	SNORA12	small nucleolar RNA, H/ACA box 12(SNORA12)	74	0.0651559	3.99567	UP	0.00871976	0.0856091	NO
ENSG00000138650	PCDH10	protocadherin 10(PCDH10)	75	0.0646372	-1.01405	DOWN	0.310307	0.687152	NO
ENSG00000154277	UCHL1	ubiquitin C-terminal hydrolase L1(UCHL1)	76	0.0642876	-1.12844	DOWN	0.337409	0.707464	NO
ENSG00000149633	KIAA1755	KIAA1755(KIAA1755)	77	0.0642598	2.11729	UP	0.0750136	0.351159	NO
ENSG00000106624	MIR4649	microRNA 4649(MIR4649)	78	0.0642049	2.74328	UP	0.00137324	0.0225499	YES
ENSG00000130528	HRC	histidine rich calcium binding protein(HRC)	79	0.0640302	7.52288	UP	1.21e-08	1.08938e-06	YES
ENSG00000029559	IBSP	integrin binding sialoprotein(IBSP)	80	0.06345	4.49884	UP	0.000272232	0.00632529	YES
ENSG00000107796	ACTA2	actin, alpha 2, smooth muscle, aorta(ACTA2)	81	0.0629876	3.2625	UP	5.25706e-05	0.00164379	YES
ENSG00000148303	RPL7A	ribosomal protein L7a(RPL7A)	82	0.0622308	-0.917825	DOWN	0.299819	0.67679	NO
ENSG00000187479	c11orf96	chromosome 11 open reading frame 96(C11orf96)	83	0.0620131	2.34827	UP	0.0103522	0.0965707	NO
ENSG00000133110	POSTN	periostin(POSTN)	84	0.0614055	1.53711	UP	0.0549539	0.292674	NO
ENSG00000177733	HNRNPA0	heterogeneous nuclear ribonucleoprotein A0(HNRNPA0)	85	0.0610294	0.953105	UP	0.313443	0.689722	NO
ENSG00000163017	ACTG2	actin, gamma 2, smooth muscle, enteric(ACTG2)	86	0.0609587	6.73592	UP	7.90553e-08	5.35428e-06	YES
ENSG00000170011	MYRIP	myosin VIIA and Rab interacting protein(MYRIP)	87	0.0598377	-2.82088	DOWN	0.00362666	0.046066	YES
ENSG00000162433	AK4	adenylate kinase 4(AK4)	88	0.0592896	-2.94717	DOWN	0.0188131	0.145454	NO
ENSG00000104332	SFRP1	secreted frizzled related protein 1(SFRP1)	89	0.0590401	-6.5354	DOWN	1.90021e-10	2.62345e-08	YES
ENSG00000160255	ITGB2	integrin subunit beta 2(ITGB2)	90	0.058992	0.442913	UP	0.65126	0.884579	NO
ENSG00000006042	TMEM98	transmembrane protein 98(TMEM98)	91	0.0588202	-4.75641	DOWN	1.32116e-08	1.16809e-06	YES
ENSG00000079432	CIC	capicua transcriptional repressor(CIC)	92	0.0587347	-1.07408	DOWN	0.330891	0.702444	NO
ENSG00000171951	SCG2	secretogranin II(SCG2)	93	0.0584544	-3.14744	DOWN	0.00417857	0.0514029	NO
ENSG00000188536	HBA2	hemoglobin subunit alpha 2(HBA2)	94	0.0582338	5.1616	UP	5.42953e-06	0.000232022	YES
ENSG00000215559	ANKRD20A11P	ankyrin repeat domain 20 family member A11, pseudogene(ANKRD20A11P)	95	0.0581836	0.253212	UP	0.837391	0.953591	NO
ENSG00000211592	IGKC	immunoglobulin kappa constant	96	0.058136	3.09161	UP	0.0137885	0.117176	NO
ENSG00000137207	YIPF3	Yip1 domain family member 3(YIPF3)	97	0.0576267	0.242697	UP	0.830179	0.951249	NO
ENSG00000019169	MARCO	macrophage receptor with collagenous structure(MARCO)	98	0.0570832	-1.80528	DOWN	0.0932973	0.394929	NO
ENSG00000265206	MIR142	microRNA 142(MIR142)	99	0.0569071	1.85743	UP	0.0719854	0.342159	NO
ENSG00000163220	S100A9	S100 calcium binding protein A9(S100A9)	100	0.0564414	0.476369	UP	0.620489	0.871765	NO
ENSG00000124145	SDC4	syndecan 4(SDC4)	101	0.0562801	-3.31875	DOWN	0.00178116	0.0273936	YES
ENSG00000162706	CADM3	cell adhesion molecule 3(CADM3)	102	0.0562499	-0.905368	DOWN	0.569764	0.847586	NO
ENSG00000085563	ABCB1	ATP binding cassette subfamily B member 1(ABCB1)	103	0.0559449	3.34836	UP	0.000614048	0.0122319	YES
ENSG00000131477	RAMP2	receptor activity modifying protein 2(RAMP2)	104	0.0559445	3.9684	UP	2.22543e-06	0.000107083	YES
ENSG00000022267	FHL1	four and a half LIM domains 1(FHL1)	105	0.0558243	2.82573	UP	0.00171497	0.0266691	YES
ENSG00000099998	GGT5	gamma-glutamyltransferase 5(GGT5)	106	0.0556927	2.59245	UP	0.024731	0.17614	NO
ENSG00000117318	ID3	inhibitor of DNA binding 3, HLH protein(ID3)	107	0.0556167	2.77703	UP	0.00201445	0.0299051	YES
ENSG00000182326	C1S	complement C1s(C1S)	108	0.0556058	-3.55472	DOWN	0.000232574	0.00561054	YES
ERCC-00170	ERCC-00170	ERCC-00170	109	0.0547392	1.03555	UP	0.353028	0.718547	NO
ENSG00000166592	RRAD	RRAD, Ras related glycolysis inhibitor and calcium channel regulator(RRAD)	110	0.0544113	-2.68656	DOWN	0.0292196	0.196933	NO
ENSG00000136114	THSD1	thrombospondin type 1 domain containing 1(THSD1)	111	0.0534994	5.0656	UP	9.47519e-06	0.000377075	YES
ENSG00000170801	HTRA3	HtrA serine peptidase 3(HTRA3)	112	0.0528415	2.98253	UP	0.0141101	0.118784	NO
ERCC-00054	ERCC-00054	ERCC-00054	113	0.0527772	-0.525807	DOWN	0.636461	0.878768	NO
ENSG00000188783	PRELP	proline and arginine rich end leucine rich repeat protein(PRELP)	114	0.0526186	1.63429	UP	0.099854	0.409641	NO
ENSG00000152402	GUCY1A2	guanylate cyclase 1 soluble subunit alpha 2(GUCY1A2)	115	0.0523384	3.48967	UP	2.54215e-05	0.000870735	YES
ENSG00000148734	NPFFR1	neuropeptide FF receptor 1(NPFFR1)	116	0.0518667	-3.05821	DOWN	0.0204001	0.15409	NO
ENSG00000136235	GPNMB	glycoprotein nmb(GPNMB)	117	0.0517925	-2.58883	DOWN	0.0016942	0.0264644	YES
ENSG00000204267	tap2	transporter 2, ATP binding cassette subfamily B member(TAP2)	118	0.0516883	2.58938	UP	0.00676038	0.0728829	NO
ENSG00000174684	B4GAT1	beta-1,4-glucuronyltransferase 1(B4GAT1)	119	0.0512959	0.375455	UP	0.725912	0.915899	NO
ENSG00000123989	CHPF	chondroitin polymerizing factor(CHPF)	120	0.0507997	-1.52049	DOWN	0.133888	0.475093	NO
ERCC-00062	ERCC-00062	ERCC-00062	121	0.0506195	0.822439	UP	0.42023	0.765085	NO
ENSG00000167244	IGF2	insulin like growth factor 2(IGF2)	122	0.0505465	5.19187	UP	0.000241759	0.00577774	YES
ENSG00000168268	NT5DC2	5'-nucleotidase domain containing 2(NT5DC2)	123	0.0503466	1.45382	UP	0.22438	0.606148	NO
ENSG00000176435	CLEC14A	C-type lectin domain family 14 member A(CLEC14A)	124	0.0495756	6.3724	UP	6.52451e-12	1.12598e-09	YES
ENSG00000155657	TTN	titin(TTN)	125	0.0495463	0.617478	UP	0.569581	0.847454	NO
ENSG00000229807	Xist	X inactive specific transcript (non-protein coding)(XIST)	126	0.048977	1.61364	UP	0.356718	0.72077	NO
ENSG00000065054	slc9a3r2	SLC9A3 regulator 2(SLC9A3R2)	127	0.048151	5.0678	UP	1.02669e-12	2.09398e-10	YES
ENSG00000148341	SH3GLB2	SH3 domain containing GRB2 like endophilin B2(SH3GLB2)	128	0.0478587	0.259964	UP	0.832261	0.951457	NO
ENSG00000244300	GATA2-AS1	GATA2 antisense RNA 1	129	0.0478119	5.9593	UP	1.39918e-06	7.05409e-05	YES
ENSG00000265681	RPL17	ribosomal protein L17(RPL17)	130	0.0477659	-1.23981	DOWN	0.162937	0.524185	NO
ENSG00000111229	ARPC3	actin related protein 2/3 complex subunit 3(ARPC3)	131	0.0475131	0.413001	UP	0.67181	0.894148	NO
ENSG00000130208	apoc1	apolipoprotein C1(APOC1)	132	0.0473678	-0.430856	DOWN	0.722727	0.914685	NO
ENSG00000179144	GIMAP7	GTPase, IMAP family member 7(GIMAP7)	133	0.0473661	3.39224	UP	1.90592e-05	0.000686898	YES
ENSG00000158859	ADAMTS4	ADAM metallopeptidase with thrombospondin type 1 motif 4(ADAMTS4)	134	0.0469075	8.13084	UP	1.73979e-10	2.4206e-08	YES
ENSG00000143248	RGS5	regulator of G-protein signaling 5(RGS5)	135	0.0468519	4.53592	UP	3.3155e-09	3.38106e-07	YES
ENSG00000167641	PPP1R14A	protein phosphatase 1 regulatory inhibitor subunit 14A(PPP1R14A)	136	0.0466578	5.89516	UP	1.3517e-08	1.18923e-06	YES
ENSG00000152377	SPOCK1	SPARC/osteonectin, cwcv and kazal like domains proteoglycan 1(SPOCK1)	137	0.0465851	-3.38299	DOWN	0.00104146	0.0182007	YES
ENSG00000173546	CSPG4	chondroitin sulfate proteoglycan 4(CSPG4)	138	0.0465554	5.1545	UP	2.30934e-13	5.75668e-11	YES
ENSG00000198355	PIM3	Pim-3 proto-oncogene, serine/threonine kinase(PIM3)	139	0.0457711	0.732244	UP	0.447881	0.783718	NO
ENSG00000134245	WNT2B	Wnt family member 2B(WNT2B)	140	0.0457528	-1.15099	DOWN	0.302467	0.679296	NO
ENSG00000133134	BEX2	brain expressed X-linked 2(BEX2)	141	0.0453315	-3.77373	DOWN	0.000377769	0.00829889	YES
ERCC-00074	ERCC-00074	ERCC-00074	142	0.0453215	0.0180145	UP	0.985792	0.997182	NO
ENSG00000112715	VEGFA	vascular endothelial growth factor A(VEGFA)	143	0.0451815	-4.04871	DOWN	5.67829e-06	0.000242076	YES
ENSG00000105976	MET	MET proto-oncogene, receptor tyrosine kinase(MET)	144	0.0450675	-4.23203	DOWN	9.85691e-06	0.000391398	YES
ENSG00000130300	PLVAP	plasmalemma vesicle associated protein(PLVAP)	145	0.0450055	4.70507	UP	1.68391e-07	1.05931e-05	YES
ENSG00000187098	MITF	melanogenesis associated transcription factor(MITF)	146	0.0446118	-4.45654	DOWN	2.92924e-06	0.000136556	YES
ENSG00000119699	TGFB3	transforming growth factor beta 3(TGFB3)	147	0.0445948	4.26547	UP	1.20208e-05	0.000461991	YES
ENSG00000069535	MAOB	monoamine oxidase B(MAOB)	148	0.0438448	-5.22314	DOWN	2.30981e-05	0.000808119	YES
ENSG00000020181	ADGRA2	adhesion G protein-coupled receptor A2(ADGRA2)	149	0.0437796	4.01511	UP	7.13018e-08	4.9382e-06	YES
ENSG00000165810	BTNL9	butyrophilin like 9(BTNL9)	150	0.0432157	7.71388	UP	3.18481e-09	3.28512e-07	YES
ENSG00000177374	HIC1	HIC ZBTB transcriptional repressor 1(HIC1)	151	0.0431333	5.00522	UP	1.89489e-11	3.09176e-09	YES
ENSG00000156508	EEF1A1	eukaryotic translation elongation factor 1 alpha 1(EEF1A1)	152	0.0429917	-0.913017	DOWN	0.319022	0.69402	NO
ENSG00000136699	SMPD4	sphingomyelin phosphodiesterase 4(SMPD4)	153	0.0429209	-0.843062	DOWN	0.460103	0.790914	NO
ENSG00000161381	PLXDC1	plexin domain containing 1(PLXDC1)	154	0.042537	8.18462	UP	8.79012e-19	5.0892e-16	YES
ENSG00000176956	LY6H	lymphocyte antigen 6 complex, locus H(LY6H)	155	0.0423388	3.9828	UP	0.012926	0.11159	NO
ENSG00000198203	SULT1C2	sulfotransferase family 1C member 2(SULT1C2)	156	0.0420996	-3.48582	DOWN	0.00453399	0.0546148	NO
ENSG00000172915	NBEA	neurobeachin(NBEA)	157	0.0419858	-4.24533	DOWN	7.20124e-08	4.95203e-06	YES
ENSG00000085276	MECOM	MDS1 and EVI1 complex locus(MECOM)	158	0.0419041	6.49594	UP	2.06256e-17	1.0283e-14	YES
ENSG00000143398	PIP5K1A	phosphatidylinositol-4-phosphate 5-kinase type 1 alpha(PIP5K1A)	159	0.041328	-0.50687	DOWN	0.607963	0.866002	NO
ENSG00000008517	IL32	interleukin 32(IL32)	160	0.0413142	1.98861	UP	0.0769951	0.355704	NO
ENSG00000160325	CACFD1	calcium channel flower domain containing 1(CACFD1)	161	0.041279	1.19233	UP	0.440024	0.778484	NO
ENSG00000111674	ENO2	enolase 2(ENO2)	162	0.0411684	-4.01701	DOWN	0.000689433	0.0133624	YES
ENSG00000156076	WIF1	WNT inhibitory factor 1(WIF1)	163	0.0411114	5.86335	UP	1.62455e-06	8.061e-05	YES
ENSG00000197061	hist1h4c	histone cluster 1 H4 family member c(HIST1H4C)	164	0.0406988	0.203461	UP	0.801219	0.942129	NO
ENSG00000010327	STAB1	stabilin 1(STAB1)	165	0.0405594	2.48096	UP	0.00662798	0.071922	NO
ENSG00000118849	RARRES1	retinoic acid receptor responder 1(RARRES1)	166	0.0403255	-5.46326	DOWN	5.31442e-08	3.87247e-06	YES
ENSG00000159674	SPON2	spondin 2(SPON2)	167	0.0403087	6.21256	UP	1.97152e-13	5.12823e-11	YES
ENSG00000079337	RAPGEF3	Rap guanine nucleotide exchange factor 3(RAPGEF3)	168	0.0403004	4.01727	UP	4.62053e-06	0.000200797	YES
ENSG00000204387	C6orf48	chromosome 6 open reading frame 48(C6orf48)	169	0.0401458	-0.61791	DOWN	0.507026	0.811779	NO
ENSG00000269936	MIR145	microRNA 145	170	0.0400431	4.97804	UP	2.62013e-08	2.14731e-06	YES
ENSG00000128567	PODXL	podocalyxin like(PODXL)	171	0.0399989	5.15325	UP	4.86095e-10	6.14397e-08	YES
ENSG00000211899	IGHM	immunoglobulin heavy constant mu	172	0.0395205	0.751477	UP	0.655209	0.885948	NO
ENSG00000154096	THY1	Thy-1 cell surface antigen(THY1)	173	0.0392724	4.91106	UP	2.46968e-21	2.46255e-18	YES
ENSG00000237541	HLA-DQA2	major histocompatibility complex, class II, DQ alpha 2(HLA-DQA2)	174	0.0390923	4.19551	UP	0.00587518	0.0657405	NO
ENSG00000076706	MIR6756	microRNA 6756(MIR6756)	175	0.0390433	7.66463	UP	1.74577e-21	1.95832e-18	YES
ENSG00000135744	AGT	angiotensinogen(AGT)	176	0.038849	5.37751	UP	7.10543e-08	4.9382e-06	YES
ENSG00000103485	QPRT	quinolinate phosphoribosyltransferase(QPRT)	177	0.0385614	-1.25508	DOWN	0.269296	0.651918	NO
ENSG00000153234	NR4A2	nuclear receptor subfamily 4 group A member 2(NR4A2)	178	0.0383181	-0.496334	DOWN	0.690873	0.902672	NO
ENSG00000118777	ABCG2	ATP binding cassette subfamily G member 2 (Junior blood group)(ABCG2)	179	0.0382827	7.65803	UP	6.33153e-13	1.35284e-10	YES
ERCC-00004	ERCC-00004	ERCC-00004	180	0.0381635	0.00318522	UP	0.997381	0.999196	NO
ENSG00000100297	MCM5	minichromosome maintenance complex component 5(MCM5)	181	0.0380153	1.37794	UP	0.237777	0.621286	NO
ENSG00000214357	NEURL1B	neuralized E3 ubiquitin protein ligase 1B(NEURL1B)	182	0.0377264	8.12358	UP	7.9255e-13	1.65403e-10	YES
ENSG00000125730	C3	complement C3(C3)	183	0.0376987	-2.42601	DOWN	0.0140754	0.118659	NO
ENSG00000244734	HBB	hemoglobin subunit beta(HBB)	184	0.0376515	5.07758	UP	1.28058e-06	6.511e-05	YES
ENSG00000111341	MGP	matrix Gla protein(MGP)	185	0.0376402	4.37517	UP	4.81427e-09	4.72343e-07	YES
ENSG00000002933	TMEM176A	transmembrane protein 176A(TMEM176A)	186	0.0374799	-0.795125	DOWN	0.507566	0.81208	NO
ENSG00000147113	CXorf36	chromosome X open reading frame 36(CXorf36)	187	0.0373777	7.75555	UP	1.5703e-16	6.7104e-14	YES
ENSG00000046889	PREX2	phosphatidylinositol-3,4,5-trisphosphate dependent Rac exchange factor 2(PREX2)	188	0.0373224	4.94288	UP	2.5109e-12	4.74376e-10	YES
ENSG00000074181	NOTCH3	notch 3(NOTCH3)	189	0.0372588	4.63951	UP	6.85017e-08	4.80261e-06	YES
ENSG00000064300	NGFR	nerve growth factor receptor(NGFR)	190	0.0372212	6.28152	UP	9.41781e-06	0.000375624	YES
ENSG00000225138	SLC9A3-AS1	SLC9A3 antisense RNA 1	191	0.0365876	-3.24197	DOWN	0.00649399	0.0707246	NO
ENSG00000099994	SUSD2	sushi domain containing 2(SUSD2)	192	0.0362536	4.42782	UP	0.000296115	0.00675307	YES
ENSG00000132481	TRIM47	tripartite motif containing 47(TRIM47)	193	0.0361984	0.518768	UP	0.650854	0.88442	NO
ENSG00000249751	ECSCR	endothelial cell surface expressed chemotaxis and apoptosis regulator(ECSCR)	194	0.0360371	4.74297	UP	3.29498e-09	3.37933e-07	YES
ENSG00000133169	BEX1	brain expressed X-linked 1(BEX1)	195	0.0358415	-2.01082	DOWN	0.0941028	0.397028	NO
ENSG00000187244	bcam	basal cell adhesion molecule (Lutheran blood group)(BCAM)	196	0.0358109	3.33068	UP	0.000452762	0.00965104	YES
ENSG00000138080	EMILIN1	elastin microfibril interfacer 1(EMILIN1)	197	0.0357091	4.62596	UP	8.0165e-06	0.000326259	YES
ENSG00000266964	FXYD1	FXYD domain containing ion transport regulator 1(FXYD1)	198	0.0354467	6.13	UP	1.55479e-05	0.00057775	YES
ENSG00000188227	ZNF793	zinc finger protein 793(ZNF793)	199	0.0352921	-0.558317	DOWN	0.608799	0.8663	NO
ENSG00000150636	CCDC102B	coiled-coil domain containing 102B(CCDC102B)	200	0.0352812	5.35757	UP	2.7951e-14	8.95828e-12	YES
ENSG00000172889	EGFL7	EGF like domain multiple 7(EGFL7)	201	0.0351303	4.74413	UP	5.02134e-09	4.89799e-07	YES
ENSG00000129824	RPS4Y1	ribosomal protein S4, Y-linked 1(RPS4Y1)	202	0.0350135	-0.599867	DOWN	0.683887	0.899925	NO
ENSG00000137033	IL33	interleukin 33(IL33)	203	0.0349613	-4.49543	DOWN	0.000329183	0.0073668	YES
ENSG00000104142	vps18	VPS18, CORVET/HOPS core subunit(VPS18)	204	0.0348398	0.998929	UP	0.369916	0.729509	NO
ENSG00000113916	BCL6	B-cell CLL/lymphoma 6(BCL6)	205	0.0348083	-2.18605	DOWN	0.0184337	0.14341	NO
ENSG00000234840	LINC01239	long intergenic non-protein coding RNA 1239(LINC01239)	206	0.0341369	-3.00579	DOWN	0.0644267	0.321025	NO
ENSG00000168906	MAT2A	methionine adenosyltransferase 2A(MAT2A)	207	0.034051	-1.32932	DOWN	0.175706	0.541543	NO
ENSG00000197119	SLC25A29	solute carrier family 25 member 29(SLC25A29)	208	0.0340185	-2.65186	DOWN	0.00254458	0.0357356	YES
ENSG00000114374	USP9Y	ubiquitin specific peptidase 9, Y-linked(USP9Y)	209	0.0336567	-0.382751	DOWN	0.759999	0.927544	NO
ENSG00000185112	FAM43A	family with sequence similarity 43 member A(FAM43A)	210	0.0336133	3.93031	UP	5.35331e-06	0.000229311	YES
ENSG00000267107	PCAT19	prostate cancer associated transcript 19 (non-protein coding)(PCAT19)	211	0.033554	7.38338	UP	4.34025e-12	7.78988e-10	YES
ENSG00000184113	CLDN5	claudin 5(CLDN5)	212	0.0334827	10.309	UP	2.34234e-27	8.40805e-24	YES
ENSG00000105538	RASIP1	Ras interacting protein 1(RASIP1)	213	0.0334256	7.66431	UP	8.30248e-15	2.86563e-12	YES
ENSG00000181449	SOX2	SRY-box 2(SOX2)	214	0.0333472	2.31194	UP	0.0747116	0.350568	NO
ENSG00000134871	COL4A2	collagen type IV alpha 2 chain(COL4A2)	215	0.0332571	4.22569	UP	1.15702e-13	3.09943e-11	YES
ENSG00000125740	FOSB	FosB proto-oncogene, AP-1 transcription factor subunit(FOSB)	216	0.0330542	1.49728	UP	0.214587	0.59207	NO
ENSG00000141753	IGFBP4	insulin like growth factor binding protein 4(IGFBP4)	217	0.0330338	5.94869	UP	9.55678e-20	6.861e-17	YES
ENSG00000124920	MYRF	myelin regulatory factor(MYRF)	218	0.0328754	-4.20063	DOWN	0.013879	0.117778	NO
ENSG00000159069	FBXW5	F-box and WD repeat domain containing 5(FBXW5)	219	0.0328516	0.74397	UP	0.485429	0.802604	NO
ENSG00000005471	ABCB4	ATP binding cassette subfamily B member 4(ABCB4)	220	0.0323922	7.79976	UP	1.49245e-09	1.66375e-07	YES
ENSG00000169851	PCDH7	protocadherin 7(PCDH7)	221	0.0320708	-5.08764	DOWN	2.35663e-06	0.000112193	YES
ENSG00000277734	TRAC	T cell receptor alpha constant	222	0.0319698	3.76254	UP	0.000844091	0.0155862	YES
ENSG00000154146	NRGN	neurogranin(NRGN)	223	0.0319216	6.45532	UP	1.00558e-09	1.18034e-07	YES
ENSG00000107742	SPOCK2	SPARC/osteonectin, cwcv and kazal like domains proteoglycan 2(SPOCK2)	224	0.0317688	4.98457	UP	4.86542e-07	2.70355e-05	YES
ENSG00000130201	EXOC3L2	exocyst complex component 3 like 2(EXOC3L2)	225	0.0316659	6.55663	UP	1.76515e-13	4.65895e-11	YES
ENSG00000088882	CPXM1	carboxypeptidase X, M14 family member 1(CPXM1)	226	0.0314038	6.02186	UP	4.03624e-06	0.00017887	YES
ENSG00000221890	nptxr	neuronal pentraxin receptor(NPTXR)	227	0.031366	-2.37902	DOWN	0.0249089	0.176788	NO
ENSG00000010319	SEMA3G	semaphorin 3G(SEMA3G)	228	0.031065	2.36686	UP	0.0244805	0.174772	NO
ENSG00000111907	TPD52L1	tumor protein D52-like 1(TPD52L1)	229	0.0310541	-4.41309	DOWN	8.65096e-08	5.72943e-06	YES
ENSG00000158528	PPP1R9A	protein phosphatase 1 regulatory subunit 9A(PPP1R9A)	230	0.0310081	-2.68433	DOWN	0.0583486	0.302566	NO
ENSG00000085265	FCN1	ficolin 1(FCN1)	231	0.0308208	7.05345	UP	1.58876e-07	1.0076e-05	YES
ENSG00000167772	ANGPTL4	angiopoietin like 4(ANGPTL4)	232	0.0307588	-3.26791	DOWN	0.000751415	0.0142647	YES
ENSG00000229391	HLA-DRB6	major histocompatibility complex, class II, DR beta 6 (pseudogene)(HLA-DRB6)	233	0.0305499	2.85334	UP	0.0208409	0.156442	NO
ENSG00000115380	EFEMP1	EGF containing fibulin like extracellular matrix protein 1(EFEMP1)	234	0.0304669	-3.90449	DOWN	2.27434e-06	0.000108853	YES
ENSG00000171130	ATP6V0E2	ATPase H+ transporting V0 subunit e2(ATP6V0E2)	235	0.0303612	-3.0586	DOWN	0.00886298	0.0864526	NO
ENSG00000170345	FOS	Fos proto-oncogene, AP-1 transcription factor subunit(FOS)	236	0.0299749	-0.230833	DOWN	0.830708	0.951249	NO
ENSG00000168389	MFSD2A	major facilitator superfamily domain containing 2A(MFSD2A)	237	0.0295319	2.87494	UP	0.00247791	0.0350461	YES
ENSG00000125378	BMP4	bone morphogenetic protein 4(BMP4)	238	0.0293972	-4.40393	DOWN	9.79091e-05	0.00273293	YES
ENSG00000106991	ENG	endoglin(ENG)	239	0.0293513	3.969	UP	2.60886e-07	1.55561e-05	YES
ENSG00000204301	NOTCH4	notch 4(NOTCH4)	240	0.0292297	7.24289	UP	7.58496e-19	4.69431e-16	YES
ENSG00000138792	ENPEP	glutamyl aminopeptidase(ENPEP)	241	0.029153	7.1839	UP	7.15362e-08	4.9382e-06	YES
ENSG00000101439	CST3	cystatin C(CST3)	242	0.0290808	-3.21645	DOWN	1.82215e-05	0.000662022	YES
ENSG00000100321	SYNGR1	synaptogyrin 1(SYNGR1)	243	0.0286352	-3.06155	DOWN	0.0203672	0.153957	NO
ENSG00000197859	ADAMTSL2	ADAMTS like 2(ADAMTSL2)	244	0.0283375	7.02283	UP	2.22202e-07	1.34733e-05	YES
ENSG00000170955	PRKCDBP	protein kinase C delta binding protein(PRKCDBP)	245	0.0281249	8.77316	UP	1.19428e-12	2.40843e-10	YES
ENSG00000142910	TINAGL1	tubulointerstitial nephritis antigen like 1(TINAGL1)	246	0.0280594	5.24374	UP	9.95591e-09	9.07049e-07	YES
ENSG00000105472	CLEC11A	C-type lectin domain family 11 member A(CLEC11A)	247	0.0279338	4.6193	UP	5.96128e-08	4.24576e-06	YES
ENSG00000171992	SYNPO	synaptopodin(SYNPO)	248	0.027909	3.4733	UP	0.000184653	0.00466782	YES
ENSG00000143153	ATP1B1	ATPase Na+/K+ transporting subunit beta 1(ATP1B1)	249	0.0278453	-3.53638	DOWN	5.88987e-06	0.000249239	YES
ENSG00000180914	oxtr	oxytocin receptor(OXTR)	250	0.0278382	-0.11912	DOWN	0.896889	0.970656	NO
ENSG00000024422	EHD2	EH domain containing 2(EHD2)	251	0.0278336	2.35595	UP	0.0170165	0.135147	NO
ENSG00000099725	PRKY	protein kinase, Y-linked, pseudogene(PRKY)	252	0.0276936	0.238143	UP	0.847056	0.956399	NO
ENSG00000204291	COL15A1	collagen type XV alpha 1 chain(COL15A1)	253	0.0275896	8.4384	UP	6.23911e-16	2.43434e-13	YES
ENSG00000211445	GPX3	glutathione peroxidase 3(GPX3)	254	0.027585	-1.53074	DOWN	0.136516	0.479245	NO
ENSG00000021300	PLEKHB1	pleckstrin homology domain containing B1(PLEKHB1)	255	0.027496	-3.40837	DOWN	0.00833811	0.0829099	NO
ENSG00000132000	PODNL1	podocan like 1(PODNL1)	256	0.0273579	-4.18301	DOWN	0.00135909	0.0223789	YES
ENSG00000148604	RGR	retinal G protein coupled receptor(RGR)	257	0.0273383	-7.51733	DOWN	3.63371e-06	0.000164692	YES
ENSG00000273259	SERPINA3	serpin family A member 3(SERPINA3)	258	0.0273255	-2.76293	DOWN	0.0738509	0.347438	NO
ENSG00000106538	RARRES2	retinoic acid receptor responder 2(RARRES2)	259	0.0272207	-5.28497	DOWN	6.51775e-06	0.000272682	YES
ENSG00000125810	CD93	CD93 molecule(CD93)	260	0.0269744	4.27748	UP	2.30746e-11	3.73102e-09	YES
ENSG00000072952	MRVI1	murine retrovirus integration site 1 homolog(MRVI1)	261	0.0267774	3.77815	UP	1.70468e-06	8.40539e-05	YES
ENSG00000114115	RBP1	retinol binding protein 1(RBP1)	262	0.0267173	-3.90242	DOWN	2.43145e-07	1.45952e-05	YES
ENSG00000181374	CCL13	C-C motif chemokine ligand 13(CCL13)	263	0.0267023	-1.05208	DOWN	0.455914	0.788091	NO
ENSG00000187498	COL4A1	collagen type IV alpha 1 chain(COL4A1)	264	0.0266952	5.65849	UP	1.28483e-29	7.6867e-26	YES
ENSG00000187513	GJA4	gap junction protein alpha 4(GJA4)	265	0.0265155	7.47506	UP	5.5815e-14	1.64224e-11	YES
ENSG00000010379	SLC6A13	solute carrier family 6 member 13(SLC6A13)	266	0.0262864	-7.02935	DOWN	5.85434e-05	0.00181644	YES
ENSG00000172403	SYNPO2	synaptopodin 2(SYNPO2)	267	0.0262176	6.8712	UP	3.22631e-16	1.2868e-13	YES
ENSG00000109062	MIR3615	microRNA 3615(MIR3615)	268	0.0261345	-4.37531	DOWN	1.82259e-07	1.1319e-05	YES
ENSG00000196126	HLA-DRB1	major histocompatibility complex, class II, DR beta 1(HLA-DRB1)	269	0.0261071	1.41172	UP	0.180552	0.548129	NO
ENSG00000185664	PMEL	premelanosome protein(PMEL)	270	0.0259896	-6.4362	DOWN	4.30711e-05	0.00137797	YES
ENSG00000137507	LRRC32	leucine rich repeat containing 32(LRRC32)	271	0.0254576	7.51532	UP	2.20821e-13	5.5821e-11	YES
ENSG00000130203	APOE	apolipoprotein E(APOE)	272	0.0253278	-0.272933	DOWN	0.779371	0.934568	NO
ENSG00000279204	AC134043.3	TEC	273	0.0251777	5.50529	UP	8.20316e-08	5.49367e-06	YES
ENSG00000138449	SLC40A1	solute carrier family 40 member 1(SLC40A1)	274	0.025139	2.70384	UP	0.000230344	0.00557923	YES
ENSG00000081059	TCF7	transcription factor 7 (T-cell specific, HMG-box)(TCF7)	275	0.0248074	-1.4028	DOWN	0.250151	0.634342	NO
ENSG00000163359	COL6A3	collagen type VI alpha 3 chain(COL6A3)	276	0.0247819	6.68192	UP	2.27705e-19	1.57187e-16	YES
ERCC-00043	ERCC-00043	ERCC-00043	277	0.0247639	0.664538	UP	0.533951	0.828222	NO
ENSG00000110799	VWF	von Willebrand factor(VWF)	278	0.0246675	7.80911	UP	3.7571e-20	3.06511e-17	YES
ENSG00000161835	GRASP	general receptor for phosphoinositides 1 associated scaffold protein(GRASP)	279	0.024639	7.01296	UP	4.60873e-17	2.23561e-14	YES
ENSG00000116745	RPE65	RPE65, retinoid isomerohydrolase(RPE65)	280	0.0246127	-6.31997	DOWN	0.000267037	0.00622439	YES
ENSG00000198844	ARHGEF15	Rho guanine nucleotide exchange factor 15(ARHGEF15)	281	0.0243601	8.00515	UP	2.47979e-13	6.09688e-11	YES
ENSG00000113645	WWC1	WW and C2 domain containing 1(WWC1)	282	0.0242787	-4.06123	DOWN	0.000185668	0.00467443	YES
ENSG00000176788	BASP1	brain abundant membrane attached signal protein 1(BASP1)	283	0.0240971	-2.30783	DOWN	0.015034	0.123775	NO
ENSG00000182492	BGN	biglycan(BGN)	284	0.0239816	3.78865	UP	0.00016696	0.00430545	YES
ENSG00000182809	CRIP2	cysteine rich protein 2(CRIP2)	285	0.0239677	4.88159	UP	3.09865e-06	0.000142968	YES
ENSG00000012171	MIR6872	microRNA 6872(MIR6872)	286	0.02383	-4.43782	DOWN	9.7765e-09	8.95248e-07	YES
ENSG00000160307	S100B	S100 calcium binding protein B(S100B)	287	0.0238076	-2.71452	DOWN	0.0389302	0.236935	NO
ENSG00000100979	PLTP	phospholipid transfer protein(PLTP)	288	0.0235361	-1.84797	DOWN	0.0760921	0.353534	NO
ENSG00000182612	TSPAN10	tetraspanin 10(TSPAN10)	289	0.0235163	-6.71664	DOWN	1.63155e-08	1.40111e-06	YES
ENSG00000105825	TFPI2	tissue factor pathway inhibitor 2(TFPI2)	290	0.0234067	-7.30493	DOWN	7.8485e-15	2.76206e-12	YES
ENSG00000149564	ESAM	endothelial cell adhesion molecule(ESAM)	291	0.0230895	8.50755	UP	4.69529e-23	7.02258e-20	YES
ENSG00000176406	RIMS2	regulating synaptic membrane exocytosis 2(RIMS2)	292	0.0230458	-5.14981	DOWN	6.41702e-05	0.00194548	YES
ENSG00000118946	PCDH17	protocadherin 17(PCDH17)	293	0.0229689	5.6228	UP	2.12476e-21	2.24325e-18	YES
ENSG00000012817	KDM5D	lysine demethylase 5D(KDM5D)	294	0.0226252	0.736008	UP	0.573156	0.848972	NO
ENSG00000132386	SERPINF1	serpin family F member 1(SERPINF1)	295	0.0226237	-6.60012	DOWN	3.74721e-12	6.79342e-10	YES
ENSG00000240583	AQP1	aquaporin 1 (Colton blood group)(AQP1)	296	0.0223208	3.84868	UP	3.94981e-05	0.00128893	YES
ENSG00000171345	KRT19	keratin 19(KRT19)	297	0.0222839	-4.32502	DOWN	0.00017679	0.00450075	YES
ENSG00000078596	ITM2A	integral membrane protein 2A(ITM2A)	298	0.0222838	4.58442	UP	1.23483e-08	1.10263e-06	YES
ENSG00000162493	PDPN	podoplanin(PDPN)	299	0.022274	-3.29825	DOWN	0.00339548	0.0438748	YES
ENSG00000180155	LYNX1	Ly6/neurotoxin 1(LYNX1)	300	0.0219751	-2.04767	DOWN	0.119027	0.447954	NO
ENSG00000116962	NID1	nidogen 1(NID1)	301	0.0219305	5.89668	UP	2.58499e-13	6.26964e-11	YES
ENSG00000109846	CRYAB	crystallin alpha B(CRYAB)	302	0.0218768	-2.85697	DOWN	0.00303841	0.0404332	YES
ENSG00000006118	tmem132a	transmembrane protein 132A(TMEM132A)	303	0.0218076	-2.41332	DOWN	0.009652	0.0916582	NO
ENSG00000159713	TPPP3	tubulin polymerization promoting protein family member 3(TPPP3)	304	0.0214103	4.66895	UP	5.21325e-07	2.86139e-05	YES
ENSG00000124772	CPNE5	copine 5(CPNE5)	305	0.0211938	4.1557	UP	3.48594e-07	2.00531e-05	YES
ENSG00000131002	TXLNGY	taxilin gamma pseudogene, Y-linked(TXLNGY)	306	0.0211831	-0.434387	DOWN	0.73242	0.918405	NO
ENSG00000136541	ERMN	ermin(ERMN)	307	0.0208021	-5.9463	DOWN	1.99675e-08	1.68252e-06	YES
ENSG00000172965	MIR4435-2HG	MIR4435-2 host gene(MIR4435-2HG)	308	0.0207107	3.41771	UP	1.09703e-06	5.65791e-05	YES
ENSG00000129467	ADCY4	adenylate cyclase 4(ADCY4)	309	0.020669	8.02228	UP	4.09352e-10	5.32395e-08	YES
ENSG00000107165	TYRP1	tyrosinase related protein 1(TYRP1)	310	0.0203549	-9.1922	DOWN	4.1858e-08	3.23305e-06	YES
ENSG00000128578	STRIP2	striatin interacting protein 2(STRIP2)	311	0.0203051	-6.27713	DOWN	1.88627e-08	1.60449e-06	YES
ENSG00000139116	KIF21A	kinesin family member 21A(KIF21A)	312	0.0200516	-2.67252	DOWN	0.0231007	0.167989	NO
ENSG00000213088	ACKR1	atypical chemokine receptor 1 (Duffy blood group)(ACKR1)	313	0.0198959	3.68151	UP	0.00165809	0.0260819	YES
ENSG00000257704	Inafm1	InaF motif containing 1(INAFM1)	314	0.0198846	1.69761	UP	0.123863	0.457992	NO
ENSG00000100292	HMOX1	heme oxygenase 1(HMOX1)	315	0.0196566	2.04568	UP	0.0538354	0.289871	NO
ENSG00000037280	FLT4	fms related tyrosine kinase 4(FLT4)	316	0.0195063	7.40209	UP	2.359e-08	1.95112e-06	YES
ENSG00000103355	PRSS33	protease, serine 33(PRSS33)	317	0.0191935	-11.2202	DOWN	3.34917e-36	6.0111e-32	YES
ENSG00000138083	SIX3	SIX homeobox 3(SIX3)	318	0.0191603	-4.18856	DOWN	0.000984878	0.0174843	YES
ENSG00000179403	VWA1	von Willebrand factor A domain containing 1(VWA1)	319	0.0191516	5.3756	UP	1.19431e-14	3.89737e-12	YES
ENSG00000184905	TCEAL2	transcription elongation factor A like 2(TCEAL2)	320	0.0187829	-4.02516	DOWN	8.25849e-05	0.00237538	YES
ENSG00000120057	SFRP5	secreted frizzled related protein 5(SFRP5)	321	0.0184567	-9.12788	DOWN	1.05783e-21	1.26573e-18	YES
ENSG00000181617	FDCSP	follicular dendritic cell secreted protein(FDCSP)	322	0.0183991	-8.84493	DOWN	1.55409e-07	9.89108e-06	YES
ENSG00000133466	C1QTNF6	C1q and tumor necrosis factor related protein 6(C1QTNF6)	323	0.0183524	2.60794	UP	0.03135	0.206998	NO
ENSG00000197253	TPSB2	tryptase beta 2 (gene/pseudogene)(TPSB2)	324	0.0182944	1.28641	UP	0.458243	0.789768	NO
ENSG00000220785	MTMR9LP	myotubularin related protein 9 like, pseudogene	325	0.0182261	5.79998	UP	7.6464e-08	5.2246e-06	YES
ENSG00000174938	SEZ6L2	seizure related 6 homolog like 2(SEZ6L2)	326	0.0182045	-3.8749	DOWN	1.26551e-05	0.000483262	YES
ENSG00000121068	TBX2	T-box 2(TBX2)	327	0.0180599	4.32525	UP	4.2348e-11	6.4412e-09	YES
ENSG00000106003	LFNG	LFNG O-fucosylpeptide 3-beta-N-acetylglucosaminyltransferase(LFNG)	328	0.0179549	5.4767	UP	2.02569e-09	2.19018e-07	YES
ENSG00000047457	CP	ceruloplasmin(CP)	329	0.0177725	-4.86501	DOWN	5.70404e-06	0.000242597	YES
ENSG00000164007	CLDN19	claudin 19(CLDN19)	330	0.0174696	-6.52124	DOWN	0.000169665	0.00436268	YES
ENSG00000154016	GRAP	GRB2-related adaptor protein(GRAP)	331	0.0172846	3.34909	UP	0.000455954	0.00969605	YES
ENSG00000178175	ZNF366	zinc finger protein 366(ZNF366)	332	0.0170776	7.1139	UP	4.11455e-11	6.31179e-09	YES
ENSG00000187889	C1orf168	chromosome 1 open reading frame 168(C1orf168)	333	0.0168492	-5.04737	DOWN	0.003758	0.0473324	YES
ENSG00000069122	ADGRF5	adhesion G protein-coupled receptor F5(ADGRF5)	334	0.0166444	10.5268	UP	6.6581e-20	4.97915e-17	YES
ENSG00000134817	APLNR	apelin receptor(APLNR)	335	0.0166218	7.83851	UP	1.85322e-09	2.05318e-07	YES
ENSG00000176058	TPRN	taperin(TPRN)	336	0.0166217	-3.90166	DOWN	0.000257876	0.0060743	YES
ENSG00000169744	LDB2	LIM domain binding 2(LDB2)	337	0.0164132	6.4807	UP	5.47499e-13	1.19836e-10	YES
ENSG00000101144	BMP7	bone morphogenetic protein 7(BMP7)	338	0.0160538	-7.01382	DOWN	2.4233e-10	3.24577e-08	YES
ENSG00000169783	LINGO1	leucine rich repeat and Ig domain containing 1(LINGO1)	339	0.0160078	8.2801	UP	9.20483e-11	1.33232e-08	YES
ENSG00000066056	TIE1	tyrosine kinase with immunoglobulin like and EGF like domains 1(TIE1)	340	0.0159322	8.48902	UP	1.04555e-11	1.73754e-09	YES
ENSG00000125910	S1PR4	sphingosine-1-phosphate receptor 4(S1PR4)	341	0.0157969	3.14485	UP	0.0598523	0.306543	NO
ENSG00000180263	FGD6	FYVE, RhoGEF and PH domain containing 6(FGD6)	342	0.0157479	2.78962	UP	0.00440282	0.0535378	NO
ENSG00000020129	NCDN	neurochondrin(NCDN)	343	0.0156461	0.648889	UP	0.621603	0.872764	NO
ENSG00000062038	CDH3	cadherin 3(CDH3)	344	0.0156317	-4.49396	DOWN	0.00396332	0.0493984	YES
ENSG00000105974	CAV1	caveolin 1(CAV1)	345	0.0154077	2.19321	UP	0.0170183	0.135147	NO
ENSG00000177464	GPR4	G protein-coupled receptor 4(GPR4)	346	0.0153892	6.50305	UP	2.5477e-16	1.03923e-13	YES
ENSG00000187957	DNER	delta/notch like EGF repeat containing(DNER)	347	0.0153767	6.06323	UP	2.21449e-05	0.000780859	YES
ENSG00000253309	SERPINE3	serpin family E member 3(SERPINE3)	348	0.0151941	-6.4602	DOWN	0.000194894	0.00483811	YES
ENSG00000112297	AIM1	absent in melanoma 1(AIM1)	349	0.0151875	-4.17225	DOWN	8.13064e-07	4.29202e-05	YES
ENSG00000127329	PTPRB	protein tyrosine phosphatase, receptor type B(PTPRB)	350	0.0150913	3.45812	UP	9.91625e-06	0.000392885	YES
ENSG00000161544	CYGB	cytoglobin(CYGB)	351	0.0150803	3.42948	UP	0.000101485	0.00281524	YES
ENSG00000134438	RAX	retina and anterior neural fold homeobox(RAX)	352	0.0148193	-4.73254	DOWN	1.89876e-05	0.000685694	YES
ENSG00000183036	PCP4	Purkinje cell protein 4(PCP4)	353	0.014819	-6.32553	DOWN	0.000263749	0.00618794	YES
ENSG00000167995	BEST1	bestrophin 1(BEST1)	354	0.0147627	-6.74189	DOWN	3.55069e-14	1.09875e-11	YES
ENSG00000131095	GFAP	glial fibrillary acidic protein(GFAP)	355	0.0145482	5.27195	UP	0.000188055	0.00471398	YES
ENSG00000180287	PLD5	phospholipase D family member 5(PLD5)	356	0.0145274	-5.04715	DOWN	0.000221414	0.00539204	YES
ENSG00000241158	ADAMTS9-AS1	ADAMTS9 antisense RNA 1(ADAMTS9-AS1)	357	0.0143957	-6.25453	DOWN	0.000308886	0.00699103	YES
ENSG00000211897	IGHG3	immunoglobulin heavy constant gamma 3	358	0.0142549	-1.15308	DOWN	0.422811	0.766591	NO
ENSG00000083067	TRPM3	transient receptor potential cation channel subfamily M member 3(TRPM3)	359	0.0142449	-10.503	DOWN	3.16907e-28	1.42196e-24	YES
ENSG00000121207	LRAT	lecithin retinol acyltransferase (phosphatidylcholine--retinol O-acyltransferase)(LRAT)	360	0.0141723	-8.63379	DOWN	8.62192e-19	5.0892e-16	YES
ENSG00000164283	ESM1	endothelial cell specific molecule 1(ESM1)	361	0.0140577	8.16813	UP	3.60596e-13	7.9901e-11	YES
ENSG00000170289	CNGB3	cyclic nucleotide gated channel beta 3(CNGB3)	362	0.0140556	-6.38363	DOWN	0.000231584	0.00560172	YES
ENSG00000259439	LINC01833	long intergenic non-protein coding RNA 1833	363	0.014004	-4.39944	DOWN	0.000454429	0.00967508	YES
ENSG00000164175	SLC45A2	solute carrier family 45 member 2(SLC45A2)	364	0.0139129	-9.53416	DOWN	3.13321e-20	2.67785e-17	YES
ENSG00000134160	TRPM1	transient receptor potential cation channel subfamily M member 1(TRPM1)	365	0.0139042	-9.44492	DOWN	1.46837e-22	2.02725e-19	YES
ENSG00000107562	CXCL12	C-X-C motif chemokine ligand 12(CXCL12)	366	0.013747	4.34663	UP	1.07335e-07	6.95468e-06	YES
ENSG00000188488	SERPINA5	serpin family A member 5(SERPINA5)	367	0.0136401	4.45031	UP	6.61916e-07	3.53574e-05	YES
ENSG00000140511	HAPLN3	hyaluronan and proteoglycan link protein 3(HAPLN3)	368	0.0136084	6.02972	UP	1.21392e-08	1.08938e-06	YES
ENSG00000121898	CPXM2	carboxypeptidase X, M14 family member 2(CPXM2)	369	0.0134525	-4.25796	DOWN	0.000444268	0.00948124	YES
ENSG00000166922	SCG5	secretogranin V(SCG5)	370	0.0134021	-6.26687	DOWN	2.67649e-13	6.40502e-11	YES
ENSG00000132688	NES	nestin(NES)	371	0.0132944	4.62507	UP	5.23864e-24	9.4023e-21	YES
ENSG00000142173	COL6A2	collagen type VI alpha 2 chain(COL6A2)	372	0.0132816	2.9186	UP	0.000626393	0.0124364	YES
ENSG00000183963	SMTN	smoothelin(SMTN)	373	0.0132533	3.88141	UP	3.87086e-05	0.0012701	YES
ENSG00000114770	ABCC5	ATP binding cassette subfamily C member 5(ABCC5)	374	0.0131567	-4.32094	DOWN	3.27948e-13	7.54617e-11	YES
ENSG00000185361	TNFAIP8L1	TNF alpha induced protein 8 like 1(TNFAIP8L1)	375	0.0131376	4.7488	UP	9.52877e-09	8.77038e-07	YES
ENSG00000017483	SLC38A5	solute carrier family 38 member 5(SLC38A5)	376	0.0131345	3.57201	UP	0.000699231	0.0134944	YES
ENSG00000106689	LHX2	LIM homeobox 2(LHX2)	377	0.0129548	-4.2607	DOWN	0.00135271	0.0223147	YES
ENSG00000136943	CTSV	cathepsin V(CTSV)	378	0.0127615	-5.65523	DOWN	0.000631493	0.0125238	YES
ENSG00000188039	NWD1	NACHT and WD repeat domain containing 1(NWD1)	379	0.0126055	-5.97466	DOWN	1.07047e-06	5.53681e-05	YES
ENSG00000091879	ANGPT2	angiopoietin 2(ANGPT2)	380	0.0125503	6.80826	UP	3.41254e-18	1.85601e-15	YES
ENSG00000095370	SH2D3C	SH2 domain containing 3C(SH2D3C)	381	0.0121399	3.08074	UP	0.00158443	0.0252328	YES
ENSG00000118407	FILIP1	filamin A interacting protein 1(FILIP1)	382	0.0119816	6.5496	UP	6.79932e-22	8.71673e-19	YES
ENSG00000164116	GUCY1A3	guanylate cyclase 1 soluble subunit alpha(GUCY1A3)	383	0.0119165	6.56544	UP	6.77526e-19	4.34294e-16	YES
ENSG00000165588	OTX2	orthodenticle homeobox 2(OTX2)	384	0.0118834	-8.26927	DOWN	9.6412e-07	5.03024e-05	YES
ENSG00000128641	MYO1B	myosin IB(MYO1B)	385	0.011816	4.22406	UP	7.93575e-10	9.6237e-08	YES
ENSG00000140522	RLBP1	retinaldehyde binding protein 1(RLBP1)	386	0.0117662	-8.90886	DOWN	7.24492e-17	3.33415e-14	YES
ENSG00000100003	SEC14L2	SEC14 like lipid binding 2(SEC14L2)	387	0.0116809	-3.67855	DOWN	0.00064871	0.0127946	YES
ENSG00000137726	FXYD6	FXYD domain containing ion transport regulator 6(FXYD6)	388	0.0116078	4.74139	UP	6.02861e-07	3.2493e-05	YES
ENSG00000213949	ITGA1	integrin subunit alpha 1(ITGA1)	389	0.0114008	4.48381	UP	4.73121e-20	3.69199e-17	YES
ENSG00000168209	DDIT4	DNA damage inducible transcript 4(DDIT4)	390	0.0113882	-1.2517	DOWN	0.193625	0.567081	NO
ENSG00000157766	ACAN	aggrecan(ACAN)	391	0.0110492	7.7588	UP	2.66958e-09	2.81845e-07	YES
ENSG00000182963	GJC1	gap junction protein gamma 1(GJC1)	392	0.0109475	3.01686	UP	0.000107831	0.00296318	YES
ENSG00000113578	FGF1	fibroblast growth factor 1(FGF1)	393	0.0109447	4.27032	UP	2.31675e-05	0.00080897	YES
ENSG00000275395	FCGBP	Fc fragment of IgG binding protein(FCGBP)	394	0.0109273	-0.934744	DOWN	0.355697	0.720628	NO
ENSG00000103175	WFDC1	WAP four-disulfide core domain 1(WFDC1)	395	0.0106859	-2.95256	DOWN	0.0105936	0.0981048	NO
ENSG00000143603	KCNN3	potassium calcium-activated channel subfamily N member 3(KCNN3)	396	0.0106394	4.4952	UP	1.37213e-10	1.95453e-08	YES
ENSG00000133048	CHI3L1	chitinase 3 like 1(CHI3L1)	397	0.0106156	-7.12724	DOWN	1.24459e-06	6.34599e-05	YES
ENSG00000181541	MAB21L2	mab-21 like 2(MAB21L2)	398	0.0105973	-7.79629	DOWN	2.18673e-12	4.18824e-10	YES
ENSG00000161940	BCL6B	B-cell CLL/lymphoma 6B(BCL6B)	399	0.0105191	8.04553	UP	4.30792e-21	4.0694e-18	YES
ENSG00000163072	NOSTRIN	nitric oxide synthase trafficking(NOSTRIN)	400	0.0104357	7.71382	UP	9.25252e-14	2.55483e-11	YES
ENSG00000198734	F5	coagulation factor V(F5)	401	0.0103743	5.61898	UP	0.000123582	0.00331546	YES
ENSG00000146411	SLC2A12	solute carrier family 2 member 12(SLC2A12)	402	0.0103495	-4.3	DOWN	0.0104105	0.0969125	NO
ENSG00000122679	RAMP3	receptor activity modifying protein 3(RAMP3)	403	0.0100198	9.16707	UP	7.73177e-14	2.20269e-11	YES
ENSG00000197879	MYO1C	myosin IC(MYO1C)	404	0.0099807	0.124997	UP	0.890076	0.96895	NO
ENSG00000210077	MT-TV	mitochondrially encoded tRNA-Val (GUN)	405	0.00990266	0.927232	UP	0.432026	0.773081	NO
ENSG00000130294	KIF1A	kinesin family member 1A(KIF1A)	406	0.00988972	-3.5333	DOWN	0.0408267	0.244906	NO
ENSG00000211892	IGHG4	immunoglobulin heavy constant gamma 4 (G4m marker)	407	0.00985288	3.37044	UP	0.041403	0.246792	NO
ENSG00000001617	SEMA3F	semaphorin 3F(SEMA3F)	408	0.00982808	5.44223	UP	3.32418e-13	7.5522e-11	YES
ENSG00000179772	FOXS1	forkhead box S1(FOXS1)	409	0.0097937	6.65248	UP	2.8789e-10	3.82744e-08	YES
ENSG00000174807	CD248	CD248 molecule(CD248)	410	0.00968283	7.74902	UP	2.93194e-15	1.07393e-12	YES
ENSG00000152078	TMEM56	transmembrane protein 56(TMEM56)	411	0.00929401	-5.37604	DOWN	5.68436e-07	3.07298e-05	YES
ENSG00000279803	AC009090.5	TEC	412	0.00924925	2.73226	UP	0.0343051	0.218568	NO
ENSG00000154133	ROBO4	roundabout guidance receptor 4(ROBO4)	413	0.00914368	8.19967	UP	5.6457e-27	1.68882e-23	YES
ENSG00000080573	COL5A3	collagen type V alpha 3 chain(COL5A3)	414	0.00914208	5.5644	UP	5.82677e-14	1.68676e-11	YES
ENSG00000102755	FLT1	fms related tyrosine kinase 1(FLT1)	415	0.00912069	5.29759	UP	1.84214e-16	7.68899e-14	YES
ENSG00000148204	CRB2	crumbs 2, cell polarity complex component(CRB2)	416	0.00896205	-4.12387	DOWN	0.0145291	0.121063	NO
ENSG00000131634	TMEM204	transmembrane protein 204(TMEM204)	417	0.0088351	7.80358	UP	3.53405e-14	1.09875e-11	YES
ENSG00000164035	EMCN	endomucin(EMCN)	418	0.0087149	5.10186	UP	1.04072e-11	1.73754e-09	YES
ENSG00000171115	GIMAP8	GTPase, IMAP family member 8(GIMAP8)	419	0.00858969	7.72339	UP	4.50812e-14	1.34853e-11	YES
ENSG00000180616	SSTR2	somatostatin receptor 2(SSTR2)	420	0.00852615	7.26139	UP	5.46286e-12	9.51916e-10	YES
ENSG00000186439	TRDN	triadin(TRDN)	421	0.00811137	4.08272	UP	0.00174192	0.0269749	YES
ENSG00000100344	PNPLA3	patatin like phospholipase domain containing 3(PNPLA3)	422	0.00802296	-5.02123	DOWN	2.03876e-08	1.70194e-06	YES
ENSG00000164330	EBF1	early B-cell factor 1(EBF1)	423	0.00785538	8.50901	UP	9.90826e-12	1.67767e-09	YES
ENSG00000103653	CSK	c-src tyrosine kinase(CSK)	424	0.00781133	2.1654	UP	0.0565182	0.297107	NO
ENSG00000162618	ADGRL4	adhesion G protein-coupled receptor L4(ADGRL4)	425	0.00779263	8.39631	UP	7.12599e-16	2.72122e-13	YES
ENSG00000179292	TMEM151A	transmembrane protein 151A(TMEM151A)	426	0.00750767	-9.01389	DOWN	1.55336e-17	8.19994e-15	YES
ENSG00000120875	DUSP4	dual specificity phosphatase 4(DUSP4)	427	0.00749266	-4.74733	DOWN	3.66922e-14	1.11619e-11	YES
ENSG00000279483	AC090498.1	ribosomal protein L41 (RPL41) pseudogene	428	0.00740556	1.85405	UP	0.078359	0.359782	NO
ENSG00000127533	F2RL3	F2R like thrombin/trypsin receptor 3(F2RL3)	429	0.00735278	7.03563	UP	5.49789e-11	8.15505e-09	YES
ENSG00000267458	AC092069.1	novel transcript, antisense to CALR	430	0.00720759	2.49493	UP	0.0638095	0.319279	NO
ENSG00000080644	CHRNA3	cholinergic receptor nicotinic alpha 3 subunit(CHRNA3)	431	0.00718659	-4.77764	DOWN	0.00631956	0.0691606	NO
ENSG00000136960	ENPP2	ectonucleotide pyrophosphatase/phosphodiesterase 2(ENPP2)	432	0.00713556	-4.00285	DOWN	2.83352e-06	0.000133131	YES
ENSG00000120885	MIR6843	microRNA 6843(MIR6843)	433	0.00707554	-3.94124	DOWN	9.15904e-07	4.79261e-05	YES
ENSG00000090097	PCBP4	poly(rC) binding protein 4(PCBP4)	434	0.00695694	-3.5524	DOWN	7.84103e-06	0.000319843	YES
ENSG00000135218	CD36	CD36 molecule(CD36)	435	0.00682994	7.46203	UP	6.26194e-13	1.35284e-10	YES
ENSG00000110876	SELPLG	selectin P ligand(SELPLG)	436	0.00668444	2.71913	UP	0.0139503	0.118048	NO
ENSG00000139567	ACVRL1	activin A receptor like type 1(ACVRL1)	437	0.00660246	5.12228	UP	1.05598e-14	3.50977e-12	YES
ENSG00000197415	VEPH1	ventricular zone expressed PH domain containing 1(VEPH1)	438	0.00645249	-4.20915	DOWN	0.000943017	0.0169422	YES
ENSG00000135912	TTLL4	tubulin tyrosine ligase like 4(TTLL4)	439	0.00642107	-4.05567	DOWN	4.55232e-08	3.41862e-06	YES
ENSG00000142798	HSPG2	heparan sulfate proteoglycan 2(HSPG2)	440	0.00625511	3.33871	UP	7.59678e-06	0.000312723	YES
ENSG00000169442	CD52	CD52 molecule(CD52)	441	0.00608033	2.49743	UP	0.0211867	0.158153	NO
ENSG00000149294	NCAM1	neural cell adhesion molecule 1(NCAM1)	442	0.00583528	-0.594783	DOWN	0.641755	0.879899	NO
ENSG00000185504	FAAP100	Fanconi anemia core complex associated protein 100(FAAP100)	443	0.00578668	0.382939	UP	0.727096	0.916041	NO
ENSG00000153902	LGI4	leucine rich repeat LGI family member 4(LGI4)	444	0.00576483	5.92027	UP	1.46233e-07	9.37354e-06	YES
ENSG00000046653	GPM6B	glycoprotein M6B(GPM6B)	445	0.00567202	6.36595	UP	4.52327e-10	5.84056e-08	YES
ENSG00000128052	KDR	kinase insert domain receptor(KDR)	446	0.00561442	7.64052	UP	8.0363e-14	2.25368e-11	YES
ENSG00000074410	CA12	carbonic anhydrase 12(CA12)	447	0.00541226	-3.24008	DOWN	0.0315264	0.207509	NO
ENSG00000174939	ASPHD1	aspartate beta-hydroxylase domain containing 1(ASPHD1)	448	0.00534714	-3.00381	DOWN	0.0155962	0.127179	NO
ENSG00000265107	GJA5	gap junction protein alpha 5(GJA5)	449	0.00529485	6.29928	UP	8.21772e-06	0.000333691	YES
ENSG00000089327	FXYD5	FXYD domain containing ion transport regulator 5(FXYD5)	450	0.00516875	2.25946	UP	0.0176577	0.13894	NO
ENSG00000211895	IGHA1	immunoglobulin heavy constant alpha 1	451	0.0051673	2.35348	UP	0.0765583	0.354934	NO
ENSG00000157554	ERG	ERG, ETS transcription factor(ERG)	452	0.00499765	6.11925	UP	5.11866e-17	2.41762e-14	YES
ENSG00000174059	CD34	CD34 molecule(CD34)	453	0.00481107	8.86301	UP	6.50338e-25	1.309e-21	YES
ENSG00000106278	PTPRZ1	protein tyrosine phosphatase, receptor type Z1(PTPRZ1)	454	0.00479902	-5.40983	DOWN	3.66562e-07	2.08843e-05	YES
ENSG00000111863	ADTRP	androgen dependent TFPI regulating protein(ADTRP)	455	0.00462584	-5.19567	DOWN	2.18747e-06	0.00010554	YES
ENSG00000154783	FGD5	FYVE, RhoGEF and PH domain containing 5(FGD5)	456	0.0044782	6.92704	UP	1.01689e-13	2.76531e-11	YES
ENSG00000272512	AL645608.7	novel transcript	457	0.00439019	3.22343	UP	0.00811876	0.0819087	NO
ENSG00000153132	CLGN	calmegin(CLGN)	458	0.0043148	-5.18403	DOWN	0.00266286	0.0370201	YES
ENSG00000249669	MIR143	microRNA 143(MIR143)	459	0.0043127	8.05437	UP	6.56395e-25	1.309e-21	YES
ENSG00000171056	SOX7	SRY-box 7(SOX7)	460	0.00419585	5.18858	UP	4.56011e-12	8.08182e-10	YES
ENSG00000161638	ITGA5	integrin subunit alpha 5(ITGA5)	461	0.00401368	1.58096	UP	0.130561	0.470154	NO
ENSG00000186472	PCLO	piccolo presynaptic cytomatrix protein(PCLO)	462	0.00369935	-3.65959	DOWN	0.00255451	0.035847	YES
ENSG00000272398	CD24	CD24 molecule(CD24)	463	0.00358959	-8.74781	DOWN	5.5077e-15	1.97704e-12	YES
ENSG00000151617	EDNRA	endothelin receptor type A(EDNRA)	464	0.00348899	6.31287	UP	1.34074e-12	2.67372e-10	YES
ENSG00000135363	LMO2	LIM domain only 2(LMO2)	465	0.00338942	4.88558	UP	3.5723e-11	5.52721e-09	YES
ENSG00000197245	FAM110D	family with sequence similarity 110 member D(FAM110D)	466	0.00332952	7.24589	UP	8.76426e-17	3.83661e-14	YES
ENSG00000133392	MYH11	myosin heavy chain 11(MYH11)	467	0.00325526	4.47541	UP	5.88732e-11	8.66112e-09	YES
ENSG00000184254	ALDH1A3	aldehyde dehydrogenase 1 family member A3(ALDH1A3)	468	0.00324	-5.15021	DOWN	3.91849e-06	0.000174948	YES
ENSG00000070731	st6galnac2	ST6 N-acetylgalactosaminide alpha-2,6-sialyltransferase 2(ST6GALNAC2)	469	0.00322398	-5.40358	DOWN	3.76166e-05	0.00123879	YES
ENSG00000158258	CLSTN2	calsyntenin 2(CLSTN2)	470	0.00321063	-5.15358	DOWN	1.12489e-05	0.000435119	YES
ENSG00000211896	IGHG1	immunoglobulin heavy constant gamma 1 (G1m marker)	471	0.00316273	-0.24343	DOWN	0.851758	0.958274	NO
ENSG00000159212	CLIC6	chloride intracellular channel 6(CLIC6)	472	0.00307044	-7.46385	DOWN	4.40201e-07	2.46898e-05	YES
ENSG00000132840	BHMT2	betaine--homocysteine S-methyltransferase 2(BHMT2)	473	0.0030649	-1.94524	DOWN	0.088863	0.385667	NO
ENSG00000101384	JAG1	jagged 1(JAG1)	474	0.00306131	6.42289	UP	1.283e-26	3.2896e-23	YES
ENSG00000091513	TF	transferrin(TF)	475	0.00294292	-0.486781	DOWN	0.667906	0.89316	NO
ENSG00000072163	LIMS2	LIM zinc finger domain containing 2(LIMS2)	476	0.00293044	4.14699	UP	5.18367e-07	2.85388e-05	YES
ENSG00000101850	GPR143	G protein-coupled receptor 143(GPR143)	477	0.00291624	-4.69612	DOWN	0.00442851	0.0537773	NO
ENSG00000120156	TEK	TEK receptor tyrosine kinase(TEK)	478	0.00282172	7.22244	UP	7.81561e-12	1.33595e-09	YES
ENSG00000117394	SLC2A1	solute carrier family 2 member 1(SLC2A1)	479	0.00253136	-2.87401	DOWN	0.000643557	0.0127209	YES
ENSG00000105855	ITGB8	integrin subunit beta 8(ITGB8)	480	0.00250712	-5.0218	DOWN	1.45194e-05	0.000547465	YES
ENSG00000113555	PCDH12	protocadherin 12(PCDH12)	481	0.00238531	7.67377	UP	2.00688e-17	1.0283e-14	YES
ENSG00000018625	ATP1A2	ATPase Na+/K+ transporting subunit alpha 2(ATP1A2)	482	0.00228803	6.91706	UP	4.36464e-09	4.36799e-07	YES
ENSG00000118785	SPP1	secreted phosphoprotein 1(SPP1)	483	0.00227052	-1.51902	DOWN	0.0927196	0.393772	NO
ENSG00000134668	SPOCD1	SPOC domain containing 1(SPOCD1)	484	0.00212953	-3.52027	DOWN	0.00476977	0.0567315	NO
ENSG00000164867	NOS3	nitric oxide synthase 3(NOS3)	485	0.00198281	7.35277	UP	3.15034e-08	2.55848e-06	YES
ENSG00000049089	COL9A2	collagen type IX alpha 2 chain(COL9A2)	486	0.00196537	-2.05532	DOWN	0.0691812	0.33432	NO
ENSG00000185585	olfml2a	olfactomedin like 2A(OLFML2A)	487	0.00182308	6.5854	UP	2.30403e-18	1.29227e-15	YES
ENSG00000090924	PLEKHG2	pleckstrin homology and RhoGEF domain containing G2(PLEKHG2)	488	0.00173967	3.90025	UP	3.65248e-08	2.91354e-06	YES
ENSG00000177133	LINC00982	long intergenic non-protein coding RNA 982(LINC00982)	489	0.00151462	-6.13593	DOWN	0.000185696	0.00467443	YES
ENSG00000210049	MT-TF	mitochondrially encoded tRNA-Phe	490	0.00128557	1.77019	UP	0.0896686	0.387801	NO
ENSG00000067048	DDX3Y	DEAD-box helicase 3, Y-linked(DDX3Y)	491	0.00094693	1.03351	UP	0.411173	0.759123	NO
ENSG00000121005	CRISPLD1	cysteine rich secretory protein LCCL domain containing 1(CRISPLD1)	492	0.000828877	-4.58798	DOWN	0.000149167	0.0039141	YES
ENSG00000185633	NDUFA4L2	NDUFA4, mitochondrial complex associated like 2(NDUFA4L2)	493	0.000800301	8.66743	UP	3.26608e-12	6.04326e-10	YES
ENSG00000139679	lpar6	lysophosphatidic acid receptor 6(LPAR6)	494	0.000673583	5.23391	UP	7.99626e-10	9.63201e-08	YES
ENSG00000261371	PECAM1	platelet and endothelial cell adhesion molecule 1(PECAM1)	495	0.000640557	5.00579	UP	1.58569e-23	2.58728e-20	YES
ENSG00000119630	PGF	placental growth factor(PGF)	496	0.000581367	5.50725	UP	1.20647e-10	1.7323e-08	YES
ENSG00000267519	LOC284454	uncharacterized LOC284454(LOC284454)	497	0.000541452	2.46458	UP	0.00611268	0.0676807	NO
ENSG00000168497	SDPR	serum deprivation response(SDPR)	498	0.000261959	7.62205	UP	5.18541e-09	5.03068e-07	YES
ENSG00000145824	CXCL14	C-X-C motif chemokine ligand 14(CXCL14)	499	0.000135784	-4.35467	DOWN	5.98328e-05	0.00184515	YES
ENSG00000150625	GPM6A	glycoprotein M6A(GPM6A)	500	8.37336e-06	-3.68018	DOWN	0.00310579	0.0410175	YES

## Sheet: SuppTable4D. PC1-BP
GO term ID	Go term name	Count	%	PValue	FDR	Significant	Genes	List Total	Pop Hits	Pop Total	Fold Enrichment	Bonferroni	Benjamini
GO:0001944	vasculature development	12	24.0	3.719515156392893E-7	5.832199765224056E-4	YES	ENSG00000161381, ENSG00000104332, ENSG00000154133, ENSG00000187498, ENSG00000204301, ENSG00000105855, ENSG00000105538, ENSG00000174059, ENSG00000133048, ENSG00000091879, ENSG00000101144, ENSG00000132386	45	610	16650	7.278688524590163	5.87882584786148E-4	5.880553462257164E-4
GO:0001568	blood vessel development	11	22.0	1.9487351631283114E-6	0.001527808367892596	YES	ENSG00000161381, ENSG00000154133, ENSG00000187498, ENSG00000204301, ENSG00000105855, ENSG00000105538, ENSG00000174059, ENSG00000133048, ENSG00000091879, ENSG00000101144, ENSG00000132386	45	576	16650	7.065972222222222	0.003076212028738645	0.0015404751464529302
GO:0072359	circulatory system development	13	26.0	4.058445572434969E-6	0.0015909106643945078	YES	ENSG00000104332, ENSG00000154133, ENSG00000105855, ENSG00000105538, ENSG00000174059, ENSG00000133048, ENSG00000132386, ENSG00000161381, ENSG00000187498, ENSG00000204301, ENSG00000184113, ENSG00000101144, ENSG00000091879	45	945	16650	5.089947089947089	0.006395874233727561	0.0016041006125049214
GO:0072358	cardiovascular system development	13	26.0	4.058445572434969E-6	0.0015909106643945078	YES	ENSG00000104332, ENSG00000154133, ENSG00000105855, ENSG00000105538, ENSG00000174059, ENSG00000133048, ENSG00000132386, ENSG00000161381, ENSG00000187498, ENSG00000204301, ENSG00000184113, ENSG00000101144, ENSG00000091879	45	945	16650	5.089947089947089	0.006395874233727561	0.0016041006125049214
GO:0001525	angiogenesis	9	18.0	1.085018782367059E-5	0.0034026189015030975	YES	ENSG00000161381, ENSG00000154133, ENSG00000187498, ENSG00000204301, ENSG00000105538, ENSG00000174059, ENSG00000133048, ENSG00000091879, ENSG00000132386	45	413	16650	8.062953995157384	0.017007943765635636	0.0034308293898446403
GO:0048646	anatomical structure formation involved in morphogenesis	13	26.0	2.9863682442393376E-5	0.007804375678278802	YES	ENSG00000104332, ENSG00000154133, ENSG00000105538, ENSG00000174059, ENSG00000133048, ENSG00000132386, ENSG00000161381, ENSG00000187498, ENSG00000204301, ENSG00000184254, ENSG00000101144, ENSG00000091879, ENSG00000165588	45	1151	16650	4.17897480451781	0.04611788748302781	0.007869080323570655
GO:0048514	blood vessel morphogenesis	9	18.0	3.760234067956078E-5	0.008422924312221615	YES	ENSG00000161381, ENSG00000154133, ENSG00000187498, ENSG00000204301, ENSG00000105538, ENSG00000174059, ENSG00000133048, ENSG00000091879, ENSG00000132386	45	491	16650	6.782077393075357	0.05771774766638671	0.008492757230626513
GO:1901342	regulation of vasculature development	6	12.0	4.5027213676666715E-4	0.08825333880626676	NO	ENSG00000104332, ENSG00000174059, ENSG00000133048, ENSG00000091879, ENSG00000101144, ENSG00000132386	45	245	16650	9.061224489795919	0.5093580122220724	0.0889850310285126
GO:0072001	renal system development	6	12.0	8.645752457319539E-4	0.15062822058974487	NO	ENSG00000104332, ENSG00000187498, ENSG00000174059, ENSG00000091879, ENSG00000101144, ENSG00000132386	45	283	16650	7.8445229681978805	0.7452530795394453	0.15187705150024655
GO:0061138	morphogenesis of a branching epithelium	5	10.0	0.0012026902762910519	0.18858183532243694	NO	ENSG00000104332, ENSG00000187498, ENSG00000204301, ENSG00000105538, ENSG00000101144	45	177	16650	10.451977401129943	0.8508194071122732	0.1901453326816153
GO:0001655	urogenital system development	6	12.0	0.0014931189500409464	0.20592614584432314	NO	ENSG00000104332, ENSG00000187498, ENSG00000174059, ENSG00000091879, ENSG00000101144, ENSG00000132386	45	320	16650	9375-06-01	0.9058047158034112	0.2076334416963488
GO:0072012	glomerulus vasculature development	3	6.0	0.001666912520103418	0.20592614584432314	NO	ENSG00000174059, ENSG00000091879, ENSG00000101144	45	23	16650	48.26086956521739	0.9284663720907284	0.2076334416963488
GO:0001763	morphogenesis of a branching structure	5	10.0	0.0017172285792615436	0.20592614584432314	NO	ENSG00000104332, ENSG00000187498, ENSG00000204301, ENSG00000105538, ENSG00000101144	45	195	16650	9.487179487179487	0.933945303202636	0.2076334416963488
GO:0061440	kidney vasculature development	3	6.0	0.001969956752337275	0.20592614584432314	NO	ENSG00000174059, ENSG00000091879, ENSG00000101144	45	25	16650	44.4	0.9557355486651598	0.2076334416963488
GO:0061437	renal system vasculature development	3	6.0	0.001969956752337275	0.20592614584432314	NO	ENSG00000174059, ENSG00000091879, ENSG00000101144	45	25	16650	44.4	0.9557355486651598	0.2076334416963488
GO:0035239	tube morphogenesis	6	12.0	0.002156026160335954	0.2062944206941062	NO	ENSG00000104332, ENSG00000187498, ENSG00000204301, ENSG00000105538, ENSG00000120057, ENSG00000101144	45	348	16650	6.379310344827585	0.9670365942179644	0.20800476984526906
GO:0007601	visual perception	5	10.0	0.0022494929276841106	0.2062944206941062	NO	ENSG00000167995, ENSG00000134160, ENSG00000121207, ENSG00000120057, ENSG00000164007	45	210	16650	8.80952380952381	0.9715740958129168	0.20800476984526906
GO:0050953	sensory perception of light stimulus	5	10.0	0.002368175747763974	0.2062944206941062	NO	ENSG00000167995, ENSG00000134160, ENSG00000121207, ENSG00000120057, ENSG00000164007	45	213	16650	8.685446009389672	0.9764475680326005	0.20800476984526906
GO:0045765	regulation of angiogenesis	5	10.0	0.0027500756695517897	0.2220755694290227	NO	ENSG00000104332, ENSG00000174059, ENSG00000133048, ENSG00000091879, ENSG00000132386	45	222	16650	8.333333333333332	0.9871429001449922	0.2239167571857684
GO:0042572	retinol metabolic process	3	6.0	0.002832596548839575	0.2220755694290227	NO	ENSG00000184254, ENSG00000121207, ENSG00000118271	45	30	16650	37.0	0.9887196139027278	0.2239167571857684
GO:0035295	tube development	7	14.000000000000002	0.0039866712944097	0.29767145664925765	NO	ENSG00000104332, ENSG00000187498, ENSG00000204301, ENSG00000105538, ENSG00000120057, ENSG00000133048, ENSG00000101144	45	580	16650	4.4655172413793105	0.9981919830793407	0.30013939602198747
GO:2000241	regulation of reproductive process	4	8.0	0.004469568164671092	0.3185583128274669	NO	ENSG00000104332, ENSG00000107317, ENSG00000101144, ENSG00000132386	45	126	16650	11.746031746031747	0.9991600988331838	0.3211994212884089
GO:0009628	response to abiotic stimulus	9	18.0	0.005018018034433948	0.3420979251301057	NO	ENSG00000104332, ENSG00000167995, ENSG00000083067, ENSG00000134160, ENSG00000174059, ENSG00000133048, ENSG00000091879, ENSG00000101144, ENSG00000132386	45	1029	16650	3.2361516034985423	0.9996485554258714	0.3449341961930466
GO:0001822	kidney development	5	10.0	0.005305147669806367	0.34340586395716804	NO	ENSG00000104332, ENSG00000174059, ENSG00000091879, ENSG00000101144, ENSG00000132386	45	267	16650	6.928838951310861	0.9997773179897609	0.3462529789006905
GO:0040011	locomotion	11	22.0	0.00567116188926339	0.34340586395716804	NO	ENSG00000104332, ENSG00000154133, ENSG00000174807, ENSG00000159674, ENSG00000174059, ENSG00000149564, ENSG00000128578, ENSG00000091879, ENSG00000101144, ENSG00000165588, ENSG00000132386	45	1530	16650	2.6601307189542482	0.9998755526225527	0.3462529789006905
GO:0022603	regulation of anatomical structure morphogenesis	9	18.0	0.005694229887044879	0.34340586395716804	NO	ENSG00000104332, ENSG00000174059, ENSG00000128578, ENSG00000120057, ENSG00000133048, ENSG00000091879, ENSG00000101144, ENSG00000165588, ENSG00000132386	45	1051	16650	3.1684110371075165	0.9998800345222839	0.3462529789006905
GO:0034308	primary alcohol metabolic process	3	6.0	0.006286794804165702	0.365099787145623	NO	ENSG00000184254, ENSG00000121207, ENSG00000118271	45	45	16650	24.666666666666664	0.999953254740524	0.3681267624217028
GO:0030850	prostate gland development	3	6.0	0.0065615837453220525	0.36744868973803496	NO	ENSG00000104332, ENSG00000101144, ENSG00000132386	45	46	16650	24.130434782608695	0.999969811454885	0.37049513933407735
GO:0048754	branching morphogenesis of an epithelial tube	4	8.0	0.0068536170492269	0.37056798390302687	NO	ENSG00000187498, ENSG00000204301, ENSG00000105538, ENSG00000101144	45	147	16650	10.068027210884354	0.9999810341489062	0.3736402949940596
GO:0031589	cell-substrate adhesion	5	10.0	0.008522064129252205	0.4386341260371922	NO	ENSG00000104332, ENSG00000105855, ENSG00000110799, ENSG00000174059, ENSG00000091879	45	306	16650	6.045751633986928	0.9999986710510307	0.44227076101071483
GO:0060562	epithelial tube morphogenesis	5	10.0	0.008812479849467009	0.4386341260371922	NO	ENSG00000104332, ENSG00000187498, ENSG00000204301, ENSG00000105538, ENSG00000101144	45	309	16650	5.987055016181229	0.9999991637044698	0.44227076101071483
GO:2000242	negative regulation of reproductive process	3	6.0	0.008951716857901882	0.4386341260371922	NO	ENSG00000107317, ENSG00000101144, ENSG00000132386	45	54	16650	20.555555555555557	0.999999330269379	0.44227076101071483
GO:0030198	extracellular matrix organization	5	10.0	0.011488096440614241	0.47318239816874635	NO	ENSG00000187498, ENSG00000105855, ENSG00000110799, ENSG00000118271, ENSG00000163359	45	334	16650	5.538922155688623	0.9999999883483001	0.4771054665209106
GO:0001654	eye development	5	10.0	0.011488096440614241	0.47318239816874635	NO	ENSG00000187498, ENSG00000134160, ENSG00000184254, ENSG00000101144, ENSG00000132386	45	334	16650	5.538922155688623	0.9999999883483001	0.4771054665209106
GO:0043062	extracellular structure organization	5	10.0	0.011604859471781878	0.47318239816874635	NO	ENSG00000187498, ENSG00000105855, ENSG00000110799, ENSG00000118271, ENSG00000163359	45	335	16650	5.522388059701492	0.9999999903332387	0.4771054665209106
GO:0007155	cell adhesion	11	22.0	0.011635737250258982	0.47318239816874635	NO	ENSG00000104332, ENSG00000105855, ENSG00000110799, ENSG00000159674, ENSG00000184113, ENSG00000163359, ENSG00000174059, ENSG00000149564, ENSG00000091879, ENSG00000101144, ENSG00000164007	45	1699	16650	2.3955267804590936	0.9999999907990972	0.4771054665209106
GO:0002009	morphogenesis of an epithelium	6	12.0	0.011695820221190109	0.47318239816874635	NO	ENSG00000104332, ENSG00000187498, ENSG00000204301, ENSG00000184254, ENSG00000105538, ENSG00000101144	45	521	16650	4.2610364683301345	0.9999999916422503	0.4771054665209106
GO:0022610	biological adhesion	11	22.0	0.011912813784275066	0.47318239816874635	NO	ENSG00000104332, ENSG00000105855, ENSG00000110799, ENSG00000159674, ENSG00000184113, ENSG00000163359, ENSG00000174059, ENSG00000149564, ENSG00000091879, ENSG00000101144, ENSG00000164007	45	1705	16650	2.387096774193548	0.9999999940936718	0.4771054665209106
GO:0032835	glomerulus development	3	6.0	0.01203515557731778	0.47318239816874635	NO	ENSG00000174059, ENSG00000091879, ENSG00000101144	45	63	16650	17.61904761904762	0.9999999951437921	0.4771054665209106
GO:0042445	hormone metabolic process	4	8.0	0.01207097954512108	0.47318239816874635	NO	ENSG00000184254, ENSG00000121207, ENSG00000118271, ENSG00000166922	45	181	16650	8.176795580110497	0.9999999954143622	0.4771054665209106
GO:2000026	regulation of multicellular organismal development	11	22.0	0.012676571209072944	0.4848015525811311	NO	ENSG00000104332, ENSG00000204301, ENSG00000184113, ENSG00000174059, ENSG00000120057, ENSG00000133048, ENSG00000091879, ENSG00000101144, ENSG00000165588, ENSG00000132386, ENSG00000161940	45	1721	16650	2.364904125508425	0.9999999982606819	0.4888209532083982
GO:0051224	negative regulation of protein transport	4	8.0	0.014333114448984953	0.5351029394287716	NO	ENSG00000104332, ENSG00000174059, ENSG00000120057, ENSG00000101144	45	193	16650	7.66839378238342	0.9999999998777095	0.5395393796153621
GO:1904950	negative regulation of establishment of protein localization	4	8.0	0.016604907721559474	0.5954433417449525	NO	ENSG00000104332, ENSG00000174059, ENSG00000120057, ENSG00000101144	45	204	16650	7.254901960784314	0.9999999999968157	0.6003800531242155
GO:0006928	movement of cell or subcellular component	11	22.0	0.016708869283659382	0.5954433417449525	NO	ENSG00000104332, ENSG00000154133, ENSG00000174807, ENSG00000159674, ENSG00000174059, ENSG00000149564, ENSG00000128578, ENSG00000091879, ENSG00000101144, ENSG00000165588, ENSG00000132386	45	1795	16650	2.267409470752089	0.9999999999973058	0.6003800531242155
GO:0050877	neurological system process	9	18.0	0.01822645496472624	0.6256923124764268	NO	ENSG00000167995, ENSG00000083067, ENSG00000134160, ENSG00000184254, ENSG00000121207, ENSG00000184113, ENSG00000120057, ENSG00000132386, ENSG00000164007	45	1288	16650	2.585403726708075	0.9999999999997656	0.6308798125160909
GO:0060687	regulation of branching involved in prostate gland morphogenesis	2	4.0	0.01835576937111966	0.6256923124764268	NO	ENSG00000104332, ENSG00000101144	45	7	16650	105.71428571428571	0.9999999999998097	0.6308798125160909
GO:0060429	epithelium development	8	16.0	0.020153462887860643	0.6626285160270715	NO	ENSG00000104332, ENSG00000187498, ENSG00000204301, ENSG00000184254, ENSG00000105538, ENSG00000184113, ENSG00000174059, ENSG00000101144	45	1060	16650	2.7924528301886795	0.9999999999999895	0.6681222473461735
GO:1901343	negative regulation of vasculature development	3	6.0	0.020284546408991987	0.6626285160270715	NO	ENSG00000091879, ENSG00000101144, ENSG00000132386	45	83	16650	13.373493975903616	0.9999999999999916	0.6681222473461735
GO:1901615	organic hydroxy compound metabolic process	5	10.0	0.022660538969582807	0.7191112381909143	NO	ENSG00000184254, ENSG00000121207, ENSG00000118271, ENSG00000185664, ENSG00000107165	45	410	16650	4.512195121951219	0.9999999999999998	0.7250732573850991
GO:0001523	retinoid metabolic process	3	6.0	0.023111180436539477	0.7191112381909143	NO	ENSG00000184254, ENSG00000121207, ENSG00000118271	45	89	16650	12.47191011235955	0.9999999999999999	0.7250732573850991
GO:0048729	tissue morphogenesis	6	12.0	0.023395429476449323	0.7191112381909143	NO	ENSG00000104332, ENSG00000187498, ENSG00000204301, ENSG00000184254, ENSG00000105538, ENSG00000101144	45	622	16650	3.5691318327974275	0.9999999999999999	0.7250732573850991
GO:0009314	response to radiation	5	10.0	0.02412064262829862	0.7191112381909143	NO	ENSG00000104332, ENSG00000167995, ENSG00000083067, ENSG00000134160, ENSG00000091879	45	418	16650	4.425837320574162	1.0	0.7250732573850991
GO:0061448	connective tissue development	4	8.0	0.024306693637830647	0.7191112381909143	NO	ENSG00000105855, ENSG00000174059, ENSG00000133048, ENSG00000101144	45	236	16650	6.271186440677966	1.0	0.7250732573850991
GO:0016101	diterpenoid metabolic process	3	6.0	0.026601465426892255	0.7724277368401307	NO	ENSG00000184254, ENSG00000121207, ENSG00000118271	45	96	16650	5625-11-01	1.0	0.77883179333179
GO:0007389	pattern specification process	5	10.0	0.02761268854970265	0.7783681231578836	NO	ENSG00000104332, ENSG00000187498, ENSG00000204301, ENSG00000101144, ENSG00000165588	45	436	16650	4.243119266055046	1.0	0.784821430301412
GO:0008285	negative regulation of cell proliferation	6	12.0	0.027798861541352988	0.7783681231578836	NO	ENSG00000104332, ENSG00000107317, ENSG00000118849, ENSG00000120057, ENSG00000101144, ENSG00000132386	45	651	16650	3.410138248847926	1.0	0.784821430301412
GO:0006721	terpenoid metabolic process	3	6.0	0.03193145103236153	0.8782399429917093	NO	ENSG00000184254, ENSG00000121207, ENSG00000118271	45	106	16650	10.471698113207548	1.0	0.8855212690496762
GO:0034754	cellular hormone metabolic process	3	6.0	0.0324859162586219	0.8782399429917093	NO	ENSG00000184254, ENSG00000121207, ENSG00000118271	45	107	16650	10.373831775700936	1.0	0.8855212690496762
GO:0003008	system process	11	22.0	0.03435102867273296	0.9055106526034391	NO	ENSG00000167995, ENSG00000122679, ENSG00000083067, ENSG00000134160, ENSG00000184254, ENSG00000121207, ENSG00000184113, ENSG00000174059, ENSG00000120057, ENSG00000132386, ENSG00000164007	45	2014	16650	2.0208540218470703	1.0	0.9130180751058911
GO:0003158	endothelium development	3	6.0	0.03474164582007447	0.9055106526034391	NO	ENSG00000204301, ENSG00000184113, ENSG00000174059	45	111	16650	10.0	1.0	0.9130180751058911
GO:0010817	regulation of hormone levels	5	10.0	0.03617910679102374	0.9055106526034391	NO	ENSG00000104332, ENSG00000184254, ENSG00000121207, ENSG00000118271, ENSG00000166922	45	475	16650	3.8947368421052633	1.0	0.9130180751058911
GO:0072109	glomerular mesangium development	2	4.0	0.036382124434959605	0.9055106526034391	NO	ENSG00000174059, ENSG00000101144	45	14	16650	52.857142857142854	1.0	0.9130180751058911
GO:0007216	G-protein coupled glutamate receptor signaling pathway	2	4.0	0.036382124434959605	0.9055106526034391	NO	ENSG00000083067, ENSG00000134160	45	14	16650	52.857142857142854	1.0	0.9130180751058911
GO:0045995	regulation of embryonic development	3	6.0	0.03883146543167955	0.9274195113605328	NO	ENSG00000104332, ENSG00000101144, ENSG00000165588	45	118	16650	9.406779661016948	1.0	0.9351085761868638
GO:0001666	response to hypoxia	4	8.0	0.039609051507797484	0.9274195113605328	NO	ENSG00000104332, ENSG00000174059, ENSG00000091879, ENSG00000101144	45	286	16650	5.174825174825175	1.0	0.9351085761868638
GO:0007166	cell surface receptor signaling pathway	13	26.0	0.040172967049608294	0.9274195113605328	NO	ENSG00000104332, ENSG00000069122, ENSG00000105855, ENSG00000162618, ENSG00000083067, ENSG00000187498, ENSG00000204301, ENSG00000134160, ENSG00000184113, ENSG00000101144, ENSG00000120057, ENSG00000091879, ENSG00000182612	45	2669	16650	1.8021730985387785	1.0	0.9351085761868638
GO:0043010	camera-type eye development	4	8.0	0.04030315586459383	0.9274195113605328	NO	ENSG00000187498, ENSG00000184254, ENSG00000101144, ENSG00000132386	45	288	16650	5.138888888888889	1.0	0.9351085761868638
GO:0032355	response to estradiol	3	6.0	0.040638115758463406	0.9274195113605328	NO	ENSG00000104332, ENSG00000122679, ENSG00000101144	45	121	16650	9.173553719008265	1.0	0.9351085761868638
GO:0009605	response to external stimulus	11	22.0	0.04081119023206426	0.9274195113605328	NO	ENSG00000104332, ENSG00000167995, ENSG00000083067, ENSG00000184254, ENSG00000159674, ENSG00000174059, ENSG00000133048, ENSG00000091879, ENSG00000101144, ENSG00000165588, ENSG00000132386	45	2073	16650	1.9633381572600095	1.0	0.9351085761868638
GO:0036293	response to decreased oxygen levels	4	8.0	0.04278140826423807	0.9402768851996774	NO	ENSG00000104332, ENSG00000174059, ENSG00000091879, ENSG00000101144	45	295	16650	5.016949152542374	1.0	0.9480725481509502
GO:0007423	sensory organ development	5	10.0	0.04424684955288651	0.9402768851996774	NO	ENSG00000187498, ENSG00000134160, ENSG00000184254, ENSG00000101144, ENSG00000132386	45	507	16650	3.6489151873767254	1.0	0.9480725481509502
GO:0051093	negative regulation of developmental process	6	12.0	0.04429204312631947	0.9402768851996774	NO	ENSG00000104332, ENSG00000204301, ENSG00000120057, ENSG00000091879, ENSG00000101144, ENSG00000132386	45	739	16650	3.004059539918809	1.0	0.9480725481509502
GO:0045766	positive regulation of angiogenesis	3	6.0	0.044345220104554786	0.9402768851996774	NO	ENSG00000174059, ENSG00000133048, ENSG00000091879	45	127	16650	8.740157480314961	1.0	0.9480725481509502
GO:0071396	cellular response to lipid	5	10.0	0.044782389883263066	0.9402768851996774	NO	ENSG00000104332, ENSG00000122679, ENSG00000159674, ENSG00000101144, ENSG00000132386	45	509	16650	3.634577603143418	1.0	0.9480725481509502
GO:0006720	isoprenoid metabolic process	3	6.0	0.044974978565035593	0.9402768851996774	NO	ENSG00000184254, ENSG00000121207, ENSG00000118271	45	128	16650	8.671875	1.0	0.9480725481509502
GO:0007186	G-protein coupled receptor signaling pathway	8	16.0	0.04584514256366681	0.9453458306520152	NO	ENSG00000104332, ENSG00000122679, ENSG00000083067, ENSG00000069122, ENSG00000134160, ENSG00000162618, ENSG00000120057, ENSG00000166922	45	1261	16650	2.3473433782712134	1.0	0.9531835192990025
GO:0042438	melanin biosynthetic process	2	4.0	0.04653722563278781	0.9453458306520152	NO	ENSG00000185664, ENSG00000107165	45	18	16650	41.111111111111114	1.0	0.9531835192990025
GO:0071456	cellular response to hypoxia	3	6.0	0.04752725343110643	0.9453458306520152	NO	ENSG00000104332, ENSG00000174059, ENSG00000101144	45	132	16650	8.409090909090908	1.0	0.9531835192990025
GO:0071425	hematopoietic stem cell proliferation	2	4.0	0.0490596139263209	0.9453458306520152	NO	ENSG00000174059, ENSG00000085276	45	19	16650	38.94736842105264	1.0	0.9531835192990025
GO:0051241	negative regulation of multicellular organismal process	7	14.000000000000002	0.04973047826821345	0.9453458306520152	NO	ENSG00000104332, ENSG00000107317, ENSG00000174059, ENSG00000120057, ENSG00000091879, ENSG00000101144, ENSG00000132386	45	1017	16650	2.5467059980334317	1.0	0.9531835192990025
GO:0070482	response to oxygen levels	4	8.0	0.04988736482345429	0.9453458306520152	NO	ENSG00000104332, ENSG00000174059, ENSG00000091879, ENSG00000101144	45	314	16650	4.713375796178345	1.0	0.9531835192990025
GO:0072006	nephron development	3	6.0	0.05145308479526707	0.9453458306520152	NO	ENSG00000174059, ENSG00000091879, ENSG00000101144	45	138	16650	8.043478260869565	1.0	0.9531835192990025
GO:0006582	melanin metabolic process	2	4.0	0.0515754804991634	0.9453458306520152	NO	ENSG00000185664, ENSG00000107165	45	20	16650	37.0	1.0	0.9531835192990025
GO:0036294	cellular response to decreased oxygen levels	3	6.0	0.052118489971883716	0.9453458306520152	NO	ENSG00000104332, ENSG00000174059, ENSG00000101144	45	139	16650	7.985611510791366	1.0	0.9531835192990025
GO:0048534	hematopoietic or lymphoid organ development	6	12.0	0.053168218442387324	0.9453458306520152	NO	ENSG00000104332, ENSG00000204301, ENSG00000174807, ENSG00000174059, ENSG00000085276, ENSG00000161940	45	778	16650	2.853470437017995	1.0	0.9531835192990025
GO:0007399	nervous system development	11	22.0	0.05322382431936794	0.9453458306520152	NO	ENSG00000161381, ENSG00000104332, ENSG00000187498, ENSG00000134160, ENSG00000184254, ENSG00000159674, ENSG00000184113, ENSG00000101144, ENSG00000165588, ENSG00000132386, ENSG00000161940	45	2170	16650	1.8755760368663592	1.0	0.9531835192990025
GO:0042573	retinoic acid metabolic process	2	4.0	0.05408484182443678	0.9453458306520152	NO	ENSG00000184254, ENSG00000121207	45	21	16650	35.23809523809524	1.0	0.9531835192990025
GO:1904018	positive regulation of vasculature development	3	6.0	0.05481107723043905	0.9453458306520152	NO	ENSG00000174059, ENSG00000133048, ENSG00000091879	45	143	16650	7.762237762237762	1.0	0.9531835192990025
GO:0072073	kidney epithelium development	3	6.0	0.05481107723043905	0.9453458306520152	NO	ENSG00000104332, ENSG00000174059, ENSG00000101144	45	143	16650	7.762237762237762	1.0	0.9531835192990025
GO:0044255	cellular lipid metabolic process	7	14.000000000000002	0.05501553043003114	0.9453458306520152	NO	ENSG00000069122, ENSG00000105855, ENSG00000107317, ENSG00000184254, ENSG00000121207, ENSG00000118271, ENSG00000107165	45	1043	16650	2.483221476510067	1.0	0.9531835192990025
GO:0048592	eye morphogenesis	3	6.0	0.056175669035247164	0.9453458306520152	NO	ENSG00000134160, ENSG00000184254, ENSG00000101144	45	145	16650	7.655172413793103	1.0	0.9531835192990025
GO:0051674	localization of cell	8	16.0	0.05814441389773066	0.9453458306520152	NO	ENSG00000104332, ENSG00000154133, ENSG00000174807, ENSG00000174059, ENSG00000149564, ENSG00000128578, ENSG00000091879, ENSG00000132386	45	1330	16650	2.2255639097744364	1.0	0.9531835192990025
GO:0048870	cell motility	8	16.0	0.05814441389773066	0.9453458306520152	NO	ENSG00000104332, ENSG00000154133, ENSG00000174807, ENSG00000174059, ENSG00000149564, ENSG00000128578, ENSG00000091879, ENSG00000132386	45	1330	16650	2.2255639097744364	1.0	0.9531835192990025
GO:0071478	cellular response to radiation	3	6.0	0.05894065280996601	0.9453458306520152	NO	ENSG00000104332, ENSG00000083067, ENSG00000134160	45	149	16650	7.449664429530201	1.0	0.9531835192990025
GO:0043409	negative regulation of MAPK cascade	3	6.0	0.05894065280996601	0.9453458306520152	NO	ENSG00000104332, ENSG00000085276, ENSG00000101144	45	149	16650	7.449664429530201	1.0	0.9531835192990025
GO:0071453	cellular response to oxygen levels	3	6.0	0.05894065280996601	0.9453458306520152	NO	ENSG00000104332, ENSG00000174059, ENSG00000101144	45	149	16650	7.449664429530201	1.0	0.9531835192990025
GO:0016331	morphogenesis of embryonic epithelium	3	6.0	0.05894065280996601	0.9453458306520152	NO	ENSG00000104332, ENSG00000184254, ENSG00000101144	45	149	16650	7.449664429530201	1.0	0.9531835192990025
GO:0016338	calcium-independent cell-cell adhesion via plasma membrane cell-adhesion molecules	2	4.0	0.05908411441575095	0.9453458306520152	NO	ENSG00000184113, ENSG00000164007	45	23	16650	32.17391304347826	1.0	0.9531835192990025
GO:0030855	epithelial cell differentiation	5	10.0	0.060631981673437564	0.9577921657132098	NO	ENSG00000187498, ENSG00000204301, ENSG00000184113, ENSG00000174059, ENSG00000101144	45	563	16650	3.285968028419183	1.0	0.9657330446381279
GO:0044550	secondary metabolite biosynthetic process	2	4.0	0.06405756266011636	0.9577921657132098	NO	ENSG00000185664, ENSG00000107165	45	25	16650	2020-06-29	1.0	0.9657330446381279
GO:0048596	embryonic camera-type eye morphogenesis	2	4.0	0.06405756266011636	0.9577921657132098	NO	ENSG00000184254, ENSG00000101144	45	25	16650	2020-06-29	1.0	0.9657330446381279
GO:0032438	melanosome organization	2	4.0	0.06405756266011636	0.9577921657132098	NO	ENSG00000185664, ENSG00000107165	45	25	16650	2020-06-29	1.0	0.9657330446381279
GO:0060740	prostate gland epithelium morphogenesis	2	4.0	0.06405756266011636	0.9577921657132098	NO	ENSG00000104332, ENSG00000101144	45	25	16650	2020-06-29	1.0	0.9657330446381279
GO:0002520	immune system development	6	12.0	0.06409485407002091	0.9577921657132098	NO	ENSG00000104332, ENSG00000204301, ENSG00000174807, ENSG00000174059, ENSG00000085276, ENSG00000161940	45	821	16650	2.704019488428745	1.0	0.9657330446381279
GO:0051094	positive regulation of developmental process	7	14.000000000000002	0.0651895893986214	0.9577921657132098	NO	ENSG00000184113, ENSG00000174059, ENSG00000133048, ENSG00000091879, ENSG00000101144, ENSG00000165588, ENSG00000132386	45	1089	16650	2.3783287419651056	1.0	0.9657330446381279
GO:0048753	pigment granule organization	2	4.0	0.06653464339358352	0.9577921657132098	NO	ENSG00000185664, ENSG00000107165	45	26	16650	28.461538461538463	1.0	0.9657330446381279
GO:0008219	cell death	10	20.0	0.0670938745377038	0.9577921657132098	NO	ENSG00000104332, ENSG00000154133, ENSG00000184254, ENSG00000174807, ENSG00000174059, ENSG00000085276, ENSG00000120057, ENSG00000133048, ENSG00000101144, ENSG00000132386	45	1958	16650	1.8896833503575077	1.0	0.9657330446381279
GO:0044092	negative regulation of molecular function	7	14.000000000000002	0.06777952810804895	0.9577921657132098	NO	ENSG00000104332, ENSG00000105825, ENSG00000163359, ENSG00000120057, ENSG00000101144, ENSG00000132386, ENSG00000166922	45	1100	16650	2.354545454545455	1.0	0.9657330446381279
GO:0007219	Notch signaling pathway	3	6.0	0.0682428976824508	0.9577921657132098	NO	ENSG00000204301, ENSG00000101144, ENSG00000182612	45	162	16650	6.851851851851852	1.0	0.9657330446381279
GO:0048468	cell development	10	20.0	0.06886448491776143	0.9577921657132098	NO	ENSG00000104332, ENSG00000204301, ENSG00000134160, ENSG00000159674, ENSG00000184113, ENSG00000091879, ENSG00000101144, ENSG00000165588, ENSG00000132386, ENSG00000161940	45	1968	16650	1.880081300813008	1.0	0.9657330446381279
GO:0060512	prostate gland morphogenesis	2	4.0	0.06900531686127696	0.9577921657132098	NO	ENSG00000104332, ENSG00000101144	45	27	16650	27.40740740740741	1.0	0.9657330446381279
GO:0010800	positive regulation of peptidyl-threonine phosphorylation	2	4.0	0.06900531686127696	0.9577921657132098	NO	ENSG00000133048, ENSG00000101144	45	27	16650	27.40740740740741	1.0	0.9657330446381279
GO:0043086	negative regulation of catalytic activity	6	12.0	0.06902456296275045	0.9577921657132098	NO	ENSG00000104332, ENSG00000105825, ENSG00000163359, ENSG00000101144, ENSG00000132386, ENSG00000166922	45	839	16650	2.646007151370679	1.0	0.9657330446381279
GO:0045601	regulation of endothelial cell differentiation	2	4.0	0.073927506692909	0.9924050632911392	NO	ENSG00000204301, ENSG00000184113	45	29	16650	25.517241379310345	1.0	1.0
GO:0033993	response to lipid	6	12.0	0.0750402682608792	0.9924050632911392	NO	ENSG00000104332, ENSG00000122679, ENSG00000107317, ENSG00000159674, ENSG00000101144, ENSG00000132386	45	860	16650	2.5813953488372094	1.0	1.0
GO:0007369	gastrulation	3	6.0	0.07570783688000335	0.9924050632911392	NO	ENSG00000104332, ENSG00000101144, ENSG00000165588	45	172	16650	6.453488372093024	1.0	1.0
GO:0033280	response to vitamin D	2	4.0	0.07637905531911474	0.9924050632911392	NO	ENSG00000104332, ENSG00000101144	45	30	16650	24.666666666666668	1.0	1.0
GO:0071363	cellular response to growth factor stimulus	5	10.0	0.07658044248435197	0.9924050632911392	NO	ENSG00000104332, ENSG00000184113, ENSG00000091879, ENSG00000101144, ENSG00000165588	45	610	16650	3.0327868852459012	1.0	1.0
GO:0071392	cellular response to estradiol stimulus	2	4.0	0.07882426118875396	0.9924050632911392	NO	ENSG00000104332, ENSG00000122679	45	31	16650	23.870967741935484	1.0	1.0
GO:0048545	response to steroid hormone	4	8.0	0.07916929681976746	0.9924050632911392	NO	ENSG00000104332, ENSG00000107317, ENSG00000101144, ENSG00000132386	45	381	16650	3.8845144356955386	1.0	1.0
GO:0001569	patterning of blood vessels	2	4.0	0.08126314033502126	0.9924050632911392	NO	ENSG00000187498, ENSG00000204301	45	32	16650	23.125	1.0	1.0
GO:0046329	negative regulation of JNK cascade	2	4.0	0.0836957087426556	0.9924050632911392	NO	ENSG00000104332, ENSG00000085276	45	33	16650	22.424242424242422	1.0	1.0
GO:0051216	cartilage development	3	6.0	0.08420618783347039	0.9924050632911392	NO	ENSG00000105855, ENSG00000133048, ENSG00000101144	45	183	16650	6.065573770491803	1.0	1.0
GO:0070848	response to growth factor	5	10.0	0.08547575845498581	0.9924050632911392	NO	ENSG00000104332, ENSG00000184113, ENSG00000091879, ENSG00000101144, ENSG00000165588	45	634	16650	2.9179810725552047	1.0	1.0
GO:0048048	embryonic eye morphogenesis	2	4.0	0.08612198237073072	0.9924050632911392	NO	ENSG00000184254, ENSG00000101144	45	34	16650	21.764705882352942	1.0	1.0
GO:0003006	developmental process involved in reproduction	5	10.0	0.08623943102429821	0.9924050632911392	NO	ENSG00000104332, ENSG00000105855, ENSG00000091879, ENSG00000101144, ENSG00000132386	45	636	16650	2.908805031446541	1.0	1.0
GO:0014070	response to organic cyclic compound	6	12.0	0.08920283200512405	0.9924050632911392	NO	ENSG00000104332, ENSG00000122679, ENSG00000107317, ENSG00000091879, ENSG00000101144, ENSG00000132386	45	906	16650	2.4503311258278146	1.0	1.0
GO:0016477	cell migration	7	14.000000000000002	0.08956001063904827	0.9924050632911392	NO	ENSG00000104332, ENSG00000174807, ENSG00000174059, ENSG00000149564, ENSG00000128578, ENSG00000091879, ENSG00000132386	45	1184	16650	2.1875	1.0	1.0
GO:0031076	embryonic camera-type eye development	2	4.0	0.09095570886928747	0.9924050632911392	NO	ENSG00000184254, ENSG00000101144	45	36	16650	20.555555555555557	1.0	1.0
GO:0007160	cell-matrix adhesion	3	6.0	0.09136730185016124	0.9924050632911392	NO	ENSG00000104332, ENSG00000105855, ENSG00000174059	45	192	16650	5.78125	1.0	1.0
GO:0034329	cell junction assembly	3	6.0	0.09136730185016124	0.9924050632911392	NO	ENSG00000104332, ENSG00000184113, ENSG00000164007	45	192	16650	5.78125	1.0	1.0
GO:0010629	negative regulation of gene expression	8	16.0	0.09282639301557985	0.9924050632911392	NO	ENSG00000104332, ENSG00000122679, ENSG00000105855, ENSG00000174059, ENSG00000085276, ENSG00000101144, ENSG00000132386, ENSG00000161940	45	1485	16650	1.9932659932659933	1.0	1.0
GO:0010799	regulation of peptidyl-threonine phosphorylation	2	4.0	0.09576444665521976	0.9924050632911392	NO	ENSG00000133048, ENSG00000101144	45	38	16650	19.47368421052632	1.0	1.0
GO:0046189	phenol-containing compound biosynthetic process	2	4.0	0.09576444665521976	0.9924050632911392	NO	ENSG00000185664, ENSG00000107165	45	38	16650	19.47368421052632	1.0	1.0
GO:0048608	reproductive structure development	4	8.0	0.09794348743706266	0.9924050632911392	NO	ENSG00000104332, ENSG00000105855, ENSG00000101144, ENSG00000132386	45	418	16650	3.5406698564593304	1.0	1.0
GO:0071542	dopaminergic neuron differentiation	2	4.0	0.09815948423863165	0.9924050632911392	NO	ENSG00000104332, ENSG00000165588	45	39	16650	18.974358974358974	1.0	1.0
GO:0010596	negative regulation of endothelial cell migration	2	4.0	0.09815948423863165	0.9924050632911392	NO	ENSG00000091879, ENSG00000132386	45	39	16650	18.974358974358974	1.0	1.0
GO:0010941	regulation of cell death	8	16.0	0.09907990951324652	0.9924050632911392	NO	ENSG00000104332, ENSG00000154133, ENSG00000184254, ENSG00000174807, ENSG00000174059, ENSG00000085276, ENSG00000101144, ENSG00000132386	45	1509	16650	1.9615639496355202	1.0	1.0
GO:0048732	gland development	4	8.0	0.09954017591117832	0.9924050632911392	NO	ENSG00000104332, ENSG00000204301, ENSG00000101144, ENSG00000132386	45	421	16650	3.5154394299287413	1.0	1.0

## Sheet: SuppTable4E. PC2-BP
GO term ID	Go term name	Count	%	PValue	FDR	Significant	Genes	List Total	Pop Hits	Pop Total	Fold Enrichment	Bonferroni	Benjamini
GO:1901700	response to oxygen-containing compound	10	23.809523809523807	0.003280602147611552	0.8777348005695628	NO	ENSG00000153234, ENSG00000130203, ENSG00000142173, ENSG00000211445, ENSG00000064300, ENSG00000117318, ENSG00000196126, ENSG00000103653, ENSG00000177733, ENSG00000125740	37	1466	16650	3.0695770804911326	0.9917229353254702	0.8777348005695628
GO:0048167	regulation of synaptic plasticity	4	9.523809523809524	0.003391198974690829	0.8777348005695628	NO	ENSG00000149294, ENSG00000130203, ENSG00000020129, ENSG00000131095	37	140	16650	12.857142857142858	0.9929601452235888	0.8777348005695628
GO:0030833	regulation of actin filament polymerization	4	9.523809523809524	0.004271199762749176	0.8777348005695628	NO	ENSG00000042493, ENSG00000111229, ENSG00000205542, ENSG00000241553	37	152	16650	11.842105263157896	0.9980599215078488	0.8777348005695628
GO:0030041	actin filament polymerization	4	9.523809523809524	0.0046750917023069	0.8777348005695628	NO	ENSG00000042493, ENSG00000111229, ENSG00000205542, ENSG00000241553	37	157	16650	11.464968152866243	0.998926630986814	0.8777348005695628
GO:0008064	regulation of actin polymerization or depolymerization	4	9.523809523809524	0.005831139682165551	0.8777348005695628	NO	ENSG00000042493, ENSG00000111229, ENSG00000205542, ENSG00000241553	37	170	16650	10.588235294117649	0.9998030447955399	0.8777348005695628
GO:0030832	regulation of actin filament length	4	9.523809523809524	0.005926524854768712	0.8777348005695628	NO	ENSG00000042493, ENSG00000111229, ENSG00000205542, ENSG00000241553	37	171	16650	10.526315789473685	0.9998287736492121	0.8777348005695628
GO:0097006	regulation of plasma lipoprotein particle levels	3	7.142857142857142	0.00650495325793847	0.8777348005695628	NO	ENSG00000130203, ENSG00000100979, ENSG00000103653	37	56	16650	24.107142857142858	0.9999267571328657	0.8777348005695628
GO:0032535	regulation of cellular component size	5	11.904761904761903	0.006919451545033515	0.8777348005695628	NO	ENSG00000042493, ENSG00000130203, ENSG00000111229, ENSG00000205542, ENSG00000241553	37	354	16650	6.3559322033898304	0.999960157220317	0.8777348005695628
GO:0032271	regulation of protein polymerization	4	9.523809523809524	0.0070380381772643125	0.8777348005695628	NO	ENSG00000042493, ENSG00000111229, ENSG00000205542, ENSG00000241553	37	182	16650	9.89010989010989	0.9999665280634988	0.8777348005695628
GO:0008154	actin polymerization or depolymerization	4	9.523809523809524	0.007805727328873808	0.8777348005695628	NO	ENSG00000042493, ENSG00000111229, ENSG00000205542, ENSG00000241553	37	189	16650	9.523809523809524	0.9999891705016316	0.8777348005695628
GO:0043254	regulation of protein complex assembly	5	11.904761904761903	0.008920105026023611	0.8777348005695628	NO	ENSG00000042493, ENSG00000111229, ENSG00000131095, ENSG00000205542, ENSG00000241553	37	381	16650	5.905511811023623	0.9999978984298311	0.8777348005695628
GO:0065003	macromolecular complex assembly	10	23.809523809523807	0.009022825522512237	0.8777348005695628	NO	ENSG00000042493, ENSG00000130203, ENSG00000081059, ENSG00000142173, ENSG00000111229, ENSG00000211445, ENSG00000196126, ENSG00000205542, ENSG00000241553, ENSG00000133466	37	1710	16650	2.6315789473684212	0.9999981933779296	0.8777348005695628
GO:0007010	cytoskeleton organization	8	19.047619047619047	0.010205237958762936	0.8777348005695628	NO	ENSG00000042493, ENSG00000130203, ENSG00000111229, ENSG00000159069, ENSG00000131095, ENSG00000205542, ENSG00000241553, ENSG00000143398	37	1144	16650	3.146853146853147	0.9999996834986143	0.8777348005695628
GO:0051129	negative regulation of cellular component organization	6	14.285714285714285	0.010485775050733297	0.8777348005695628	NO	ENSG00000042493, ENSG00000130203, ENSG00000064300, ENSG00000131095, ENSG00000205542, ENSG00000103653	37	624	16650	4.3269230769230775	0.9999997907048868	0.8777348005695628
GO:0006461	protein complex assembly	9	21.428571428571427	0.010590900321831239	0.8777348005695628	NO	ENSG00000042493, ENSG00000081059, ENSG00000142173, ENSG00000111229, ENSG00000211445, ENSG00000196126, ENSG00000205542, ENSG00000241553, ENSG00000133466	37	1445	16650	2.8027681660899653	0.9999998207585197	0.8777348005695628
GO:0070271	protein complex biogenesis	9	21.428571428571427	0.010633193059663046	0.8777348005695628	NO	ENSG00000042493, ENSG00000081059, ENSG00000142173, ENSG00000111229, ENSG00000211445, ENSG00000196126, ENSG00000205542, ENSG00000241553, ENSG00000133466	37	1446	16650	2.8008298755186725	0.9999998315958065	0.8777348005695628
GO:0022008	neurogenesis	9	21.428571428571427	0.010675613263524652	0.8777348005695628	NO	ENSG00000153234, ENSG00000149294, ENSG00000130203, ENSG00000020129, ENSG00000064300, ENSG00000153902, ENSG00000117318, ENSG00000131095, ENSG00000103653	37	1447	16650	2.7988942639944714	0.9999998418080116	0.8777348005695628
GO:0010033	response to organic substance	13	30.952380952380953	0.012587709054783227	0.8777348005695628	NO	ENSG00000153234, ENSG00000149294, ENSG00000111229, ENSG00000211445, ENSG00000064300, ENSG00000117318, ENSG00000156508, ENSG00000196126, ENSG00000177733, ENSG00000081059, ENSG00000142173, ENSG00000103653, ENSG00000125740	37	2822	16650	2.0729978738483346	0.9999999905951126	0.8777348005695628
GO:0051493	regulation of cytoskeleton organization	5	11.904761904761903	0.012630254470675124	0.8777348005695628	NO	ENSG00000042493, ENSG00000111229, ENSG00000159069, ENSG00000205542, ENSG00000241553	37	422	16650	5.33175355450237	0.9999999911681628	0.8777348005695628
GO:0016192	vesicle-mediated transport	9	21.428571428571427	0.012817494305404433	0.8777348005695628	NO	ENSG00000214357, ENSG00000130203, ENSG00000111229, ENSG00000205542, ENSG00000241553, ENSG00000103653, ENSG00000273259, ENSG00000160325, ENSG00000143398	37	1494	16650	2.710843373493976	0.9999999933030019	0.8777348005695628
GO:0006897	endocytosis	6	14.285714285714285	0.013538364329608452	0.8777348005695628	NO	ENSG00000214357, ENSG00000130203, ENSG00000111229, ENSG00000241553, ENSG00000103653, ENSG00000143398	37	665	16650	4.06015037593985	0.9999999976931914	0.8777348005695628
GO:0007399	nervous system development	11	26.190476190476193	0.014236234604030645	0.8777348005695628	NO	ENSG00000153234, ENSG00000149294, ENSG00000130203, ENSG00000081059, ENSG00000020129, ENSG00000064300, ENSG00000153902, ENSG00000117318, ENSG00000176956, ENSG00000131095, ENSG00000103653	37	2170	16650	2.28110599078341	0.9999999991785358	0.8777348005695628
GO:0050803	regulation of synapse structure or activity	4	9.523809523809524	0.014389095421226206	0.8777348005695628	NO	ENSG00000149294, ENSG00000130203, ENSG00000020129, ENSG00000131095	37	237	16650	7.59493670886076	0.9999999993448749	0.8777348005695628
GO:0030182	neuron differentiation	8	19.047619047619047	0.014588025895521196	0.8777348005695628	NO	ENSG00000153234, ENSG00000149294, ENSG00000130203, ENSG00000020129, ENSG00000064300, ENSG00000153902, ENSG00000117318, ENSG00000131095	37	1226	16650	2.936378466557912	0.999999999511998	0.8777348005695628
GO:1904714	regulation of chaperone-mediated autophagy	2	4.761904761904762	0.015040006863769067	0.8777348005695628	NO	ENSG00000156508, ENSG00000131095	37	7	16650	128.57142857142858	0.9999999997501243	0.8777348005695628
GO:0051258	protein polymerization	4	9.523809523809524	0.01588767982523456	0.8826478885251634	NO	ENSG00000042493, ENSG00000111229, ENSG00000205542, ENSG00000241553	37	246	16650	7.317073170731708	0.9999999999288505	0.8826478885251634
GO:0048666	neuron development	7	16.666666666666664	0.016334128163248397	0.8826478885251634	NO	ENSG00000153234, ENSG00000149294, ENSG00000130203, ENSG00000020129, ENSG00000064300, ENSG00000153902, ENSG00000131095	37	965	16650	3.2642487046632125	0.999999999963301	0.8826478885251634
GO:0090066	regulation of anatomical structure size	5	11.904761904761903	0.019920772999966092	1.0	NO	ENSG00000042493, ENSG00000130203, ENSG00000111229, ENSG00000205542, ENSG00000241553	37	484	16650	4.648760330578512	0.9999999999998221	1.0
GO:0006909	phagocytosis	4	9.523809523809524	0.021705022336372448	1.0	NO	ENSG00000111229, ENSG00000241553, ENSG00000103653, ENSG00000143398	37	277	16650	6.498194945848376	0.9999999999999876	1.0
GO:0050804	modulation of synaptic transmission	4	9.523809523809524	0.022322274996783478	1.0	NO	ENSG00000149294, ENSG00000130203, ENSG00000020129, ENSG00000131095	37	280	16650	6.428571428571429	0.999999999999995	1.0
GO:0071822	protein complex subunit organization	9	21.428571428571427	0.024066321678017755	1.0	NO	ENSG00000042493, ENSG00000081059, ENSG00000142173, ENSG00000111229, ENSG00000211445, ENSG00000196126, ENSG00000205542, ENSG00000241553, ENSG00000133466	37	1674	16650	2.4193548387096775	0.9999999999999997	1.0
GO:0048699	generation of neurons	8	19.047619047619047	0.02421304502824584	1.0	NO	ENSG00000153234, ENSG00000149294, ENSG00000130203, ENSG00000020129, ENSG00000064300, ENSG00000153902, ENSG00000117318, ENSG00000131095	37	1357	16650	2.652910832719234	0.9999999999999997	1.0
GO:0032956	regulation of actin cytoskeleton organization	4	9.523809523809524	0.02532991602660874	1.0	NO	ENSG00000042493, ENSG00000111229, ENSG00000205542, ENSG00000241553	37	294	16650	6.122448979591837	1.0	1.0
GO:0007155	cell adhesion	9	21.428571428571427	0.02605973323885241	1.0	NO	ENSG00000042493, ENSG00000149294, ENSG00000081059, ENSG00000148341, ENSG00000142173, ENSG00000162706, ENSG00000196126, ENSG00000103653, ENSG00000143398	37	1699	16650	2.3837551500882874	1.0	1.0
GO:0022610	biological adhesion	9	21.428571428571427	0.02655522404625397	1.0	NO	ENSG00000042493, ENSG00000149294, ENSG00000081059, ENSG00000148341, ENSG00000142173, ENSG00000162706, ENSG00000196126, ENSG00000103653, ENSG00000143398	37	1705	16650	2.375366568914956	1.0	1.0
GO:0034332	adherens junction organization	3	7.142857142857142	0.02724291426999008	1.0	NO	ENSG00000162706, ENSG00000103653, ENSG00000143398	37	119	16650	11.344537815126051	1.0	1.0
GO:0044087	regulation of cellular component biogenesis	6	14.285714285714285	0.0286618501299155	1.0	NO	ENSG00000042493, ENSG00000130203, ENSG00000111229, ENSG00000131095, ENSG00000205542, ENSG00000241553	37	807	16650	3.3457249070631976	1.0	1.0
GO:0010875	positive regulation of cholesterol efflux	2	4.761904761904762	0.029860003273431482	1.0	NO	ENSG00000130203, ENSG00000100979	37	14	16650	64.28571428571429	1.0	1.0
GO:0070208	protein heterotrimerization	2	4.761904761904762	0.029860003273431482	1.0	NO	ENSG00000142173, ENSG00000133466	37	14	16650	64.28571428571429	1.0	1.0
GO:0031175	neuron projection development	6	14.285714285714285	0.03001798627400253	1.0	NO	ENSG00000153234, ENSG00000149294, ENSG00000130203, ENSG00000020129, ENSG00000064300, ENSG00000131095	37	817	16650	3.3047735618115057	1.0	1.0
GO:0030036	actin cytoskeleton organization	5	11.904761904761903	0.030614757729872044	1.0	NO	ENSG00000042493, ENSG00000111229, ENSG00000205542, ENSG00000241553, ENSG00000143398	37	553	16650	4.06871609403255	1.0	1.0
GO:0043933	macromolecular complex subunit organization	11	26.190476190476193	0.03194917886933289	1.0	NO	ENSG00000042493, ENSG00000130203, ENSG00000100979, ENSG00000081059, ENSG00000142173, ENSG00000111229, ENSG00000211445, ENSG00000196126, ENSG00000205542, ENSG00000241553, ENSG00000133466	37	2461	16650	2.011377488825681	1.0	1.0
GO:0034375	high-density lipoprotein particle remodeling	2	4.761904761904762	0.03195936849752746	1.0	NO	ENSG00000130203, ENSG00000100979	37	15	16650	60.0	1.0	1.0
GO:0010977	negative regulation of neuron projection development	3	7.142857142857142	0.03205917379565994	1.0	NO	ENSG00000130203, ENSG00000064300, ENSG00000131095	37	130	16650	10.384615384615385	1.0	1.0
GO:0043623	cellular protein complex assembly	5	11.904761904761903	0.03462390828896611	1.0	NO	ENSG00000042493, ENSG00000111229, ENSG00000196126, ENSG00000205542, ENSG00000241553	37	575	16650	3.91304347826087	1.0	1.0
GO:0007015	actin filament organization	4	9.523809523809524	0.0353402522246407	1.0	NO	ENSG00000042493, ENSG00000111229, ENSG00000205542, ENSG00000241553	37	335	16650	5.373134328358209	1.0	1.0
GO:0032970	regulation of actin filament-based process	4	9.523809523809524	0.0353402522246407	1.0	NO	ENSG00000042493, ENSG00000111229, ENSG00000205542, ENSG00000241553	37	335	16650	5.373134328358209	1.0	1.0
GO:0032376	positive regulation of cholesterol transport	2	4.761904761904762	0.03614485679849317	1.0	NO	ENSG00000130203, ENSG00000100979	37	17	16650	52.94117647058824	1.0	1.0
GO:0032373	positive regulation of sterol transport	2	4.761904761904762	0.03614485679849317	1.0	NO	ENSG00000130203, ENSG00000100979	37	17	16650	52.94117647058824	1.0	1.0
GO:0044085	cellular component biogenesis	12	28.57142857142857	0.03913447319804611	1.0	NO	ENSG00000042493, ENSG00000130203, ENSG00000081059, ENSG00000142173, ENSG00000111229, ENSG00000211445, ENSG00000131095, ENSG00000196126, ENSG00000205542, ENSG00000241553, ENSG00000133466, ENSG00000143398	37	2914	16650	1.8531228551818808	1.0	1.0
GO:0071310	cellular response to organic substance	10	23.809523809523807	0.03928504162930711	1.0	NO	ENSG00000153234, ENSG00000149294, ENSG00000081059, ENSG00000111229, ENSG00000064300, ENSG00000117318, ENSG00000156508, ENSG00000196126, ENSG00000103653, ENSG00000125740	37	2186	16650	2.058554437328454	1.0	1.0
GO:0010874	regulation of cholesterol efflux	2	4.761904761904762	0.042390119034588336	1.0	NO	ENSG00000130203, ENSG00000100979	37	20	16650	45.00000000000001	1.0	1.0
GO:0031345	negative regulation of cell projection organization	3	7.142857142857142	0.04311145978423958	1.0	NO	ENSG00000130203, ENSG00000064300, ENSG00000131095	37	153	16650	8.823529411764707	1.0	1.0
GO:0002429	immune response-activating cell surface receptor signaling pathway	4	9.523809523809524	0.044384598797029065	1.0	NO	ENSG00000111229, ENSG00000196126, ENSG00000241553, ENSG00000103653	37	367	16650	4.904632152588556	1.0	1.0
GO:0006955	immune response	8	19.047619047619047	0.045566255545512	1.0	NO	ENSG00000149294, ENSG00000081059, ENSG00000111229, ENSG00000064300, ENSG00000196126, ENSG00000125910, ENSG00000241553, ENSG00000103653	37	1551	16650	2.3210831721470018	1.0	1.0
GO:0022607	cellular component assembly	11	26.190476190476193	0.046426604206103256	1.0	NO	ENSG00000042493, ENSG00000130203, ENSG00000081059, ENSG00000142173, ENSG00000111229, ENSG00000211445, ENSG00000196126, ENSG00000205542, ENSG00000241553, ENSG00000133466, ENSG00000143398	37	2618	16650	1.8907563025210086	1.0	1.0
GO:0006954	inflammatory response	5	11.904761904761903	0.047521013615048	1.0	NO	ENSG00000130203, ENSG00000064300, ENSG00000196126, ENSG00000273259, ENSG00000177733	37	637	16650	3.5321821036106753	1.0	1.0
GO:1901617	organic hydroxy compound biosynthetic process	3	7.142857142857142	0.04883306763562422	1.0	NO	ENSG00000153234, ENSG00000130203, ENSG00000100979	37	164	16650	8.231707317073171	1.0	1.0
GO:0070887	cellular response to chemical stimulus	11	26.190476190476193	0.04964578846653693	1.0	NO	ENSG00000153234, ENSG00000149294, ENSG00000081059, ENSG00000111229, ENSG00000064300, ENSG00000117318, ENSG00000156508, ENSG00000196126, ENSG00000103653, ENSG00000143398, ENSG00000125740	37	2648	16650	1.8693353474320242	1.0	1.0
GO:0034368	protein-lipid complex remodeling	2	4.761904761904762	0.05065596751714194	1.0	NO	ENSG00000130203, ENSG00000100979	37	24	16650	37.5	1.0	1.0
GO:0034369	plasma lipoprotein particle remodeling	2	4.761904761904762	0.05065596751714194	1.0	NO	ENSG00000130203, ENSG00000100979	37	24	16650	37.5	1.0	1.0
GO:0034367	macromolecular complex remodeling	2	4.761904761904762	0.05065596751714194	1.0	NO	ENSG00000130203, ENSG00000100979	37	24	16650	37.5	1.0	1.0
GO:0002768	immune response-regulating cell surface receptor signaling pathway	4	9.523809523809524	0.05448087055087562	1.0	NO	ENSG00000111229, ENSG00000196126, ENSG00000241553, ENSG00000103653	37	399	16650	4.511278195488722	1.0	1.0
GO:0030029	actin filament-based process	5	11.904761904761903	0.055849391432745095	1.0	NO	ENSG00000042493, ENSG00000111229, ENSG00000205542, ENSG00000241553, ENSG00000143398	37	672	16650	3.348214285714286	1.0	1.0
GO:0010001	glial cell differentiation	3	7.142857142857142	0.058183600561303075	1.0	NO	ENSG00000153902, ENSG00000131095, ENSG00000103653	37	181	16650	7.458563535911602	1.0	1.0
GO:0030030	cell projection organization	7	16.666666666666664	0.05820220239716536	1.0	NO	ENSG00000153234, ENSG00000149294, ENSG00000130203, ENSG00000020129, ENSG00000064300, ENSG00000131095, ENSG00000143398	37	1301	16650	2.421214450422752	1.0	1.0
GO:0007409	axonogenesis	4	9.523809523809524	0.05921975375911512	1.0	NO	ENSG00000153234, ENSG00000149294, ENSG00000130203, ENSG00000064300	37	413	16650	4.358353510895884	1.0	1.0
GO:0045665	negative regulation of neuron differentiation	3	7.142857142857142	0.06513005156309941	1.0	NO	ENSG00000130203, ENSG00000064300, ENSG00000131095	37	193	16650	6.994818652849741	1.0	1.0
GO:0051241	negative regulation of multicellular organismal process	6	14.285714285714285	0.06599708207825083	1.0	NO	ENSG00000130203, ENSG00000064300, ENSG00000117318, ENSG00000131095, ENSG00000196126, ENSG00000103653	37	1017	16650	2.6548672566371683	1.0	1.0
GO:0001937	negative regulation of endothelial cell proliferation	2	4.761904761904762	0.06698007997054627	1.0	NO	ENSG00000130203, ENSG00000064300	37	32	16650	28.125000000000004	1.0	1.0
GO:0034381	plasma lipoprotein particle clearance	2	4.761904761904762	0.06698007997054627	1.0	NO	ENSG00000130203, ENSG00000103653	37	32	16650	28.125000000000004	1.0	1.0
GO:0014009	glial cell proliferation	2	4.761904761904762	0.06698007997054627	1.0	NO	ENSG00000153902, ENSG00000131095	37	32	16650	28.125000000000004	1.0	1.0
GO:0001894	tissue homeostasis	3	7.142857142857142	0.06810386043076085	1.0	NO	ENSG00000020129, ENSG00000103653, ENSG00000273259	37	198	16650	6.818181818181818	1.0	1.0
GO:0034314	Arp2/3 complex-mediated actin nucleation	2	4.761904761904762	0.06900130497738531	1.0	NO	ENSG00000111229, ENSG00000241553	37	33	16650	27.272727272727273	1.0	1.0
GO:0044089	positive regulation of cellular component biogenesis	4	9.523809523809524	0.06926619981484342	1.0	NO	ENSG00000042493, ENSG00000130203, ENSG00000111229, ENSG00000241553	37	441	16650	4.081632653061225	1.0	1.0
GO:0061564	axon development	4	9.523809523809524	0.07076188548513729	1.0	NO	ENSG00000153234, ENSG00000149294, ENSG00000130203, ENSG00000064300	37	445	16650	4.044943820224719	1.0	1.0
GO:0071827	plasma lipoprotein particle organization	2	4.761904761904762	0.07101827272158139	1.0	NO	ENSG00000130203, ENSG00000100979	37	34	16650	26.47058823529412	1.0	1.0
GO:0071825	protein-lipid complex subunit organization	2	4.761904761904762	0.07503947126157759	1.0	NO	ENSG00000130203, ENSG00000100979	37	36	16650	25.0	1.0	1.0
GO:0000122	negative regulation of transcription from RNA polymerase II promoter	5	11.904761904761903	0.07650904999021774	1.0	NO	ENSG00000153234, ENSG00000079432, ENSG00000081059, ENSG00000117318, ENSG00000125740	37	748	16650	3.008021390374332	1.0	1.0
GO:0032374	regulation of cholesterol transport	2	4.761904761904762	0.07904374507793228	1.0	NO	ENSG00000130203, ENSG00000100979	37	38	16650	23.68421052631579	1.0	1.0
GO:0032371	regulation of sterol transport	2	4.761904761904762	0.07904374507793228	1.0	NO	ENSG00000130203, ENSG00000100979	37	38	16650	23.68421052631579	1.0	1.0
GO:0045216	cell-cell junction organization	3	7.142857142857142	0.08043538330933162	1.0	NO	ENSG00000162706, ENSG00000103653, ENSG00000143398	37	218	16650	6.192660550458716	1.0	1.0
GO:0042551	neuron maturation	2	4.761904761904762	0.08103955684956364	1.0	NO	ENSG00000153234, ENSG00000153902	37	39	16650	23.07692307692308	1.0	1.0
GO:0033344	cholesterol efflux	2	4.761904761904762	0.08103955684956364	1.0	NO	ENSG00000130203, ENSG00000100979	37	39	16650	23.07692307692308	1.0	1.0
GO:0051259	protein oligomerization	4	9.523809523809524	0.08164105369492813	1.0	NO	ENSG00000142173, ENSG00000211445, ENSG00000196126, ENSG00000133466	37	473	16650	3.805496828752643	1.0	1.0
GO:0031334	positive regulation of protein complex assembly	3	7.142857142857142	0.08426311655047071	1.0	NO	ENSG00000042493, ENSG00000111229, ENSG00000241553	37	224	16650	6.026785714285714	1.0	1.0
GO:0006928	movement of cell or subcellular component	8	19.047619047619047	0.08644448578376082	1.0	NO	ENSG00000153234, ENSG00000149294, ENSG00000130203, ENSG00000100979, ENSG00000111229, ENSG00000064300, ENSG00000103653, ENSG00000143398	37	1795	16650	2.0055710306406684	1.0	1.0
GO:0070206	protein trimerization	2	4.761904761904762	0.09095570886727221	1.0	NO	ENSG00000142173, ENSG00000133466	37	44	16650	20.454545454545453	1.0	1.0
GO:0048667	cell morphogenesis involved in neuron differentiation	4	9.523809523809524	0.09109545528992244	1.0	NO	ENSG00000153234, ENSG00000149294, ENSG00000130203, ENSG00000064300	37	496	16650	3.6290322580645165	1.0	1.0
GO:0002757	immune response-activating signal transduction	4	9.523809523809524	0.0919388868249089	1.0	NO	ENSG00000111229, ENSG00000196126, ENSG00000241553, ENSG00000103653	37	498	16650	3.6144578313253013	1.0	1.0
GO:0042063	gliogenesis	3	7.142857142857142	0.09473677834760946	1.0	NO	ENSG00000153902, ENSG00000131095, ENSG00000103653	37	240	16650	5.625	1.0	1.0
GO:0045453	bone resorption	2	4.761904761904762	0.09489297310814716	1.0	NO	ENSG00000020129, ENSG00000103653	37	46	16650	19.565217391304348	1.0	1.0
GO:0031102	neuron projection regeneration	2	4.761904761904762	0.09685538294906174	1.0	NO	ENSG00000130203, ENSG00000131095	37	47	16650	19.148936170212767	1.0	1.0
GO:0050768	negative regulation of neurogenesis	3	7.142857142857142	0.09808500156822672	1.0	NO	ENSG00000130203, ENSG00000064300, ENSG00000131095	37	245	16650	5.510204081632653	1.0	1.0
GO:0048168	regulation of neuronal synaptic plasticity	2	4.761904761904762	0.09881365591983712	1.0	NO	ENSG00000130203, ENSG00000020129	37	48	16650	18.75	1.0	1.0

## Sheet: SuppTable4F. PC3-BP
GO term ID	Go term name	Count	%	PValue	FDR	Significant	Genes	List Total	Pop Hits	Pop Total	Fold Enrichment	Bonferroni	Benjamini
GO:0030198	extracellular matrix organization	13	27.083333333333332	2.2485294514844078E-11	2.0382804776532104E-8	YES	ENSG00000042493, ENSG00000137809, ENSG00000108821, ENSG00000130635, ENSG00000139329, ENSG00000142871, ENSG00000144810, ENSG00000113083, ENSG00000183087, ENSG00000100985, ENSG00000164692, ENSG00000122176, ENSG00000011465	43	334	16650	15.071020749199276	4.1035757236684844E-8	2.1244214001811016E-8
GO:0043062	extracellular structure organization	13	27.083333333333332	2.3281330412943578E-11	2.0382804776532104E-8	YES	ENSG00000042493, ENSG00000137809, ENSG00000108821, ENSG00000130635, ENSG00000139329, ENSG00000142871, ENSG00000144810, ENSG00000113083, ENSG00000183087, ENSG00000100985, ENSG00000164692, ENSG00000122176, ENSG00000011465	43	335	16650	15.026032627559873	4.248851181998248E-8	2.1244214001811016E-8
GO:0001568	blood vessel development	14	29.166666666666668	9.022294780717255E-10	5.266012720345304E-7	YES	ENSG00000161714, ENSG00000074842, ENSG00000108821, ENSG00000130635, ENSG00000075223, ENSG00000112658, ENSG00000171223, ENSG00000142871, ENSG00000144810, ENSG00000186340, ENSG00000113083, ENSG00000164692, ENSG00000011465, ENSG00000124212	43	576	16650	9.411337209302326	1.6465675070076458E-6	5.488562658269664E-7
GO:0001944	vasculature development	14	29.166666666666668	1.8107033660366318E-9	7.926353984825355E-7	YES	ENSG00000161714, ENSG00000074842, ENSG00000108821, ENSG00000130635, ENSG00000075223, ENSG00000112658, ENSG00000171223, ENSG00000142871, ENSG00000144810, ENSG00000186340, ENSG00000113083, ENSG00000164692, ENSG00000011465, ENSG00000124212	43	610	16650	8.88677087304613	3.3045281842003504E-6	8.261334107542133E-7
GO:0072358	cardiovascular system development	15	31.25	3.8835518374548364E-8	1.1333498778972363E-5	YES	ENSG00000161714, ENSG00000074842, ENSG00000108821, ENSG00000130635, ENSG00000075223, ENSG00000112658, ENSG00000171223, ENSG00000142871, ENSG00000144810, ENSG00000186340, ENSG00000113083, ENSG00000164692, ENSG00000011465, ENSG00000148677, ENSG00000124212	43	945	16650	6.146179401993355	7.087231081637224E-5	1.1812470172258462E-5
GO:0072359	circulatory system development	15	31.25	3.8835518374548364E-8	1.1333498778972363E-5	YES	ENSG00000161714, ENSG00000074842, ENSG00000108821, ENSG00000130635, ENSG00000075223, ENSG00000112658, ENSG00000171223, ENSG00000142871, ENSG00000144810, ENSG00000186340, ENSG00000113083, ENSG00000164692, ENSG00000011465, ENSG00000148677, ENSG00000124212	43	945	16650	6.146179401993355	7.087231081637224E-5	1.1812470172258462E-5
GO:0030199	collagen fibril organization	6	12.5	4.922432809704934E-8	1.2313114071133341E-5	YES	ENSG00000108821, ENSG00000130635, ENSG00000113083, ENSG00000164692, ENSG00000122176, ENSG00000139329	43	40	16650	58.08139534883721	8.983036592802307E-5	1.2833485539587864E-5
GO:0048646	anatomical structure formation involved in morphogenesis	16	33.33333333333333	6.006668514161768E-8	1.3147095710371569E-5	YES	ENSG00000161714, ENSG00000074842, ENSG00000108821, ENSG00000130635, ENSG00000075223, ENSG00000112658, ENSG00000171223, ENSG00000010278, ENSG00000142871, ENSG00000144810, ENSG00000186340, ENSG00000100985, ENSG00000011465, ENSG00000122641, ENSG00000148677, ENSG00000124212	43	1151	16650	5.3825793546562135	1.0961569550882455E-4	1.3702712547931532E-5
GO:0032963	collagen metabolic process	7	14.583333333333334	3.1330463748218665E-7	6.0955157803478755E-5	YES	ENSG00000144810, ENSG00000108821, ENSG00000130635, ENSG00000100985, ENSG00000164692, ENSG00000126432, ENSG00000117984	43	110	16650	24.640591966173364	5.716176172929632E-4	6.353121815611006E-5
GO:0044259	multicellular organismal macromolecule metabolic process	7	14.583333333333334	4.0777887854917E-7	7.140208163395967E-5	YES	ENSG00000144810, ENSG00000108821, ENSG00000130635, ENSG00000100985, ENSG00000164692, ENSG00000126432, ENSG00000117984	43	115	16650	23.569261880687563	7.439197594792946E-4	7.441964533522353E-5
GO:0030574	collagen catabolic process	6	12.5	5.899211571079493E-7	9.390472237236539E-5	YES	ENSG00000144810, ENSG00000108821, ENSG00000130635, ENSG00000100985, ENSG00000164692, ENSG00000117984	43	65	16650	35.742397137745975	0.0010760270965689545	9.787328288381886E-5
GO:0044236	multicellular organism metabolic process	7	14.583333333333334	9.609963071079095E-7	1.3285945359939262E-4	YES	ENSG00000144810, ENSG00000108821, ENSG00000130635, ENSG00000100985, ENSG00000164692, ENSG00000126432, ENSG00000117984	43	133	16650	20.379436964504283	0.0017522820611127754	1.384743020096468E-4
GO:0044243	multicellular organism catabolic process	6	12.5	9.86392288287895E-7	1.3285945359939262E-4	YES	ENSG00000144810, ENSG00000108821, ENSG00000130635, ENSG00000100985, ENSG00000164692, ENSG00000117984	43	72	16650	32.26744186046511	0.0017985474855249928	1.384743020096468E-4
GO:0031670	cellular response to nutrient	5	10.416666666666668	1.5351256884982616E-6	1.9200036289717542E-4	YES	ENSG00000137193, ENSG00000108821, ENSG00000183087, ENSG00000112658, ENSG00000147883	43	34	16650	56.94254445964432	0.0027976856946656525	2.0011459867923768E-4
GO:0042060	wound healing	10	20.833333333333336	6.561529109897277E-6	7.659491647620088E-4	YES	ENSG00000010278, ENSG00000142871, ENSG00000108821, ENSG00000130635, ENSG00000183087, ENSG00000113083, ENSG00000112658, ENSG00000172020, ENSG00000164692, ENSG00000011465	43	542	16650	7.144083068737665	0.011903416973390701	7.983193750375021E-4
GO:0070848	response to growth factor	10	20.833333333333336	2.297309694337048E-5	0.002514118296740107	YES	ENSG00000142871, ENSG00000108821, ENSG00000183087, ENSG00000164692, ENSG00000147883, ENSG00000122176, ENSG00000139329, ENSG00000106819, ENSG00000011465, ENSG00000148677	43	634	16650	6.107402244882987	0.04105962820432507	0.0026203688701031953
GO:0048514	blood vessel morphogenesis	9	18.75	2.6370949323122306E-5	0.0026872829255703353	YES	ENSG00000186340, ENSG00000142871, ENSG00000144810, ENSG00000161714, ENSG00000074842, ENSG00000112658, ENSG00000171223, ENSG00000011465, ENSG00000124212	43	491	16650	7.097522853218397	0.04698784133403289	0.0028008517071192816
GO:0009611	response to wounding	10	20.833333333333336	2.762483875514908E-5	0.0026872829255703353	YES	ENSG00000010278, ENSG00000142871, ENSG00000108821, ENSG00000130635, ENSG00000183087, ENSG00000113083, ENSG00000112658, ENSG00000172020, ENSG00000164692, ENSG00000011465	43	649	16650	5.966245028129143	0.04916623040968915	0.0028008517071192816
GO:0051240	positive regulation of multicellular organismal process	14	29.166666666666668	3.1487850029399616E-5	0.0029018539684988807	YES	ENSG00000074842, ENSG00000108821, ENSG00000112658, ENSG00000135245, ENSG00000139329, ENSG00000171388, ENSG00000142871, ENSG00000186340, ENSG00000183087, ENSG00000100985, ENSG00000126432, ENSG00000122641, ENSG00000148677, ENSG00000124212	43	1431	16650	3.788211203744333	0.055846227072610444	0.0030244908580870683
GO:0071310	cellular response to organic substance	17	35.41666666666667	4.196895046625565E-5	0.003674381613320682	YES	ENSG00000074842, ENSG00000108821, ENSG00000112658, ENSG00000171223, ENSG00000106819, ENSG00000132432, ENSG00000010278, ENSG00000142871, ENSG00000137193, ENSG00000183087, ENSG00000164692, ENSG00000147883, ENSG00000122176, ENSG00000011465, ENSG00000122641, ENSG00000148677, ENSG00000124212	43	2186	16650	3.011234281580459	0.07373503125760306	0.003829666730045828
GO:0001525	angiogenesis	8	16.666666666666664	6.996577114495957E-5	0.005663985775266479	YES	ENSG00000186340, ENSG00000142871, ENSG00000144810, ENSG00000161714, ENSG00000074842, ENSG00000112658, ENSG00000011465, ENSG00000124212	43	413	16650	7.500422321076637	0.11987558377206942	0.005903354677248044
GO:0010033	response to organic substance	19	39.58333333333333	7.11637276161408E-5	0.005663985775266479	YES	ENSG00000074842, ENSG00000108821, ENSG00000112658, ENSG00000171223, ENSG00000139329, ENSG00000106819, ENSG00000132432, ENSG00000010278, ENSG00000142871, ENSG00000137193, ENSG00000113083, ENSG00000183087, ENSG00000164692, ENSG00000147883, ENSG00000122176, ENSG00000011465, ENSG00000122641, ENSG00000148677, ENSG00000124212	43	2822	16650	2.607008059598174	0.12179780749738445	0.005903354677248044
GO:0070887	cellular response to chemical stimulus	18	37.5	1.17194379115406E-4	0.008864384547020616	YES	ENSG00000074842, ENSG00000108821, ENSG00000112658, ENSG00000171223, ENSG00000106819, ENSG00000132432, ENSG00000010278, ENSG00000142871, ENSG00000137193, ENSG00000183087, ENSG00000164692, ENSG00000147883, ENSG00000122176, ENSG00000126432, ENSG00000011465, ENSG00000122641, ENSG00000148677, ENSG00000124212	43	2648	16650	2.6320874025152814	0.19256463918575828	0.009239007309144847
GO:0071363	cellular response to growth factor stimulus	9	18.75	1.2149927420245277E-4	0.008864384547020616	YES	ENSG00000142871, ENSG00000108821, ENSG00000183087, ENSG00000164692, ENSG00000147883, ENSG00000122176, ENSG00000106819, ENSG00000011465, ENSG00000148677	43	610	16650	5.712924132672512	0.19888409892189818	0.009239007309144847
GO:0009887	organ morphogenesis	11	22.916666666666664	1.37845412718977E-4	0.009654692706837149	YES	ENSG00000142871, ENSG00000144810, ENSG00000108821, ENSG00000130635, ENSG00000075223, ENSG00000112658, ENSG00000164692, ENSG00000106819, ENSG00000011465, ENSG00000148677, ENSG00000122641	43	992	16650	4.293651537884472	0.22243280835822143	0.01006271512848532
GO:0071560	cellular response to transforming growth factor beta stimulus	6	12.5	1.8918473013003598E-4	0.012356399345248138	YES	ENSG00000108821, ENSG00000164692, ENSG00000147883, ENSG00000122176, ENSG00000106819, ENSG00000148677	43	213	16650	10.907304290861449	0.29198839612497063	0.012878600117120418
GO:0035987	endodermal cell differentiation	4	8.333333333333332	1.9673401303255334E-4	0.012356399345248138	YES	ENSG00000144810, ENSG00000130635, ENSG00000100985, ENSG00000122641	43	45	16650	34.41860465116279	0.301677952180764	0.012878600117120418
GO:0071559	response to transforming growth factor beta	6	12.5	1.975894812489708E-4	0.012356399345248138	YES	ENSG00000108821, ENSG00000164692, ENSG00000147883, ENSG00000122176, ENSG00000106819, ENSG00000148677	43	215	16650	10.805840995132504	0.30276755720406534	0.012878600117120418
GO:2000026	regulation of multicellular organismal development	14	29.166666666666668	2.1105149150613844E-4	0.012490692904441103	YES	ENSG00000074842, ENSG00000108821, ENSG00000130635, ENSG00000075223, ENSG00000112658, ENSG00000106819, ENSG00000142871, ENSG00000186340, ENSG00000183087, ENSG00000122176, ENSG00000011465, ENSG00000122641, ENSG00000148677, ENSG00000124212	43	1721	16650	3.149872302474224	0.3196919869238184	0.013018569132270138
GO:0001704	formation of primary germ layer	5	10.416666666666668	2.1792757096588747E-4	0.012490692904441103	YES	ENSG00000144810, ENSG00000130635, ENSG00000100985, ENSG00000112658, ENSG00000122641	43	118	16650	16.407173827355145	0.3281775335203988	0.013018569132270138
GO:0043589	skin morphogenesis	3	6.25	2.211373386851366E-4	0.012490692904441103	YES	ENSG00000108821, ENSG00000112658, ENSG00000164692	43	9	16650	129.06976744186045	0.3321023077583136	0.013018569132270138
GO:0042127	regulation of cell proliferation	13	27.083333333333332	3.2136778551489795E-4	0.01758484351364332	YES	ENSG00000161714, ENSG00000074842, ENSG00000112658, ENSG00000135245, ENSG00000171223, ENSG00000171388, ENSG00000130176, ENSG00000010278, ENSG00000142871, ENSG00000183087, ENSG00000100985, ENSG00000147883, ENSG00000122641	43	1552	16650	3.2433768880364418	0.44377949368033975	0.018328006517646524
GO:0001706	endoderm formation	4	8.333333333333332	3.385067906552683E-4	0.017961375467799235	YES	ENSG00000144810, ENSG00000130635, ENSG00000100985, ENSG00000122641	43	54	16650	28.68217054263566	0.4609136285570522	0.018720451301389836
GO:0071496	cellular response to external stimulus	6	12.5	4.495730575527622E-4	0.02288732481645903	YES	ENSG00000137193, ENSG00000108821, ENSG00000183087, ENSG00000112658, ENSG00000147883, ENSG00000148677	43	257	16650	9.039905890869605	0.5598568729078808	0.02385457897774856
GO:0008283	cell proliferation	14	29.166666666666668	4.574850762855888E-4	0.02288732481645903	YES	ENSG00000074842, ENSG00000112658, ENSG00000135245, ENSG00000171223, ENSG00000171388, ENSG00000130176, ENSG00000010278, ENSG00000142871, ENSG00000144810, ENSG00000137193, ENSG00000183087, ENSG00000100985, ENSG00000147883, ENSG00000122641	43	1861	16650	2.912912537645427	0.5661694686853557	0.02385457897774856
GO:0001890	placenta development	5	10.416666666666668	4.776263436757769E-4	0.02323121466045237	YES	ENSG00000142871, ENSG00000161714, ENSG00000171223, ENSG00000011465, ENSG00000124212	43	145	16650	13.352044907778668	0.5818337964485671	0.0242130021446748
GO:0009790	embryo development	10	20.833333333333336	5.149217426467667E-4	0.02436832355066185	YES	ENSG00000142871, ENSG00000144810, ENSG00000161714, ENSG00000108821, ENSG00000130635, ENSG00000075223, ENSG00000100985, ENSG00000112658, ENSG00000171223, ENSG00000122641	43	954	16650	4.058797718297499	0.6093620893147156	0.025398167035955384
GO:0042493	response to drug	7	14.583333333333334	5.391572670252295E-4	0.024843799330557286	YES	ENSG00000108821, ENSG00000075223, ENSG00000183087, ENSG00000113083, ENSG00000171223, ENSG00000148677, ENSG00000122641	43	411	16650	6.594805635715498	0.6262721285441708	0.02589373716634326
GO:0031669	cellular response to nutrient levels	5	10.416666666666668	6.756880667129664E-4	0.0303366616619078	YES	ENSG00000137193, ENSG00000108821, ENSG00000183087, ENSG00000112658, ENSG00000147883	43	159	16650	12.176393154892496	0.7087424976716421	0.031618736455158045
GO:0030168	platelet activation	5	10.416666666666668	7.080883948573195E-4	0.030996569484879163	YES	ENSG00000010278, ENSG00000108821, ENSG00000183087, ENSG00000112658, ENSG00000164692	43	161	16650	12.025133612595695	0.7254766764719741	0.0323065330153652
GO:1901700	response to oxygen-containing compound	12	25.0	7.846902107959868E-4	0.03351201363667739	YES	ENSG00000010278, ENSG00000206172, ENSG00000137193, ENSG00000108821, ENSG00000183087, ENSG00000112658, ENSG00000164692, ENSG00000171223, ENSG00000126432, ENSG00000011465, ENSG00000148677, ENSG00000122641	43	1466	16650	3.169516799390844	0.7613176738278601	0.034928283773236
GO:0007584	response to nutrient	5	10.416666666666668	8.868049781126983E-4	0.036904140523425395	YES	ENSG00000137193, ENSG00000108821, ENSG00000183087, ENSG00000112658, ENSG00000147883	43	171	16650	11.321909424724604	0.8019304645191034	0.038463767250286315
GO:0007369	gastrulation	5	10.416666666666668	9.062695845272941E-4	0.036904140523425395	YES	ENSG00000144810, ENSG00000130635, ENSG00000100985, ENSG00000112658, ENSG00000122641	43	172	16650	11.256084369929692	0.8088490604379507	0.038463767250286315
GO:0007492	endoderm development	4	8.333333333333332	9.588958791785901E-4	0.037709521812117154	YES	ENSG00000144810, ENSG00000130635, ENSG00000100985, ENSG00000122641	43	77	16650	20.114768951978256	0.82636928157195	0.039303185212515024
GO:0031589	cell-substrate adhesion	6	12.5	9.887421408792901E-4	0.037709521812117154	YES	ENSG00000142871, ENSG00000144810, ENSG00000137809, ENSG00000108821, ENSG00000183087, ENSG00000112658	43	306	16650	7.59233926128591	0.8355826169467446	0.039303185212515024
GO:0010941	regulation of cell death	12	25.0	9.985277097489965E-4	0.037709521812117154	YES	ENSG00000142871, ENSG00000206172, ENSG00000074842, ENSG00000137193, ENSG00000183087, ENSG00000100985, ENSG00000099860, ENSG00000171223, ENSG00000126432, ENSG00000148677, ENSG00000122641, ENSG00000124212	43	1509	16650	3.0791992232650607	0.838495696795353	0.039303185212515024
GO:0022603	regulation of anatomical structure morphogenesis	10	20.833333333333336	0.0010327366355727355	0.037709521812117154	YES	ENSG00000186340, ENSG00000074842, ENSG00000108821, ENSG00000130635, ENSG00000075223, ENSG00000112658, ENSG00000122176, ENSG00000106819, ENSG00000011465, ENSG00000124212	43	1051	16650	3.6841988803575774	0.8482799530589756	0.039303185212515024
GO:0060716	labyrinthine layer blood vessel development	3	6.25	0.0010337276110688883	0.037709521812117154	YES	ENSG00000142871, ENSG00000161714, ENSG00000171223	43	19	16650	61.13831089351285	0.8485543786750097	0.039303185212515024
GO:0040011	locomotion	12	25.0	0.001119491665478319	0.039998428241378295	YES	ENSG00000142871, ENSG00000137809, ENSG00000108821, ENSG00000130635, ENSG00000075223, ENSG00000183087, ENSG00000100985, ENSG00000112658, ENSG00000172020, ENSG00000164692, ENSG00000122176, ENSG00000011465	43	1530	16650	3.0369357045143635	0.8705184326341368	0.04168882440920354
GO:0051128	regulation of cellular component organization	15	31.25	0.0011581612125735768	0.039998428241378295	YES	ENSG00000042493, ENSG00000108821, ENSG00000130635, ENSG00000075223, ENSG00000112658, ENSG00000172020, ENSG00000205542, ENSG00000142871, ENSG00000186340, ENSG00000183087, ENSG00000100985, ENSG00000122176, ENSG00000011465, ENSG00000122641, ENSG00000148677	43	2323	16650	2.500275305589204	0.8793509220359149	0.04168882440920354
GO:0006928	movement of cell or subcellular component	13	27.083333333333332	0.0011978845889054008	0.039998428241378295	YES	ENSG00000137809, ENSG00000108821, ENSG00000130635, ENSG00000075223, ENSG00000112658, ENSG00000172020, ENSG00000010278, ENSG00000142871, ENSG00000183087, ENSG00000100985, ENSG00000164692, ENSG00000122176, ENSG00000011465	43	1795	16650	2.804301353890004	0.8877974762326301	0.04168882440920354
GO:0009719	response to endogenous stimulus	12	25.0	0.0012326930709896941	0.039998428241378295	YES	ENSG00000010278, ENSG00000142871, ENSG00000108821, ENSG00000113083, ENSG00000112658, ENSG00000164692, ENSG00000147883, ENSG00000122176, ENSG00000171223, ENSG00000106819, ENSG00000148677, ENSG00000122641	43	1548	16650	3.001622498647918	0.8947116569478862	0.04168882440920354
GO:0007178	transmembrane receptor protein serine/threonine kinase signaling pathway	6	12.5	0.0012405331155734304	0.039998428241378295	YES	ENSG00000142871, ENSG00000164692, ENSG00000147883, ENSG00000122176, ENSG00000106819, ENSG00000122641	43	322	16650	7.215080167557417	0.896209243685505	0.04168882440920354
GO:0044085	cellular component biogenesis	17	35.41666666666667	0.00124240863712025	0.039998428241378295	YES	ENSG00000042493, ENSG00000206172, ENSG00000108821, ENSG00000112658, ENSG00000172020, ENSG00000205542, ENSG00000010278, ENSG00000142871, ENSG00000186340, ENSG00000139343, ENSG00000116251, ENSG00000113083, ENSG00000183087, ENSG00000164692, ENSG00000122176, ENSG00000186847, ENSG00000148677	43	2914	16650	2.2589423951732615	0.8965643342509056	0.04168882440920354
GO:0031668	cellular response to extracellular stimulus	5	10.416666666666668	0.00126022160216516	0.039998428241378295	YES	ENSG00000137193, ENSG00000108821, ENSG00000183087, ENSG00000112658, ENSG00000147883	43	188	16650	10.298119742701632	0.899876898719095	0.04168882440920354
GO:0010647	positive regulation of cell communication	12	25.0	0.0012792187215974783	0.039998428241378295	YES	ENSG00000142871, ENSG00000074842, ENSG00000108821, ENSG00000183087, ENSG00000100985, ENSG00000147883, ENSG00000099860, ENSG00000171388, ENSG00000011465, ENSG00000148677, ENSG00000122641, ENSG00000124212	43	1555	16650	2.988110371644358	0.9032929194189112	0.04168882440920354
GO:0051094	positive regulation of developmental process	10	20.833333333333336	0.0013268335751878396	0.040278228574448696	YES	ENSG00000186340, ENSG00000142871, ENSG00000074842, ENSG00000108821, ENSG00000183087, ENSG00000112658, ENSG00000011465, ENSG00000148677, ENSG00000122641, ENSG00000124212	43	1089	16650	3.5556409763597925	0.9113517637057262	0.041980449542186674
GO:0023056	positive regulation of signaling	12	25.0	0.0013341731909297682	0.040278228574448696	YES	ENSG00000142871, ENSG00000074842, ENSG00000108821, ENSG00000183087, ENSG00000100985, ENSG00000147883, ENSG00000099860, ENSG00000171388, ENSG00000011465, ENSG00000148677, ENSG00000122641, ENSG00000124212	43	1563	16650	2.9728161406954428	0.9125328326320206	0.041980449542186674
GO:0071295	cellular response to vitamin	3	6.25	0.0015196856446460848	0.04510117904703889	YES	ENSG00000137193, ENSG00000108821, ENSG00000183087	43	23	16650	50.50556117290192	0.9376839216485898	0.04700722544879839
GO:0042325	regulation of phosphorylation	11	22.916666666666664	0.0019995512107291993	0.05746891924078915	NO	ENSG00000142871, ENSG00000074842, ENSG00000137193, ENSG00000183087, ENSG00000100985, ENSG00000147883, ENSG00000099860, ENSG00000171388, ENSG00000106819, ENSG00000011465, ENSG00000122641	43	1393	16650	3.057647039182624	0.9740824307901528	0.059897645696425014
GO:0001503	ossification	6	12.5	0.0020020582945106443	0.05746891924078915	NO	ENSG00000142871, ENSG00000137809, ENSG00000108821, ENSG00000100985, ENSG00000171223, ENSG00000106819	43	359	16650	6.471464662823087	0.9742009805392029	0.059897645696425014
GO:0007167	enzyme linked receptor protein signaling pathway	9	18.75	0.002334501083410827	0.06408252713995793	NO	ENSG00000142871, ENSG00000183087, ENSG00000100985, ENSG00000164692, ENSG00000147883, ENSG00000122176, ENSG00000106819, ENSG00000011465, ENSG00000122641	43	954	16650	3.6529179464677495	0.9859543882080981	0.06679075501451925
GO:0016477	cell migration	10	20.833333333333336	0.0023683521983155985	0.06408252713995793	NO	ENSG00000142871, ENSG00000137809, ENSG00000108821, ENSG00000130635, ENSG00000075223, ENSG00000183087, ENSG00000100985, ENSG00000112658, ENSG00000164692, ENSG00000011465	43	1184	16650	3.270348837209302	0.9867977651138867	0.06679075501451925
GO:0071495	cellular response to endogenous stimulus	10	20.833333333333336	0.0023820541296664904	0.06408252713995793	NO	ENSG00000010278, ENSG00000142871, ENSG00000108821, ENSG00000164692, ENSG00000147883, ENSG00000122176, ENSG00000171223, ENSG00000106819, ENSG00000148677, ENSG00000122641	43	1185	16650	3.2675890491610247	0.9871245736018983	0.06679075501451925
GO:0009967	positive regulation of signal transduction	11	22.916666666666664	0.0024046106480412385	0.06408252713995793	NO	ENSG00000142871, ENSG00000074842, ENSG00000108821, ENSG00000183087, ENSG00000100985, ENSG00000147883, ENSG00000099860, ENSG00000011465, ENSG00000148677, ENSG00000122641, ENSG00000124212	43	1428	16650	2.982704709790893	0.9876450578288468	0.06679075501451925
GO:0060674	placenta blood vessel development	3	6.25	0.0024154464827168608	0.06408252713995793	NO	ENSG00000142871, ENSG00000161714, ENSG00000171223	43	29	16650	40.056134723336	0.9878875604543748	0.06679075501451925
GO:0002576	platelet degranulation	4	8.333333333333332	0.0024689881779450125	0.064525347754951	NO	ENSG00000010278, ENSG00000183087, ENSG00000129009, ENSG00000205542	43	107	16650	14.475114105629212	0.9890177517886743	0.06725228992163654
GO:0007155	cell adhesion	12	25.0	0.0026133376185090715	0.06677171083729512	NO	ENSG00000010278, ENSG00000042493, ENSG00000186340, ENSG00000142871, ENSG00000144810, ENSG00000137809, ENSG00000108821, ENSG00000116251, ENSG00000130635, ENSG00000183087, ENSG00000112658, ENSG00000129009	43	1699	16650	2.734850869868733	0.9915668421622743	0.06959358782299463
GO:0003007	heart morphogenesis	5	10.416666666666668	0.0026312096218008927	0.06677171083729512	NO	ENSG00000142871, ENSG00000130635, ENSG00000075223, ENSG00000112658, ENSG00000148677	43	230	16650	8.417593528816987	0.9918381640538203	0.06959358782299463
GO:0022610	biological adhesion	12	25.0	0.0026873063924608056	0.06722104990284102	NO	ENSG00000010278, ENSG00000042493, ENSG00000186340, ENSG00000142871, ENSG00000144810, ENSG00000137809, ENSG00000108821, ENSG00000116251, ENSG00000130635, ENSG00000183087, ENSG00000112658, ENSG00000129009	43	1705	16650	2.7252267612357635	0.9926344070276079	0.0700619166605853
GO:0043588	skin development	5	10.416666666666668	0.0028870490282809596	0.07021142845166611	NO	ENSG00000108821, ENSG00000130635, ENSG00000112658, ENSG00000164692, ENSG00000122641	43	236	16650	8.203586913677572	0.9948896372149555	0.07317867328628821
GO:0061448	connective tissue development	5	10.416666666666668	0.0028870490282809596	0.07021142845166611	NO	ENSG00000142871, ENSG00000108821, ENSG00000130635, ENSG00000112658, ENSG00000139329	43	236	16650	8.203586913677572	0.9948896372149555	0.07317867328628821
GO:1903510	mucopolysaccharide metabolic process	4	8.333333333333332	0.002954859880639068	0.07087615960272614	NO	ENSG00000137193, ENSG00000122176, ENSG00000139329, ENSG00000011465	43	114	16650	13.586291309669521	0.9954861382540352	0.0738714970159767
GO:0042476	odontogenesis	4	8.333333333333332	0.0030287202376145057	0.07166606940625675	NO	ENSG00000108821, ENSG00000164692, ENSG00000106819, ENSG00000122641	43	115	16650	13.468149646107179	0.9960569544394905	0.07469478964387126
GO:0051241	negative regulation of multicellular organismal process	9	18.75	0.003468551404330013	0.08097911345309138	NO	ENSG00000186340, ENSG00000130635, ENSG00000075223, ENSG00000183087, ENSG00000112658, ENSG00000171388, ENSG00000106819, ENSG00000011465, ENSG00000122641	43	1017	16650	3.4266309940316937	0.9982376549009646	0.08440141750536365
GO:0034097	response to cytokine	8	16.666666666666664	0.003617469963468918	0.08334460402676415	NO	ENSG00000108821, ENSG00000183087, ENSG00000112658, ENSG00000171223, ENSG00000106819, ENSG00000011465, ENSG00000148677, ENSG00000124212	43	802	16650	3.8624369309284923	0.9986583466944842	0.08686687741224704
GO:0022607	cellular component assembly	15	31.25	0.0036777223596904363	0.08363236171192148	NO	ENSG00000042493, ENSG00000206172, ENSG00000108821, ENSG00000112658, ENSG00000172020, ENSG00000205542, ENSG00000010278, ENSG00000186340, ENSG00000139343, ENSG00000113083, ENSG00000183087, ENSG00000164692, ENSG00000122176, ENSG00000186847, ENSG00000148677	43	2618	16650	2.218540693232896	0.9987985376017063	0.08716679618746813
GO:0048608	reproductive structure development	6	12.5	0.0038568627587439995	0.0860029695384485	NO	ENSG00000142871, ENSG00000161714, ENSG00000171223, ENSG00000011465, ENSG00000122641, ENSG00000124212	43	418	16650	5.558028263046623	0.999134655903896	0.08963758961031898
GO:0032964	collagen biosynthetic process	3	6.25	0.003912034287244182	0.0860029695384485	NO	ENSG00000108821, ENSG00000130635, ENSG00000126432	43	37	16650	31.3953488372093	0.9992178499948834	0.08963758961031898
GO:0010942	positive regulation of cell death	7	14.583333333333334	0.0039293189966167225	0.0860029695384485	NO	ENSG00000142871, ENSG00000206172, ENSG00000100985, ENSG00000099860, ENSG00000148677, ENSG00000122641, ENSG00000124212	43	607	16650	4.46534615531972	0.9992422316083903	0.08963758961031898
GO:0045944	positive regulation of transcription from RNA polymerase II promoter	9	18.75	0.003999545925154025	0.08639458641146122	NO	ENSG00000142871, ENSG00000074842, ENSG00000112658, ENSG00000147883, ENSG00000139329, ENSG00000171223, ENSG00000011465, ENSG00000148677, ENSG00000122641	43	1041	16650	3.3476308558407615	0.9993337243179402	0.09004575682519517
GO:0061458	reproductive system development	6	12.5	0.004056631207061309	0.08639458641146122	NO	ENSG00000142871, ENSG00000161714, ENSG00000171223, ENSG00000011465, ENSG00000122641, ENSG00000124212	43	423	16650	5.492330529440871	0.9993998968624579	0.09004575682519517
GO:0009605	response to external stimulus	13	27.083333333333332	0.0040952316802691496	0.08639458641146122	NO	ENSG00000108821, ENSG00000075223, ENSG00000112658, ENSG00000172020, ENSG00000171223, ENSG00000142871, ENSG00000137193, ENSG00000183087, ENSG00000147883, ENSG00000122176, ENSG00000011465, ENSG00000148677, ENSG00000124212	43	2073	16650	2.4282300676471578	0.9994408781851312	0.09004575682519517
GO:0001932	regulation of protein phosphorylation	10	20.833333333333336	0.0044397224012606715	0.0925470705310409	NO	ENSG00000142871, ENSG00000074842, ENSG00000137193, ENSG00000183087, ENSG00000100985, ENSG00000147883, ENSG00000099860, ENSG00000106819, ENSG00000011465, ENSG00000122641	43	1300	16650	2.9785330948121644	0.9997026299417344	0.09645825455119911
GO:0051674	localization of cell	10	20.833333333333336	0.0051588351353154625	0.10503628281322529	NO	ENSG00000142871, ENSG00000137809, ENSG00000108821, ENSG00000130635, ENSG00000075223, ENSG00000183087, ENSG00000100985, ENSG00000112658, ENSG00000164692, ENSG00000011465	43	1330	16650	2.911348137786326	0.9999204593908115	0.10947528048779906
GO:0048870	cell motility	10	20.833333333333336	0.0051588351353154625	0.10503628281322529	NO	ENSG00000142871, ENSG00000137809, ENSG00000108821, ENSG00000130635, ENSG00000075223, ENSG00000183087, ENSG00000100985, ENSG00000112658, ENSG00000164692, ENSG00000011465	43	1330	16650	2.911348137786326	0.9999204593908115	0.10947528048779906
GO:0010557	positive regulation of macromolecule biosynthetic process	11	22.916666666666664	0.005402804757070078	0.10703419533258272	NO	ENSG00000142871, ENSG00000074842, ENSG00000108821, ENSG00000112658, ENSG00000147883, ENSG00000139329, ENSG00000171223, ENSG00000126432, ENSG00000011465, ENSG00000148677, ENSG00000122641	43	1597	16650	2.6670646998004983	0.9999491612226087	0.11155762791659822
GO:0044273	sulfur compound catabolic process	3	6.25	0.005495095995141442	0.10703419533258272	NO	ENSG00000122176, ENSG00000139329, ENSG00000011465	43	44	16650	26.400634249471455	0.9999570814091582	0.11155762791659822
GO:0044092	negative regulation of molecular function	9	18.75	0.005575936069238576	0.10703419533258272	NO	ENSG00000137193, ENSG00000183087, ENSG00000100985, ENSG00000147883, ENSG00000099860, ENSG00000126432, ENSG00000106819, ENSG00000011465, ENSG00000124212	43	1100	16650	3.1680761099365755	0.999962998785671	0.11155762791659822
GO:0045893	positive regulation of transcription, DNA-templated	10	20.833333333333336	0.0056596866979226335	0.10703419533258272	NO	ENSG00000142871, ENSG00000074842, ENSG00000108821, ENSG00000112658, ENSG00000147883, ENSG00000139329, ENSG00000171223, ENSG00000011465, ENSG00000148677, ENSG00000122641	43	1349	16650	2.870343234437223	0.999968270643352	0.11155762791659822
GO:1903508	positive regulation of nucleic acid-templated transcription	10	20.833333333333336	0.0056596866979226335	0.10703419533258272	NO	ENSG00000142871, ENSG00000074842, ENSG00000108821, ENSG00000112658, ENSG00000147883, ENSG00000139329, ENSG00000171223, ENSG00000011465, ENSG00000148677, ENSG00000122641	43	1349	16650	2.870343234437223	0.999968270643352	0.11155762791659822
GO:0009893	positive regulation of metabolic process	16	33.33333333333333	0.005719622246413937	0.10703419533258272	NO	ENSG00000074842, ENSG00000108821, ENSG00000112658, ENSG00000099860, ENSG00000171223, ENSG00000139329, ENSG00000171388, ENSG00000142871, ENSG00000137193, ENSG00000183087, ENSG00000100985, ENSG00000147883, ENSG00000126432, ENSG00000011465, ENSG00000122641, ENSG00000148677	43	3052	16650	2.0299308116675303	0.9999715759947222	0.11155762791659822
GO:0019220	regulation of phosphate metabolic process	11	22.916666666666664	0.005720909276613591	0.10703419533258272	NO	ENSG00000142871, ENSG00000074842, ENSG00000137193, ENSG00000183087, ENSG00000100985, ENSG00000147883, ENSG00000099860, ENSG00000171388, ENSG00000106819, ENSG00000011465, ENSG00000122641	43	1610	16650	2.645529394771053	0.999971643062732	0.11155762791659822
GO:0051174	regulation of phosphorus metabolic process	11	22.916666666666664	0.005745981931046702	0.10703419533258272	NO	ENSG00000142871, ENSG00000074842, ENSG00000137193, ENSG00000183087, ENSG00000100985, ENSG00000147883, ENSG00000099860, ENSG00000171388, ENSG00000106819, ENSG00000011465, ENSG00000122641	43	1611	16650	2.643887228790438	0.9999729185160525	0.11155762791659822
GO:1902680	positive regulation of RNA biosynthetic process	10	20.833333333333336	0.006227319137069153	0.11477932430534829	NO	ENSG00000142871, ENSG00000074842, ENSG00000108821, ENSG00000112658, ENSG00000147883, ENSG00000139329, ENSG00000171223, ENSG00000011465, ENSG00000148677, ENSG00000122641	43	1369	16650	2.828409805153991	0.9999888088953133	0.11963007815948636
GO:0060711	labyrinthine layer development	3	6.25	0.006510697779259925	0.11805100769196727	NO	ENSG00000142871, ENSG00000161714, ENSG00000171223	43	48	16650	24.200581395348838	0.999993349857619	0.1230400280056198
GO:0002521	leukocyte differentiation	6	12.5	0.0065396617624904774	0.11805100769196727	NO	ENSG00000116251, ENSG00000183087, ENSG00000100985, ENSG00000112658, ENSG00000171223, ENSG00000122641	43	474	16650	4.901383573741536	0.9999936944398097	0.1230400280056198
GO:0030334	regulation of cell migration	7	14.583333333333334	0.007037478437462292	0.12465890013602793	NO	ENSG00000142871, ENSG00000108821, ENSG00000075223, ENSG00000183087, ENSG00000100985, ENSG00000112658, ENSG00000011465	43	685	16650	3.956883381429299	0.9999974738240235	0.12992718032452938
GO:0002011	morphogenesis of an epithelial sheet	3	6.25	0.007048104576508717	0.12465890013602793	NO	ENSG00000142871, ENSG00000130635, ENSG00000112658	43	50	16650	23.232558139534884	0.9999975226822156	0.12992718032452938
GO:0042981	regulation of apoptotic process	10	20.833333333333336	0.007194070599995073	0.12594277813014118	NO	ENSG00000142871, ENSG00000074842, ENSG00000137193, ENSG00000183087, ENSG00000100985, ENSG00000099860, ENSG00000126432, ENSG00000148677, ENSG00000122641, ENSG00000124212	43	1400	16650	2.76578073089701	0.9999981056460341	0.13126531701171198
GO:1901701	cellular response to oxygen-containing compound	8	16.666666666666664	0.007264546311333101	0.12594277813014118	NO	ENSG00000137193, ENSG00000108821, ENSG00000183087, ENSG00000112658, ENSG00000164692, ENSG00000126432, ENSG00000148677, ENSG00000122641	43	912	16650	3.3965728274173803	0.999998335835658	0.13126531701171198
GO:0007179	transforming growth factor beta receptor signaling pathway	4	8.333333333333332	0.00746893830693856	0.12747162707953288	NO	ENSG00000164692, ENSG00000147883, ENSG00000122176, ENSG00000106819	43	159	16650	9.741114523913998	0.9999988571336992	0.13285877751007855
GO:0001501	skeletal system development	6	12.5	0.007500962531080327	0.12747162707953288	NO	ENSG00000142871, ENSG00000108821, ENSG00000100985, ENSG00000112658, ENSG00000164692, ENSG00000139329	43	490	16650	4.741338395823446	0.9999989224882523	0.13285877751007855
GO:0043067	regulation of programmed cell death	10	20.833333333333336	0.007632609769265281	0.12747162707953288	NO	ENSG00000142871, ENSG00000074842, ENSG00000137193, ENSG00000183087, ENSG00000100985, ENSG00000099860, ENSG00000126432, ENSG00000148677, ENSG00000122641, ENSG00000124212	43	1413	16650	2.7403347652199677	0.9999991541672151	0.13285877751007855
GO:0051254	positive regulation of RNA metabolic process	10	20.833333333333336	0.007701878855269942	0.12747162707953288	NO	ENSG00000142871, ENSG00000074842, ENSG00000108821, ENSG00000112658, ENSG00000147883, ENSG00000139329, ENSG00000171223, ENSG00000011465, ENSG00000148677, ENSG00000122641	43	1415	16650	2.736461500534144	0.9999992553391706	0.13285877751007855
GO:0031325	positive regulation of cellular metabolic process	15	31.25	0.007716728995105932	0.12747162707953288	NO	ENSG00000074842, ENSG00000108821, ENSG00000112658, ENSG00000099860, ENSG00000171223, ENSG00000139329, ENSG00000171388, ENSG00000142871, ENSG00000137193, ENSG00000183087, ENSG00000100985, ENSG00000147883, ENSG00000011465, ENSG00000122641, ENSG00000148677	43	2839	16650	2.0458399207057845	0.9999992754021654	0.13285877751007855
GO:0030203	glycosaminoglycan metabolic process	4	8.333333333333332	0.007861429843758623	0.12864825847122757	NO	ENSG00000137193, ENSG00000122176, ENSG00000139329, ENSG00000011465	43	162	16650	9.560723514211887	0.999999444724348	0.1340851351856027
GO:0010628	positive regulation of gene expression	11	22.916666666666664	0.008085587728093414	0.1297225709106618	NO	ENSG00000142871, ENSG00000074842, ENSG00000108821, ENSG00000183087, ENSG00000112658, ENSG00000147883, ENSG00000139329, ENSG00000171223, ENSG00000011465, ENSG00000148677, ENSG00000122641	43	1692	16650	2.5173181593270657	0.9999996323657954	0.13520484974983313
GO:0010604	positive regulation of macromolecule metabolic process	15	31.25	0.008137848261936347	0.1297225709106618	NO	ENSG00000074842, ENSG00000108821, ENSG00000112658, ENSG00000099860, ENSG00000171223, ENSG00000139329, ENSG00000142871, ENSG00000137193, ENSG00000183087, ENSG00000100985, ENSG00000147883, ENSG00000126432, ENSG00000011465, ENSG00000122641, ENSG00000148677	43	2856	16650	2.0336623021301543	0.999999666069471	0.13520484974983313
GO:0042327	positive regulation of phosphorylation	8	16.666666666666664	0.008149333409578984	0.1297225709106618	NO	ENSG00000142871, ENSG00000074842, ENSG00000137193, ENSG00000183087, ENSG00000100985, ENSG00000099860, ENSG00000171388, ENSG00000122641	43	932	16650	3.3236849985028445	0.9999996730522129	0.13520484974983313
GO:0050878	regulation of body fluid levels	6	12.5	0.008351930705107204	0.131749825807592	NO	ENSG00000010278, ENSG00000108821, ENSG00000183087, ENSG00000112658, ENSG00000164692, ENSG00000171388	43	503	16650	4.618798834897591	0.9999997748010009	0.1373177796109968
GO:0007507	heart development	6	12.5	0.008907919654540101	0.1392657795991046	NO	ENSG00000142871, ENSG00000130635, ENSG00000075223, ENSG00000113083, ENSG00000112658, ENSG00000148677	43	511	16650	4.546488872707413	0.9999999190791308	0.14515136937085432
GO:0006022	aminoglycan metabolic process	4	8.333333333333332	0.009111349826333695	0.14118560660097612	NO	ENSG00000137193, ENSG00000122176, ENSG00000139329, ENSG00000011465	43	171	16650	9.057527539779683	0.9999999443636725	0.1471523312660088
GO:0045859	regulation of protein kinase activity	7	14.583333333333334	0.009492418811980919	0.14580022227875955	NO	ENSG00000142871, ENSG00000137193, ENSG00000183087, ENSG00000147883, ENSG00000099860, ENSG00000106819, ENSG00000011465	43	730	16650	3.712965912711055	0.999999972426485	0.15196196782337876
GO:2000145	regulation of cell motility	7	14.583333333333334	0.009861061791960148	0.1501453843280193	NO	ENSG00000142871, ENSG00000108821, ENSG00000075223, ENSG00000183087, ENSG00000100985, ENSG00000112658, ENSG00000011465	43	736	16650	3.6826971688574317	0.9999999860216683	0.15649076322023714
GO:0030097	hemopoiesis	7	14.583333333333334	0.010049201376463597	0.15039445820673297	NO	ENSG00000116251, ENSG00000183087, ENSG00000100985, ENSG00000112658, ENSG00000147883, ENSG00000171223, ENSG00000122641	43	739	16650	3.6677471126915697	0.9999999901181361	0.15675036335082107
GO:0051093	negative regulation of developmental process	7	14.583333333333334	0.010049201376463597	0.15039445820673297	NO	ENSG00000186340, ENSG00000130635, ENSG00000075223, ENSG00000183087, ENSG00000106819, ENSG00000011465, ENSG00000122641	43	739	16650	3.6677471126915697	0.9999999901181361	0.15675036335082107
GO:0006027	glycosaminoglycan catabolic process	3	6.25	0.010346496659179484	0.1535314885612142	NO	ENSG00000122176, ENSG00000139329, ENSG00000011465	43	61	16650	19.043080442241706	0.9999999942881255	0.16001996951697084
GO:0009891	positive regulation of biosynthetic process	11	22.916666666666664	0.01057694184461634	0.1545629298550919	NO	ENSG00000142871, ENSG00000074842, ENSG00000108821, ENSG00000112658, ENSG00000147883, ENSG00000139329, ENSG00000171223, ENSG00000126432, ENSG00000011465, ENSG00000148677, ENSG00000122641	43	1760	16650	2.420058139534884	0.9999999962657818	0.16109500113394787
GO:0007596	blood coagulation	5	10.416666666666668	0.010592548019766435	0.1545629298550919	NO	ENSG00000010278, ENSG00000108821, ENSG00000183087, ENSG00000112658, ENSG00000164692	43	342	16650	5.660954712362302	0.9999999963717425	0.16109500113394787
GO:0030099	myeloid cell differentiation	5	10.416666666666668	0.01069818657778333	0.15481425369998852	NO	ENSG00000100985, ENSG00000112658, ENSG00000147883, ENSG00000171223, ENSG00000122641	43	343	16650	5.644450471218388	0.9999999970141402	0.16135694631780642
GO:0051216	cartilage development	4	8.333333333333332	0.010949819345067016	0.15715683338698644	NO	ENSG00000142871, ENSG00000108821, ENSG00000112658, ENSG00000139329	43	183	16650	8.46359130766298	0.9999999981230787	0.16379852708809264
GO:0040012	regulation of locomotion	7	14.583333333333334	0.01200321776755908	0.17087507569915408	NO	ENSG00000142871, ENSG00000108821, ENSG00000075223, ENSG00000183087, ENSG00000100985, ENSG00000112658, ENSG00000011465	43	768	16650	3.529251453488372	0.999999999731563	0.17809652378695384
GO:0050817	coagulation	5	10.416666666666668	0.012365733699847002	0.1732191976674568	NO	ENSG00000010278, ENSG00000108821, ENSG00000183087, ENSG00000112658, ENSG00000164692	43	358	16650	5.407951149798622	0.9999999998626043	0.18053971201776622
GO:0007599	hemostasis	5	10.416666666666668	0.012365733699847002	0.1732191976674568	NO	ENSG00000010278, ENSG00000108821, ENSG00000183087, ENSG00000112658, ENSG00000164692	43	358	16650	5.407951149798622	0.9999999998626043	0.18053971201776622
GO:0048534	hematopoietic or lymphoid organ development	7	14.583333333333334	0.012735775982374065	0.17561147989180576	NO	ENSG00000116251, ENSG00000183087, ENSG00000100985, ENSG00000112658, ENSG00000147883, ENSG00000171223, ENSG00000122641	43	778	16650	3.483888324266157	0.9999999999306647	0.18303309583240746
GO:0006026	aminoglycan catabolic process	3	6.25	0.012737097627789452	0.17561147989180576	NO	ENSG00000122176, ENSG00000139329, ENSG00000011465	43	68	16650	17.082763337893297	0.9999999999308339	0.18303309583240746
GO:0001649	osteoblast differentiation	4	8.333333333333332	0.012988634760587063	0.17768046457646833	NO	ENSG00000142871, ENSG00000137809, ENSG00000108821, ENSG00000171223	43	195	16650	7.942754919499105	0.999999999956556	0.18518951904743272
GO:0045595	regulation of cell differentiation	10	20.833333333333336	0.013300232986962686	0.18053261984629196	NO	ENSG00000142871, ENSG00000108821, ENSG00000130635, ENSG00000075223, ENSG00000183087, ENSG00000112658, ENSG00000122176, ENSG00000171223, ENSG00000148677, ENSG00000122641	43	1544	16650	2.507832268948066	0.9999999999755842	0.188162210862069
GO:0043549	regulation of kinase activity	7	14.583333333333334	0.013499578452138571	0.18182893745918952	NO	ENSG00000142871, ENSG00000137193, ENSG00000183087, ENSG00000147883, ENSG00000099860, ENSG00000106819, ENSG00000011465	43	788	16650	3.4396765435013577	0.999999999983114	0.18951331288579149
GO:0009628	response to abiotic stimulus	8	16.666666666666664	0.013620704131179067	0.182059946058737	NO	ENSG00000010278, ENSG00000108821, ENSG00000112658, ENSG00000171223, ENSG00000186847, ENSG00000011465, ENSG00000148677, ENSG00000124212	43	1029	16650	3.0103735846498068	0.999999999986504	0.1897540842702427
GO:0043281	regulation of cysteine-type endopeptidase activity involved in apoptotic process	4	8.333333333333332	0.013898111358202627	0.18267821395539346	NO	ENSG00000142871, ENSG00000183087, ENSG00000100985, ENSG00000126432	43	200	16650	7.7441860465116275	0.9999999999919227	0.19039848113568994
GO:0048598	embryonic morphogenesis	6	12.5	0.013921893588946561	0.18267821395539346	NO	ENSG00000142871, ENSG00000144810, ENSG00000130635, ENSG00000100985, ENSG00000112658, ENSG00000122641	43	571	16650	4.068749236345864	0.9999999999922705	0.19039848113568994
GO:0043065	positive regulation of apoptotic process	6	12.5	0.014018802102710757	0.18267821395539346	NO	ENSG00000142871, ENSG00000100985, ENSG00000099860, ENSG00000148677, ENSG00000122641, ENSG00000124212	43	572	16650	4.061636038380224	0.9999999999935396	0.19039848113568994
GO:0009612	response to mechanical stimulus	4	8.333333333333332	0.014084271207297612	0.18267821395539346	NO	ENSG00000108821, ENSG00000171223, ENSG00000011465, ENSG00000148677	43	201	16650	7.705657757723013	0.999999999994277	0.19039848113568994
GO:0043009	chordate embryonic development	6	12.5	0.014510231622392681	0.18545558810809915	NO	ENSG00000142871, ENSG00000161714, ENSG00000108821, ENSG00000075223, ENSG00000112658, ENSG00000171223	43	577	16650	4.026439885534642	0.9999999999973991	0.19329323146617988
GO:0043068	positive regulation of programmed cell death	6	12.5	0.014510231622392681	0.18545558810809915	NO	ENSG00000142871, ENSG00000100985, ENSG00000099860, ENSG00000148677, ENSG00000122641, ENSG00000124212	43	577	16650	4.026439885534642	0.9999999999973991	0.19329323146617988
GO:0051270	regulation of cellular component movement	7	14.583333333333334	0.014622662022623037	0.18553826957690533	NO	ENSG00000142871, ENSG00000108821, ENSG00000075223, ENSG00000183087, ENSG00000100985, ENSG00000112658, ENSG00000011465	43	802	16650	3.379632314562431	0.999999999997888	0.19337940718323943
GO:0010562	positive regulation of phosphorus metabolic process	8	16.666666666666664	0.015018517746018149	0.18638559145297035	NO	ENSG00000142871, ENSG00000074842, ENSG00000137193, ENSG00000183087, ENSG00000100985, ENSG00000099860, ENSG00000171388, ENSG00000122641	43	1049	16650	2.952978473407675	0.9999999999989856	0.19426253820769324
GO:0045937	positive regulation of phosphate metabolic process	8	16.666666666666664	0.015018517746018149	0.18638559145297035	NO	ENSG00000142871, ENSG00000074842, ENSG00000137193, ENSG00000183087, ENSG00000100985, ENSG00000099860, ENSG00000171388, ENSG00000122641	43	1049	16650	2.952978473407675	0.9999999999989856	0.19426253820769324
GO:0051248	negative regulation of protein metabolic process	8	16.666666666666664	0.015018517746018149	0.18638559145297035	NO	ENSG00000183087, ENSG00000100985, ENSG00000147883, ENSG00000099860, ENSG00000126432, ENSG00000106819, ENSG00000011465, ENSG00000122641	43	1049	16650	2.952978473407675	0.9999999999989856	0.19426253820769324
GO:0009792	embryo development ending in birth or egg hatching	6	12.5	0.015115222150954762	0.18638559145297035	NO	ENSG00000142871, ENSG00000161714, ENSG00000108821, ENSG00000075223, ENSG00000112658, ENSG00000171223	43	583	16650	3.9850013961466355	0.999999999999152	0.19426253820769324
GO:0090092	regulation of transmembrane receptor protein serine/threonine kinase signaling pathway	4	8.333333333333332	0.016226395475802638	0.19759677985990662	NO	ENSG00000142871, ENSG00000147883, ENSG00000106819, ENSG00000122641	43	212	16650	7.305835892935498	0.999999999999892	0.20594752898019963
GO:0002520	immune system development	7	14.583333333333334	0.01625010639624589	0.19759677985990662	NO	ENSG00000116251, ENSG00000183087, ENSG00000100985, ENSG00000112658, ENSG00000147883, ENSG00000171223, ENSG00000122641	43	821	16650	3.30141914284905	0.9999999999998966	0.20594752898019963
GO:0030335	positive regulation of cell migration	5	10.416666666666668	0.01717006813705342	0.2073433745377968	NO	ENSG00000142871, ENSG00000108821, ENSG00000075223, ENSG00000183087, ENSG00000100985	43	395	16650	4.901383573741536	0.9999999999999812	0.21610603000084477
GO:0044712	single-organism catabolic process	7	14.583333333333334	0.01771573178220944	0.21246744075786803	NO	ENSG00000144810, ENSG00000161714, ENSG00000108821, ENSG00000130635, ENSG00000100985, ENSG00000164692, ENSG00000117984	43	837	16650	3.238309577394349	0.9999999999999932	0.221446647277618
GO:0043086	negative regulation of catalytic activity	7	14.583333333333334	0.017905190048675947	0.21327882840293594	NO	ENSG00000183087, ENSG00000100985, ENSG00000147883, ENSG00000099860, ENSG00000126432, ENSG00000106819, ENSG00000011465	43	839	16650	3.230590126673504	0.9999999999999952	0.22229232543424218
GO:0045597	positive regulation of cell differentiation	7	14.583333333333334	0.01809605467084701	0.21391197980539747	NO	ENSG00000142871, ENSG00000108821, ENSG00000183087, ENSG00000112658, ENSG00000171223, ENSG00000148677, ENSG00000122641	43	841	16650	3.2229073915327824	0.9999999999999967	0.22295223480573978
GO:0072593	reactive oxygen species metabolic process	4	8.333333333333332	0.01832484121691012	0.21391197980539747	NO	ENSG00000142871, ENSG00000206172, ENSG00000126432, ENSG00000124212	43	222	16650	6.976744186046511	0.9999999999999978	0.22295223480573978
GO:0045765	regulation of angiogenesis	4	8.333333333333332	0.01832484121691012	0.21391197980539747	NO	ENSG00000186340, ENSG00000074842, ENSG00000011465, ENSG00000124212	43	222	16650	6.976744186046511	0.9999999999999978	0.22295223480573978
GO:0031667	response to nutrient levels	5	10.416666666666668	0.018493223724329932	0.2144479121940511	NO	ENSG00000137193, ENSG00000108821, ENSG00000183087, ENSG00000112658, ENSG00000147883	43	404	16650	4.792194335712641	0.9999999999999984	0.22351081653577567
GO:2000116	regulation of cysteine-type endopeptidase activity	4	8.333333333333332	0.018761886044568746	0.21613198989499918	NO	ENSG00000142871, ENSG00000183087, ENSG00000100985, ENSG00000126432	43	224	16650	6.914451827242525	0.999999999999999	0.2252660659956445
GO:2000147	positive regulation of cell motility	5	10.416666666666668	0.019255175208838193	0.21991454264555443	NO	ENSG00000142871, ENSG00000108821, ENSG00000075223, ENSG00000183087, ENSG00000100985	43	409	16650	4.733610052879968	0.9999999999999996	0.2292084753444528
GO:0043154	negative regulation of cysteine-type endopeptidase activity involved in apoptotic process	3	6.25	0.019430727892026423	0.21991454264555443	NO	ENSG00000183087, ENSG00000100985, ENSG00000126432	43	85	16650	13.666210670314639	0.9999999999999997	0.2292084753444528
GO:0048729	tissue morphogenesis	6	12.5	0.019467021193638457	0.21991454264555443	NO	ENSG00000142871, ENSG00000130635, ENSG00000075223, ENSG00000112658, ENSG00000148677, ENSG00000122641	43	622	16650	3.7351379645554474	0.9999999999999998	0.2292084753444528
GO:0033273	response to vitamin	3	6.25	0.01986192169873501	0.2214275658272971	NO	ENSG00000137193, ENSG00000108821, ENSG00000183087	43	86	16650	13.50730124391563	0.9999999999999999	0.230785441253465
GO:0007409	axonogenesis	5	10.416666666666668	0.019878672811086386	0.2214275658272971	NO	ENSG00000075223, ENSG00000112658, ENSG00000172020, ENSG00000122176, ENSG00000139329	43	413	16650	4.687763950672898	0.9999999999999999	0.230785441253465
GO:0033993	response to lipid	7	14.583333333333334	0.019980328612628752	0.2214275658272971	NO	ENSG00000137193, ENSG00000108821, ENSG00000113083, ENSG00000171223, ENSG00000011465, ENSG00000148677, ENSG00000122641	43	860	16650	3.151703623580314	0.9999999999999999	0.230785441253465
GO:0045935	positive regulation of nucleobase-containing compound metabolic process	10	20.833333333333336	0.02042887138671786	0.2249634642542478	NO	ENSG00000142871, ENSG00000074842, ENSG00000108821, ENSG00000112658, ENSG00000147883, ENSG00000139329, ENSG00000171223, ENSG00000011465, ENSG00000148677, ENSG00000122641	43	1658	16650	2.3353998933991638	1.0	0.23447077228098356
GO:0022617	extracellular matrix disassembly	3	6.25	0.020736345337238702	0.2249634642542478	NO	ENSG00000042493, ENSG00000100985, ENSG00000011465	43	88	16650	13.200317124735728	1.0	0.23447077228098356
GO:0031399	regulation of protein modification process	10	20.833333333333336	0.02086941706716844	0.2249634642542478	NO	ENSG00000142871, ENSG00000074842, ENSG00000137193, ENSG00000183087, ENSG00000100985, ENSG00000147883, ENSG00000099860, ENSG00000106819, ENSG00000011465, ENSG00000122641	43	1664	16650	2.3269789803220036	1.0	0.23447077228098356
GO:0051272	positive regulation of cellular component movement	5	10.416666666666668	0.020999818697963607	0.2249634642542478	NO	ENSG00000142871, ENSG00000108821, ENSG00000075223, ENSG00000183087, ENSG00000100985	43	420	16650	4.6096345514950166	1.0	0.23447077228098356
GO:0003006	developmental process involved in reproduction	6	12.5	0.021212733430608487	0.2249634642542478	NO	ENSG00000142871, ENSG00000161714, ENSG00000171223, ENSG00000011465, ENSG00000122641, ENSG00000124212	43	636	16650	3.652917946467749	1.0	0.23447077228098356
GO:0090287	regulation of cellular response to growth factor stimulus	4	8.333333333333332	0.021269429937035938	0.2249634642542478	NO	ENSG00000142871, ENSG00000147883, ENSG00000106819, ENSG00000011465	43	235	16650	6.590796635329045	1.0	0.23447077228098356
GO:0008219	cell death	11	22.916666666666664	0.02128095042113815	0.2249634642542478	NO	ENSG00000142871, ENSG00000206172, ENSG00000074842, ENSG00000137193, ENSG00000183087, ENSG00000100985, ENSG00000099860, ENSG00000126432, ENSG00000148677, ENSG00000122641, ENSG00000124212	43	1958	16650	2.17533315913248	1.0	0.23447077228098356
GO:0040017	positive regulation of locomotion	5	10.416666666666668	0.02132720449240727	0.2249634642542478	NO	ENSG00000142871, ENSG00000108821, ENSG00000075223, ENSG00000183087, ENSG00000100985	43	422	16650	4.5877879422462255	1.0	0.23447077228098356
GO:0071822	protein complex subunit organization	10	20.833333333333336	0.02161916994616632	0.22529103419629326	NO	ENSG00000042493, ENSG00000206172, ENSG00000108821, ENSG00000130635, ENSG00000113083, ENSG00000112658, ENSG00000164692, ENSG00000122176, ENSG00000205542, ENSG00000139329	43	1674	16650	2.313078269567392	1.0	0.23481218584136793
GO:0001892	embryonic placenta development	3	6.25	0.021626670803133134	0.22529103419629326	NO	ENSG00000142871, ENSG00000161714, ENSG00000171223	43	90	16650	12.906976744186046	1.0	0.23481218584136793
GO:0006469	negative regulation of protein kinase activity	4	8.333333333333332	0.02174425172996777	0.22529103419629326	NO	ENSG00000147883, ENSG00000099860, ENSG00000106819, ENSG00000011465	43	237	16650	6.535178098322048	1.0	0.23481218584136793
GO:0042326	negative regulation of phosphorylation	5	10.416666666666668	0.02232830076887194	0.229981497919381	NO	ENSG00000147883, ENSG00000099860, ENSG00000106819, ENSG00000011465, ENSG00000122641	43	428	16650	4.5234731580091285	1.0	0.23970087590112524
GO:0001934	positive regulation of protein phosphorylation	7	14.583333333333334	0.02322457641403467	0.23751441568785553	NO	ENSG00000142871, ENSG00000074842, ENSG00000137193, ENSG00000183087, ENSG00000100985, ENSG00000099860, ENSG00000122641	43	890	16650	3.0454664227854717	1.0	0.24755214656215668
GO:0040008	regulation of growth	6	12.5	0.023330942032159425	0.23751441568785553	NO	ENSG00000142871, ENSG00000075223, ENSG00000183087, ENSG00000112658, ENSG00000172020, ENSG00000122641	43	652	16650	3.5632757882722217	1.0	0.24755214656215668
GO:0009991	response to extracellular stimulus	5	10.416666666666668	0.023532360887455507	0.23763041802271379	NO	ENSG00000137193, ENSG00000108821, ENSG00000183087, ENSG00000112658, ENSG00000147883	43	435	16650	4.450681635926223	1.0	0.24767305133720885
GO:1901342	regulation of vasculature development	4	8.333333333333332	0.023701796393523555	0.23763041802271379	NO	ENSG00000186340, ENSG00000074842, ENSG00000011465, ENSG00000124212	43	245	16650	6.321784527764594	1.0	0.24767305133720885
GO:0032774	RNA biosynthetic process	17	35.41666666666667	0.02374947067617071	0.23763041802271379	NO	ENSG00000074842, ENSG00000108821, ENSG00000112658, ENSG00000171223, ENSG00000139329, ENSG00000154978, ENSG00000142871, ENSG00000137193, ENSG00000139343, ENSG00000116251, ENSG00000183087, ENSG00000147883, ENSG00000126432, ENSG00000011465, ENSG00000122641, ENSG00000148677, ENSG00000124212	43	3905	16650	1.685674299496769	1.0	0.24767305133720885
GO:0014070	response to organic cyclic compound	7	14.583333333333334	0.02509401998697093	0.2496569829385574	NO	ENSG00000137193, ENSG00000108821, ENSG00000113083, ENSG00000139329, ENSG00000171223, ENSG00000148677, ENSG00000122641	43	906	16650	2.991683351301402	1.0	0.2602078777058065
GO:0061564	axon development	5	10.416666666666668	0.025320476491359857	0.250381285269829	NO	ENSG00000075223, ENSG00000112658, ENSG00000172020, ENSG00000122176, ENSG00000139329	43	445	16650	4.35066631826496	1.0	0.2609627901870005
GO:0001775	cell activation	7	14.583333333333334	0.025576864427159323	0.250381285269829	NO	ENSG00000010278, ENSG00000108821, ENSG00000116251, ENSG00000183087, ENSG00000112658, ENSG00000164692, ENSG00000122641	43	910	16650	2.978533094812165	1.0	0.2609627901870005
GO:0006351	transcription, DNA-templated	16	33.33333333333333	0.02585133197065629	0.250381285269829	NO	ENSG00000074842, ENSG00000108821, ENSG00000112658, ENSG00000171223, ENSG00000139329, ENSG00000154978, ENSG00000142871, ENSG00000137193, ENSG00000139343, ENSG00000183087, ENSG00000147883, ENSG00000126432, ENSG00000011465, ENSG00000122641, ENSG00000148677, ENSG00000124212	43	3605	16650	1.7185433667709575	1.0	0.2609627901870005
GO:0033673	negative regulation of kinase activity	4	8.333333333333332	0.026015495574366422	0.250381285269829	NO	ENSG00000147883, ENSG00000099860, ENSG00000106819, ENSG00000011465	43	254	16650	6.097784288591833	1.0	0.2609627901870005
GO:0031328	positive regulation of cellular biosynthetic process	10	20.833333333333336	0.026101065572442732	0.250381285269829	NO	ENSG00000142871, ENSG00000074842, ENSG00000108821, ENSG00000112658, ENSG00000147883, ENSG00000139329, ENSG00000171223, ENSG00000011465, ENSG00000148677, ENSG00000122641	43	1729	16650	2.239498567527943	1.0	0.2609627901870005
GO:0022008	neurogenesis	9	18.75	0.026254345237616983	0.250381285269829	NO	ENSG00000010278, ENSG00000075223, ENSG00000183087, ENSG00000112658, ENSG00000172020, ENSG00000122176, ENSG00000139329, ENSG00000148677, ENSG00000122641	43	1447	16650	2.4083508783208245	1.0	0.2609627901870005
GO:0090100	positive regulation of transmembrane receptor protein serine/threonine kinase signaling pathway	3	6.25	0.026310768983237313	0.250381285269829	NO	ENSG00000142871, ENSG00000147883, ENSG00000122641	43	100	16650	11.616279069767442	1.0	0.2609627901870005
GO:2000117	negative regulation of cysteine-type endopeptidase activity	3	6.25	0.026310768983237313	0.250381285269829	NO	ENSG00000183087, ENSG00000100985, ENSG00000126432	43	100	16650	11.616279069767442	1.0	0.2609627901870005
GO:0048584	positive regulation of response to stimulus	11	22.916666666666664	0.026706501332170125	0.25277342612232373	NO	ENSG00000142871, ENSG00000074842, ENSG00000108821, ENSG00000183087, ENSG00000100985, ENSG00000147883, ENSG00000099860, ENSG00000011465, ENSG00000148677, ENSG00000122641, ENSG00000124212	43	2030	16650	2.0981784855080767	1.0	0.2634560266551918
GO:0051130	positive regulation of cellular component organization	8	16.666666666666664	0.027169469764781195	0.2557728040759778	NO	ENSG00000042493, ENSG00000186340, ENSG00000108821, ENSG00000183087, ENSG00000100985, ENSG00000112658, ENSG00000011465, ENSG00000148677	43	1183	16650	2.618490632801903	1.0	0.2665821630146542
GO:0031324	negative regulation of cellular metabolic process	12	25.0	0.027638918192058153	0.2580347882770999	NO	ENSG00000183087, ENSG00000100985, ENSG00000112658, ENSG00000147883, ENSG00000099860, ENSG00000171223, ENSG00000126432, ENSG00000106819, ENSG00000011465, ENSG00000148677, ENSG00000122641, ENSG00000124212	43	2345	16650	1.9814548519859176	1.0	0.2689397422077141
GO:0006915	apoptotic process	10	20.833333333333336	0.02770447755345219	0.2580347882770999	NO	ENSG00000142871, ENSG00000074842, ENSG00000137193, ENSG00000183087, ENSG00000100985, ENSG00000099860, ENSG00000126432, ENSG00000148677, ENSG00000122641, ENSG00000124212	43	1747	16650	2.2164241690073347	1.0	0.2689397422077141
GO:0007166	cell surface receptor signaling pathway	13	27.083333333333332	0.028557216355397357	0.26456976634021573	NO	ENSG00000137809, ENSG00000108821, ENSG00000075223, ENSG00000106819, ENSG00000010278, ENSG00000142871, ENSG00000183087, ENSG00000100985, ENSG00000164692, ENSG00000147883, ENSG00000122176, ENSG00000011465, ENSG00000122641	43	2669	16650	1.8859951031219775	1.0	0.2757508986698422
GO:0048675	axon extension	3	6.25	0.02930108866821753	0.27003266451604685	NO	ENSG00000075223, ENSG00000112658, ENSG00000122176	43	106	16650	10.958753839403247	1.0	0.2814446674710368
GO:0051173	positive regulation of nitrogen compound metabolic process	10	20.833333333333336	0.029568174822036414	0.271067403735004	NO	ENSG00000142871, ENSG00000074842, ENSG00000108821, ENSG00000112658, ENSG00000147883, ENSG00000139329, ENSG00000171223, ENSG00000011465, ENSG00000148677, ENSG00000122641	43	1767	16650	2.1913373080112133	1.0	0.28252313638856785
GO:0042340	keratan sulfate catabolic process	2	4.166666666666666	0.02986354528674545	0.2716565352830315	NO	ENSG00000122176, ENSG00000139329	43	12	16650	64.53488372093022	1.0	0.2831371655576999
GO:0010035	response to inorganic substance	5	10.416666666666668	0.029942724905554018	0.2716565352830315	NO	ENSG00000010278, ENSG00000206172, ENSG00000108821, ENSG00000171223, ENSG00000186847	43	469	16650	4.128030941637328	1.0	0.2831371655576999
GO:0010646	regulation of cell communication	14	29.166666666666668	0.030868575941707114	0.2786127653295317	NO	ENSG00000074842, ENSG00000108821, ENSG00000112658, ENSG00000099860, ENSG00000171388, ENSG00000106819, ENSG00000142871, ENSG00000183087, ENSG00000100985, ENSG00000147883, ENSG00000011465, ENSG00000122641, ENSG00000148677, ENSG00000124212	43	3020	16650	1.795010010780841	1.0	0.29038737677121385
GO:0051338	regulation of transferase activity	7	14.583333333333334	0.03144746543381108	0.2812855632395521	NO	ENSG00000142871, ENSG00000137193, ENSG00000183087, ENSG00000147883, ENSG00000099860, ENSG00000106819, ENSG00000011465	43	955	16650	2.838183367831487	1.0	0.2931731313033596
GO:0071345	cellular response to cytokine stimulus	6	12.5	0.03148599108792245	0.2812855632395521	NO	ENSG00000108821, ENSG00000183087, ENSG00000106819, ENSG00000011465, ENSG00000148677, ENSG00000124212	43	706	16650	3.2907306146649975	1.0	0.2931731313033596
GO:0061029	eyelid development in camera-type eye	2	4.166666666666666	0.032312501356022	0.286676756284543	NO	ENSG00000112658, ENSG00000122641	43	13	16650	59.570661896243294	1.0	0.29879216460267904
GO:0006024	glycosaminoglycan biosynthetic process	3	6.25	0.03242082075842062	0.286676756284543	NO	ENSG00000122176, ENSG00000139329, ENSG00000011465	43	112	16650	10.371677740863786	1.0	0.29879216460267904
GO:0044702	single organism reproductive process	8	16.666666666666664	0.032827800118381094	0.286676756284543	NO	ENSG00000010278, ENSG00000142871, ENSG00000161714, ENSG00000100985, ENSG00000171223, ENSG00000011465, ENSG00000122641, ENSG00000124212	43	1231	16650	2.516388642245858	1.0	0.29879216460267904
GO:0006023	aminoglycan biosynthetic process	3	6.25	0.03295304953241707	0.286676756284543	NO	ENSG00000122176, ENSG00000139329, ENSG00000011465	43	113	16650	10.279892982095081	1.0	0.29879216460267904
GO:0032940	secretion by cell	7	14.583333333333334	0.03300788669231772	0.286676756284543	NO	ENSG00000010278, ENSG00000183087, ENSG00000129009, ENSG00000205542, ENSG00000171388, ENSG00000148677, ENSG00000122641	43	966	16650	2.8058645096056627	1.0	0.29879216460267904
GO:0090066	regulation of anatomical structure size	5	10.416666666666668	0.033071790273830774	0.286676756284543	NO	ENSG00000042493, ENSG00000075223, ENSG00000112658, ENSG00000205542, ENSG00000171388	43	484	16650	4.000096098404766	1.0	0.29879216460267904
GO:0070208	protein heterotrimerization	2	4.166666666666666	0.03475542225244114	0.29843802136025427	NO	ENSG00000108821, ENSG00000164692	43	14	16650	55.3156146179402	1.0	0.3110504791447539
GO:0023051	regulation of signaling	14	29.166666666666668	0.03484529186773149	0.29843802136025427	NO	ENSG00000074842, ENSG00000108821, ENSG00000112658, ENSG00000099860, ENSG00000171388, ENSG00000106819, ENSG00000142871, ENSG00000183087, ENSG00000100985, ENSG00000147883, ENSG00000011465, ENSG00000122641, ENSG00000148677, ENSG00000124212	43	3070	16650	1.7657753200515112	1.0	0.3110504791447539
GO:0006366	transcription from RNA polymerase II promoter	10	20.833333333333336	0.03493991683543811	0.29843802136025427	NO	ENSG00000142871, ENSG00000074842, ENSG00000139343, ENSG00000112658, ENSG00000147883, ENSG00000139329, ENSG00000171223, ENSG00000011465, ENSG00000148677, ENSG00000122641	43	1820	16650	2.127523639151546	1.0	0.3110504791447539
GO:0003206	cardiac chamber morphogenesis	3	6.25	0.03566559430602831	0.30152328992934185	NO	ENSG00000142871, ENSG00000075223, ENSG00000112658	43	118	16650	9.844304296413085	1.0	0.31426613599146147
GO:0048667	cell morphogenesis involved in neuron differentiation	5	10.416666666666668	0.035709429837313136	0.30152328992934185	NO	ENSG00000075223, ENSG00000112658, ENSG00000172020, ENSG00000122176, ENSG00000139329	43	496	16650	3.9033195798949736	1.0	0.31426613599146147
GO:0045055	regulated exocytosis	4	8.333333333333332	0.03581772947190355	0.30152328992934185	NO	ENSG00000010278, ENSG00000183087, ENSG00000129009, ENSG00000205542	43	288	16650	5.377906976744186	1.0	0.31426613599146147
GO:0032269	negative regulation of cellular protein metabolic process	7	14.583333333333334	0.036897566740912456	0.3086089567129149	NO	ENSG00000183087, ENSG00000100985, ENSG00000147883, ENSG00000099860, ENSG00000126432, ENSG00000106819, ENSG00000011465	43	992	16650	2.7323237059264818	1.0	0.32165125414110196
GO:0001829	trophectodermal cell differentiation	2	4.166666666666666	0.037192322482844195	0.3086089567129149	NO	ENSG00000112658, ENSG00000171223	43	15	16650	51.627906976744185	1.0	0.32165125414110196
GO:0051291	protein heterooligomerization	3	6.25	0.037333532201856666	0.3086089567129149	NO	ENSG00000206172, ENSG00000108821, ENSG00000164692	43	121	16650	9.600230636171439	1.0	0.32165125414110196
GO:0044057	regulation of system process	5	10.416666666666668	0.03753456755527148	0.3086089567129149	NO	ENSG00000183087, ENSG00000112658, ENSG00000171388, ENSG00000130176, ENSG00000122641	43	504	16650	3.8413621262458473	1.0	0.32165125414110196
GO:0097659	nucleic acid-templated transcription	16	33.33333333333333	0.03754066692167382	0.3086089567129149	NO	ENSG00000074842, ENSG00000108821, ENSG00000112658, ENSG00000171223, ENSG00000139329, ENSG00000154978, ENSG00000142871, ENSG00000137193, ENSG00000139343, ENSG00000183087, ENSG00000147883, ENSG00000126432, ENSG00000011465, ENSG00000122641, ENSG00000148677, ENSG00000124212	43	3771	16650	1.6428928234445246	1.0	0.32165125414110196
GO:0006468	protein phosphorylation	10	20.833333333333336	0.03849911327939065	0.3135439411730839	NO	ENSG00000142871, ENSG00000074842, ENSG00000137193, ENSG00000183087, ENSG00000100985, ENSG00000147883, ENSG00000099860, ENSG00000106819, ENSG00000011465, ENSG00000122641	43	1852	16650	2.090762971520418	1.0	0.3267947987669207
GO:0012501	programmed cell death	10	20.833333333333336	0.03849911327939065	0.3135439411730839	NO	ENSG00000142871, ENSG00000074842, ENSG00000137193, ENSG00000183087, ENSG00000100985, ENSG00000099860, ENSG00000126432, ENSG00000148677, ENSG00000122641, ENSG00000124212	43	1852	16650	2.090762971520418	1.0	0.3267947987669207
GO:0000904	cell morphogenesis involved in differentiation	6	12.5	0.03990075340309267	0.3234547185593299	NO	ENSG00000108821, ENSG00000075223, ENSG00000112658, ENSG00000172020, ENSG00000122176, ENSG00000139329	43	753	16650	3.0853330862596127	1.0	0.33712442111409313
GO:0030098	lymphocyte differentiation	4	8.333333333333332	0.043044996734622906	0.34733543448075904	NO	ENSG00000116251, ENSG00000183087, ENSG00000112658, ENSG00000122641	43	310	16650	4.996249062265567	1.0	0.36201437345938625
GO:0009892	negative regulation of metabolic process	12	25.0	0.04424542431885609	0.35525740633953207	NO	ENSG00000183087, ENSG00000100985, ENSG00000112658, ENSG00000147883, ENSG00000099860, ENSG00000171223, ENSG00000126432, ENSG00000106819, ENSG00000011465, ENSG00000148677, ENSG00000122641, ENSG00000124212	43	2522	16650	1.8423916050384523	1.0	0.37027114024537183
GO:0070482	response to oxygen levels	4	8.333333333333332	0.04443253682944462	0.35525740633953207	NO	ENSG00000108821, ENSG00000112658, ENSG00000148677, ENSG00000124212	43	314	16650	4.932602577395942	1.0	0.37027114024537183
GO:0031214	biomineral tissue development	3	6.25	0.04489743238266571	0.3573427459183985	NO	ENSG00000108821, ENSG00000183087, ENSG00000106819	43	134	16650	8.668864977438389	1.0	0.3724446095380224
GO:0032989	cellular component morphogenesis	8	16.666666666666664	0.04550231518079487	0.36051834335552857	NO	ENSG00000010278, ENSG00000108821, ENSG00000075223, ENSG00000112658, ENSG00000172020, ENSG00000122176, ENSG00000139329, ENSG00000148677	43	1321	16650	2.34494656972343	1.0	0.37575441269208437
GO:0001667	ameboidal-type cell migration	4	8.333333333333332	0.046555771684223354	0.36612808371111105	NO	ENSG00000075223, ENSG00000100985, ENSG00000112658, ENSG00000011465	43	320	16650	4.840116279069767	1.0	0.3816012294533282
GO:0043433	negative regulation of sequence-specific DNA binding transcription factor activity	3	6.25	0.04671765522351799	0.36612808371111105	NO	ENSG00000137193, ENSG00000183087, ENSG00000124212	43	137	16650	8.479035817348498	1.0	0.3816012294533282
GO:0016310	phosphorylation	11	22.916666666666664	0.04690856629190457	0.36612808371111105	NO	ENSG00000142871, ENSG00000074842, ENSG00000137193, ENSG00000183087, ENSG00000100985, ENSG00000147883, ENSG00000099860, ENSG00000171388, ENSG00000106819, ENSG00000011465, ENSG00000122641	43	2229	16650	1.9108579298256598	1.0	0.3816012294533282
GO:0048812	neuron projection morphogenesis	5	10.416666666666668	0.04720028758234722	0.36612808371111105	NO	ENSG00000075223, ENSG00000112658, ENSG00000172020, ENSG00000122176, ENSG00000139329	43	543	16650	3.56546318900167	1.0	0.3816012294533282
GO:0010563	negative regulation of phosphorus metabolic process	5	10.416666666666668	0.04746492004707151	0.36612808371111105	NO	ENSG00000147883, ENSG00000099860, ENSG00000106819, ENSG00000011465, ENSG00000122641	43	544	16650	3.55890902872777	1.0	0.3816012294533282
GO:0045936	negative regulation of phosphate metabolic process	5	10.416666666666668	0.04746492004707151	0.36612808371111105	NO	ENSG00000147883, ENSG00000099860, ENSG00000106819, ENSG00000011465, ENSG00000122641	43	544	16650	3.55890902872777	1.0	0.3816012294533282
GO:0060429	epithelium development	7	14.583333333333334	0.0484487200680081	0.3720776703468517	NO	ENSG00000142871, ENSG00000149591, ENSG00000130635, ENSG00000075223, ENSG00000112658, ENSG00000186847, ENSG00000122641	43	1060	16650	2.5570425625274247	1.0	0.387802254930328
GO:1990138	neuron projection extension	3	6.25	0.049186473801966196	0.3732801557349839	NO	ENSG00000075223, ENSG00000112658, ENSG00000122176	43	141	16650	8.238495794161306	1.0	0.389055559232636
GO:0046697	decidualization	2	4.166666666666666	0.049287019208171946	0.3732801557349839	NO	ENSG00000171223, ENSG00000124212	43	20	16650	38.72093023255814	1.0	0.389055559232636
GO:0070168	negative regulation of biomineral tissue development	2	4.166666666666666	0.049287019208171946	0.3732801557349839	NO	ENSG00000183087, ENSG00000106819	43	20	16650	38.72093023255814	1.0	0.389055559232636
GO:0006935	chemotaxis	5	10.416666666666668	0.04961219854382295	0.3732801557349839	NO	ENSG00000142871, ENSG00000075223, ENSG00000183087, ENSG00000172020, ENSG00000122176	43	552	16650	3.507330637007078	1.0	0.389055559232636
GO:0042330	taxis	5	10.416666666666668	0.04988438403311607	0.3732801557349839	NO	ENSG00000142871, ENSG00000075223, ENSG00000183087, ENSG00000172020, ENSG00000122176	43	553	16650	3.50098826695824	1.0	0.389055559232636
GO:0030036	actin cytoskeleton organization	5	10.416666666666668	0.04988438403311607	0.3732801557349839	NO	ENSG00000042493, ENSG00000112658, ENSG00000205542, ENSG00000130176, ENSG00000148677	43	553	16650	3.50098826695824	1.0	0.389055559232636
GO:0001701	in utero embryonic development	4	8.333333333333332	0.05057793421370475	0.3768594162050937	NO	ENSG00000142871, ENSG00000161714, ENSG00000112658, ENSG00000171223	43	331	16650	4.6792664933605	1.0	0.3927860848511114
GO:0044087	regulation of cellular component biogenesis	6	12.5	0.051141067722202206	0.3794407185660003	NO	ENSG00000042493, ENSG00000186340, ENSG00000142871, ENSG00000112658, ENSG00000172020, ENSG00000205542	43	807	16650	2.878879571193914	1.0	0.3954764770890637
GO:0048699	generation of neurons	8	16.666666666666664	0.05136504836330158	0.37949451343519436	NO	ENSG00000075223, ENSG00000183087, ENSG00000112658, ENSG00000172020, ENSG00000122176, ENSG00000139329, ENSG00000148677, ENSG00000122641	43	1357	16650	2.2827372281537595	1.0	0.3955325454136092
GO:0001654	eye development	4	8.333333333333332	0.05170373805799949	0.38039178714099625	NO	ENSG00000144810, ENSG00000130635, ENSG00000112658, ENSG00000122641	43	334	16650	4.637237153599777	1.0	0.3964677393102902
GO:0031032	actomyosin structure organization	3	6.25	0.05297704694956824	0.3852262154651746	NO	ENSG00000112658, ENSG00000130176, ENSG00000148677	43	147	16650	7.902230659705743	1.0	0.401506478140459
GO:0031175	neuron projection development	6	12.5	0.053410286857260396	0.3852262154651746	NO	ENSG00000075223, ENSG00000112658, ENSG00000172020, ENSG00000122176, ENSG00000139329, ENSG00000148677	43	817	16650	2.8436423671401325	1.0	0.401506478140459
GO:0010769	regulation of cell morphogenesis involved in differentiation	4	8.333333333333332	0.053607315323781275	0.3852262154651746	NO	ENSG00000108821, ENSG00000075223, ENSG00000112658, ENSG00000122176	43	339	16650	4.568841325375591	1.0	0.401506478140459
GO:0043066	negative regulation of apoptotic process	6	12.5	0.053640454170845855	0.3852262154651746	NO	ENSG00000142871, ENSG00000074842, ENSG00000137193, ENSG00000183087, ENSG00000100985, ENSG00000126432	43	818	16650	2.8401660317279807	1.0	0.401506478140459
GO:0006355	regulation of transcription, DNA-templated	15	31.25	0.05392908732341446	0.3852262154651746	NO	ENSG00000074842, ENSG00000108821, ENSG00000112658, ENSG00000171223, ENSG00000139329, ENSG00000154978, ENSG00000142871, ENSG00000137193, ENSG00000183087, ENSG00000147883, ENSG00000126432, ENSG00000011465, ENSG00000122641, ENSG00000148677, ENSG00000124212	43	3603	16650	1.6120287357434695	1.0	0.401506478140459
GO:1904705	regulation of vascular smooth muscle cell proliferation	2	4.166666666666666	0.054083257343520916	0.3852262154651746	NO	ENSG00000100985, ENSG00000130176	43	22	16650	35.20084566596194	1.0	0.401506478140459
GO:1990874	vascular smooth muscle cell proliferation	2	4.166666666666666	0.054083257343520916	0.3852262154651746	NO	ENSG00000100985, ENSG00000130176	43	22	16650	35.20084566596194	1.0	0.401506478140459
GO:0022414	reproductive process	8	16.666666666666664	0.054120873217837207	0.3852262154651746	NO	ENSG00000010278, ENSG00000142871, ENSG00000161714, ENSG00000100985, ENSG00000171223, ENSG00000011465, ENSG00000122641, ENSG00000124212	43	1373	16650	2.2561357746574298	1.0	0.401506478140459
GO:0000003	reproduction	8	16.666666666666664	0.05447191254415675	0.3861551371045282	NO	ENSG00000010278, ENSG00000142871, ENSG00000161714, ENSG00000100985, ENSG00000171223, ENSG00000011465, ENSG00000122641, ENSG00000124212	43	1375	16650	2.2528541226215646	1.0	0.40247465746188693
GO:0031344	regulation of cell projection organization	5	10.416666666666668	0.055215031636646185	0.38930459080835234	NO	ENSG00000075223, ENSG00000112658, ENSG00000172020, ENSG00000122176, ENSG00000148677	43	572	16650	3.384696698650187	1.0	0.4057572120075631
GO:0046903	secretion	7	14.583333333333334	0.0557976555009193	0.38930459080835234	NO	ENSG00000010278, ENSG00000183087, ENSG00000129009, ENSG00000205542, ENSG00000171388, ENSG00000148677, ENSG00000122641	43	1098	16650	2.4685474647350363	1.0	0.4057572120075631
GO:0043069	negative regulation of programmed cell death	6	12.5	0.05621128551043395	0.38930459080835234	NO	ENSG00000142871, ENSG00000074842, ENSG00000137193, ENSG00000183087, ENSG00000100985, ENSG00000126432	43	829	16650	2.802479872078997	1.0	0.4057572120075631
GO:1903506	regulation of nucleic acid-templated transcription	15	31.25	0.056380515866373916	0.38930459080835234	NO	ENSG00000074842, ENSG00000108821, ENSG00000112658, ENSG00000171223, ENSG00000139329, ENSG00000154978, ENSG00000142871, ENSG00000137193, ENSG00000183087, ENSG00000147883, ENSG00000126432, ENSG00000011465, ENSG00000122641, ENSG00000148677, ENSG00000124212	43	3625	16650	1.6022453889334403	1.0	0.4057572120075631
GO:0034505	tooth mineralization	2	4.166666666666666	0.05647251060269645	0.38930459080835234	NO	ENSG00000108821, ENSG00000106819	43	23	16650	33.67037411526795	1.0	0.4057572120075631
GO:0042744	hydrogen peroxide catabolic process	2	4.166666666666666	0.05647251060269645	0.38930459080835234	NO	ENSG00000206172, ENSG00000126432	43	23	16650	33.67037411526795	1.0	0.4057572120075631
GO:0033687	osteoblast proliferation	2	4.166666666666666	0.05647251060269645	0.38930459080835234	NO	ENSG00000142871, ENSG00000171223	43	23	16650	33.67037411526795	1.0	0.4057572120075631
GO:0014706	striated muscle tissue development	4	8.333333333333332	0.05791391323831577	0.39767553756976826	NO	ENSG00000075223, ENSG00000112658, ENSG00000011465, ENSG00000148677	43	350	16650	4.425249169435215	1.0	0.41448192807814227
GO:0003205	cardiac chamber development	3	6.25	0.058188251248982095	0.39799854662877987	NO	ENSG00000142871, ENSG00000075223, ENSG00000112658	43	155	16650	7.4943735933983495	1.0	0.41481858800543875
GO:2001141	regulation of RNA biosynthetic process	15	31.25	0.05856114314839997	0.3989905122678924	NO	ENSG00000074842, ENSG00000108821, ENSG00000112658, ENSG00000171223, ENSG00000139329, ENSG00000154978, ENSG00000142871, ENSG00000137193, ENSG00000183087, ENSG00000147883, ENSG00000126432, ENSG00000011465, ENSG00000122641, ENSG00000148677, ENSG00000124212	43	3644	16650	1.5938912005718224	1.0	0.41585247566470795
GO:0032535	regulation of cellular component size	4	8.333333333333332	0.059520006372190896	0.4039516711539002	NO	ENSG00000042493, ENSG00000075223, ENSG00000112658, ENSG00000205542	43	354	16650	4.375246353961371	1.0	0.42102330088855966
GO:0010605	negative regulation of macromolecule metabolic process	11	22.916666666666664	0.059872136256040306	0.40453368433597303	NO	ENSG00000183087, ENSG00000100985, ENSG00000112658, ENSG00000147883, ENSG00000099860, ENSG00000171223, ENSG00000126432, ENSG00000106819, ENSG00000011465, ENSG00000148677, ENSG00000122641	43	2326	16650	1.8311703893299207	1.0	0.42162991085845275
GO:0061061	muscle structure development	5	10.416666666666668	0.0602398935195842	0.40453368433597303	NO	ENSG00000149591, ENSG00000137809, ENSG00000112658, ENSG00000011465, ENSG00000148677	43	589	16650	3.2870059620168197	1.0	0.42162991085845275
GO:0034654	nucleobase-containing compound biosynthetic process	17	35.41666666666667	0.06029885300496229	0.40453368433597303	NO	ENSG00000074842, ENSG00000108821, ENSG00000112658, ENSG00000171223, ENSG00000139329, ENSG00000154978, ENSG00000142871, ENSG00000137193, ENSG00000139343, ENSG00000116251, ENSG00000183087, ENSG00000147883, ENSG00000126432, ENSG00000011465, ENSG00000122641, ENSG00000148677, ENSG00000124212	43	4357	16650	1.510800582863182	1.0	0.42162991085845275
GO:0051348	negative regulation of transferase activity	4	8.333333333333332	0.06073845958541911	0.4046022917032886	NO	ENSG00000147883, ENSG00000099860, ENSG00000106819, ENSG00000011465	43	357	16650	4.338479577877663	1.0	0.42170141768046926
GO:0008284	positive regulation of cell proliferation	6	12.5	0.061068852835458265	0.4046022917032886	NO	ENSG00000142871, ENSG00000074842, ENSG00000183087, ENSG00000100985, ENSG00000135245, ENSG00000171388	43	849	16650	2.736461500534144	1.0	0.42170141768046926
GO:0085029	extracellular matrix assembly	2	4.166666666666666	0.061233356539903756	0.4046022917032886	NO	ENSG00000183087, ENSG00000113083	43	25	16650	30.97674418604651	1.0	0.42170141768046926
GO:0060343	trabecula formation	2	4.166666666666666	0.061233356539903756	0.4046022917032886	NO	ENSG00000108821, ENSG00000112658	43	25	16650	30.97674418604651	1.0	0.42170141768046926
GO:1902531	regulation of intracellular signal transduction	9	18.75	0.061774120735121466	0.40664092258344997	NO	ENSG00000142871, ENSG00000074842, ENSG00000183087, ENSG00000100985, ENSG00000099860, ENSG00000106819, ENSG00000011465, ENSG00000148677, ENSG00000122641	43	1714	16650	2.0331877018262734	1.0	0.4238262042917168
GO:0032268	regulation of cellular protein metabolic process	11	22.916666666666664	0.06281914211389883	0.41197122787055	NO	ENSG00000142871, ENSG00000074842, ENSG00000137193, ENSG00000183087, ENSG00000100985, ENSG00000147883, ENSG00000099860, ENSG00000126432, ENSG00000106819, ENSG00000011465, ENSG00000122641	43	2346	16650	1.8155593885683696	1.0	0.42938177662121857
GO:0090505	epiboly involved in wound healing	2	4.166666666666666	0.06360497753383569	0.41402347829645464	NO	ENSG00000142871, ENSG00000130635	43	26	16650	29.785330948121647	1.0	0.4315207583615247
GO:0044319	wound healing, spreading of cells	2	4.166666666666666	0.06360497753383569	0.41402347829645464	NO	ENSG00000142871, ENSG00000130635	43	26	16650	29.785330948121647	1.0	0.4315207583615247
GO:0007517	muscle organ development	4	8.333333333333332	0.06446456804234109	0.41806466163755274	NO	ENSG00000149591, ENSG00000137809, ENSG00000011465, ENSG00000148677	43	366	16650	4.23179565383149	1.0	0.4357327284343426
GO:0060537	muscle tissue development	4	8.333333333333332	0.06488508073067413	0.4192390271564959	NO	ENSG00000075223, ENSG00000112658, ENSG00000011465, ENSG00000148677	43	367	16650	4.220264875483176	1.0	0.43695672447778705
GO:0031401	positive regulation of protein modification process	7	14.583333333333334	0.06534782640646619	0.4206766324916261	NO	ENSG00000142871, ENSG00000074842, ENSG00000137193, ENSG00000183087, ENSG00000100985, ENSG00000099860, ENSG00000122641	43	1143	16650	2.3713605566746017	1.0	0.43845508526397353
GO:0090504	epiboly	2	4.166666666666666	0.06597074936971642	0.4231310701332361	NO	ENSG00000142871, ENSG00000130635	43	27	16650	28.68217054263566	1.0	0.44101325128107133
GO:0018130	heterocycle biosynthetic process	17	35.41666666666667	0.06649716682079856	0.4249508726394828	NO	ENSG00000074842, ENSG00000108821, ENSG00000112658, ENSG00000171223, ENSG00000139329, ENSG00000154978, ENSG00000142871, ENSG00000137193, ENSG00000139343, ENSG00000116251, ENSG00000183087, ENSG00000147883, ENSG00000126432, ENSG00000011465, ENSG00000122641, ENSG00000148677, ENSG00000124212	43	4411	16650	1.4923051778587357	1.0	0.44290996148889555
GO:0052548	regulation of endopeptidase activity	4	8.333333333333332	0.06700696818758331	0.4251778644104061	NO	ENSG00000142871, ENSG00000183087, ENSG00000100985, ENSG00000126432	43	372	16650	4.163540885221305	1.0	0.44314654628725936
GO:0050770	regulation of axonogenesis	3	6.25	0.06701832700015539	0.4251778644104061	NO	ENSG00000075223, ENSG00000112658, ENSG00000122176	43	168	16650	6.914451827242526	1.0	0.44314654628725936
GO:0051090	regulation of sequence-specific DNA binding transcription factor activity	4	8.333333333333332	0.06743519355237768	0.4262780646578098	NO	ENSG00000137193, ENSG00000183087, ENSG00000112658, ENSG00000124212	43	373	16650	4.152378577218031	1.0	0.4442932427187338
GO:0019438	aromatic compound biosynthetic process	17	35.41666666666667	0.06805509240101096	0.4286491611301086	NO	ENSG00000074842, ENSG00000108821, ENSG00000112658, ENSG00000171223, ENSG00000139329, ENSG00000154978, ENSG00000142871, ENSG00000137193, ENSG00000139343, ENSG00000116251, ENSG00000183087, ENSG00000147883, ENSG00000126432, ENSG00000011465, ENSG00000122641, ENSG00000148677, ENSG00000124212	43	4424	16650	1.4879200134572519	1.0	0.44676454543829136
GO:0018146	keratan sulfate biosynthetic process	2	4.166666666666666	0.06833068611241812	0.42884240639012233	NO	ENSG00000122176, ENSG00000139329	43	28	16650	27.6578073089701	1.0	0.4469659575453873
GO:0050900	leukocyte migration	4	8.333333333333332	0.06872752132288124	0.42979246370130375	NO	ENSG00000108821, ENSG00000183087, ENSG00000100985, ENSG00000164692	43	376	16650	4.119247897080653	1.0	0.4479561657652081
GO:0008217	regulation of blood pressure	3	6.25	0.0691164610570189	0.43068655982505366	NO	ENSG00000183087, ENSG00000164692, ENSG00000171388	43	171	16650	6.7931456548347615	1.0	0.44888804779024727
GO:0009966	regulation of signal transduction	12	25.0	0.07132749465175144	0.4428880962241729	NO	ENSG00000142871, ENSG00000074842, ENSG00000108821, ENSG00000183087, ENSG00000100985, ENSG00000147883, ENSG00000099860, ENSG00000106819, ENSG00000011465, ENSG00000148677, ENSG00000122641, ENSG00000124212	43	2728	16650	1.7032667257723522	1.0	0.46160524021080274
GO:0001893	maternal placenta development	2	4.166666666666666	0.07303311047964947	0.4502851283445994	NO	ENSG00000171223, ENSG00000124212	43	30	16650	25.813953488372093	1.0	0.469314882483663
GO:0001825	blastocyst formation	2	4.166666666666666	0.07303311047964947	0.4502851283445994	NO	ENSG00000112658, ENSG00000171223	43	30	16650	25.813953488372093	1.0	0.469314882483663
GO:0051252	regulation of RNA metabolic process	15	31.25	0.07346333023603263	0.45116748153814673	NO	ENSG00000074842, ENSG00000108821, ENSG00000112658, ENSG00000171223, ENSG00000139329, ENSG00000154978, ENSG00000142871, ENSG00000137193, ENSG00000183087, ENSG00000147883, ENSG00000126432, ENSG00000011465, ENSG00000122641, ENSG00000148677, ENSG00000124212	43	3762	16650	1.543896739735173	1.0	0.4702345253038936
GO:0060548	negative regulation of cell death	6	12.5	0.07369154752707593	0.45116748153814673	NO	ENSG00000142871, ENSG00000074842, ENSG00000137193, ENSG00000183087, ENSG00000100985, ENSG00000126432	43	897	16650	2.5900287780975346	1.0	0.4702345253038936
GO:0006796	phosphate-containing compound metabolic process	13	27.083333333333332	0.07446147904797684	0.4542928564913151	NO	ENSG00000161714, ENSG00000074842, ENSG00000099860, ENSG00000171388, ENSG00000106819, ENSG00000142871, ENSG00000137193, ENSG00000183087, ENSG00000100985, ENSG00000147883, ENSG00000126432, ENSG00000011465, ENSG00000122641	43	3083	16650	1.632734651389088	1.0	0.4734919834932325
GO:0010810	regulation of cell-substrate adhesion	3	6.25	0.07481657273836924	0.4548743710586268	NO	ENSG00000142871, ENSG00000144810, ENSG00000108821	43	179	16650	6.4895413797583466	1.0	0.4740980737761245
GO:0006793	phosphorus metabolic process	13	27.083333333333332	0.07536541624256798	0.4566257572343825	NO	ENSG00000161714, ENSG00000074842, ENSG00000099860, ENSG00000171388, ENSG00000106819, ENSG00000142871, ENSG00000137193, ENSG00000183087, ENSG00000100985, ENSG00000147883, ENSG00000126432, ENSG00000011465, ENSG00000122641	43	3089	16650	1.6295632665045507	1.0	0.47592347627227183
GO:0001933	negative regulation of protein phosphorylation	4	8.333333333333332	0.07626451160065537	0.46047986142326736	NO	ENSG00000147883, ENSG00000099860, ENSG00000106819, ENSG00000011465	43	393	16650	3.9410616012781823	1.0	0.4799404609351588
GO:1901136	carbohydrate derivative catabolic process	3	6.25	0.07699230986536647	0.4632767511142841	NO	ENSG00000122176, ENSG00000139329, ENSG00000011465	43	182	16650	6.382570917454638	1.0	0.48285555156114707
GO:0052547	regulation of peptidase activity	4	8.333333333333332	0.07763170425992047	0.46441756608098	NO	ENSG00000142871, ENSG00000183087, ENSG00000100985, ENSG00000126432	43	396	16650	3.9112050739957716	1.0	0.4840445791535057
GO:0045214	sarcomere organization	2	4.166666666666666	0.0777123625709464	0.46441756608098	NO	ENSG00000112658, ENSG00000148677	43	32	16650	24.200581395348838	1.0	0.4840445791535057
GO:0042339	keratan sulfate metabolic process	2	4.166666666666666	0.08004333385539456	0.47658672194765456	NO	ENSG00000122176, ENSG00000139329	43	33	16650	23.46723044397463	1.0	0.4967280225896456
GO:0008285	negative regulation of cell proliferation	5	10.416666666666668	0.08057580768559318	0.47658672194765456	NO	ENSG00000010278, ENSG00000112658, ENSG00000147883, ENSG00000130176, ENSG00000122641	43	651	16650	2.973957775158075	1.0	0.4967280225896456
GO:0007565	female pregnancy	3	6.25	0.08066318662813285	0.47658672194765456	NO	ENSG00000100985, ENSG00000171223, ENSG00000124212	43	187	16650	6.211913941052107	1.0	0.4967280225896456
GO:0001558	regulation of cell growth	4	8.333333333333332	0.08086430889091324	0.47658672194765456	NO	ENSG00000142871, ENSG00000075223, ENSG00000112658, ENSG00000122641	43	403	16650	3.8432685094350507	1.0	0.4967280225896456
GO:0006887	exocytosis	4	8.333333333333332	0.08133092548850403	0.47658672194765456	NO	ENSG00000010278, ENSG00000183087, ENSG00000129009, ENSG00000205542	43	404	16650	3.833755468570113	1.0	0.4967280225896456
GO:0048588	developmental cell growth	3	6.25	0.08140392236528425	0.47658672194765456	NO	ENSG00000075223, ENSG00000112658, ENSG00000122176	43	188	16650	6.1788718456209795	1.0	0.4967280225896456
GO:0043933	macromolecular complex subunit organization	11	22.916666666666664	0.08165392152158558	0.47658672194765456	NO	ENSG00000042493, ENSG00000206172, ENSG00000139343, ENSG00000108821, ENSG00000130635, ENSG00000113083, ENSG00000112658, ENSG00000164692, ENSG00000122176, ENSG00000205542, ENSG00000139329	43	2461	16650	1.7307201648034927	1.0	0.4967280225896456
GO:0040007	growth	6	12.5	0.08374840059606817	0.48718753968011747	NO	ENSG00000142871, ENSG00000075223, ENSG00000112658, ENSG00000172020, ENSG00000122176, ENSG00000122641	43	932	16650	2.4927637488771333	1.0	0.5077768474678551
GO:0034329	cell junction assembly	3	6.25	0.08438823281043713	0.48928409155985236	NO	ENSG00000010278, ENSG00000112658, ENSG00000186847	43	192	16650	6.0501453488372094	1.0	0.5099620029107541
GO:0032689	negative regulation of interferon-gamma production	2	4.166666666666666	0.08468803628054279	0.4894018202218826	NO	ENSG00000183087, ENSG00000122641	43	35	16650	22.12624584717608	1.0	0.510084706970266
GO:0006357	regulation of transcription from RNA polymerase II promoter	9	18.75	0.08498665615405945	0.48951195699262534	NO	ENSG00000142871, ENSG00000074842, ENSG00000112658, ENSG00000147883, ENSG00000139329, ENSG00000171223, ENSG00000011465, ENSG00000148677, ENSG00000122641	43	1835	16650	1.8991191939674292	1.0	0.5101994982932846
GO:0030182	neuron differentiation	7	14.583333333333334	0.0853963001648525	0.48973037928138585	NO	ENSG00000075223, ENSG00000112658, ENSG00000172020, ENSG00000122176, ENSG00000139329, ENSG00000148677, ENSG00000122641	43	1226	16650	2.2108198338328466	1.0	0.5104271514497597
GO:0010975	regulation of neuron projection development	4	8.333333333333332	0.08558394977732957	0.48973037928138585	NO	ENSG00000075223, ENSG00000112658, ENSG00000122176, ENSG00000148677	43	413	16650	3.7502111605383184	1.0	0.5104271514497597
GO:0002573	myeloid leukocyte differentiation	3	6.25	0.08664848645578922	0.4942068396875796	NO	ENSG00000100985, ENSG00000171223, ENSG00000122641	43	195	16650	5.957066189624329	1.0	0.5150927940775744
GO:0048568	embryonic organ development	4	8.333333333333332	0.08750473910698867	0.49747012394914664	NO	ENSG00000142871, ENSG00000161714, ENSG00000112658, ENSG00000171223	43	417	16650	3.7142379119959843	1.0	0.518493989838488
GO:0030029	actin filament-based process	5	10.416666666666668	0.08816128573946025	0.4983441605006948	NO	ENSG00000042493, ENSG00000112658, ENSG00000205542, ENSG00000130176, ENSG00000148677	43	672	16650	2.8810215946843853	1.0	0.5194049645424146
GO:0007399	nervous system development	10	20.833333333333336	0.08822769260720467	0.4983441605006948	NO	ENSG00000010278, ENSG00000186340, ENSG00000075223, ENSG00000183087, ENSG00000112658, ENSG00000172020, ENSG00000122176, ENSG00000139329, ENSG00000148677, ENSG00000122641	43	2170	16650	1.7843746650948449	1.0	0.5194049645424146
GO:0030225	macrophage differentiation	2	4.166666666666666	0.08930984398877383	0.502834523550942	NO	ENSG00000100985, ENSG00000122641	43	37	16650	20.930232558139533	1.0	0.5240850973617757
GO:0043408	regulation of MAPK cascade	5	10.416666666666668	0.09039154824216247	0.5072935928590593	NO	ENSG00000142871, ENSG00000074842, ENSG00000183087, ENSG00000099860, ENSG00000122641	43	678	16650	2.855525828359745	1.0	0.5287326139164953
GO:0051246	regulation of protein metabolic process	11	22.916666666666664	0.09105905838828365	0.5094070646577785	NO	ENSG00000142871, ENSG00000074842, ENSG00000137193, ENSG00000183087, ENSG00000100985, ENSG00000147883, ENSG00000099860, ENSG00000126432, ENSG00000106819, ENSG00000011465, ENSG00000122641	43	2512	16650	1.6955821359798549	1.0	0.5309354043406315
GO:0009636	response to toxic substance	3	6.25	0.09199342850296018	0.5129952016200104	NO	ENSG00000206172, ENSG00000112658, ENSG00000126432	43	202	16650	5.75063320285517	1.0	0.5346751815856762
GO:0044272	sulfur compound biosynthetic process	3	6.25	0.09353829864374705	0.519954161667305	NO	ENSG00000122176, ENSG00000139329, ENSG00000011465	43	204	16650	5.694254445964432	1.0	0.54192823817409
GO:0048666	neuron development	6	12.5	0.09387949598747607	0.5201993590951601	NO	ENSG00000075223, ENSG00000112658, ENSG00000172020, ENSG00000122176, ENSG00000139329, ENSG00000148677	43	965	16650	2.407518978190143	1.0	0.5421837980289361
GO:0060560	developmental growth involved in morphogenesis	3	6.25	0.09431362004601462	0.5209563050491218	NO	ENSG00000075223, ENSG00000112658, ENSG00000122176	43	205	16650	5.666477595008509	1.0	0.5429727337033965
GO:0048846	axon extension involved in axon guidance	2	4.166666666666666	0.09619986870378554	0.5247538009356028	NO	ENSG00000075223, ENSG00000122176	43	40	16650	19.36046511627907	1.0	0.546930717708438
GO:0051489	regulation of filopodium assembly	2	4.166666666666666	0.09619986870378554	0.5247538009356028	NO	ENSG00000112658, ENSG00000172020	43	40	16650	19.36046511627907	1.0	0.546930717708438
GO:1902284	neuron projection extension involved in neuron projection guidance	2	4.166666666666666	0.09619986870378554	0.5247538009356028	NO	ENSG00000075223, ENSG00000122176	43	40	16650	19.36046511627907	1.0	0.546930717708438
GO:0042743	hydrogen peroxide metabolic process	2	4.166666666666666	0.09619986870378554	0.5247538009356028	NO	ENSG00000206172, ENSG00000126432	43	40	16650	19.36046511627907	1.0	0.546930717708438
GO:0016049	cell growth	4	8.333333333333332	0.09687859942914342	0.5268149925479196	NO	ENSG00000075223, ENSG00000112658, ENSG00000122176, ENSG00000122641	43	436	16650	3.552378920418178	1.0	0.5490790185036856
GO:0051726	regulation of cell cycle	6	12.5	0.09739440030871375	0.5279801700946062	NO	ENSG00000137193, ENSG00000183087, ENSG00000147883, ENSG00000099860, ENSG00000171223, ENSG00000122641	43	976	16650	2.3803850552802133	1.0	0.5502934382767883
GO:0000302	response to reactive oxygen species	3	6.25	0.09821853088440693	0.5308044678351745	NO	ENSG00000206172, ENSG00000108821, ENSG00000126432	43	210	16650	5.53156146179402	1.0	0.5532370952593909
GO:0016070	RNA metabolic process	17	35.41666666666667	0.09909730856636945	0.5339058070760396	NO	ENSG00000074842, ENSG00000108821, ENSG00000112658, ENSG00000171223, ENSG00000139329, ENSG00000154978, ENSG00000142871, ENSG00000137193, ENSG00000139343, ENSG00000116251, ENSG00000183087, ENSG00000147883, ENSG00000126432, ENSG00000011465, ENSG00000122641, ENSG00000148677, ENSG00000124212	43	4648	16650	1.4162130248569025	1.0	0.556469501949613
