# Supplementary material for: Proliferative diabetic retinopathy transcriptomes reveal angiogenesis, anti-angiogenic therapy escape mechanisms, fibrosis and lymphatic involvement
Source: Sci Rep. 2021 Sep 22;11:18810. doi: 10.1038/s41598-021-97970-5 (PMC8458546; doi:10.1038/s41598-021-97970-5)
Supplement: Supplementary file 6 — Supplementary Information 6. [file 41598_2021_97970_MOESM6_ESM.xlsx]

## Sheet: SuppTable5A.BiologicalProcesses
Category	Term	Count	%	PValue	Genes	List Total	Pop Hits	Pop Total	Fold Enrichment	Bonferroni	Benjamini	FDR	Significant
GO:0072358	cardiovascular system development	137	16.1176	9.13308e-37	SEMA5A, MYLK2, PLXND1, FGF1, ETS1, SLC8A1, AQP1, ELK3, NDST1, CDH5, EDNRA, CYSLTR2, SOX17, SOX18, ADGRA2, GJA5, GJA4, KDR, SLC12A6, MEF2A, EOMES, PPP1R16B, MEF2C, HGF, SPINK5, VASH1, HSPG2, PGF, FOXP1, CLDN5, EMCN, COL4A2, COL4A1, KCNQ1, APLNR, PRKD2, ALPK3, ERG, NOTCH3, ENPEP, CALCRL, NOTCH1, NPR1, NOTCH4, PDGFB, ECSCR, PDGFA, CACNA1C, THY1, GATA2, GJC1, ADGRG1, MYH11, APOD, NGFR, SMAD1, JAG1, T…	728	945	16650	3.31567	5.68808e-33	2.84359e-33	2.53671e-33	Yes
GO:0072359	circulatory system development	137	16.1176	9.13308e-37	SEMA5A, MYLK2, PLXND1, FGF1, ETS1, SLC8A1, AQP1, ELK3, NDST1, CDH5, EDNRA, CYSLTR2, SOX17, SOX18, ADGRA2, GJA5, GJA4, KDR, SLC12A6, MEF2A, EOMES, PPP1R16B, MEF2C, HGF, SPINK5, VASH1, HSPG2, PGF, FOXP1, CLDN5, EMCN, COL4A2, COL4A1, KCNQ1, APLNR, PRKD2, ALPK3, ERG, NOTCH3, ENPEP, CALCRL, NOTCH1, NPR1, NOTCH4, PDGFB, ECSCR, PDGFA, CACNA1C, THY1, GATA2, GJC1, ADGRG1, MYH11, APOD, NGFR, SMAD1, JAG1, T…	728	945	16650	3.31567	5.68808e-33	2.84359e-33	2.53671e-33	Yes
GO:0001568	blood vessel development	103	12.1176	3.96352e-35	SEMA5A, PLXND1, FGF1, ETS1, AQP1, ELK3, NDST1, CDH5, EDNRA, CYSLTR2, SOX17, SOX18, ADGRA2, GJA5, GJA4, KDR, SLC12A6, PPP1R16B, MEF2C, HGF, SPINK5, VASH1, HSPG2, PGF, EMCN, COL4A2, COL4A1, PRKD2, NOTCH3, ENPEP, CALCRL, NOTCH1, NPR1, NOTCH4, PDGFB, ECSCR, PDGFA, THY1, GATA2, GJC1, ADGRG1, APOD, NGFR, JAG1, MCAM, NR2F2, COL1A1, PTPRB, COL1A2, TCF4, CSPG4, ACVRL1, NRP1, COL18A1, ROBO4, FLT1, BMPR2, F…	728	576	16650	4.08976	2.46848e-31	8.22695e-32	7.33912e-32	Yes
GO:0001944	vasculature development	105	12.3529	2.47394e-34	SEMA5A, PLXND1, FGF1, ETS1, AQP1, ELK3, NDST1, CDH5, EDNRA, CYSLTR2, SOX17, SOX18, ADGRA2, GJA5, GJA4, KDR, SLC12A6, PPP1R16B, MEF2C, HGF, SPINK5, VASH1, HSPG2, PGF, EMCN, COL4A2, COL4A1, PRKD2, NOTCH3, ENPEP, CALCRL, NOTCH1, NPR1, NOTCH4, PDGFB, ECSCR, PDGFA, THY1, GATA2, GJC1, ADGRG1, APOD, NGFR, JAG1, MCAM, NR2F2, COL1A1, PTPRB, COL1A2, TCF4, CSPG4, ACVRL1, NRP1, COL18A1, ROBO4, FLT1, BMPR2, F…	728	610	16650	3.93679	1.54077e-30	3.8513e-31	3.43568e-31	Yes
GO:0048514	blood vessel morphogenesis	93	10.9412	1.13532e-33	SEMA5A, ACVRL1, COL18A1, NRP1, ROBO4, FLT1, BMPR2, PLXND1, FLT4, SIX1, NRARP, FGF1, ETS1, CX3CL1, ELK3, AQP1, ESM1, EDNRA, CYSLTR2, HEY1, SOX17, SOX18, ADGRA2, GJA5, HEY2, KDR, SLC12A6, CD34, PPP1R16B, MYOCD, EGFL7, HGF, SPINK5, VASH1, HSPG2, PGF, TGFBR2, EMCN, COL4A2, COL4A1, TAL1, MMRN2, PECAM1, MYH9, RAPGEF2, PRKD2, RAPGEF3, ENG, CX3CR1, NOTCH3, FOXC2, RAMP2, COL15A1, ENPEP, FOXC1, CALCRL, NOT…	728	491	16650	4.33196	7.07079e-30	1.41393e-30	1.26134e-30	Yes
GO:0001525	angiogenesis	83	9.76471	6.76636e-32	SEMA5A, ACVRL1, COL18A1, NRP1, ROBO4, FLT1, PLXND1, FLT4, NRARP, FGF1, ETS1, CX3CL1, ELK3, AQP1, ESM1, EDNRA, CYSLTR2, HEY1, SOX17, SOX18, ADGRA2, GJA5, KDR, SLC12A6, CD34, PPP1R16B, EGFL7, HGF, SPINK5, VASH1, HSPG2, PGF, TGFBR2, EMCN, COL4A2, COL4A1, TAL1, MMRN2, PECAM1, MYH9, PRKD2, RAPGEF3, ENG, CX3CR1, NOTCH3, FOXC2, RAMP2, COL15A1, ENPEP, FOXC1, CALCRL, NOTCH1, NPR1, NOTCH4, LEF1, ECSCR, PDG…	728	413	16650	4.59633	4.21409e-28	7.02235e-29	6.26452e-29	Yes
GO:0048646	anatomical structure formation involved in morphogenesis	132	15.5294	3.76699e-25	SEMA5A, ATP8A2, PLXND1, FGF1, ETS1, AQP1, ELK3, EDNRA, CYSLTR2, SOX17, SOX18, ADGRA2, GJA5, KDR, SLC12A6, SOX7, MEF2A, EOMES, PPP1R16B, MEF2C, HGF, TMOD3, TMOD2, SPINK5, VASH1, HSPG2, PGF, FOXP1, EMCN, COL4A2, COL4A1, PRKD2, ERG, NOTCH3, ENPEP, CALCRL, NOTCH1, NPR1, DLX5, DLX6, NOTCH4, HTRA1, ECSCR, CHRD, PDGFA, THY1, GATA2, CACNA1H, ADGRG1, PODXL, PLXNA2, MYH11, APOD, VASP, NGFR, SMAD1, JAG1, AT…	728	1151	16650	2.6229	2.34608e-21	3.35101e-22	2.98938e-22	Yes
GO:0040011	locomotion	155	18.2353	5.09546e-24	SEMA5A, SPON2, PLVAP, PLXND1, FGF1, ETS1, SLC8A1, EPS8, DOCK10, SRGAP2C, PREX1, CYSLTR1, EDNRB, SOX17, SOX18, ADGRA2, CCRL2, ARHGDIB, KDR, PHLDA2, SEMA6B, MEF2C, CDKL5, SEMA6A, RBFOX2, HGF, SWAP70, UNC5C, VASH1, DGKZ, PGF, FOXP1, PROCR, CH25H, ELMO1, FSCN1, DPEP1, PRKD2, ERG, SEMA7A, SPTBN5, ENPEP, NOTCH1, DLX5, PDGFB, ECSCR, CHRD, PDGFA, FPR3, THY1, APCDD1, GATA2, KALRN, CORO1A, EFNB1, ADGRG1, H…	728	1530	16650	2.31698	3.17345e-20	3.96618e-21	3.53816e-21	Yes
GO:0051674	localization of cell	141	16.5882	1.3531e-23	SEMA5A, PLVAP, PLXND1, FGF1, ETS1, SLC8A1, EPS8, DOCK10, SRGAP2C, PREX1, EDNRB, SOX17, SOX18, ADGRA2, ARHGDIB, KDR, PHLDA2, SEMA6B, MEF2C, CDKL5, SEMA6A, RBFOX2, HGF, SWAP70, UNC5C, VASH1, DGKZ, PGF, FOXP1, PROCR, CH25H, ELMO1, FSCN1, DPEP1, PRKD2, ERG, SEMA7A, ENPEP, NOTCH1, PDGFB, CHRD, PDGFA, FPR3, THY1, APCDD1, GATA2, KALRN, CORO1A, EFNB1, ADGRG1, HRH1, PODXL, INPP5D, ZNF703, PLXNA2, APOD, JA…	728	1330	16650	2.42466	8.42712e-20	8.42576e-21	7.51648e-21	Yes
GO:0048870	cell motility	141	16.5882	1.3531e-23	SEMA5A, PLVAP, PLXND1, FGF1, ETS1, SLC8A1, EPS8, DOCK10, SRGAP2C, PREX1, EDNRB, SOX17, SOX18, ADGRA2, ARHGDIB, KDR, PHLDA2, SEMA6B, MEF2C, CDKL5, SEMA6A, RBFOX2, HGF, SWAP70, UNC5C, VASH1, DGKZ, PGF, FOXP1, PROCR, CH25H, ELMO1, FSCN1, DPEP1, PRKD2, ERG, SEMA7A, ENPEP, NOTCH1, PDGFB, CHRD, PDGFA, FPR3, THY1, APCDD1, GATA2, KALRN, CORO1A, EFNB1, ADGRG1, HRH1, PODXL, INPP5D, ZNF703, PLXNA2, APOD, JA…	728	1330	16650	2.42466	8.42712e-20	8.42576e-21	7.51648e-21	Yes
GO:0016477	cell migration	129	15.1765	1.50399e-22	SEMA5A, PLVAP, PLXND1, FGF1, ETS1, SLC8A1, EPS8, SRGAP2C, PREX1, EDNRB, SOX17, SOX18, ADGRA2, ARHGDIB, KDR, SEMA6B, MEF2C, CDKL5, SEMA6A, RBFOX2, HGF, SWAP70, VASH1, DGKZ, PGF, FOXP1, PROCR, CH25H, ELMO1, FSCN1, DPEP1, PRKD2, ERG, SEMA7A, ENPEP, NOTCH1, PDGFB, CHRD, PDGFA, FPR3, THY1, APCDD1, GATA2, KALRN, CORO1A, EFNB1, ADGRG1, HRH1, PODXL, INPP5D, ZNF703, PLXNA2, APOD, YES1, INSR, MCAM, MSN, NF…	728	1184	16650	2.49184	9.36688e-19	8.51398e-20	7.59517e-20	Yes
GO:0023051	regulation of signaling	238	28	2.97408e-21	RB1, EPS8, PREX2, CDC20, PREX1, SOX17, ADGRA2, GJA5, TNFSF10, TBC1D10C, KDR, SOX7, MEF2C, CPT1A, PRKCH, STARD8, GPR161, PRKD2, PDGFB, AGAP2, PDGFA, LPAR4, THY1, APCDD1, GATA2, KALRN, PCDH17, NUAK1, SEC14L1, INPP5D, ZNF703, APOD, A2M, JAG2, NGFR, HLA-DRB5, AFAP1L2, JAG1, INSR, IGF2, COL1A1, ARL2BP, LPAR6, FXYD1, HRC, SNAI2, FXYD6, GRAP, ACVRL1, RYR1, NRP1, HIP1, LRRC4, KIF14, ICA1, GPR20, GLI1, SI…	728	3070	16650	1.77305	1.85226e-17	1.5433e-18	1.37675e-18	Yes
GO:0006928	movement of cell or subcellular component	164	19.2941	8.84651e-21	SEMA5A, MYLK2, SPON2, PLVAP, PLXND1, FGF1, ETS1, SLC8A1, EPS8, DOCK10, SRGAP2C, PREX1, EDNRB, SOX17, SOX18, ADGRA2, GJA5, ARHGDIB, KDR, PHLDA2, SEMA6B, MEF2C, CDKL5, SEMA6A, RBFOX2, TPM4, HGF, SWAP70, UNC5C, VASH1, DGKZ, PGF, FOXP1, PROCR, CH25H, KCNQ1, ELMO1, FSCN1, DPEP1, PRKD2, ERG, SEMA7A, SPTBN5, ENPEP, NOTCH1, KCNE3, DLX5, PDGFB, CHRD, PDGFA, FPR3, CACNA1C, THY1, APCDD1, GATA2, KALRN, RASGR…	728	1795	16650	2.0896	5.5096e-17	4.23748e-18	3.78018e-18	Yes
GO:0022603	regulation of anatomical structure morphogenesis	115	13.5294	3.45149e-20	SEMA5A, PLXND1, CPNE5, FGF1, ETS1, AQP1, EPS8, PREX1, CYSLTR2, SOX17, ADGRA2, TBC1D10C, KDR, LZTS1, SEMA6B, PPP1R16B, MEF2C, CDKL5, SEMA6A, HGF, SPINK5, ISLR2, VASH1, PGF, FOXP1, COL4A2, PRKD2, ERG, SEMA7A, NOTCH1, NPR1, FBLIM1, ECSCR, PDGFA, THY1, ARHGAP15, GATA2, KALRN, CORO1A, MYL12A, ZNF703, PLXNA2, NGFR, TGFB3, MSN, NFATC2, PARVB, COL1A1, CXCL12, SNAI2, TCF4, FERMT2, ACVRL1, NRP1, CXCL9, FLT…	728	1051	16650	2.50252	2.14959e-16	1.53517e-17	1.3695e-17	Yes
GO:0030198	extracellular matrix organization	59	6.94118	7.97477e-20	COL18A1, OLFML2B, ECM2, COL14A1, ICAM2, LAMC1, OLFML2A, ETS1, HAPLN1, ADAMTS4, ADAMTS2, IBSP, ADAMTSL2, KDR, EMILIN1, CD36, VWF, ITGA1, SPINK5, BGN, NPNT, HSPG2, MMP9, MMP11, COL4A2, COL4A1, CRISPLD2, COL6A2, COL6A1, PECAM1, FSCN1, COL6A3, VWA1, ENG, FOXC2, RAMP2, FOXC1, NOTCH1, LAMA4, HTRA1, PDGFB, PDGFA, NID1, ACAN, EGFLAM, SPOCK2, MYH11, A2M, MPZL3, GPM6B, JAM2, AGT, GFAP, COL1A1, COL3A1, COL1…	728	334	16650	4.04007	4.96669e-16	3.31059e-17	2.95332e-17	Yes
GO:0043062	extracellular structure organization	59	6.94118	9.24913e-20	COL18A1, OLFML2B, ECM2, COL14A1, ICAM2, LAMC1, OLFML2A, ETS1, HAPLN1, ADAMTS4, ADAMTS2, IBSP, ADAMTSL2, KDR, EMILIN1, CD36, VWF, ITGA1, SPINK5, BGN, NPNT, HSPG2, MMP9, MMP11, COL4A2, COL4A1, CRISPLD2, COL6A2, COL6A1, PECAM1, FSCN1, COL6A3, VWA1, ENG, FOXC2, RAMP2, FOXC1, NOTCH1, LAMA4, HTRA1, PDGFB, PDGFA, NID1, ACAN, EGFLAM, SPOCK2, MYH11, A2M, MPZL3, GPM6B, JAM2, AGT, GFAP, COL1A1, COL3A1, COL1…	728	335	16650	4.02801	5.76036e-16	3.59964e-17	3.21118e-17	Yes
GO:0010646	regulation of cell communication	230	27.0588	1.94777e-19	RB1, EPS8, PREX2, CDC20, PREX1, SOX17, ADGRA2, GJA5, TNFSF10, TBC1D10C, KDR, SOX7, MEF2C, CPT1A, PRKCH, STARD8, GPR161, PRKD2, PDGFB, AGAP2, PDGFA, LPAR4, THY1, APCDD1, GATA2, KALRN, PCDH17, NUAK1, SEC14L1, INPP5D, ZNF703, APOD, A2M, JAG2, NGFR, HLA-DRB5, AFAP1L2, JAG1, INSR, IGF2, COL1A1, ARL2BP, LPAR6, HRC, SNAI2, GRAP, ACVRL1, NRP1, HIP1, LRRC4, KIF14, ICA1, GPR20, GLI1, SIPA1L2, PEAR1, SLC6A1…	728	3020	16650	1.74182	1.21307e-15	7.13458e-17	6.36464e-17	Yes
GO:0030334	regulation of cell migration	87	10.2353	2.98814e-19	SEMA5A, ACVRL1, COL18A1, NRP1, DOCK4, ROBO4, PLVAP, CXCL9, FLT1, BMPR2, PLXND1, TNFAIP6, FLT4, KIF14, LDB2, GLI1, FGF1, ETS1, SLC8A1, CX3CL1, ARHGAP4, PTPRG, DOCK10, SRGAP2C, ADGRA2, HYAL2, ARHGDIB, KDR, PHLDA2, GPSM3, SEMA6B, SEMA6A, HGF, SWAP70, ARAP3, UNC5C, VASH1, MMP9, PGF, TGFBR2, FOXP1, RAP2A, MMRN2, PECAM1, DPEP1, RAPGEF2, PRKD2, ENG, CX3CR1, FOXC2, SEMA7A, NOTCH1, LAMA4, LEF1, PDGFB, CHR…	728	685	16650	2.90477	1.86102e-15	1.03373e-16	9.22175e-17	Yes
GO:0007155	cell adhesion	154	18.1176	4.12355e-19	SEMA5A, SPON2, TRAC, ICAM2, ETS1, CDH6, CDH5, PREX1, PNP, IBSP, MPRIP, ARHGDIB, HMCN2, KDR, TNFRSF4, MAGI1, EOMES, LAG3, ENTPD1, CD93, SWAP70, TMOD3, SPINK5, LMO7, NPNT, FOXP1, CLDN5, BCAM, EMCN, FSCN1, PRKD2, NOTCH3, NOTCH1, FBLIM1, CHRD, PCDH12, THY1, RASAL3, NID1, RASGRP1, CORO1A, LPP, PCDH17, MYL12A, SLC9A3R2, EFNB1, ADGRG1, NUAK1, PODXL, ZNF703, APOD, GPM6B, HLA-DQA1, CD99, JAG2, VASP, HLA-D…	728	1699	16650	2.07305	2.56815e-15	1.35144e-16	1.2056e-16	Yes
GO:0022610	biological adhesion	154	18.1176	5.73608e-19	SEMA5A, SPON2, TRAC, ICAM2, ETS1, CDH6, CDH5, PREX1, PNP, IBSP, MPRIP, ARHGDIB, HMCN2, KDR, TNFRSF4, MAGI1, EOMES, LAG3, ENTPD1, CD93, SWAP70, TMOD3, SPINK5, LMO7, NPNT, FOXP1, CLDN5, BCAM, EMCN, FSCN1, PRKD2, NOTCH3, NOTCH1, FBLIM1, CHRD, PCDH12, THY1, RASAL3, NID1, RASGRP1, CORO1A, LPP, PCDH17, MYL12A, SLC9A3R2, EFNB1, ADGRG1, NUAK1, PODXL, ZNF703, APOD, GPM6B, HLA-DQA1, CD99, JAG2, VASP, HLA-D…	728	1705	16650	2.06576	3.57243e-15	1.78593e-16	1.5932e-16	Yes
GO:0051270	regulation of cellular component movement	95	11.1765	6.17011e-19	SEMA5A, ACVRL1, COL18A1, MYLK2, NRP1, DOCK4, ROBO4, PLVAP, CXCL9, FLT1, BMPR2, PLXND1, TNFAIP6, FLT4, KIF14, LDB2, GLI1, FGF1, ETS1, SLC8A1, CX3CL1, ARHGAP4, PTPRG, DOCK10, SRGAP2C, ADGRA2, GJA5, HYAL2, ARHGDIB, KDR, PHLDA2, GPSM3, SEMA6B, SEMA6A, HGF, SWAP70, ARAP3, UNC5C, VASH1, MMP9, PGF, TGFBR2, FOXP1, RAP2A, MMRN2, PECAM1, DPEP1, RAPGEF2, PRKD2, ENG, CX3CR1, FOXC2, SEMA7A, NOTCH1, KCNE3, LAM…	728	802	16650	2.70914	3.84274e-15	1.82958e-16	1.63214e-16	Yes
GO:1901342	regulation of vasculature development	49	5.76471	8.22068e-19	SEMA5A, ACVRL1, FLT1, PLXND1, FGF1, ETS1, CX3CL1, AQP1, CYSLTR2, HEY1, ADGRA2, HEY2, KDR, CD34, PPP1R16B, MYOCD, HGF, SPINK5, VASH1, PGF, TGFBR2, COL4A2, MMRN2, RAPGEF2, PRKD2, RAPGEF3, ENG, CX3CR1, FOXC2, RAMP2, FOXC1, NOTCH1, NPR1, PDGFB, ECSCR, PDGFA, THBS2, GATA2, DLL4, CXCR2, NGFR, ANGPT2, NOS3, TIE1, GPR4, AGT, CTNNB1, TCF4, TEK	728	245	16650	4.57418	5.11984e-15	2.32683e-16	2.07572e-16	Yes
GO:2000145	regulation of cell motility	89	10.4706	2.56707e-18	SEMA5A, ACVRL1, COL18A1, NRP1, DOCK4, ROBO4, PLVAP, CXCL9, FLT1, BMPR2, PLXND1, TNFAIP6, FLT4, KIF14, LDB2, GLI1, FGF1, ETS1, SLC8A1, CX3CL1, ARHGAP4, PTPRG, DOCK10, SRGAP2C, ADGRA2, HYAL2, ARHGDIB, KDR, PHLDA2, GPSM3, SEMA6B, SEMA6A, HGF, SWAP70, ARAP3, UNC5C, VASH1, MMP9, PGF, TGFBR2, FOXP1, RAP2A, MMRN2, PECAM1, DPEP1, RAPGEF2, PRKD2, ENG, CX3CR1, FOXC2, SEMA7A, NOTCH1, LAMA4, LEF1, WAS, PDGFB…	728	736	16650	2.76564	1.59877e-14	6.95007e-16	6.20004e-16	Yes
GO:0009966	regulation of signal transduction	209	24.5882	1.02798e-17	RB1, EPS8, PREX2, PREX1, SOX17, ADGRA2, TNFSF10, TBC1D10C, KDR, SOX7, MEF2C, PRKCH, STARD8, GPR161, PRKD2, PDGFB, AGAP2, PDGFA, LPAR4, THY1, APCDD1, GATA2, KALRN, NUAK1, SEC14L1, INPP5D, ZNF703, APOD, A2M, JAG2, NGFR, AFAP1L2, JAG1, INSR, IGF2, COL1A1, ARL2BP, LPAR6, HRC, SNAI2, GRAP, ACVRL1, NRP1, HIP1, LRRC4, KIF14, GPR20, GLI1, SIPA1L2, PEAR1, ARHGAP6, CX3CL1, GLI2, ARHGAP4, LFNG, SHE, AKAP13,…	728	2728	16650	1.7522	6.40224e-14	2.66717e-15	2.37934e-15	Yes
GO:0040012	regulation of locomotion	89	10.4706	3.69824e-17	SEMA5A, ACVRL1, COL18A1, NRP1, DOCK4, ROBO4, PLVAP, CXCL9, FLT1, BMPR2, PLXND1, TNFAIP6, FLT4, KIF14, LDB2, GLI1, FGF1, ETS1, SLC8A1, CX3CL1, ARHGAP4, PTPRG, DOCK10, SRGAP2C, ADGRA2, HYAL2, ARHGDIB, KDR, PHLDA2, GPSM3, SEMA6B, SEMA6A, HGF, SWAP70, ARAP3, UNC5C, VASH1, MMP9, PGF, TGFBR2, FOXP1, RAP2A, MMRN2, PECAM1, DPEP1, RAPGEF2, PRKD2, ENG, CX3CR1, FOXC2, SEMA7A, NOTCH1, LAMA4, LEF1, WAS, PDGFB…	728	768	16650	2.6504	2.30326e-13	9.21157e-15	8.21749e-15	Yes
GO:0003158	endothelium development	31	3.64706	3.16274e-16	ACVRL1, COL18A1, NRP1, FOXC2, BMPR2, NOTCH1, NOTCH4, SLC40A1, DLL4, CDH5, SOX17, HEY1, SOX18, GJA5, HEY2, GJA4, KDR, S1PR3, CD34, PPP1R16B, JAG1, PDE2A, MSN, NR2F2, CLDN5, PECAM1, CTNNB1, RAPGEF2, PRKD2, RAPGEF3, ENG	728	111	16650	6.38736	2.07434e-12	7.57477e-14	6.75732e-14	Yes
GO:0003013	circulatory system process	68	8	4.54291e-16	ACVRL1, RYR1, GUCY1B3, MYLK2, DOCK4, BMPR2, ATP2A3, HBB, ECE1, SLC8A1, AKAP13, CYSLTR1, EDNRA, EDNRB, GJA5, HEY2, BDKRB2, CLIC2, CD34, PTGDR, GUCY1A3, MEF2A, ITGA1, AVPR1A, F5, TRDN, ACTA2, PTP4A3, KCNQ1, SCN4B, ENG, FOXC2, RAMP2, ENPEP, FOXC1, RAMP3, KCNE3, NPR1, PDGFB, ADRB1, ATP1A2, CACNA1C, CACNA1H, DLL4, GJC1, HRH1, KCNMB1, CXCR2, KCNJ2, YES1, ANGPT1, NOS3, PDE2A, LNPEP, ATP2B1, NR2F2, FLI1,…	728	510	16650	3.04945	2.76579e-12	1.04773e-13	9.34662e-14	Yes
GO:0045765	regulation of angiogenesis	43	5.05882	5.79807e-16	SEMA5A, ACVRL1, CX3CR1, FOXC2, RAMP2, FOXC1, FLT1, NOTCH1, PLXND1, NPR1, ECSCR, GATA2, FGF1, THBS2, ETS1, CX3CL1, AQP1, DLL4, CYSLTR2, ADGRA2, CXCR2, KDR, CD34, PPP1R16B, NGFR, ANGPT2, NOS3, HGF, TIE1, SPINK5, GPR4, VASH1, PGF, AGT, TGFBR2, COL4A2, MMRN2, CTNNB1, PRKD2, TCF4, TEK, RAPGEF3, ENG	728	222	16650	4.42995	3.45723e-12	1.28945e-13	1.15029e-13	Yes
GO:0042127	regulation of cell proliferation	137	16.1176	9.89202e-16	RB1, SEMA5A, ATP8A2, FGF1, ETS1, AQP1, CDC20, CDH5, EDNRB, CCND2, PNP, SOX17, SOX18, RASSF5, KDR, TNFRSF4, SOX7, TNS2, PPP1R16B, MEF2C, PRKCH, RBFOX2, HGF, CLEC11A, VASH1, PGF, FOXP1, CDC25B, TXNIP, PRKD2, KMT2D, NOTCH3, CALCRL, NOTCH1, NPR1, DLX5, PDE1A, DLX6, HTRA1, PDGFB, CHRD, AGAP2, PDGFA, PDS5B, GATA2, RASAL3, CORO1A, EFNB1, CNN1, ADGRG1, NUAK1, GRK5, INPP5D, ZNF703, APOD, JAG2, NGFR, SMAD1…	728	1552	16650	2.01889	6.22302e-12	2.12406e-13	1.89483e-13	Yes
GO:2000026	regulation of multicellular organismal development	145	17.0588	5.29406e-15	RB1, SEMA5A, ATP8A2, PLXND1, CPNE5, FGF1, ETS1, SLC8A1, AQP1, CDC20, SRGAP2C, CDH5, PREX1, CYSLTR2, EDNRB, PNP, SOX17, ADGRA2, ARHGDIB, KDR, ENPP1, PHLDA2, LZTS1, SEMA6B, EOMES, PPP1R16B, MEF2C, CDKL5, PRKCH, SEMA6A, RBFOX2, HGF, SPINK5, ISLR2, VASH1, PGF, FOXP1, CLDN5, COL4A2, GPR161, PRKD2, NOTCH3, SEMA7A, NOTCH1, NPR1, NOTCH4, PDGFB, ECSCR, CHRD, AGAP2, PDGFA, THY1, GATA2, KALRN, RASGRP1, ADGR…	728	1721	16650	1.92695	3.31895e-11	1.09887e-12	9.80283e-13	Yes
GO:0007166	cell surface receptor signaling pathway	198	23.2941	6.11007e-15	RB1, CDA, ICAM2, EPS8, NDST1, EDNRB, SOX17, ADGRA2, TNFSF10, KDR, SOX7, MEF2C, PRKCH, RBFOX2, UNC5C, CLDN5, GPR161, TXNIP, PRKD2, MAML3, PDGFB, AGAP2, PDGFA, FPR3, THY1, APCDD1, GATA2, KALRN, MYL12A, INPP5D, ZNF703, PLCG2, APOD, HLA-DQA1, JAG2, NGFR, HLA-DRB5, AFAP1L2, JAG1, YES1, INSR, IGF2, NFATC2, LNPEP, COL1A1, COL1A2, CD209, CCDC88C, SNAI2, FERMT2, ACVRL1, NRP1, HIP1, LRRC4, PTH1R, GLI1, PEA…	728	2669	16650	1.69668	3.80296e-11	1.22734e-12	1.09488e-12	Yes
GO:0035556	intracellular signal transduction	197	23.1765	7.99032e-15	RB1, EPS8, PREX2, PREX1, NDST1, EDNRB, RASSF5, TNFSF10, TBC1D10C, KDR, TNS2, MEF2A, MEF2C, PRKCH, STARD8, PRKD3, PRKD2, SPTBN5, PDGFB, AGAP2, PDGFA, LPAR4, KALRN, NUAK1, SEC14L1, PPP4C, INPP5D, PLCG2, A2M, NGFR, INSR, PDE2A, IGF2, NFATC2, COL1A2, ARL2BP, CD209, LPAR6, CCDC88C, PDE3A, HRC, SNAI2, GRAP, NRP1, HIP1, LRRC4, KIF14, GPR20, SIPA1L2, ARHGAP6, CX3CL1, ARHGAP4, AKAP13, JPH2, MECOM, CASP10,…	728	2657	16650	1.69573	4.97842e-11	1.55487e-12	1.38707e-12	Yes
GO:0051240	positive regulation of multicellular organismal process	127	14.9412	9.51997e-15	RB1, SEMA5A, FCN1, SPON2, ATP8A2, CPNE5, FGF1, ETS1, SLC8A1, AQP1, CDC20, SRGAP2C, CYSLTR2, EDNRB, PNP, SOX17, ADGRA2, GJA5, KDR, PTGDR, MEF2A, PPP1R16B, MEF2C, CDKL5, PRKCH, SEMA6A, HGF, ISLR2, NPNT, PGF, SYTL2, FOXP1, KCNQ1, PRKD2, ERG, PDE9A, SEMA7A, NOTCH1, NPR1, PDGFB, AGAP2, PDGFA, ADRB1, GATA2, KALRN, RASGRP1, HRH1, SEC14L1, INPP5D, KCNMB1, ZNF703, PLCG2, GPM6B, GPIHBP1, NGFR, SMAD1, AFAP1…	728	1431	16650	2.02977	5.94644e-11	1.79639e-12	1.60253e-12	Yes
GO:0008015	blood circulation	65	7.64706	1.37695e-14	ACVRL1, RYR1, GUCY1B3, MYLK2, DOCK4, BMPR2, ATP2A3, HBB, ECE1, SLC8A1, EDNRA, EDNRB, GJA5, HEY2, BDKRB2, CLIC2, CD34, PTGDR, GUCY1A3, MEF2A, ITGA1, AVPR1A, F5, TRDN, ACTA2, PTP4A3, KCNQ1, SCN4B, ENG, FOXC2, RAMP2, ENPEP, FOXC1, KCNE3, NPR1, PDGFB, ADRB1, ATP1A2, CACNA1C, CACNA1H, DLL4, GJC1, HRH1, KCNMB1, CXCR2, KCNJ2, YES1, ANGPT1, NOS3, PDE2A, LNPEP, ATP2B1, NR2F2, FLI1, AGT, APLN, TBX2, CXCL12…	728	506	16650	2.93796	8.57394e-11	2.52185e-12	2.2497e-12	Yes
GO:0008283	cell proliferation	151	17.7647	2.86681e-14	RB1, SEMA5A, ATP8A2, FGF1, ETS1, AQP1, EPS8, CDC20, CDH5, EDNRA, EDNRB, CCND2, PNP, SOX17, SOX18, RASSF5, CDC27, KDR, TNFRSF4, SOX7, TNS2, IFNAR2, PPP1R16B, MEF2C, PRKCH, IGFBP4, HGF, CLEC11A, VASH1, PGF, FOXP1, CDC25B, FSCN1, PRKD2, ERG, KMT2D, NOTCH3, ENPEP, ABCB1, CALCRL, NOTCH1, NPR1, DLX5, PDE1A, DLX6, HTRA1, PDGFB, CHRD, AGAP2, PDGFA, PDS5B, GATA2, RASAL3, KALRN, CORO1A, EFNB1, CNN1, ADGRG1…	728	1861	16650	1.85572	1.78393e-10	5.10047e-12	4.55004e-12	Yes
GO:0051241	negative regulation of multicellular organismal process	99	11.6471	6.76907e-14	SEMA5A, SRGAP2C, EDNRB, SOX17, GJA5, ARHGDIB, WWC3, SEMA6B, GUCY1A3, LAG3, MEF2C, SEMA6A, HGF, SPINK5, VASH1, FOXP1, PROCR, COL4A2, GPR161, NOTCH3, SEMA7A, CALCRL, NOTCH1, KCNE3, NPR1, PDGFB, ECSCR, CHRD, PDGFA, ADRB1, THY1, GATA2, ADGRG1, INPP5D, APOD, GAS2L1, NGFR, HLA-DRB5, JAG1, TGFB3, INHBA, NR2F2, GFAP, ID3, SNAI2, TCF4, ACVRL1, NRP1, DOCK4, BMPR2, SIX1, NRARP, LRRC32, ARHGAP4, PTPRG, GLI2,…	728	1017	16650	2.22637	4.21783e-10	1.17086e-11	1.0445e-11	Yes
GO:0007507	heart development	64	7.52941	7.3782e-14	ACVRL1, RYR1, MYLK2, NRP1, BMPR2, PLXND1, SIX1, ECE1, SLC8A1, GLI2, NDST1, AKAP13, EDNRA, HEY1, SOX17, SOX18, GJA5, HEY2, EOMES, MEF2A, MYOCD, MEF2C, KCNAB1, TGFBR2, FOXP1, CLDN5, APLNR, RBM20, ALPK3, ERG, ENG, FOXC2, RAMP2, FOXC1, CALCRL, NOTCH1, CCM2L, PDGFB, CACNA1C, GATA2, DLL4, GJC1, ACAN, MYH11, MEF2D, TBX1, SMAD1, JAG1, TGFB3, INSR, MICAL2, AGT, TBX2, HEYL, MAPK11, COL3A1, DLC1, NEDD4, CDK…	728	511	16650	2.86445	4.59812e-10	1.24173e-11	1.10773e-11	Yes
GO:0051093	negative regulation of developmental process	80	9.41176	1.10657e-13	SEMA5A, ACVRL1, NRP1, BMPR2, SIX1, NRARP, ARHGAP4, PTPRG, GLI2, LFNG, SRGAP2C, EDNRB, SOX17, ARHGDIB, HEY2, WWC3, DACT3, SEMA6B, MYOCD, TRPC6, SEMA6A, ARHGEF15, SPINK5, VASH1, ASPN, TGFBR2, FOXP1, ZEB1, COL4A2, GPR161, MMRN2, RAPGEF2, ARHGEF1, ARHGEF2, RAPGEF3, TNFRSF21, CX3CR1, NOTCH3, FOXC2, SEMA7A, FOXC1, NOTCH1, ZBTB46, NPR1, NOTCH4, LEF1, PDGFB, ECSCR, CHRD, ADRB1, SEMA3F, THY1, THBS2, GATA2…	728	739	16650	2.47587	6.89373e-10	1.81331e-11	1.61763e-11	Yes
GO:0003018	vascular process in circulatory system	33	3.88235	3.62715e-13	FOXC2, DOCK4, RAMP2, FOXC1, BMPR2, NPR1, HBB, ADRB1, ATP1A2, ECE1, SLC8A1, HRH1, EDNRA, EDNRB, KCNMB1, GJA5, CXCR2, BDKRB2, PTGDR, GUCY1A3, YES1, ANGPT1, NOS3, PDE2A, ITGA1, AVPR1A, AGT, APLN, ACTA2, PTP4A3, TBXAS1, PDE3A, TEK	728	160	16650	4.71712	2.25896e-09	5.79134e-11	5.16636e-11	Yes
GO:0060485	mesenchyme development	40	4.70588	4.59454e-13	SEMA5A, ACVRL1, NRP1, FOXC2, SEMA7A, FOXC1, BMPR2, NOTCH1, LEF1, SIX1, SEMA3F, ACTG2, EFNB1, EDNRA, EDNRB, HEY1, HEY2, ZNF703, DACT3, EOMES, SEMA6B, TBX1, MEF2C, SEMA6A, JAG1, TCF15, TGFB3, HGF, TGFBR2, TBX2, ACTA2, COL1A1, HEYL, NEDD4, CTNNB1, SNAI2, S100A4, ERG, LIMS1, ENG	728	234	16650	3.90955	2.86121e-09	7.15256e-11	6.38067e-11	Yes
GO:0061061	muscle structure development	68	8	5.39112e-13	RB1, RYR1, MYLK2, CXCL9, FHL1, SIX1, LDB3, LMOD3, SLC8A1, AKAP13, JPH2, EDNRB, HEY1, SGCA, SOX17, DNER, HEY2, EOMES, MKL2, MEF2A, MYOCD, MEF2C, TCF15, TMOD3, TMOD2, FOXL2, KCNAB1, AVPR1A, NPNT, TGFBR2, FOXP1, ZEB1, COL6A3, MYH9, PLEKHO1, ASF1A, ENG, FOXC2, RAMP2, TAGLN, FOXC1, NOTCH1, LEF1, CCM2L, PDGFB, AEBP1, CACNA1H, DLL4, TMEM204, MYH11, MBNL3, MEF2D, TBX1, SVIL, ZFHX3, JAG1, CAV2, NFATC2, NR…	728	589	16650	2.64044	3.35767e-09	8.18792e-11	7.30431e-11	Yes
GO:0048468	cell development	153	18	6.21142e-13	RB1, SEMA5A, SPON2, ATP8A2, PLXND1, CPNE5, FRY, SLC8A1, PREX2, CDC20, SRGAP2C, CDH5, PREX1, EDNRA, EDNRB, SOX17, SOX18, ADGRA2, LZTS1, MFSD2A, SEMA6B, PAQR8, MEF2A, EOMES, PPP1R16B, MEF2C, CDKL5, PRKCH, SEMA6A, RBFOX2, HGF, TMOD3, TMOD2, ISLR2, UNC5C, FOXP1, CDC25B, CLDN5, S100A4, ERG, KMT2D, NOTCH3, SEMA7A, SPTBN5, NRN1, NOTCH1, DLX5, NOTCH4, PDGFB, PCDH12, THY1, GATA2, KALRN, LRRC55, GJC1, EFNB…	728	1968	16650	1.77807	3.86865e-09	9.20918e-11	8.21535e-11	Yes
GO:0071363	cellular response to growth factor stimulus	69	8.11765	9.22945e-13	ACVRL1, NRP1, FLT1, BMPR2, FLT4, FGF1, NDST1, CDH5, SPRED1, IBSP, ADGRA2, HYAL2, ADAMTSL2, GRB10, KDR, PMEPA1, PDE8A, MYOCD, MEF2C, RBFOX2, HGF, NPNT, ASPN, DUSP6, TGFBR2, CLDN5, PTP4A3, ZEB1, COL4A2, MMRN2, RAPGEF2, PRKD2, ENG, CX3CR1, RAMP2, FOXC1, NOTCH1, DLX5, LEF1, HTRA1, PDGFB, CHRD, CORO1A, DLL4, CLEC3B, TMEM204, ZNF703, ZNF423, TBX1, NGFR, SMAD1, ANGPT2, YES1, TGFB3, CAV2, INSR, PDE2A, AG…	728	610	16650	2.58703	5.748e-09	1.33655e-10	1.19232e-10	Yes
GO:0030155	regulation of cell adhesion	71	8.35294	1.29744e-12	SEMA5A, ACVRL1, ECM2, TRAC, KIF14, NRARP, LRRC32, ARHGAP6, ETS1, CX3CL1, PTPRG, GLI2, PREX1, PNP, ARHGDIB, KDR, EMILIN1, CD36, LAG3, SWAP70, TESC, SPINK5, LMO7, NPNT, TGFBR2, ZEB1, EMCN, LCK, PRKD2, TNFRSF21, ENG, FOXC2, NOTCH1, LAMA4, LEF1, CCM2L, CHRD, THY1, RASAL3, NID1, RASGRP1, CORO1A, CYTH3, EFNB1, NUAK1, ADGRG1, EGFLAM, PODXL, SPOCK2, ZNF703, APOD, GPM6B, HLA-DQA1, JAM2, JAG2, HLA-DRB5, AN…	728	643	16650	2.5254	8.08025e-09	1.83617e-10	1.63802e-10	Yes
GO:0051094	positive regulation of developmental process	100	11.7647	1.7227e-12	RB1, SEMA5A, ATP8A2, CPNE5, FGF1, ETS1, SLC8A1, AQP1, CDC20, SRGAP2C, CDH5, PREX1, CYSLTR2, PNP, SOX17, KDR, MEF2A, PPP1R16B, MEF2C, CDKL5, PRKCH, SEMA6A, HGF, ISLR2, PGF, FOXP1, CLDN5, PRKD2, SEMA7A, NOTCH1, PDGFB, AGAP2, PDGFA, GATA2, KALRN, RASGRP1, INPP5D, ZNF703, GPM6B, NGFR, SMAD1, ZFHX3, JAG1, TGFB3, INSR, NFATC2, INHBA, GFAP, COL1A1, CXCL12, PDE3A, TMEM119, CDK1, TCF4, ACVRL1, NRP1, CXCL9…	728	1089	16650	2.10017	1.07292e-08	2.38383e-10	2.12657e-10	Yes
GO:0070848	response to growth factor	70	8.23529	1.91214e-12	ACVRL1, NRP1, FLT1, BMPR2, FLT4, FGF1, NDST1, CDH5, SPRED1, IBSP, ADGRA2, HYAL2, ADAMTSL2, GRB10, KDR, PMEPA1, PDE8A, MYOCD, MEF2C, RBFOX2, HGF, NPNT, ASPN, DUSP6, TGFBR2, CLDN5, PTP4A3, ZEB1, COL4A2, MMRN2, RAPGEF2, PRKD2, ENG, CX3CR1, RAMP2, FOXC1, NOTCH1, DLX5, LEF1, HTRA1, PDGFB, CHRD, CORO1A, DLL4, CLEC3B, TMEM204, ZNF703, ZNF423, TBX1, NGFR, SMAD1, ZFHX3, ANGPT2, YES1, TGFB3, CAV2, INSR, PD…	728	634	16650	2.52518	1.19088e-08	2.58845e-10	2.30911e-10	Yes
GO:0001667	ameboidal-type cell migration	46	5.41176	3.51336e-12	SEMA5A, ACVRL1, NRP1, FOXC2, SEMA7A, BMPR2, NOTCH1, PLXND1, FLT4, LEF1, PDGFB, SEMA3F, FGF1, ETS1, CYGB, SLC8A1, ARHGAP4, PTPRG, DLL4, EFNB1, EDNRB, SOX17, SOX18, ADGRA2, HYAL2, ARHGDIB, KDR, SEMA6B, TBX1, SEMA6A, ANGPT2, ANGPT1, NOS3, NR2F2, VASH1, MMP9, AGT, TGFBR2, FOXP1, ANLN, PTP4A3, MMRN2, PECAM1, MYH9, PRKD2, TEK	728	320	16650	3.28769	2.18815e-08	4.65483e-10	4.15249e-10	Yes
GO:0000904	cell morphogenesis involved in differentiation	77	9.05882	6.16673e-12	RB1, SEMA5A, ACVRL1, COL18A1, SPON2, NRP1, BMPR2, ATP8A2, ECM2, PLXND1, KIF14, LAMC1, ARHGAP4, GLI2, PREX2, PREX1, HEY1, SOX17, HEY2, DACT3, LZTS1, EOMES, SEMA6B, MEF2A, MEF2C, CDKL5, TRPC6, SEMA6A, RBFOX2, TCF15, HGF, ISLR2, UNC5C, TGFBR2, FOXP1, RAP2A, RILPL2, PEAK1, TAL1, PECAM1, MYH9, RAPGEF2, S100A4, ARHGEF1, ERG, SHANK3, ENG, SPTBN5, SEMA7A, NOTCH1, DLX5, PLPPR4, NOTCH4, LEF1, SEMA3F, THY1,…	728	753	16650	2.33872	3.84064e-08	8.00005e-10	7.13671e-10	Yes
GO:0014031	mesenchymal cell development	32	3.76471	6.67842e-12	SEMA5A, ACVRL1, NRP1, FOXC2, SEMA7A, FOXC1, NOTCH1, LEF1, SEMA3F, EFNB1, EDNRA, EDNRB, HEY1, HEY2, ZNF703, DACT3, EOMES, SEMA6B, TBX1, SEMA6A, JAG1, TGFB3, HGF, TGFBR2, COL1A1, HEYL, CTNNB1, SNAI2, S100A4, ERG, LIMS1, ENG	728	167	16650	4.38244	4.15933e-08	8.48704e-10	7.57115e-10	Yes
GO:0048762	mesenchymal cell differentiation	33	3.88235	7.46389e-12	SEMA5A, ACVRL1, NRP1, FOXC2, SEMA7A, FOXC1, NOTCH1, LEF1, SEMA3F, EFNB1, EDNRA, EDNRB, HEY1, HEY2, ZNF703, DACT3, EOMES, SEMA6B, TBX1, MEF2C, SEMA6A, JAG1, TGFB3, HGF, TGFBR2, COL1A1, HEYL, CTNNB1, SNAI2, S100A4, ERG, LIMS1, ENG	728	178	16650	4.24011	4.64853e-08	9.29553e-10	8.29238e-10	Yes
GO:0002040	sprouting angiogenesis	21	2.47059	1.01283e-11	PPP1R16B, SEMA5A, ACVRL1, NGFR, NRP1, FOXC2, RAMP2, NOTCH1, ANGPT1, FLT4, LEF1, NRARP, FGF1, PGF, DLL4, ESM1, ADGRA2, MMRN2, KDR, TEK, ENG	728	70	16650	6.86126	6.30786e-08	1.23664e-09	1.10319e-09	Yes
GO:0007265	Ras protein signal transduction	45	5.29412	1.32458e-11	RB1, RALB, KIF14, GPR20, LPAR4, RASAL3, RASGRP2, ARHGAP6, RASGRP1, KALRN, ARHGAP4, RASGRP3, EPS8, CYTH3, PREX2, AKAP13, PREX1, CYTH2, ADGRG1, FGD5, CYTH4, ARHGDIB, EPS8L1, FARP1, PLEKHG1, PLEKHG2, ARHGEF15, ARHGEF17, ARHGAP29, ARAP3, GPR4, MAPK11, COL3A1, RAP2A, COL1A2, LPAR6, DLC1, ELMO1, PECAM1, RAPGEF2, ARHGEF1, ARHGEF2, GRAP, RAPGEF3, F2RL3	728	320	16650	3.21622	8.24951e-08	1.58619e-09	1.41501e-09	Yes
GO:1904018	positive regulation of vasculature development	29	3.41176	1.86135e-11	SEMA5A, ACVRL1, CX3CR1, FOXC2, RAMP2, FLT1, NOTCH1, PDGFB, GATA2, FGF1, ETS1, CX3CL1, AQP1, CYSLTR2, CXCR2, KDR, CD34, PPP1R16B, MYOCD, ANGPT2, NOS3, HGF, PGF, TGFBR2, RAPGEF2, PRKD2, TEK, RAPGEF3, ENG	728	143	16650	4.63815	1.15925e-07	2.18691e-09	1.9509e-09	Yes
GO:0060429	epithelium development	95	11.1765	2.67084e-11	ACVRL1, COL18A1, NRP1, BMPR2, PLXND1, SLC40A1, SIX1, NRARP, SLC7A11, LDB2, GLI1, FGF1, GLI2, LFNG, CDH5, EDNRA, HEY1, SOX17, SOX18, GJA5, GJA4, HEY2, ADAMTSL2, KDR, CD34, PPP1R16B, CPT1A, MEF2C, PRKCH, TCF15, HGF, SPINK5, FOXL2, NPNT, PGF, TGFBR2, FOXP1, ACTA2, CLDN5, RAP2A, ZEB1, NR5A2, RILPL2, COL4A1, GPR161, PECAM1, TXNIP, RAPGEF2, PRKD2, SHANK3, RAPGEF3, ENG, FOXC2, TAGLN, FOXC1, NOTCH1, DLX5…	728	1060	16650	2.04975	1.6634e-07	3.07988e-09	2.74751e-09	Yes
GO:0008284	positive regulation of cell proliferation	81	9.52941	5.18114e-11	SEMA5A, ACVRL1, COL18A1, NRP1, FLT1, BMPR2, FLT4, KIF14, SIX1, NRARP, LAMC1, PTH1R, GLI1, FGF1, ETS1, GLI2, AQP1, CDC20, ESM1, EDNRB, PNP, CCND2, HEY2, KDR, TNFRSF4, PPP1R16B, MYOCD, EGFL7, MEF2C, PRKCH, HGF, CLEC11A, AVPR1A, MMP9, PGF, TGFBR2, FOXP1, CDC25B, PRKD2, CX3CR1, KMT2D, NOTCH3, CALCRL, NOTCH1, DLX5, DLX6, LEF1, HTRA1, PDGFB, CHRD, AGAP2, PDGFA, CRIP2, RASAL3, CORO1A, DLL4, EFNB1, ADGRG…	728	849	16650	2.18203	3.22682e-07	5.86599e-09	5.23295e-09	Yes
GO:0051345	positive regulation of hydrolase activity	85	10	6.90173e-11	DOCK6, DOCK4, FLT1, HIP1, DOCK9, FGF1, SIPA1L2, ARHGAP6, CX3CL1, ARHGAP4, RCBTB2, DOCK10, PREX2, SRGAP2C, RGS5, AKAP13, PREX1, EDNRA, ARHGDIB, TBC1D10C, TNFSF10, CASP1, SOX7, AGFG2, PLEKHG1, PTGIR, MEF2C, CDKL5, PLEKHG2, ARHGEF15, STARD8, ARHGEF17, SH2D3C, ITGA1, ARAP3, FOXL2, PCOLCE, AVPR1A, NPNT, LCK, IL3RA, ELMO1, RAPGEF2, PRKD2, ARHGEF1, ARHGEF2, RAPGEF5, RAPGEF3, SPTBN5, PDGFB, AGAP2, PDGFA,…	728	917	16650	2.11998	4.2984e-07	7.67448e-09	6.84627e-09	Yes
GO:0045446	endothelial cell differentiation	23	2.70588	8.9374e-11	PPP1R16B, ACVRL1, COL18A1, NRP1, BMPR2, NOTCH1, JAG1, NOTCH4, PDE2A, MSN, NR2F2, CDH5, CLDN5, SOX17, HEY1, SOX18, HEY2, PECAM1, CTNNB1, RAPGEF2, S1PR3, RAPGEF3, ENG	728	95	16650	5.53716	5.56621e-07	9.64164e-09	8.60115e-09	Yes
GO:0003151	outflow tract morphogenesis	20	2.35294	8.98049e-11	TBX1, RYR1, FOXC2, MEF2C, FOXC1, BMPR2, JAG1, PLXND1, SIX1, TGFBR2, TBX2, HEYL, CLDN5, SOX17, SOX18, GJA5, NEDD4, HEY2, CTNNB1, ENG	728	70	16650	6.53454	5.59305e-07	9.64164e-09	8.60115e-09	Yes
GO:0003012	muscle system process	50	5.88235	9.45602e-11	RYR1, MYOM1, MYLK2, DOCK4, ATP8A2, DYSF, RCSD1, LMOD3, SLC8A1, ACTG2, AKAP13, EDNRA, EDNRB, SGCA, GJA5, HEY2, BDKRB2, CLIC2, LMCD1, GUCY1A3, MEF2A, MYOCD, MEF2C, TPM4, TMOD3, TMOD2, ITGA1, SSTR2, NPNT, TRDN, ACTA2, KCNQ1, SCN4B, PDE9A, CALCRL, KCNE3, ATP1A2, CACNA1C, MYL12A, CACNA1H, GJC1, CNN1, CHRNE, MYH11, KCNJ2, NOS3, AGT, SMTN, FXYD1, HRC	728	405	16650	2.82357	5.8892e-07	9.98011e-09	8.90308e-09	Yes
GO:0045595	regulation of cell differentiation	122	14.3529	1.00897e-10	RB1, SEMA5A, ATP8A2, PLXND1, CPNE5, ETS1, CDC20, SRGAP2C, CDH5, PREX1, EDNRB, PNP, SOX17, ADGRA2, KDR, ENPP1, LZTS1, SEMA6B, MEF2A, EOMES, MEF2C, CDKL5, PRKCH, SEMA6A, RBFOX2, HGF, SPINK5, ISLR2, NPNT, FOXP1, CLDN5, CETP, NOTCH3, SEMA7A, NOTCH1, NOTCH4, PDGFB, CHRD, THY1, GATA2, KALRN, RASGRP1, ADGRG1, INPP5D, ZNF703, PLXNA2, GAS2L1, NGFR, SMAD1, ZFHX3, JAG1, TGFB3, NFATC2, INHBA, GFAP, COL1A1, C…	728	1544	16650	1.80715	6.2839e-07	1.04715e-08	9.34143e-09	Yes
GO:0043547	positive regulation of GTPase activity	66	7.76471	1.15959e-10	DOCK6, DOCK4, DOCK9, FGF1, SIPA1L2, ARHGAP6, CX3CL1, ARHGAP4, RCBTB2, DOCK10, PREX2, SRGAP2C, RGS5, AKAP13, PREX1, ARHGDIB, TBC1D10C, AGFG2, PLEKHG1, PTGIR, CDKL5, PLEKHG2, ARHGEF15, STARD8, ARHGEF17, SH2D3C, ARAP3, IL3RA, ELMO1, RAPGEF2, ARHGEF1, ARHGEF2, RAPGEF5, RAPGEF3, SPTBN5, PDGFB, AGAP2, PDGFA, ADRB1, THY1, RASAL3, ARHGAP15, RASGRP2, RASGRP1, CSF2RA, KALRN, RASGRP3, CYTH3, CYTH2, FGD5, CY…	728	634	16650	2.38088	7.22192e-07	1.18373e-08	1.05599e-08	Yes
GO:1902531	regulation of intracellular signal transduction	131	15.4118	1.53e-10	SEMA5A, MAP3K7CL, FGF1, PREX2, PREX1, CYSLTR2, DEPTOR, ARHGDIB, WWC3, TNFSF10, TBC1D10C, KDR, PDE8A, TNFRSF4, PPP1R16B, CARD10, MEF2C, IGFBP4, HGF, STARD8, NPNT, HIC1, PRKD2, S100A4, SEMA7A, NOTCH1, PDGFB, AGAP2, PDGFA, ADRB1, UBR1, LPAR4, ARHGAP15, RASAL3, KALRN, RASGRP1, SOCS2, ADGRG1, NUAK1, SEC14L1, A2M, NGFR, CAV2, TGFB3, INSR, IGF2, ARHGAP29, INHBA, ARHGAP26, SELP, ARHGAP31, CXCL12, ARL2BP,…	728	1714	16650	1.74801	9.52885e-07	1.53666e-08	1.37083e-08	Yes
GO:0048844	artery morphogenesis	18	2.11765	1.71813e-10	TBX1, ACVRL1, NOTCH3, NRP1, FOXC2, MYOCD, FOXC1, BMPR2, NOTCH1, JAG1, SIX1, TBX2, DLL4, COL3A1, HEY1, GJA5, HEY2, ENG	728	57	16650	7.22238	1.07005e-06	1.69822e-08	1.51495e-08	Yes
GO:0065009	regulation of molecular function	192	22.5882	2.18404e-10	RB1, PLXND1, NCF4, HJURP, MAP3K7CL, FRY, FGF1, RCBTB2, AQP1, DOCK10, PREX2, CDC20, RGS5, SRGAP2C, PREX1, EDNRA, DEPTOR, EDNRB, CCND2, ARHGDIB, CDC27, TNFSF10, TBC1D10C, TNFRSF4, SOX7, AGFG2, PPP1R16B, CARD10, MEF2C, CDKL5, PRKCH, SPINK8, HGF, STARD8, SPINK5, EBF2, PCOLCE, NPNT, SYTL2, CDC25B, MFNG, KCNQ1, ELMO1, DPEP1, TXNIP, PRKD2, CARD16, SPTBN5, NOTCH1, KCNE3, PDGFB, AGAP2, PDGFA, ADRB1, CABP1…	728	2863	16650	1.53378	1.36022e-06	2.125e-08	1.89567e-08	Yes
GO:0032989	cellular component morphogenesis	108	12.7059	2.24414e-10	RB1, SEMA5A, SPON2, ATP8A2, PLXND1, CPNE5, FRY, EPS8, PREX2, PREX1, SOX17, TBC1D10C, KDR, LZTS1, SEMA6B, MEF2A, EOMES, MEF2C, CDKL5, SEMA6A, RBFOX2, HGF, TMOD3, TMOD2, ISLR2, UNC5C, FOXP1, S100A4, ERG, SEMA7A, SPTBN5, NRN1, NOTCH1, DLX5, FBLIM1, NOTCH4, THY1, ARHGAP15, KALRN, LRRC55, CORO1A, MYL12A, EFNB1, ZNF703, PLXNA2, MYH11, VASP, NGFR, TGFB3, MSN, PARVB, COL1A1, CXCL12, SNAI2, NES, FERMT2, A…	728	1321	16650	1.86984	1.39765e-06	2.14989e-08	1.91788e-08	Yes
GO:0042692	muscle cell differentiation	46	5.41176	2.34584e-10	RB1, RYR1, RAMP2, CXCL9, NOTCH1, LEF1, PDGFB, SIX1, LDB3, LMOD3, CACNA1H, SLC8A1, AKAP13, EDNRB, HEY1, TMEM204, DNER, HEY2, MYH11, MBNL3, MKL2, MEF2A, TBX1, ZFHX3, MYOCD, MEF2C, JAG1, CAV2, TMOD3, TMOD2, NFATC2, KCNAB1, AVPR1A, NPNT, AGT, FOXP1, TBX2, MAPK11, ZEB1, CDK1, ID3, MYH9, CTNNB1, PLEKHO1, ASF1A, ENG	728	362	16650	2.90624	1.46099e-06	2.21326e-08	1.97441e-08	Yes
GO:0000902	cell morphogenesis	103	12.1176	2.72137e-10	RB1, SEMA5A, SPON2, ATP8A2, PLXND1, CPNE5, FRY, EPS8, PREX2, PREX1, SOX17, TBC1D10C, KDR, LZTS1, SEMA6B, MEF2A, EOMES, MEF2C, CDKL5, SEMA6A, RBFOX2, HGF, ISLR2, UNC5C, FOXP1, S100A4, ERG, SEMA7A, SPTBN5, NRN1, NOTCH1, DLX5, FBLIM1, NOTCH4, THY1, ARHGAP15, KALRN, LRRC55, CORO1A, MYL12A, EFNB1, ZNF703, PLXNA2, VASP, NGFR, TGFB3, MSN, PARVB, COL1A1, CXCL12, SNAI2, NES, FERMT2, ACVRL1, NRP1, COL18A1,…	728	1240	16650	1.89976	1.69487e-06	2.52925e-08	2.2563e-08	Yes
GO:0030335	positive regulation of cell migration	48	5.64706	4.11216e-10	SEMA5A, COL18A1, NRP1, FOXC2, DOCK4, PLVAP, SEMA7A, CXCL9, FLT1, BMPR2, NOTCH1, TNFAIP6, FLT4, LEF1, PDGFB, PDGFA, SEMA3F, FGF1, GLI1, ETS1, CORO1A, SLC8A1, SRGAP2C, ADGRA2, PODXL, ZNF703, CXCR2, KDR, GPSM3, SEMA6B, SEMA6A, ANGPT1, MCAM, HGF, SWAP70, INSR, MMP9, PGF, AGT, TGFBR2, FOXP1, SELP, COL1A1, CXCL12, RAPGEF2, SNAI2, PRKD2, TEK	728	395	16650	2.77925	2.56105e-06	3.76565e-08	3.35927e-08	Yes
GO:2000147	positive regulation of cell motility	49	5.76471	4.2457e-10	SEMA5A, COL18A1, NRP1, DOCK4, PLVAP, CXCL9, FLT1, BMPR2, TNFAIP6, FLT4, GLI1, FGF1, ETS1, SLC8A1, SRGAP2C, ADGRA2, KDR, GPSM3, SEMA6B, SEMA6A, HGF, SWAP70, MMP9, PGF, TGFBR2, FOXP1, RAPGEF2, PRKD2, FOXC2, SEMA7A, NOTCH1, LEF1, PDGFB, PDGFA, SEMA3F, CORO1A, PODXL, SPOCK2, ZNF703, CXCR2, ANGPT1, INSR, MCAM, AGT, SELP, COL1A1, CXCL12, SNAI2, TEK	728	409	16650	2.74003	2.64422e-06	3.83159e-08	3.4181e-08	Yes
GO:0035295	tube development	61	7.17647	4.48818e-10	RB1, ACVRL1, NRP1, BMPR2, PLXND1, FLT4, SIX1, NRARP, GLI1, FGF1, GLI2, ADAMTS2, EDNRA, EDNRB, SOX17, SOX18, GJA5, ADAMTSL2, MYOCD, MEF2C, NPNT, PGF, TGFBR2, FOXP1, ZEB1, COL4A1, CRISPLD2, GPR161, PRKD2, SHANK3, ENG, FOXC2, FOXC1, NOTCH1, NOTCH4, LEF1, CHRD, PDGFA, GATA2, RASIP1, DLL4, ADGRG1, PODXL, CXCR2, PLXNA2, IRX1, VASP, TBX1, IRX2, SMAD1, JAG1, TGFB3, NOS3, MICAL2, AGT, TBX2, HEYL, COL3A1, …	728	580	16650	2.40539	2.79523e-06	3.99255e-08	3.56169e-08	Yes
GO:0006936	muscle contraction	43	5.05882	5.00251e-10	RYR1, MYOM1, MYLK2, DOCK4, CALCRL, ATP8A2, KCNE3, DYSF, ATP1A2, CACNA1C, RCSD1, MYL12A, ACTG2, LMOD3, CACNA1H, SLC8A1, GJC1, CNN1, EDNRA, EDNRB, SGCA, GJA5, CHRNE, BDKRB2, MYH11, CLIC2, KCNJ2, GUCY1A3, MYOCD, TPM4, TMOD3, TMOD2, ITGA1, SSTR2, NPNT, AGT, TRDN, ACTA2, SMTN, KCNQ1, FXYD1, HRC, SCN4B	728	331	16650	2.97114	3.11556e-06	4.38742e-08	3.91394e-08	Yes
GO:0043542	endothelial cell migration	28	3.29412	5.8648e-10	SEMA5A, ACVRL1, NRP1, FOXC2, BMPR2, NOTCH1, PLXND1, FLT4, PDGFB, FGF1, ETS1, DLL4, SOX18, ADGRA2, KDR, ANGPT2, ANGPT1, NOS3, NR2F2, VASH1, AGT, FOXP1, PTP4A3, MMRN2, PECAM1, MYH9, PRKD2, TEK	728	154	16650	4.15834	3.65259e-06	5.04822e-08	4.50343e-08	Yes
GO:0044093	positive regulation of molecular function	136	16	5.9181e-10	RB1, PLXND1, NCF4, MAP3K7CL, FGF1, RCBTB2, DOCK10, PREX2, CDC20, RGS5, SRGAP2C, PREX1, EDNRA, CCND2, ARHGDIB, CDC27, TNFSF10, TBC1D10C, SOX7, AGFG2, CARD10, MEF2C, CDKL5, PRKCH, HGF, STARD8, EBF2, PCOLCE, NPNT, CDC25B, MFNG, ELMO1, PRKD2, SPTBN5, KCNE3, PDGFB, AGAP2, PDGFA, ADRB1, THY1, ARHGAP15, RASAL3, RASGRP2, KALRN, RASGRP1, CSF2RA, RASGRP3, PLCG2, CLSPN, A2M, GPIHBP1, NGFR, AFAP1L2, UBE2C, C…	728	1840	16650	1.69046	3.68578e-06	5.04822e-08	4.50343e-08	Yes
GO:0070887	cellular response to chemical stimulus	179	21.0588	6.44769e-10	RB1, SEMA5A, GUCY1B3, SPON2, PLVAP, FGF1, ETS1, SLC8A1, AQP1, NDST1, CDH5, PREX1, EDNRB, IBSP, ADGRA2, CCRL2, GRB10, KDR, ENPP1, PDE8A, TNFRSF4, PTGDR, PAQR8, MEF2A, IFNAR2, CPT1A, MEF2C, RBFOX2, HGF, SWAP70, LMO2, NPNT, PGF, FOXP1, CH25H, CLDN5, COL4A2, COL4A1, KCNQ1, DPEP1, PRKD2, KMT2D, CALCRL, NOTCH1, PDE1B, DLX5, ABCB4, HTRA1, PDGFB, CHRD, FPR3, UBR1, RASGRP2, CORO1A, CSF2RA, CACNA1H, SOCS2,…	728	2648	16650	1.54603	4.01562e-06	5.41073e-08	4.82682e-08	Yes
GO:0009887	organ morphogenesis	87	10.2353	6.51686e-10	ACVRL1, RYR1, COL18A1, MYLK2, NRP1, BMPR2, ATP8A2, PLXND1, FHL1, SLC40A1, SIX1, GLI1, FGF1, ACTG2, GLI2, AQP1, LFNG, NDST1, HEY1, SOX17, SOX18, GJA5, HYAL2, HEY2, ZIC1, PHLDA2, CD34, MEF2C, SEMA6A, TCF15, HGF, FOXL2, NPNT, ASPN, PGF, TGFBR2, ACTA2, CLDN5, ZEB1, NR5A2, ERG, FJX1, SHANK3, MDFI, ENG, FOXC2, FOXC1, NOTCH1, DLX5, DLX6, LEF1, HTRA1, CCM2L, PDGFA, THY1, GATA2, DLL4, ACAN, HOXC4, MEF2D, …	728	992	16650	2.00581	4.05869e-06	5.41073e-08	4.82682e-08	Yes
GO:0072001	renal system development	39	4.58824	6.72784e-10	NOTCH3, NRP1, FOXC2, ENPEP, FOXC1, NOTCH1, PDGFB, SIX1, PDGFA, FGF1, NID1, GLI2, SOX17, PODXL, HYAL2, CXCR2, CD34, TNS2, IRX1, IRX2, SMAD1, MYOCD, EMX2, MEF2C, ANGPT2, JAG1, ANGPT1, GPR4, NPNT, TBX18, PGF, AGT, ACTA2, HEYL, COL4A1, PECAM1, ID3, CTNNB1, TEK	728	283	16650	3.15182	4.19009e-06	5.5124e-08	4.91752e-08	Yes
GO:0060840	artery development	20	2.35294	6.83248e-10	TBX1, ACVRL1, NOTCH3, NRP1, FOXC2, MYOCD, FOXC1, BMPR2, NOTCH1, JAG1, PLXND1, SIX1, TBX2, DLL4, NDST1, COL3A1, HEY1, GJA5, HEY2, ENG	728	78	16650	5.86433	4.25526e-06	5.52544e-08	4.92915e-08	Yes
GO:0032835	glomerulus development	18	2.11765	9.74529e-10	NOTCH3, FOXC2, ENPEP, MEF2C, NOTCH1, JAG1, ANGPT2, ANGPT1, PDGFB, PDGFA, GPR4, NID1, ACTA2, HEYL, PODXL, PECAM1, TEK, CD34	728	63	16650	6.53454	6.06935e-06	7.77999e-08	6.9404e-08	Yes
GO:0050678	regulation of epithelial cell proliferation	40	4.70588	1.03842e-09	SEMA5A, ACVRL1, RB1, NRP1, BMPR2, NOTCH1, DLX5, FLT4, DLX6, HTRA1, PDGFB, AGAP2, SIX1, NRARP, LAMC1, FGF1, GLI1, DLL4, EDNRB, ZNF703, KDR, PPP1R16B, TBX1, NGFR, EGFL7, MEF2C, ANGPT1, CAV2, NR2F2, VASH1, PGF, FOXP1, CXCL12, CTNNB1, SNAI2, PRKD2, TEK, LIMS2, LIMS1, ENG	728	300	16650	3.04945	6.46728e-06	8.16654e-08	7.28523e-08	Yes
GO:0051272	positive regulation of cellular component movement	49	5.76471	1.04918e-09	SEMA5A, COL18A1, NRP1, DOCK4, PLVAP, CXCL9, FLT1, BMPR2, TNFAIP6, FLT4, GLI1, FGF1, ETS1, SLC8A1, SRGAP2C, ADGRA2, KDR, GPSM3, SEMA6B, SEMA6A, HGF, SWAP70, MMP9, PGF, TGFBR2, FOXP1, RAPGEF2, PRKD2, FOXC2, SEMA7A, NOTCH1, LEF1, PDGFB, PDGFA, SEMA3F, CORO1A, PODXL, SPOCK2, ZNF703, CXCR2, ANGPT1, INSR, MCAM, AGT, SELP, COL1A1, CXCL12, SNAI2, TEK	728	420	16650	2.66827	6.53426e-06	8.16654e-08	7.28523e-08	Yes
GO:0007517	muscle organ development	45	5.29412	1.08651e-09	RB1, RYR1, MYLK2, FOXC2, TAGLN, FOXC1, NOTCH1, FHL1, LEF1, CCM2L, SIX1, AEBP1, CACNA1H, DLL4, JPH2, SOX17, SGCA, DNER, HEY2, MEF2D, EOMES, MKL2, MEF2A, TBX1, SVIL, ZFHX3, MYOCD, MEF2C, TCF15, CAV2, KCNAB1, FOXL2, NR2F2, TGFBR2, FOXP1, TBX2, HEYL, MAPK11, COL3A1, SMTN, CDK1, ID3, COL6A3, CTNNB1, ENG	728	366	16650	2.81199	6.76677e-06	8.35273e-08	7.45133e-08	Yes
GO:0045766	positive regulation of angiogenesis	25	2.94118	1.10157e-09	SEMA5A, ACVRL1, CX3CR1, FOXC2, RAMP2, FLT1, GATA2, FGF1, ETS1, CX3CL1, AQP1, CYSLTR2, CXCR2, KDR, CD34, PPP1R16B, ANGPT2, NOS3, HGF, PGF, TGFBR2, PRKD2, TEK, RAPGEF3, ENG	728	127	16650	4.50214	6.86055e-06	8.36521e-08	7.46246e-08	Yes
GO:0040017	positive regulation of locomotion	49	5.76471	1.22099e-09	SEMA5A, COL18A1, NRP1, DOCK4, PLVAP, CXCL9, FLT1, BMPR2, TNFAIP6, FLT4, GLI1, FGF1, ETS1, SLC8A1, SRGAP2C, ADGRA2, KDR, GPSM3, SEMA6B, SEMA6A, HGF, SWAP70, MMP9, PGF, TGFBR2, FOXP1, RAPGEF2, PRKD2, FOXC2, SEMA7A, NOTCH1, LEF1, PDGFB, PDGFA, SEMA3F, CORO1A, PODXL, SPOCK2, ZNF703, CXCR2, ANGPT1, INSR, MCAM, AGT, SELP, COL1A1, CXCL12, SNAI2, TEK	728	422	16650	2.65562	7.6043e-06	9.16037e-08	8.17181e-08	Yes
GO:0072006	nephron development	26	3.05882	1.25248e-09	NOTCH3, FOXC2, ENPEP, NOTCH1, PDGFB, SIX1, PDGFA, FGF1, NID1, PODXL, CD34, IRX1, IRX2, MEF2C, ANGPT2, JAG1, ANGPT1, GPR4, NPNT, PGF, AGT, ACTA2, HEYL, PECAM1, CTNNB1, TEK	728	138	16650	4.30901	7.80044e-06	9.28478e-08	8.2828e-08	Yes
GO:0043087	regulation of GTPase activity	67	7.88235	1.61075e-09	DOCK6, DOCK4, DOCK9, FGF1, SIPA1L2, ARHGAP6, CX3CL1, ARHGAP4, RCBTB2, DOCK10, PREX2, SRGAP2C, RGS5, AKAP13, PREX1, ARHGDIB, TBC1D10C, AGFG2, PLEKHG1, PTGIR, CDKL5, PLEKHG2, ARHGEF15, STARD8, ARHGEF17, SH2D3C, ARAP3, IL3RA, ELMO1, RAPGEF2, ARHGEF1, ARHGEF2, RAPGEF5, RAPGEF3, SPTBN5, PDGFB, AGAP2, PDGFA, ADRB1, THY1, RASAL3, ARHGAP15, RASGRP2, RASGRP1, CSF2RA, KALRN, RASIP1, RASGRP3, CYTH3, CYTH2, …	728	691	16650	2.21758	1.00317e-05	1.18001e-07	1.05267e-07	Yes
GO:0003007	heart morphogenesis	34	4	1.65508e-09	ACVRL1, RYR1, MYLK2, FOXC2, FOXC1, BMPR2, NOTCH1, PLXND1, CCM2L, SIX1, DLL4, SOX17, HEY1, SOX18, GJA5, HEY2, TBX1, MEF2C, JAG1, TGFB3, INSR, MICAL2, TGFBR2, TBX2, HEYL, CLDN5, DLC1, NEDD4, CPE, CTNNB1, SNAI2, ERG, TEK, ENG	728	230	16650	3.38091	1.03078e-05	1.19839e-07	1.06906e-07	Yes
GO:0071310	cellular response to organic substance	153	18	1.75285e-09	RB1, SPON2, PLVAP, FGF1, SLC8A1, AQP1, NDST1, CDH5, EDNRB, IBSP, ADGRA2, CCRL2, GRB10, KDR, ENPP1, PDE8A, TNFRSF4, PTGDR, PAQR8, IFNAR2, CPT1A, MEF2C, RBFOX2, HGF, LMO2, NPNT, PGF, FOXP1, CLDN5, COL4A2, COL4A1, KCNQ1, PRKD2, KMT2D, CALCRL, NOTCH1, PDE1B, DLX5, ABCB4, HTRA1, PDGFB, CHRD, UBR1, CORO1A, CSF2RA, CACNA1H, SOCS2, HRH1, KCNMB1, ZNF703, ZNF423, GAS2L1, HLA-DQA1, NGFR, SMAD1, HLA-DRB5, YE…	728	2186	16650	1.60075	1.09167e-05	1.2546e-07	1.1192e-07	Yes
GO:0007264	small GTPase mediated signal transduction	56	6.58824	1.79541e-09	RB1, DOCK6, DOCK4, DOCK9, KIF14, GPR20, ARHGAP6, ARHGAP4, EPS8, DOCK10, PREX2, AKAP13, PREX1, ARHGDIB, PLEKHG1, PLEKHG2, ARHGEF15, ARHGEF17, SH2D3C, ARAP3, RAP2A, PECAM1, ELMO1, RAPGEF2, ARHGEF1, ARHGEF2, RAPGEF5, RAPGEF3, RASL12, RALB, AGAP2, LPAR4, RASAL3, RASGRP2, RASGRP1, KALRN, RASGRP3, CYTH3, RASD2, REM1, CYTH2, ADGRG1, FGD5, CYTH4, EPS8L1, FARP1, ARHGAP29, GPR4, MAPK11, COL3A1, ARHGAP31, C…	728	527	16650	2.4303	1.11818e-05	1.27046e-07	1.13336e-07	Yes
GO:0007219	Notch signaling pathway	28	3.29412	1.87665e-09	NOTCH3, FOXC2, FOXC1, NOTCH1, NOTCH4, NRARP, GATA2, PEAR1, DLL4, CDH6, LFNG, NEURL1B, HEY1, DNER, HEY2, S1PR3, ZNF423, JAG2, EGFL7, JAG1, TGFBR2, TBX2, HEYL, PTP4A3, MFNG, IL2RA, SNAI2, MAML3	728	162	16650	3.95299	1.16877e-05	1.30081e-07	1.16043e-07	Yes
GO:0007399	nervous system development	152	17.8824	1.88009e-09	RB1, SEMA5A, SPON2, ATP8A2, PLXND1, CPNE5, FRY, ETS1, SLC8A1, AQP1, PREX2, CDC20, NDST1, SRGAP2C, PREX1, EDNRA, EDNRB, SOX17, ADGRA2, LZTS1, SRGAP2B, MFSD2A, SEMA6B, MEF2A, EOMES, MEF2C, CDKL5, PRKCH, SEMA6A, RBFOX2, HGF, TMOD2, SPINK5, ISLR2, UNC5C, FOXP1, CLDN5, COL4A1, GPR161, NOTCH3, SEMA7A, SPTBN5, NRN1, NOTCH1, DLX5, DLX6, CHRD, PCDH12, THY1, APCDD1, GATA2, KALRN, LRRC55, EFNB1, ADGRG1, ADG…	728	2170	16650	1.60202	1.17091e-05	1.30081e-07	1.16043e-07	Yes
GO:1901343	negative regulation of vasculature development	20	2.35294	2.11827e-09	CX3CR1, NGFR, FOXC1, NOTCH1, ANGPT2, NPR1, TIE1, SPINK5, PDGFB, ECSCR, GPR4, VASH1, THBS2, AGT, DLL4, COL4A2, HEY2, MMRN2, TCF4, TEK	728	83	16650	5.51106	1.31925e-05	1.4495e-07	1.29308e-07	Yes
GO:0048584	positive regulation of response to stimulus	144	16.9412	2.56374e-09	SEMA5A, FCN1, SPON2, TRIL, TRAC, ICAM2, MAP3K7CL, FGF1, ETS1, EPS8, CYSLTR2, TNFSF10, GRB10, KDR, PDE8A, TNFRSF4, CARD10, LAG3, MEF2C, PRKCH, IGFBP4, HGF, SWAP70, TMOD2, NPNT, HIC1, PGF, MFNG, ELMO1, PRKD2, S100A4, KMT2D, SEMA7A, NOTCH1, DLX5, PDGFB, AGAP2, PDGFA, FPR3, ADRB1, LPAR4, THY1, GATA2, RASGRP1, SOCS2, ADGRG1, SEC14L1, INPP5D, PLCG2, A2M, ZNF423, HLA-DQA1, JAG2, NGFR, HLA-DRB5, AFAP1L2,…	728	2030	16650	1.62237	1.59668e-05	1.72056e-07	1.53488e-07	Yes
GO:0061440	kidney vasculature development	12	1.41176	2.59728e-09	ACTA2, NOTCH3, NRP1, FOXC2, NOTCH1, ANGPT2, ANGPT1, PDGFB, PECAM1, GPR4, TEK, CD34	728	25	16650	10.978	1.61757e-05	1.72056e-07	1.53488e-07	Yes
GO:0061437	renal system vasculature development	12	1.41176	2.59728e-09	ACTA2, NOTCH3, NRP1, FOXC2, NOTCH1, ANGPT2, ANGPT1, PDGFB, PECAM1, GPR4, TEK, CD34	728	25	16650	10.978	1.61757e-05	1.72056e-07	1.53488e-07	Yes
GO:0051056	regulation of small GTPase mediated signal transduction	39	4.58824	3.23787e-09	KIF14, GPR20, LPAR4, RASAL3, SIPA1L2, ARHGAP15, ARHGAP6, RASGRP1, KALRN, ARHGAP4, CYTH3, PREX2, AKAP13, PREX1, CYTH2, ADGRG1, FGD5, CYTH4, ARHGDIB, EPS8L1, A2M, FARP1, PLEKHG1, PLEKHG2, ARHGEF15, STARD8, ARHGEF17, ARHGAP29, ARAP3, GPR4, ARHGAP26, COL3A1, ARHGAP31, LPAR6, DLC1, ARHGEF1, ARHGEF2, SIPA1, F2RL3	728	299	16650	2.98316	2.01653e-05	2.12234e-07	1.8933e-07	Yes
GO:0048585	negative regulation of response to stimulus	107	12.5882	3.45898e-09	RB1, SEMA5A, ETS1, RGS5, DEPTOR, SOX17, ADGRA2, WWC3, TNFSF10, GRB10, TBC1D10C, ENPP1, PDE8A, SEMA6B, SEMA6A, IGFBP4, HGF, SPINK5, HIC1, FOXP1, GPR161, SEMA7A, CALCRL, NOTCH1, HTRA1, PDGFB, CHRD, AGAP2, PDGFA, UBR1, THY1, APCDD1, GATA2, RASAL3, SOCS2, SEC14L1, INPP5D, APOD, A2M, CAV2, TGFB3, CXCL12, SNAI2, NRP1, TNFAIP6, LRRC4, NRARP, GLI1, PEAR1, CX3CL1, LFNG, SPRED1, MECOM, HEY1, HYAL2, HEY2, A…	728	1369	16650	1.78757	2.15423e-05	2.24365e-07	2.00152e-07	Yes
GO:0090130	tissue migration	34	4	3.58755e-09	SEMA5A, ACVRL1, NRP1, FOXC2, BMPR2, NOTCH1, PLXND1, FLT4, PDGFB, FGF1, ETS1, ACTG2, PTPRG, DLL4, SOX18, ADGRA2, KDR, ANGPT2, ANGPT1, NOS3, NR2F2, VASH1, MMP9, AGT, TGFBR2, FOXP1, ACTA2, ANLN, PTP4A3, MMRN2, PECAM1, MYH9, PRKD2, TEK	728	237	16650	3.28105	2.2343e-05	2.30306e-07	2.05452e-07	Yes
GO:0050880	regulation of blood vessel size	25	2.94118	3.97019e-09	FOXC2, DOCK4, FOXC1, BMPR2, NPR1, HBB, ADRB1, ATP1A2, ECE1, SLC8A1, HRH1, EDNRA, EDNRB, KCNMB1, GJA5, BDKRB2, PTGDR, GUCY1A3, NOS3, ITGA1, AVPR1A, AGT, APLN, ACTA2, TBXAS1	728	135	16650	4.23535	2.4726e-05	2.52269e-07	2.25045e-07	Yes
GO:0010562	positive regulation of phosphorus metabolic process	88	10.3529	4.44934e-09	ACVRL1, NRP1, CXCL9, FLT1, BMPR2, FLT4, KIF14, MAP3K7CL, PTH1R, FGF1, CX3CL1, AKAP13, EDNRA, CYSLTR2, EDNRB, CCND2, TRIM5, GRB10, KDR, FFAR4, CD36, PDE8A, TNFRSF4, GUCY1A3, PPP1R16B, GUCY1A2, CARD10, PTGIR, MEF2C, TRPC6, IGFBP4, HGF, ITGA1, NPNT, MMP9, DUSP6, TGFBR2, CDC25B, RAP2A, GPR161, ADGRF5, PECAM1, RAPGEF2, PRKD2, LCP2, ARHGEF2, RAPGEF3, MDFI, ENG, RAMP2, SEMA7A, RALB, CALCRL, NPR1, ADCY4,…	728	1049	16650	1.91862	2.77101e-05	2.77061e-07	2.47161e-07	Yes
GO:0045937	positive regulation of phosphate metabolic process	88	10.3529	4.44934e-09	ACVRL1, NRP1, CXCL9, FLT1, BMPR2, FLT4, KIF14, MAP3K7CL, PTH1R, FGF1, CX3CL1, AKAP13, EDNRA, CYSLTR2, EDNRB, CCND2, TRIM5, GRB10, KDR, FFAR4, CD36, PDE8A, TNFRSF4, GUCY1A3, PPP1R16B, GUCY1A2, CARD10, PTGIR, MEF2C, TRPC6, IGFBP4, HGF, ITGA1, NPNT, MMP9, DUSP6, TGFBR2, CDC25B, RAP2A, GPR161, ADGRF5, PECAM1, RAPGEF2, PRKD2, LCP2, ARHGEF2, RAPGEF3, MDFI, ENG, RAMP2, SEMA7A, RALB, CALCRL, NPR1, ADCY4,…	728	1049	16650	1.91862	2.77101e-05	2.77061e-07	2.47161e-07	Yes
GO:0035150	regulation of tube size	25	2.94118	4.62579e-09	FOXC2, DOCK4, FOXC1, BMPR2, NPR1, HBB, ADRB1, ATP1A2, ECE1, SLC8A1, HRH1, EDNRA, EDNRB, KCNMB1, GJA5, BDKRB2, PTGDR, GUCY1A3, NOS3, ITGA1, AVPR1A, AGT, APLN, ACTA2, TBXAS1	728	136	16650	4.20421	2.8809e-05	2.85196e-07	2.54418e-07	Yes
GO:0019220	regulation of phosphate metabolic process	120	14.1176	5.00889e-09	RB1, CDA, MAP3K7CL, FGF1, EDNRA, CYSLTR2, DEPTOR, EDNRB, CCND2, GRB10, TBC1D10C, KDR, ENPP1, PDE8A, TNFRSF4, GUCY1A3, PPP1R16B, CARD10, GUCY1A2, MEF2C, IGFBP4, HGF, SWAP70, NPNT, SYTL2, CDC25B, GPR161, PRKD2, SEMA7A, CALCRL, NPR1, PDGFB, PDGFA, ADRB1, THY1, RASGRP1, SOCS2, NUAK1, HRH1, CLSPN, NGFR, AFAP1L2, YES1, UBE2C, CAV2, TGFB3, INSR, PDE2A, IGF2, INHBA, NR2F2, ARL2BP, PKIA, CCDC88C, HRC, CDK…	728	1610	16650	1.70466	3.11949e-05	3.05788e-07	2.72788e-07	Yes
GO:0090066	regulation of anatomical structure size	52	6.11765	5.14521e-09	SEMA5A, NRP1, DOCK4, BMPR2, PLXND1, HBB, ECE1, LMOD3, SLC8A1, ARHGAP4, AQP1, EPS8, PREX1, EDNRA, DEPTOR, EDNRB, GJA5, BDKRB2, PTGDR, SEMA6B, GUCY1A3, CDKL5, SEMA6A, SWAP70, TMOD3, TMOD2, ITGA1, ISLR2, AVPR1A, ACTA2, SHANK3, FOXC2, SPTBN5, SEMA7A, FOXC1, NPR1, WAS, ADRB1, ATP1A2, SEMA3F, CORO1A, LIMA1, HRH1, KCNMB1, PLXNA2, VASP, NOS3, MSN, AGT, APLN, CXCL12, TBXAS1	728	484	16650	2.4572	3.20439e-05	3.11061e-07	2.77492e-07	Yes
GO:0051174	regulation of phosphorus metabolic process	120	14.1176	5.2146e-09	RB1, CDA, MAP3K7CL, FGF1, EDNRA, CYSLTR2, DEPTOR, EDNRB, CCND2, GRB10, TBC1D10C, KDR, ENPP1, PDE8A, TNFRSF4, GUCY1A3, PPP1R16B, CARD10, GUCY1A2, MEF2C, IGFBP4, HGF, SWAP70, NPNT, SYTL2, CDC25B, GPR161, PRKD2, SEMA7A, CALCRL, NPR1, PDGFB, PDGFA, ADRB1, THY1, RASGRP1, SOCS2, NUAK1, HRH1, CLSPN, NGFR, AFAP1L2, YES1, UBE2C, CAV2, TGFB3, INSR, PDE2A, IGF2, INHBA, NR2F2, ARL2BP, PKIA, CCDC88C, HRC, CDK…	728	1611	16650	1.7036	3.2476e-05	3.12224e-07	2.7853e-07	Yes
GO:0009790	embryo development	82	9.64706	5.57367e-09	ACVRL1, NRP1, FLT1, BMPR2, ATP8A2, SIX1, NRARP, ECE1, GLI1, GLI2, LFNG, NDST1, EDNRA, HEY1, SOX17, SOX18, GJA5, HEY2, ZIC1, KDR, SOX7, EOMES, MEF2C, TCF15, FOXL2, VASH1, MMP9, DUSP6, TGFBR2, FOXP1, ZEB1, NR5A2, COL4A2, TAL1, GPR161, COL6A1, APLNR, MYH9, SHANK3, MDFI, ENG, FOXC2, FOXC1, NOTCH1, DLX5, DLX6, NOTCH4, LEF1, PDGFB, CHRD, PDGFA, SEMA3F, CACNA1C, PCDH12, GATA2, DLL4, EFNB1, PLXNA2, HOXC4…	728	954	16650	1.96584	3.47122e-05	3.27427e-07	2.92092e-07	Yes
GO:0007167	enzyme linked receptor protein signaling pathway	82	9.64706	5.57367e-09	ACVRL1, NRP1, FLT1, BMPR2, HIP1, FLT4, NCF4, FGF1, PTPRG, EPS8, NDST1, CDH5, ESM1, SPRED1, ADGRA2, ADAMTSL2, GRB10, KDR, BDKRB2, ENPP1, PMEPA1, MYOCD, PTGIR, RBFOX2, IGFBP4, HGF, ITGA1, NPNT, MMP9, ASPN, PGF, TGFBR2, CLDN5, ZEB1, COL4A2, COL4A1, LCK, MMRN2, ELMO1, TXNIP, RAPGEF2, PRKD2, LCP2, ENG, FOXC2, FOXC1, NOTCH1, NPR1, DLX5, LEF1, HTRA1, PDGFB, CHRD, PDGFA, KALRN, MYL12A, SOCS2, EFNB1, ZNF7…	728	954	16650	1.96584	3.47122e-05	3.27427e-07	2.92092e-07	Yes
GO:0045597	positive regulation of cell differentiation	75	8.82353	6.08632e-09	RB1, SEMA5A, ACVRL1, NRP1, CXCL9, BMPR2, ATP8A2, CPNE5, ADIRF, ETS1, GLI2, SRGAP2C, CDH5, PREX1, PNP, SOX17, KDR, CD36, CD34, EOMES, MEF2A, MYOCD, MEF2C, CDKL5, TRPC6, PRKCH, SEMA6A, HGF, TESC, ISLR2, NPNT, TGFBR2, FOXP1, CLDN5, ZEB1, TAL1, RAPGEF2, SHANK3, ENG, CX3CR1, RAMP2, SEMA7A, FOXC1, NOTCH1, ZBTB46, LEF1, GATA2, RASGRP1, KALRN, WIF1, INPP5D, ZNF703, TBX1, RANBP1, NGFR, SMAD1, ZFHX3, JAG1,…	728	841	16650	2.03961	3.79049e-05	3.54201e-07	3.15977e-07	Yes
GO:0001655	urogenital system development	40	4.70588	6.65483e-09	NOTCH3, NRP1, FOXC2, ENPEP, FOXC1, NOTCH1, PDGFB, SIX1, PDGFA, GATA2, FGF1, NID1, GLI2, SOX17, PODXL, HYAL2, CXCR2, CD34, TNS2, IRX1, IRX2, SMAD1, MYOCD, EMX2, MEF2C, ANGPT2, JAG1, ANGPT1, GPR4, NPNT, TBX18, PGF, AGT, ACTA2, HEYL, COL4A1, PECAM1, ID3, CTNNB1, TEK	728	320	16650	2.85886	4.14455e-05	3.83701e-07	3.42293e-07	Yes
GO:0044057	regulation of system process	53	6.23529	7.47565e-09	RYR1, MYLK2, DOCK4, BMPR2, ATP2A3, ECE1, SLC8A1, AQP1, AKAP13, EDNRB, GJA5, HEY2, BDKRB2, CLIC2, LMCD1, PTGDR, GUCY1A3, MEF2A, MYOCD, HGF, FOXL2, AVPR1A, SSTR2, NPNT, TRDN, KCNQ1, SCN4B, PDE9A, MGLL, TNFRSF21, CALCRL, KCNE3, NPR1, PDGFB, ADRB1, ATP1A2, CACNA1C, CACNA1H, GJC1, CNN1, HRH1, KCNMB1, KCNJ2, NOS3, INHBA, ATP2B1, AGT, APLN, TBX2, TBXAS1, FXYD1, HRC, FXYD6	728	504	16650	2.40507	4.65572e-05	4.27072e-07	3.80984e-07	Yes
GO:0014706	striated muscle tissue development	42	4.94118	8.58275e-09	RB1, RYR1, MYLK2, FOXC2, FOXC1, BMPR2, NOTCH1, LEF1, CCM2L, SIX1, SLC8A1, GJC1, DLL4, AKAP13, JPH2, SOX17, GJA5, DNER, HEY2, MYH11, MEF2D, EOMES, MKL2, MEF2A, TBX1, SMAD1, SVIL, MYOCD, MEF2C, CAV2, KCNAB1, FOXL2, NR2F2, AGT, TGFBR2, FOXP1, TBX2, HEYL, MAPK11, CDK1, CTNNB1, ENG	728	350	16650	2.74451	5.34519e-05	4.85862e-07	4.33429e-07	Yes
GO:0071495	cellular response to endogenous stimulus	95	11.1765	9.28358e-09	RB1, ACVRL1, RYR1, BMPR2, FGF1, SLC8A1, AQP1, NDST1, CDH5, SPRED1, HEY1, HYAL2, ADAMTSL2, GRB10, FFAR4, ENPP1, PMEPA1, CD36, PDE8A, ZNF366, PTGDR, PAQR8, KLF11, MYOCD, PTGIR, MEF2C, RBFOX2, LMO2, AVPR1A, SSTR2, NPNT, ASPN, PGF, TGFBR2, FOXP1, CLDN5, ZEB1, NR5A2, COL4A2, COL4A1, KCNQ1, COL6A1, RAPGEF2, PRKD2, ARHGEF2, RAPGEF3, ENG, KANK2, CX3CR1, KMT2D, FOXC2, RAMP2, NOTCH1, DLX5, LEF1, ADCY4, HTR…	728	1185	16650	1.83353	5.78164e-05	5.208e-07	4.64597e-07	Yes
GO:0051271	negative regulation of cellular component movement	35	4.11765	9.60291e-09	SEMA5A, ACVRL1, CX3CR1, NRP1, SEMA7A, NOTCH1, KCNE3, CHRD, WAS, SEMA3F, THY1, CYGB, CX3CL1, ARHGAP4, PTPRG, DLL4, SRGAP2C, ADGRG1, HYAL2, ARHGDIB, APOD, SEMA6B, SEMA6A, ANGPT2, TIE1, ARAP3, NR2F2, VASH1, COL3A1, RAP2A, CXCL12, DLC1, MMRN2, DPEP1, ENG	728	259	16650	3.09066	5.98051e-05	5.33904e-07	4.76287e-07	Yes
GO:0001936	regulation of endothelial cell proliferation	21	2.47059	9.74564e-09	PPP1R16B, SEMA5A, ACVRL1, NGFR, NRP1, EGFL7, BMPR2, ANGPT1, CAV2, FLT4, PDGFB, NRARP, NR2F2, VASH1, PGF, DLL4, CXCL12, KDR, PRKD2, TEK, ENG	728	100	16650	4.80288	6.0694e-05	5.37045e-07	4.79089e-07	Yes
GO:0022604	regulation of cell morphogenesis	57	6.70588	9.92867e-09	SEMA5A, NRP1, BMPR2, PLXND1, CPNE5, SYNE3, ARHGAP4, EPS8, PREX1, TBC1D10C, KDR, DACT3, LZTS1, SEMA6B, CDKL5, TRPC6, SEMA6A, ISLR2, ARAP3, TGFBR2, WRAP73, RAP2A, MYH9, RAPGEF2, ARHGEF1, PLEKHO1, SHANK3, ENG, SEMA7A, NOTCH1, FBLIM1, PALM2, LEF1, ATP10A, SEMA3F, THY1, ARHGAP15, CORO1A, KALRN, MYL12A, FGD5, ZNF703, PLXNA2, LINGO1, NGFR, TGFB3, MSN, PARVB, FMNL3, COL1A1, CXCL12, DLC1, NEDD4, TAOK2, CT…	728	568	16650	2.29514	6.18339e-05	5.42332e-07	4.83805e-07	Yes
GO:0007389	pattern specification process	48	5.64706	1.02017e-08	NRP1, FOXC2, FOXC1, BMPR2, NOTCH1, PLXND1, NOTCH4, LEF1, CHRD, SIX1, NRARP, SEMA3F, GLI1, GLI2, DLL4, LFNG, EFNB1, ADGRG1, EDNRA, SOX17, SOX18, HEY2, ZIC1, PLXNA2, HOXC4, HOXC6, EOMES, IRX1, TBX1, IRX2, SMAD1, EMX2, MEF2C, TCF15, MICAL2, NR2F2, TBX18, DUSP6, TGFBR2, TBX2, ZEB1, COL4A1, DAAM2, GPR161, MFNG, CTNNB1, MDFI, ENG	728	436	16650	2.51789	6.35344e-05	5.49067e-07	4.89814e-07	Yes
GO:0050790	regulation of catalytic activity	159	18.7059	1.02283e-08	RB1, NCF4, MAP3K7CL, FRY, FGF1, RCBTB2, AQP1, DOCK10, PREX2, CDC20, RGS5, SRGAP2C, PREX1, EDNRA, DEPTOR, EDNRB, CCND2, ARHGDIB, CDC27, TNFSF10, TBC1D10C, SOX7, AGFG2, PPP1R16B, CARD10, MEF2C, CDKL5, SPINK8, HGF, STARD8, SPINK5, PCOLCE, NPNT, SYTL2, CDC25B, ELMO1, DPEP1, TXNIP, PRKD2, CARD16, SPTBN5, NOTCH1, PDGFB, AGAP2, PDGFA, ADRB1, CABP1, THY1, ARHGAP15, RASAL3, RASGRP2, KALRN, RASGRP1, CSF2RA…	728	2357	16650	1.54284	6.37e-05	5.49067e-07	4.89814e-07	Yes
GO:0043085	positive regulation of catalytic activity	116	13.6471	1.08562e-08	NCF4, MAP3K7CL, FGF1, RCBTB2, DOCK10, PREX2, CDC20, RGS5, SRGAP2C, PREX1, EDNRA, CCND2, ARHGDIB, CDC27, TNFSF10, TBC1D10C, SOX7, AGFG2, CARD10, MEF2C, CDKL5, HGF, STARD8, PCOLCE, NPNT, CDC25B, ELMO1, PRKD2, SPTBN5, PDGFB, AGAP2, PDGFA, ADRB1, THY1, ARHGAP15, RASAL3, RASGRP2, KALRN, RASGRP1, CSF2RA, RASGRP3, CLSPN, A2M, GPIHBP1, NGFR, AFAP1L2, UBE2C, CAV2, TGFB3, INSR, IGF2, ARHGAP29, ARHGAP26, AR…	728	1559	16650	1.70175	6.76103e-05	5.77792e-07	5.15439e-07	Yes
GO:0060537	muscle tissue development	43	5.05882	1.13009e-08	RB1, RYR1, MYLK2, FOXC2, FOXC1, BMPR2, NOTCH1, LEF1, CCM2L, SIX1, SLC8A1, GJC1, DLL4, AKAP13, JPH2, SOX17, GJA5, DNER, HEY2, MYH11, MEF2D, EOMES, MKL2, MEF2A, TBX1, SMAD1, SVIL, MYOCD, MEF2C, CAV2, KCNAB1, FOXL2, NR2F2, AGT, TGFBR2, FOXP1, TBX2, HEYL, MAPK11, COL3A1, CDK1, CTNNB1, ENG	728	367	16650	2.67969	7.03797e-05	5.96363e-07	5.32005e-07	Yes
GO:0023056	positive regulation of signaling	116	13.6471	1.25658e-08	SEMA5A, MAP3K7CL, FGF1, EPS8, CYSLTR2, TNFSF10, GRB10, KDR, PDE8A, TNFRSF4, CARD10, MEF2C, PRKCH, IGFBP4, HGF, TMOD2, NPNT, HIC1, MFNG, PRKD2, S100A4, KMT2D, SEMA7A, NOTCH1, DLX5, PDGFB, AGAP2, PDGFA, ADRB1, LPAR4, KALRN, RASGRP1, SOCS2, ADGRG1, ZNF423, JAG2, NGFR, HLA-DRB5, AFAP1L2, JAG1, CAV2, TGFB3, INSR, IGF2, INHBA, GFAP, SELP, COL1A1, ARL2BP, LPAR6, CDK1, CSPG4, GRAP, ACVRL1, NRP1, CXCL9, F…	728	1563	16650	1.69739	7.82569e-05	6.57541e-07	5.86581e-07	Yes
GO:0035023	regulation of Rho protein signal transduction	23	2.70588	1.56939e-08	FARP1, PLEKHG1, PLEKHG2, ARHGEF15, ARHGEF17, GPR20, ARAP3, GPR4, LPAR4, KALRN, PREX2, PREX1, AKAP13, COL3A1, ADGRG1, FGD5, LPAR6, DLC1, ARHGDIB, EPS8L1, ARHGEF1, ARHGEF2, F2RL3	728	123	16650	4.27667	9.77366e-05	8.1438e-07	7.26495e-07	Yes
GO:0072012	glomerulus vasculature development	11	1.29412	1.61669e-08	ACTA2, NOTCH3, FOXC2, NOTCH1, ANGPT2, ANGPT1, PDGFB, PECAM1, GPR4, TEK, CD34	728	23	16650	10.9382	0.000100682	8.31992e-07	7.42205e-07	Yes
GO:0016525	negative regulation of angiogenesis	18	2.11765	1.74627e-08	CX3CR1, NGFR, FOXC1, NOTCH1, ANGPT2, NPR1, TIE1, SPINK5, ECSCR, GPR4, VASH1, THBS2, AGT, DLL4, COL4A2, MMRN2, TCF4, TEK	728	75	16650	5.48901	0.000108752	8.85826e-07	7.9023e-07	Yes
GO:0010647	positive regulation of cell communication	115	13.5294	1.74974e-08	SEMA5A, MAP3K7CL, FGF1, EPS8, CYSLTR2, GJA5, TNFSF10, GRB10, KDR, PDE8A, TNFRSF4, CARD10, MEF2C, PRKCH, IGFBP4, HGF, TMOD2, NPNT, HIC1, MFNG, PRKD2, S100A4, KMT2D, SEMA7A, NOTCH1, DLX5, PDGFB, AGAP2, PDGFA, ADRB1, LPAR4, KALRN, RASGRP1, SOCS2, ADGRG1, ZNF423, JAG2, NGFR, HLA-DRB5, AFAP1L2, JAG1, CAV2, TGFB3, INSR, IGF2, INHBA, GFAP, SELP, COL1A1, ARL2BP, LPAR6, CDK1, CSPG4, GRAP, ACVRL1, NRP1, CX…	728	1555	16650	1.69142	0.000108968	8.85826e-07	7.9023e-07	Yes
GO:0071559	response to transforming growth factor beta	31	3.64706	1.77276e-08	ACVRL1, CX3CR1, HTRA1, PDGFB, CDH5, CLEC3B, HYAL2, ZNF703, ADAMTSL2, PMEPA1, SMAD1, ZFHX3, MYOCD, MEF2C, YES1, TGFB3, CAV2, PDE2A, NPNT, ASPN, TGFBR2, COL1A1, CLDN5, COL3A1, ZEB1, COL1A2, COL4A2, PDE3A, FERMT2, LIMS1, ENG	728	215	16650	3.29766	0.000110402	8.90241e-07	7.94169e-07	Yes
GO:0030855	epithelial cell differentiation	56	6.58824	1.84316e-08	ACVRL1, COL18A1, NRP1, BMPR2, SIX1, SLC7A11, GLI1, GLI2, CDH5, HEY1, SOX17, SOX18, HEY2, CD34, PPP1R16B, CPT1A, MEF2C, PRKCH, TCF15, SPINK5, FOXL2, FOXP1, ACTA2, CLDN5, RAP2A, ZEB1, NR5A2, RILPL2, COL4A1, PECAM1, TXNIP, RAPGEF2, RAPGEF3, ENG, FOXC2, TAGLN, NOTCH1, DLX5, DLX6, NOTCH4, LEF1, PDGFB, PODXL, ZNF703, S1PR3, JAG2, TBX1, JAG1, PDE2A, MSN, GPR4, NR2F2, SULT1B1, CDK1, ID3, CTNNB1	728	563	16650	2.2749	0.000114786	9.18191e-07	8.19102e-07	Yes
GO:0010631	epithelial cell migration	32	3.76471	1.8897e-08	SEMA5A, ACVRL1, NRP1, FOXC2, BMPR2, NOTCH1, PLXND1, FLT4, PDGFB, FGF1, ETS1, PTPRG, DLL4, SOX18, ADGRA2, KDR, ANGPT2, ANGPT1, NOS3, NR2F2, VASH1, MMP9, AGT, TGFBR2, FOXP1, ANLN, PTP4A3, MMRN2, PECAM1, MYH9, PRKD2, TEK	728	228	16650	3.20995	0.000117684	9.33904e-07	8.3312e-07	Yes
GO:0030029	actin filament-based process	63	7.41176	1.92331e-08	SEMA5A, MYLK2, FHOD1, LDB3, FRY, ARHGAP6, LMOD3, AQP1, EPS8, AKAP13, PREX1, GJA5, ARHGDIB, SYNPO, MEF2A, GAS2L3, MEF2C, TPM4, ARHGEF15, SWAP70, TMOD3, ARHGEF17, TMOD2, SHROOM4, FOXP1, FRMD3, RAP2A, DAAM2, KCNQ1, FSCN1, ELMO1, MYH9, ARHGEF2, SCN4B, SHANK3, RAPGEF3, SPTBN5, KCNE3, SYNPO2, WAS, PDGFA, ATP1A2, CACNA1C, CORO1A, GJC1, LIMA1, CYTH2, CNN1, FGD5, MYH11, GPM6B, KCNJ2, VASP, TGFB3, MICAL2, …	728	672	16650	2.14414	0.000119776	9.43027e-07	8.41258e-07	Yes
GO:0010594	regulation of endothelial cell migration	22	2.58824	2.27601e-08	SEMA5A, ACVRL1, NRP1, FOXC2, BMPR2, NOTCH1, ANGPT2, ANGPT1, FLT4, PDGFB, NR2F2, VASH1, FGF1, ETS1, AGT, FOXP1, DLL4, ADGRA2, MMRN2, KDR, PRKD2, TEK	728	115	16650	4.3753	0.00014174	1.10724e-06	9.87751e-07	Yes
GO:0007204	positive regulation of cytosolic calcium ion concentration	35	4.11765	2.51607e-08	RYR1, CXCL9, GPR20, ATP1A2, FPR3, CACNA1C, LPAR4, THY1, PTH1R, GATA2, CORO1A, SLC8A1, JPH2, CYSLTR1, EDNRA, EDNRB, CXCR2, PLCG2, BDKRB2, S1PR3, CD36, CLIC2, PTGDR, PTGIR, TRPC6, HTR1F, SWAP70, GPR4, AVPR1A, AGT, TRDN, LCK, LPAR6, HRC, F2RL3	728	269	16650	2.97576	0.000156689	1.21454e-06	1.08347e-06	Yes
GO:0090132	epithelium migration	32	3.76471	2.5765e-08	SEMA5A, ACVRL1, NRP1, FOXC2, BMPR2, NOTCH1, PLXND1, FLT4, PDGFB, FGF1, ETS1, PTPRG, DLL4, SOX18, ADGRA2, KDR, ANGPT2, ANGPT1, NOS3, NR2F2, VASH1, MMP9, AGT, TGFBR2, FOXP1, ANLN, PTP4A3, MMRN2, PECAM1, MYH9, PRKD2, TEK	728	231	16650	3.16826	0.000160452	1.23415e-06	1.10096e-06	Yes
GO:2000181	negative regulation of blood vessel morphogenesis	18	2.11765	2.65989e-08	CX3CR1, NGFR, FOXC1, NOTCH1, ANGPT2, NPR1, TIE1, SPINK5, ECSCR, GPR4, VASH1, THBS2, AGT, DLL4, COL4A2, MMRN2, TCF4, TEK	728	77	16650	5.34644	0.000165644	1.26436e-06	1.12792e-06	Yes
GO:0040013	negative regulation of locomotion	34	4	3.01533e-08	SEMA5A, ACVRL1, CX3CR1, NRP1, SEMA7A, NOTCH1, CHRD, WAS, SEMA3F, THY1, CYGB, CX3CL1, ARHGAP4, PTPRG, DLL4, SRGAP2C, ADGRG1, HYAL2, ARHGDIB, APOD, SEMA6B, SEMA6A, ANGPT2, TIE1, ARAP3, NR2F2, VASH1, COL3A1, RAP2A, CXCL12, DLC1, MMRN2, DPEP1, ENG	728	258	16650	3.01399	0.000187777	1.41468e-06	1.26202e-06	Yes
GO:0051336	regulation of hydrolase activity	102	12	3.02157e-08	FGF1, RCBTB2, AQP1, DOCK10, PREX2, RGS5, SRGAP2C, PREX1, EDNRA, ARHGDIB, TNFSF10, TBC1D10C, SOX7, AGFG2, MEF2C, CDKL5, SPINK8, HGF, STARD8, SPINK5, PCOLCE, NPNT, SYTL2, ELMO1, DPEP1, PRKD2, CARD16, SPTBN5, PDGFB, AGAP2, PDGFA, ADRB1, THY1, ARHGAP15, RASAL3, RASGRP2, KALRN, RASGRP1, CSF2RA, RASGRP3, NUAK1, A2M, GPIHBP1, NGFR, CAV2, ARHGAP29, ARHGAP26, ARHGAP31, DOCK6, DOCK4, FLT1, HIP1, DOCK9, SIP…	728	1337	16650	1.74482	0.000188166	1.41468e-06	1.26202e-06	Yes
GO:0019932	second-messenger-mediated signaling	32	3.76471	3.15663e-08	GUCY1B3, CXCL9, ADCY4, ADRB1, ATP1A2, CACNA1C, ADCY1, ADCY7, SLC8A1, HRH1, JPH2, EDNRB, ADGRG6, KDR, PLCG2, CD36, CLIC2, LMCD1, GUCY1A3, PTGIR, NOS3, PDE2A, NFATC2, AVPR1A, AGT, TRDN, SELP, HRC, PDE3A, RAPGEF2, PDE9A, RAPGEF3	728	233	16650	3.14106	0.000196575	1.46689e-06	1.30859e-06	Yes
GO:0050679	positive regulation of epithelial cell proliferation	26	3.05882	3.23786e-08	SEMA5A, ACVRL1, NRP1, BMPR2, NOTCH1, DLX5, FLT4, DLX6, HTRA1, PDGFB, AGAP2, NRARP, LAMC1, FGF1, ZNF703, KDR, PPP1R16B, TBX1, EGFL7, CAV2, PGF, FOXP1, CXCL12, CTNNB1, PRKD2, TEK	728	161	16650	3.69343	0.000201634	1.49349e-06	1.33232e-06	Yes
GO:0001570	vasculogenesis	17	2	5.01371e-08	MYOCD, RAMP2, EGFL7, NOTCH1, TIE1, RASIP1, TGFBR2, GJC1, SOX17, SOX18, HEY2, KDR, ACKR3, CTNNB1, RAPGEF2, CD34, ENG	728	71	16650	5.47613	0.000312205	2.29561e-06	2.04788e-06	Yes
GO:0071560	cellular response to transforming growth factor beta stimulus	30	3.52941	5.31173e-08	ACVRL1, CX3CR1, HTRA1, PDGFB, CDH5, CLEC3B, HYAL2, ZNF703, ADAMTSL2, PMEPA1, SMAD1, MYOCD, MEF2C, YES1, TGFB3, CAV2, PDE2A, NPNT, ASPN, TGFBR2, COL1A1, CLDN5, COL3A1, ZEB1, COL1A2, COL4A2, PDE3A, FERMT2, LIMS1, ENG	728	213	16650	3.22125	0.00033076	2.41432e-06	2.15377e-06	Yes
GO:0003008	system process	138	16.2353	5.43435e-08	MYLK2, GUCY1B3, ATP8A2, ACTG2, SLC8A1, AQP1, CYSLTR1, EDNRA, EDNRB, GJA5, PIEZO2, PTGDR, MEF2A, GUCY1A3, MEF2C, RBFOX2, TPM4, HGF, TMOD3, TMOD2, NPNT, CLDN5, KCNQ1, PPEF1, PDE9A, ENPEP, CALCRL, KCNE3, NPR1, PDE1B, PDGFB, ADRB1, CACNA1C, KALRN, MYL12A, CACNA1H, GJC1, CNN1, HRH1, KCNMB1, MYH11, JAG2, YES1, ATP8B1, MCAM, PDE2A, SLC52A3, POU6F2, LNPEP, INHBA, NR2F2, FLI1, COL1A1, SMTN, CXCL12, COL1A2…	728	2014	16650	1.56712	0.000338394	2.45215e-06	2.18752e-06	Yes
GO:0001569	patterning of blood vessels	12	1.41176	5.67916e-08	DLL4, NRP1, FOXC2, EDNRA, PLXND1, COL4A1, NOTCH4, LEF1, CTNNB1, NRARP, ENG, TGFBR2	728	32	16650	8.57658	0.000353635	2.54418e-06	2.26962e-06	Yes
GO:0009967	positive regulation of signal transduction	106	12.4706	6.20747e-08	SEMA5A, MAP3K7CL, FGF1, EPS8, CYSLTR2, TNFSF10, GRB10, KDR, PDE8A, TNFRSF4, CARD10, MEF2C, PRKCH, IGFBP4, HGF, TMOD2, NPNT, HIC1, MFNG, PRKD2, S100A4, KMT2D, SEMA7A, NOTCH1, DLX5, PDGFB, AGAP2, PDGFA, ADRB1, LPAR4, RASGRP1, SOCS2, ADGRG1, ZNF423, JAG2, NGFR, AFAP1L2, JAG1, CAV2, TGFB3, INSR, IGF2, INHBA, SELP, COL1A1, ARL2BP, LPAR6, CDK1, CSPG4, GRAP, ACVRL1, NRP1, CXCL9, FLT1, HIP1, BMPR2, FLT4,…	728	1428	16650	1.6977	0.000386527	2.76099e-06	2.46304e-06	Yes
GO:0051145	smooth muscle cell differentiation	14	1.64706	6.7016e-08	MKL2, MEF2C, MYOCD, RAMP2, NOTCH1, PDGFB, SIX1, NPNT, EDNRB, HEY1, TMEM204, HEY2, CTNNB1, ENG	728	47	16650	6.8126	0.000417289	2.95964e-06	2.64024e-06	Yes
GO:0046578	regulation of Ras protein signal transduction	29	3.41176	6.80378e-08	KIF14, GPR20, LPAR4, RASAL3, RASGRP1, KALRN, CYTH3, PREX2, AKAP13, PREX1, CYTH2, ADGRG1, FGD5, CYTH4, ARHGDIB, EPS8L1, FARP1, PLEKHG1, PLEKHG2, ARHGEF15, ARHGEF17, ARAP3, GPR4, COL3A1, LPAR6, DLC1, ARHGEF1, ARHGEF2, F2RL3	728	203	16650	3.26727	0.00042365	2.9836e-06	2.66162e-06	Yes
GO:0001822	kidney development	34	4	6.94157e-08	NOTCH3, NRP1, FOXC2, ENPEP, FOXC1, NOTCH1, PDGFB, SIX1, PDGFA, FGF1, NID1, GLI2, PODXL, HYAL2, CXCR2, CD34, TNS2, IRX1, IRX2, SMAD1, MEF2C, ANGPT2, JAG1, ANGPT1, GPR4, NPNT, PGF, AGT, ACTA2, HEYL, PECAM1, ID3, CTNNB1, TEK	728	267	16650	2.9124	0.000432227	3.02274e-06	2.69653e-06	Yes
GO:0098602	single organism cell adhesion	68	8	8.07416e-08	COL14A1, TRAC, ICAM2, KIF14, HBB, NRARP, LAMC1, SLC7A11, LRRC32, ETS1, GLI2, LFNG, CDH5, PREX1, PNP, CSRP1, CD34, TNFRSF4, EOMES, LAG3, CD93, SWAP70, SPINK5, LMO7, NPNT, TGFBR2, FOXP1, ZEB1, EMCN, PEAK1, LCK, MYH9, TNFRSF21, FBLIM1, LEF1, WAS, CCM2L, NRXN2, NLRC3, THY1, RASAL3, RASGRP1, CORO1A, MYL12A, DLL4, EFNB1, PODXL, ZNF703, HLA-DQA1, JAM2, MPZL2, JAG2, HLA-DRB5, YES1, IGF2, MSN, SELP, CXCL1…	728	779	16650	1.99643	0.000502733	3.49152e-06	3.11472e-06	Yes
GO:0048729	tissue morphogenesis	58	6.82353	9.31003e-08	ACVRL1, MYLK2, NRP1, BMPR2, PLXND1, SIX1, NRARP, FGF1, ACTG2, GLI2, EDNRA, HEY1, SOX17, SOX18, HEY2, EOMES, MEF2C, TCF15, HGF, NPNT, PGF, TGFBR2, ACTA2, RAP2A, COL4A1, TAL1, PRKD2, SHANK3, ENG, FOXC2, FOXC1, NOTCH1, NOTCH4, LEF1, CCM2L, CHRD, PDGFA, RASIP1, DLL4, PODXL, CXCR2, JAG2, IRX1, VASP, TBX1, IRX2, SMAD1, JAG1, MICAL2, MSN, INHBA, AGT, TBX2, HEYL, COL3A1, DLC1, SNAI2, CTNNB1	728	622	16650	2.13265	0.00057966	3.99818e-06	3.5667e-06	Yes
GO:0001935	endothelial cell proliferation	21	2.47059	9.82999e-08	PPP1R16B, SEMA5A, ACVRL1, NGFR, NRP1, EGFL7, BMPR2, CAV2, FLT4, PDGFB, NRARP, NR2F2, VASH1, PGF, DLL4, CXCL12, KDR, PRKD2, TEK, CD34, ENG	728	114	16650	4.21306	0.000612024	4.19256e-06	3.74011e-06	Yes
GO:0060284	regulation of cell development	72	8.47059	1.06545e-07	SEMA5A, NRP1, BMPR2, ATP8A2, PLXND1, CPNE5, KIF14, SIX1, ARHGAP4, PTPRG, GLI2, CDC20, SRGAP2C, AKAP13, CDH5, PREX1, EDNRB, ADGRA2, HEY2, DACT3, LZTS1, EOMES, SEMA6B, MEF2C, CDKL5, TRPC6, PRKCH, SEMA6A, HGF, ISLR2, TGFBR2, CLDN5, RAP2A, ZEB1, RAPGEF2, ARHGEF1, ARHGEF2, SHANK3, TNFRSF21, ENG, CX3CR1, NOTCH3, SEMA7A, NOTCH1, LEF1, SEMA3F, THY1, GATA2, KALRN, DLL4, ADGRG1, ZNF703, PLXNA2, S1PR3, RANB…	728	851	16650	1.93502	0.000663341	4.51329e-06	4.02623e-06	Yes
GO:0009968	negative regulation of signal transduction	86	10.1176	1.073e-07	RB1, NRP1, LRRC4, NRARP, GLI1, PEAR1, CX3CL1, LFNG, RGS5, SPRED1, DEPTOR, HEY1, SOX17, MECOM, ADGRA2, HYAL2, HEY2, ADAMTSL2, TBC1D10C, WWC3, TNFSF10, GRB10, TNFAIP8L1, BDKRB2, ENPP1, DACT3, PMEPA1, CLIC2, RNF152, ZNF366, EGFL7, PTGIR, IGFBP4, HGF, ITGA1, BGN, ARAP3, IRAK3, MMP9, HIC1, ASPN, DUSP6, TGFBR2, FOXP1, TRDN, ELF1, GPR161, MMRN2, ARHGEF2, MDFI, ENG, KANK2, CX3CR1, NOTCH1, LEF1, HTRA1, CH…	728	1089	16650	1.80615	0.000668042	4.51458e-06	4.02738e-06	Yes
GO:0010648	negative regulation of cell communication	91	10.7059	1.37369e-07	RB1, NRP1, LRRC4, NRARP, SLC6A1, GLI1, PEAR1, CX3CL1, LFNG, RGS5, SPRED1, DEPTOR, HEY1, SOX17, MECOM, ADGRA2, HYAL2, HEY2, ADAMTSL2, TBC1D10C, WWC3, TNFSF10, GRB10, TNFAIP8L1, BDKRB2, ENPP1, DACT3, PMEPA1, CLIC2, RNF152, ZNF366, EGFL7, PTGIR, IGFBP4, HGF, ITGA1, BGN, ARAP3, IRAK3, AVPR1A, MMP9, HIC1, ASPN, DUSP6, TGFBR2, FOXP1, TRDN, ELF1, GPR161, MMRN2, ARHGEF2, SHANK3, MDFI, ENG, KANK2, CX3CR1,…	728	1182	16650	1.76079	0.00085517	5.74093e-06	5.12138e-06	Yes
GO:0001501	skeletal system development	49	5.76471	1.41764e-07	ACVRL1, RYR1, BMPR2, SIX1, PTH1R, HAPLN3, HAPLN1, GLI2, ADAMTS4, NDST1, AKAP13, GJA5, HYAL2, MEF2C, TCF15, IGFBP4, MMP9, TGFBR2, FOXP1, ZEB1, TAL1, MDFI, ENG, FOXC2, FOXC1, DLX5, DLX6, CHRD, AEBP1, ACAN, HOXC4, MEF2D, HOXC6, JAG2, TBX1, SMAD1, TGFB3, IGF2, FLI1, COL1A1, TBX15, COL3A1, COL1A2, MGP, TMEM119, SNAI2, CTNNB1, TLL1, TEK	728	490	16650	2.28709	0.000882519	5.88511e-06	5.25001e-06	Yes
GO:0023057	negative regulation of signaling	91	10.7059	1.56245e-07	RB1, NRP1, LRRC4, NRARP, SLC6A1, GLI1, PEAR1, CX3CL1, LFNG, RGS5, SPRED1, DEPTOR, HEY1, SOX17, MECOM, ADGRA2, HYAL2, HEY2, ADAMTSL2, TBC1D10C, WWC3, TNFSF10, GRB10, TNFAIP8L1, BDKRB2, ENPP1, DACT3, PMEPA1, CLIC2, RNF152, ZNF366, EGFL7, PTGIR, IGFBP4, HGF, ITGA1, BGN, ARAP3, IRAK3, AVPR1A, MMP9, HIC1, ASPN, DUSP6, TGFBR2, FOXP1, TRDN, ELF1, GPR161, MMRN2, ARHGEF2, SHANK3, MDFI, ENG, KANK2, CX3CR1,…	728	1186	16650	1.75485	0.000972623	6.42201e-06	5.72896e-06	Yes
GO:0030036	actin cytoskeleton organization	53	6.23529	1.5676e-07	SEMA5A, FHOD1, LDB3, FRY, ARHGAP6, LMOD3, AQP1, EPS8, AKAP13, PREX1, ARHGDIB, SYNPO, MEF2A, GAS2L3, MEF2C, TPM4, ARHGEF15, SWAP70, TMOD3, ARHGEF17, TMOD2, SHROOM4, FOXP1, FRMD3, RAP2A, DAAM2, FSCN1, ELMO1, MYH9, ARHGEF2, SHANK3, RAPGEF3, SPTBN5, SYNPO2, WAS, PDGFA, CORO1A, LIMA1, CYTH2, CNN1, FGD5, MYH11, VASP, TGFB3, MICAL2, PARVB, ARHGAP26, FMNL3, MYO1B, CXCL12, DLC1, TAOK2, TEK	728	553	16650	2.19196	0.000975825	6.42201e-06	5.72896e-06	Yes
GO:0051128	regulation of cellular component organization	152	17.8824	1.72282e-07	RB1, SEMA5A, CDA, ATP8A2, PLXND1, CPNE5, FHOD1, HJURP, ETS1, EPS8, CDC20, SRGAP2C, PREX1, SOX17, ARHGDIB, CDC27, TNFSF10, TBC1D10C, KDR, ENPP1, SYNPO, LZTS1, SEMA6B, PPP1R16B, MEF2C, CDKL5, PRKCH, SEMA6A, IGFBP4, HGF, SWAP70, TMOD3, TMOD2, ISLR2, FSCN1, PRKD2, ASF1A, SEMA7A, SPTBN5, NOTCH1, NPR1, FBLIM1, ABCB4, HTRA1, PDGFB, PDGFA, THY1, ARHGAP15, GATA2, RASGRP2, KALRN, CORO1A, MYL12A, SOCS2, POD…	728	2323	16650	1.4965	0.00107239	7.01175e-06	6.25506e-06	Yes
GO:0050673	epithelial cell proliferation	39	4.58824	1.78003e-07	SEMA5A, ACVRL1, RB1, NRP1, BMPR2, NOTCH1, DLX5, FLT4, DLX6, HTRA1, PDGFB, AGAP2, NRARP, LAMC1, FGF1, GLI1, DLL4, ZNF703, KDR, CD34, PPP1R16B, TBX1, NGFR, EGFL7, MEF2C, ANGPT1, CAV2, IGFBP4, NR2F2, VASH1, PGF, FOXP1, CXCL12, CTNNB1, SNAI2, PRKD2, TEK, LIMS2, ENG	728	347	16650	2.5705	0.00110799	7.19755e-06	6.42081e-06	Yes
GO:0051480	regulation of cytosolic calcium ion concentration	35	4.11765	1.88288e-07	RYR1, CXCL9, GPR20, ATP1A2, FPR3, CACNA1C, LPAR4, THY1, PTH1R, GATA2, CORO1A, SLC8A1, JPH2, CYSLTR1, EDNRA, EDNRB, CXCR2, PLCG2, BDKRB2, S1PR3, CD36, CLIC2, PTGDR, PTGIR, TRPC6, HTR1F, SWAP70, GPR4, AVPR1A, AGT, TRDN, LCK, LPAR6, HRC, F2RL3	728	292	16650	2.74137	0.00117197	7.56431e-06	6.74799e-06	Yes
GO:0031589	cell-substrate adhesion	36	4.23529	1.92602e-07	ACVRL1, ECM2, NOTCH1, KIF14, LAMC1, THY1, NID1, ARHGAP6, CORO1A, PREX1, EGFLAM, SPOCK2, KDR, APOD, EMILIN1, CD36, CD34, GPM6B, ANGPT2, VWF, ANGPT1, ITGA1, NPNT, COL1A1, COL3A1, BCAM, PEAK1, ITGA10, COL5A3, DLC1, TAOK2, PECAM1, CTNNB1, TEK, FERMT2, LIMS1	728	306	16650	2.69069	0.0011988	7.68802e-06	6.85835e-06	Yes
GO:0035909	aorta morphogenesis	11	1.29412	2.22959e-07	TBX1, DLL4, ACVRL1, COL3A1, NOTCH1, JAG1, HEY1, HEY2, SIX1, ENG, TBX2	728	29	16650	8.67516	0.00138762	8.84308e-06	7.88876e-06	Yes
GO:0009187	cyclic nucleotide metabolic process	27	3.17647	2.33857e-07	GUCY1B3, RAMP2, CXCL9, CALCRL, NPR1, PDE1B, PDE1A, ADCY4, ADRB1, ADCY1, ADCY7, AQP1, EDNRA, EDNRB, GRM8, PDE8A, GUCY1A3, GUCY1A2, PTGIR, NOS3, PDE2A, GPR161, PDE3A, PDE7B, VIP, PDE9A, RAPGEF3	728	190	16650	3.25007	0.0014554	9.21664e-06	8.22201e-06	Yes
GO:0001945	lymph vessel development	10	1.17647	2.58539e-07	TBX1, ACVRL1, FOXC2, FOXC1, BMPR2, TMEM204, SOX18, FLT4, NR2F2, VASH1	728	23	16650	9.94386	0.00160889	1.01253e-05	9.03262e-06	Yes
GO:0033002	muscle cell proliferation	24	2.82353	2.66532e-07	NOTCH3, SMAD1, FOXC2, PTGIR, MEF2C, FOXC1, NOTCH1, CALCRL, ANGPT1, TGFB3, NPR1, PDGFB, SIX1, KALRN, MMP9, AGT, TGFBR2, FOXP1, TBX2, MAPK11, CNN1, HEY2, CDK1, APOD	728	155	16650	3.5413	0.00165859	1.03731e-05	9.25367e-06	Yes
GO:0034329	cell junction assembly	27	3.17647	2.88271e-07	ACVRL1, RAMP2, FBLIM1, LAMC1, THY1, ARHGAP6, GJC1, CDH5, GJA5, ZNF703, GJA4, KDR, APOD, GPM6B, VASP, PRKCH, AGT, CLDN5, DLC1, TAOK2, FSCN1, CTNNB1, SNAI2, TEK, FERMT2, LIMS2, LIMS1	728	192	16650	3.21622	0.00179374	1.11495e-05	9.94624e-06	Yes
GO:0009719	response to endogenous stimulus	110	12.9412	2.98918e-07	RB1, FGF1, SLC8A1, AQP1, NDST1, CDH5, TNFSF10, GRB10, ENPP1, PDE8A, PTGDR, PAQR8, MEF2C, RBFOX2, LMO2, NPNT, PGF, FOXP1, CLDN5, COL4A2, COL4A1, KCNQ1, TXNIP, PRKD2, KMT2D, NOTCH1, PDE1B, DLX5, HTRA1, PDGFB, CHRD, UBR1, KALRN, CORO1A, CACNA1H, SOCS2, HRH1, ZNF703, ZNF423, GAS2L1, GPIHBP1, NGFR, SMAD1, ZFHX3, YES1, JAG1, CAV2, TGFB3, INSR, PDE2A, IGF2, INHBA, NR2F2, COL1A1, CXCL12, COL1A2, PDE3A, C…	728	1548	16650	1.62519	0.00185993	1.14899e-05	1.02499e-05	Yes
GO:0001775	cell activation	74	8.70588	3.28901e-07	TRAC, HBB, NRARP, SLC7A11, LRRC32, CX3CL1, GLI2, LFNG, PREX1, PNP, CSRP1, HYAL2, TBC1D10C, TNFRSF4, EOMES, LAG3, MEF2C, TRPC6, PRKCH, CD93, VWF, SWAP70, SPINK5, DGKZ, TGFBR2, FOXP1, F5, ZEB1, LCK, MFNG, ADGRF5, MYH9, LCP2, TNFRSF21, DGKH, CX3CR1, LEF1, WAS, PDGFB, PDGFA, NLRC3, THY1, RASAL3, GATA2, RASGRP1, CORO1A, MYL12A, CYGB, DLL4, EFNB1, INPP5D, CXCR2, PLCG2, HLA-DQA1, JAG2, HLA-DRB5, YES1, N…	728	910	16650	1.85983	0.0020463	1.25648e-05	1.12089e-05	Yes
GO:0010632	regulation of epithelial cell migration	25	2.94118	3.38965e-07	SEMA5A, ACVRL1, NRP1, FOXC2, BMPR2, NOTCH1, FLT4, PDGFB, FGF1, ETS1, PTPRG, DLL4, ADGRA2, KDR, ANGPT2, ANGPT1, NR2F2, VASH1, MMP9, AGT, TGFBR2, FOXP1, MMRN2, PRKD2, TEK	728	169	16650	3.38327	0.00210885	1.28704e-05	1.14814e-05	Yes
GO:0006935	chemotaxis	52	6.11765	3.56554e-07	SEMA5A, SPON2, NRP1, DOCK4, CXCL9, FLT1, BMPR2, PLXND1, FGF1, LYST, CX3CL1, GLI2, PREX1, CYSLTR1, EDNRB, CCRL2, KDR, GPSM3, SEMA6B, SEMA6A, HGF, SWAP70, ITGA1, UNC5C, PGF, FOXP1, CH25H, PRKD2, ENG, CX3CR1, SPTBN5, SEMA7A, NOTCH1, DLX5, LEF1, PDGFB, ECSCR, PDGFA, FPR3, SEMA3F, CORO1A, EFNB1, HRH1, CXCR2, PLXNA2, VASP, NGFR, ANGPT2, ANGPT1, CXCL12, KIF26A, ACKR3	728	552	16650	2.1545	0.00221815	1.34199e-05	1.19717e-05	Yes
GO:1903522	regulation of blood circulation	35	4.11765	3.57749e-07	RYR1, DOCK4, BMPR2, KCNE3, NPR1, ATP2A3, ADRB1, ATP1A2, ECE1, CACNA1C, CACNA1H, SLC8A1, GJC1, HRH1, KCNMB1, GJA5, HEY2, BDKRB2, CLIC2, KCNJ2, PTGDR, MEF2A, NOS3, AVPR1A, ATP2B1, AGT, APLN, TRDN, TBX2, KCNQ1, TBXAS1, FXYD1, HRC, FXYD6, SCN4B	728	300	16650	2.66827	0.00222558	1.34199e-05	1.19717e-05	Yes
GO:0042330	taxis	52	6.11765	3.7605e-07	SEMA5A, SPON2, NRP1, DOCK4, CXCL9, FLT1, BMPR2, PLXND1, FGF1, LYST, CX3CL1, GLI2, PREX1, CYSLTR1, EDNRB, CCRL2, KDR, GPSM3, SEMA6B, SEMA6A, HGF, SWAP70, ITGA1, UNC5C, PGF, FOXP1, CH25H, PRKD2, ENG, CX3CR1, SPTBN5, SEMA7A, NOTCH1, DLX5, LEF1, PDGFB, ECSCR, PDGFA, FPR3, SEMA3F, CORO1A, EFNB1, HRH1, CXCR2, PLXNA2, VASP, NGFR, ANGPT2, ANGPT1, CXCL12, KIF26A, ACKR3	728	553	16650	2.15061	0.0023393	1.40219e-05	1.25087e-05	Yes
GO:1902533	positive regulation of intracellular signal transduction	74	8.70588	3.94492e-07	SEMA5A, NRP1, CXCL9, FLT1, HIP1, FLT4, MAP3K7CL, GPR20, FGF1, CX3CL1, AKAP13, JPH2, SPRED1, CYSLTR2, CASP10, TRIM5, TNFSF10, CASP1, KDR, FFAR4, CD36, PDE8A, LMCD1, TNFRSF4, CARD10, PTGIR, MEF2C, IGFBP4, HGF, ITGA1, NPNT, HIC1, DUSP6, TRDN, LCK, PECAM1, RAPGEF2, S100A4, PRKD2, MDFI, SEMA7A, NOTCH1, PDGFB, AGAP2, PDGFA, ADRB1, PRR5L, LPAR4, RASGRP1, RASD2, ADGRG1, APOL3, TBX1, NGFR, ANGPT1, TGFB3, …	728	915	16650	1.84967	0.00245388	1.4622e-05	1.30441e-05	Yes
GO:0090287	regulation of cellular response to growth factor stimulus	30	3.52941	4.44482e-07	ACVRL1, FLT1, BMPR2, NOTCH1, CHRD, HTRA1, FGF1, TMEM204, ADGRA2, ZNF703, ADAMTSL2, GRB10, PMEPA1, ZNF423, MYOCD, TGFB3, CAV2, NPNT, ASPN, AGT, DUSP6, TGFBR2, PTP4A3, ZEB1, NEDD4, MMRN2, CTNNB1, PRKD2, TCF4, ENG	728	235	16650	2.91969	0.00276441	1.63775e-05	1.46101e-05	Yes
GO:0050900	leukocyte migration	40	4.70588	5.07851e-07	CX3CR1, PLVAP, CXCL9, FLT1, PDGFB, FPR3, SLC7A11, CORO1A, LYST, CX3CL1, EPS8, PREX1, HRH1, EDNRB, PODXL, INPP5D, CXCR2, APOD, CD34, GPSM3, JAM2, ANGPT2, YES1, ANGPT1, SWAP70, ITGA1, MSN, MMP9, PGF, SELP, COL1A1, PROCR, CH25H, CXCL12, COL1A2, LCK, PECAM1, MYH9, ESAM, TEK	728	376	16650	2.43307	0.0031579	1.86023e-05	1.65948e-05	Yes
GO:0060322	head development	62	7.29412	5.12517e-07	SEMA5A, CNTNAP2, NRP1, BMPR2, KIF14, SLC7A11, GLI1, ETS1, SLC8A1, PTPRG, NRGN, GLI2, AQP1, NDST1, SRGAP2C, EDNRA, ZIC2, ZIC1, MFSD2A, EOMES, EMX2, MEF2C, RBFOX2, UNC5C, KCNAB1, AVPR1A, SSTR2, SHROOM4, TGFBR2, CLDN5, COL4A1, CRISPLD2, RAPGEF2, SHANK3, CX3CR1, NOTCH3, SEMA7A, FOXC1, NOTCH1, DLX5, DLX6, LEF1, CHRD, GATA2, ADGRG1, CXCR2, PLXNA2, APOD, TBX1, SMAD1, ZFHX3, TGFB3, INHBA, ATP2B1, NR2F2, …	728	720	16650	1.96944	0.00318687	1.86634e-05	1.66493e-05	Yes
GO:0001837	epithelial to mesenchymal transition	19	2.23529	5.26631e-07	EOMES, ACVRL1, NOTCH1, TGFB3, HGF, LEF1, TGFBR2, COL1A1, HEYL, HEY1, HEY2, ZNF703, DACT3, CTNNB1, SNAI2, S100A4, ERG, ENG, LIMS1	728	104	16650	4.17833	0.00327449	1.90659e-05	1.70084e-05	Yes
GO:0072132	mesenchyme morphogenesis	13	1.52941	5.60484e-07	ACVRL1, FOXC2, FOXC1, NOTCH1, LEF1, ACTG2, TGFBR2, TBX2, ACTA2, HEYL, HEY1, SNAI2, ENG	728	47	16650	6.32599	0.00348461	2.01742e-05	1.7997e-05	Yes
GO:0019935	cyclic-nucleotide-mediated signaling	15	1.76471	6.21997e-07	GUCY1B3, PTGIR, CXCL9, PDE2A, ADCY4, ADRB1, ADCY1, ADCY7, EDNRB, ADGRG6, PDE3A, RAPGEF2, CD36, PDE9A, RAPGEF3	728	65	16650	5.2779	0.00386631	2.22596e-05	1.98574e-05	Yes
GO:0043114	regulation of vascular permeability	11	1.29412	6.3745e-07	PTP4A3, HRH1, RAMP2, YES1, ANGPT1, NPR1, PDE2A, CXCR2, BDKRB2, PDE3A, TEK	728	32	16650	7.86186	0.00396217	2.26823e-05	2.02345e-05	Yes
GO:0016337	single organismal cell-cell adhesion	62	7.29412	6.44104e-07	COL14A1, TRAC, ICAM2, HBB, NRARP, SLC7A11, LRRC32, ETS1, GLI2, LFNG, CDH5, PREX1, PNP, CSRP1, CD34, TNFRSF4, EOMES, LAG3, CD93, SWAP70, SPINK5, LMO7, NPNT, TGFBR2, FOXP1, ZEB1, EMCN, LCK, MYH9, TNFRSF21, FBLIM1, LEF1, WAS, CCM2L, NRXN2, NLRC3, THY1, RASAL3, RASGRP1, CORO1A, MYL12A, DLL4, EFNB1, PODXL, ZNF703, HLA-DQA1, JAM2, MPZL2, JAG2, HLA-DRB5, YES1, IGF2, MSN, SELP, CXCL12, CD209, IL2RA, NEDD…	728	725	16650	1.95585	0.00400345	2.27888e-05	2.03295e-05	Yes
GO:0007266	Rho protein signal transduction	18	2.11765	6.66277e-07	ARHGAP29, GPR20, ARAP3, GPR4, LPAR4, KALRN, ARHGAP6, ARHGAP4, AKAP13, COL3A1, ADGRG1, COL1A2, LPAR6, DLC1, PECAM1, EPS8L1, ARHGEF1, F2RL3	728	95	16650	4.33343	0.00414098	2.34402e-05	2.09106e-05	Yes
GO:0035904	aorta development	13	1.52941	7.1789e-07	TBX1, ACVRL1, NOTCH1, JAG1, PLXND1, SIX1, TBX2, DLL4, NDST1, COL3A1, HEY1, HEY2, ENG	728	48	16650	6.1942	0.00446104	2.5114e-05	2.24038e-05	Yes
GO:0003197	endocardial cushion development	12	1.41176	7.38957e-07	ACVRL1, HEYL, BMPR2, NOTCH1, JAG1, HEY1, NEDD4, SNAI2, ERG, ENG, TGFBR2, TBX2	728	40	16650	6.86126	0.00459165	2.55638e-05	2.2805e-05	Yes
GO:0035924	cellular response to vascular endothelial growth factor stimulus	12	1.41176	7.38957e-07	DLL4, NRP1, PTP4A3, FOXC1, RAMP2, FLT1, NOTCH1, ADGRA2, FLT4, KDR, PRKD2, TCF4	728	40	16650	6.86126	0.00459165	2.55638e-05	2.2805e-05	Yes
GO:0031325	positive regulation of cellular metabolic process	175	20.5882	8.4816e-07	RB1, FHOD1, MAP3K7CL, FGF1, ETS1, ELK3, CDC20, EDNRA, CYSLTR2, EDNRB, CCND2, SOX17, SOX18, RASSF5, CDC27, TNFSF10, GRB10, KDR, PDE8A, TNFRSF4, SOX7, MEF2A, EOMES, GUCY1A3, PPP1R16B, CARD10, GUCY1A2, STARD4, CPT1A, MEF2C, IGFBP4, HGF, LMO2, EBF1, EBF2, PCOLCE, NPNT, FOXP1, CDC25B, RNF125, GPR161, PRKD2, MAML3, ASF1A, KMT2D, NOTCH3, SEMA7A, CALCRL, NOTCH1, NPR1, DLX5, NOTCH4, PDGFB, ECSCR, AGAP2, P…	728	2839	16650	1.40979	0.00526842	2.91795e-05	2.60305e-05	Yes
GO:0072008	glomerular mesangial cell differentiation	6	0.705882	9.05811e-07	ACTA2, FOXC2, NOTCH1, PDGFB, GPR4, CD34	728	6	16650	22.8709	0.00562551	3.09917e-05	2.76471e-05	Yes
GO:0007417	central nervous system development	72	8.47059	1.04457e-06	SEMA5A, CNTNAP2, NRP1, BMPR2, KIF14, SIX1, SLC7A11, GLI1, HAPLN3, ETS1, SLC8A1, HAPLN1, PTPRG, NRGN, GLI2, AQP1, NDST1, SRGAP2C, ZIC2, ADGRA2, DNER, ZIC1, JARID2, MFSD2A, EOMES, EMX2, MEF2C, RBFOX2, UNC5C, KCNAB1, AVPR1A, SSTR2, SHROOM4, TGFBR2, FOXP1, ZEB1, COL4A1, TAL1, RAPGEF2, SHANK3, ENG, CX3CR1, NOTCH3, SEMA7A, FOXC1, NOTCH1, LEF1, CHRD, SEMA3F, GATA2, DLL4, ACAN, ADGRG1, CXCR2, PLXNA2, APO…	728	904	16650	1.82157	0.00648447	3.55439e-05	3.17081e-05	Yes
GO:0006468	protein phosphorylation	124	14.5882	1.08158e-06	RB1, MYLK2, PLVAP, MAP3K7CL, FGF1, NDST1, CYSLTR2, DEPTOR, EDNRB, CCND2, TBC1D10C, KDR, ENPP1, PDE8A, STK32B, TNFRSF4, MEF2A, CARD10, MEF2C, CDKL5, PRKCH, IGFBP4, HGF, NPNT, CDC25B, PRKD3, PRKD2, ALPK3, ERG, ALPK2, SEMA7A, SPTBN5, NPR1, PDGFB, PDGFA, THY1, RASAL3, KALRN, RASGRP1, CSF2RA, RASGRP3, SOCS2, NUAK1, GRK5, CLSPN, NGFR, SMAD1, AFAP1L2, YES1, MLKL, UBE2C, CAV2, TGFB3, INSR, IGF2, DCLK3, I…	728	1852	16650	1.53131	0.00671346	3.66033e-05	3.26532e-05	Yes
GO:0010595	positive regulation of endothelial cell migration	15	1.76471	1.11299e-06	SEMA5A, NRP1, FOXC2, BMPR2, ANGPT1, FLT4, PDGFB, FGF1, ETS1, AGT, FOXP1, ADGRA2, KDR, PRKD2, TEK	728	68	16650	5.04505	0.00690776	3.74628e-05	3.34199e-05	Yes
GO:0001503	ossification	38	4.47059	1.16124e-06	RYR1, FOXC2, SEMA7A, FOXC1, BMPR2, NOTCH1, DLX5, LEF1, CHRD, PTH1R, GLI1, SLC8A1, GLI2, CLEC3B, IBSP, ENPP1, MEF2D, GPM6B, SMAD1, MEF2C, JAG1, TPM4, TGFB3, HGF, IGF2, NPNT, MMP9, ASPN, COL1A1, SMOC1, COL6A1, MGP, TMEM119, ID3, CTNNB1, SNAI2, TEK, ASF1A	728	359	16650	2.42087	0.00720611	3.87263e-05	3.4547e-05	Yes
GO:0014033	neural crest cell differentiation	16	1.88235	1.16297e-06	SEMA6B, SEMA5A, TBX1, NRP1, FOXC2, SEMA7A, MEF2C, FOXC1, SEMA6A, JAG1, LEF1, SEMA3F, EFNB1, EDNRA, EDNRB, SNAI2	728	78	16650	4.69146	0.00721681	3.87263e-05	3.4547e-05	Yes
GO:0001885	endothelial cell development	14	1.64706	1.18776e-06	PPP1R16B, COL18A1, NOTCH4, PDE2A, MSN, CDH5, CLDN5, SOX18, PECAM1, CTNNB1, RAPGEF2, S1PR3, RAPGEF3, ENG	728	59	16650	5.42699	0.00737007	3.93413e-05	3.50957e-05	Yes
GO:0001938	positive regulation of endothelial cell proliferation	15	1.76471	1.34092e-06	PPP1R16B, SEMA5A, ACVRL1, NRP1, EGFL7, BMPR2, CAV2, FLT4, PDGFB, NRARP, PGF, CXCL12, KDR, PRKD2, TEK	728	69	16650	4.97193	0.00831647	4.41794e-05	3.94117e-05	Yes
GO:0035239	tube morphogenesis	37	4.35294	1.48399e-06	ACVRL1, NRP1, FOXC2, NOTCH1, PLXND1, NOTCH4, LEF1, SIX1, NRARP, FGF1, GLI1, RASIP1, GLI2, DLL4, EDNRA, SOX17, SOX18, PODXL, CXCR2, IRX1, VASP, TBX1, IRX2, MEF2C, MICAL2, NPNT, PGF, AGT, TGFBR2, TBX2, ZEB1, COL4A1, DLC1, CTNNB1, PRKD2, SHANK3, ENG	728	348	16650	2.43167	0.00919971	4.86358e-05	4.33871e-05	Yes
GO:0008217	regulation of blood pressure	24	2.82353	1.56276e-06	GUCY1A3, ACVRL1, ENPEP, RAMP2, BMPR2, NOS3, NPR1, PDGFB, HBB, ECE1, LNPEP, ADRB1, ATP1A2, AVPR1A, NR2F2, AGT, APLN, ACTA2, EDNRA, EDNRB, COL1A2, GJA5, CD34, ENG	728	171	16650	3.20995	0.00968565	5.09492e-05	4.54509e-05	Yes
GO:0014032	neural crest cell development	15	1.76471	1.60968e-06	SEMA6B, SEMA5A, TBX1, NRP1, FOXC2, SEMA7A, FOXC1, SEMA6A, JAG1, LEF1, SEMA3F, EFNB1, EDNRA, EDNRB, SNAI2	728	70	16650	4.9009	0.009975	5.19593e-05	4.6352e-05	Yes
GO:0061028	establishment of endothelial barrier	11	1.29412	1.61043e-06	PPP1R16B, CLDN5, CDH5, SOX18, PDE2A, CTNNB1, RAPGEF2, MSN, S1PR3, RAPGEF3, ENG	728	35	16650	7.18799	0.00997963	5.19593e-05	4.6352e-05	Yes
GO:0032970	regulation of actin filament-based process	36	4.23529	1.65104e-06	SEMA5A, MYLK2, SPTBN5, KCNE3, SYNPO2, FHOD1, WAS, PDGFA, ATP1A2, CACNA1C, ARHGAP6, CORO1A, LMOD3, EPS8, AKAP13, LIMA1, PREX1, GJA5, ARHGDIB, SYNPO, GPM6B, KCNJ2, VASP, MEF2C, ARHGEF15, TGFB3, TMOD3, SWAP70, TMOD2, CXCL12, DLC1, FSCN1, MYH9, TEK, SHANK3, RAPGEF3	728	335	16650	2.45777	0.01023	5.29949e-05	4.72758e-05	Yes
GO:0009893	positive regulation of metabolic process	184	21.6471	1.69377e-06	RB1, MYLK2, FHOD1, MAP3K7CL, FGF1, ETS1, ACTG2, ELK3, CDC20, EDNRA, CYSLTR2, EDNRB, CCND2, SOX17, SOX18, RASSF5, CDC27, TNFSF10, GRB10, KDR, PDE8A, TNFRSF4, SOX7, MEF2A, EOMES, GUCY1A3, PPP1R16B, CARD10, GUCY1A2, STARD4, CPT1A, MEF2C, IGFBP4, HGF, LMO2, EBF1, EBF2, PCOLCE, NPNT, FOXP1, CDC25B, RNF125, GPR161, PRKD2, MAML3, ASF1A, KMT2D, NOTCH3, SEMA7A, CALCRL, NOTCH1, NPR1, DLX5, NOTCH4, PDGFB, E…	728	3052	16650	1.37885	0.0104934	5.40877e-05	4.82507e-05	Yes
GO:0007169	transmembrane receptor protein tyrosine kinase signaling pathway	56	6.58824	1.77903e-06	NRP1, FLT1, BMPR2, HIP1, FLT4, NCF4, FGF1, PTPRG, EPS8, NDST1, ESM1, SPRED1, ADGRA2, GRB10, KDR, BDKRB2, ENPP1, PTGIR, RBFOX2, IGFBP4, HGF, ITGA1, MMP9, PGF, COL4A2, COL4A1, LCK, MMRN2, ELMO1, TXNIP, RAPGEF2, PRKD2, LCP2, FOXC2, FOXC1, PDGFB, PDGFA, KALRN, MYL12A, SOCS2, EFNB1, APOD, NGFR, AFAP1L2, ANGPT2, YES1, ANGPT1, CAV2, INSR, IGF2, AGT, MAPK11, NEDD4, CTNNB1, CSPG4, TEK	728	648	16650	1.9765	0.0110186	5.65204e-05	5.04209e-05	Yes
GO:0009611	response to wounding	56	6.58824	1.89278e-06	ACVRL1, DOCK6, NRP1, DOCK9, DYSF, HBB, SLC7A11, GLI1, ETS1, CX3CL1, ELK3, SERPINA5, CSRP1, CD36, CD34, ENTPD1, TRPC6, PRKCH, VWF, PLLP, VASH1, DGKZ, TGFBR2, F5, PROCR, MMRN1, LCK, PECAM1, MYH9, LCP2, DGKH, ENG, CX3CR1, FOXC2, NOTCH1, WAS, CCM2L, PDGFB, PDGFA, GATA2, MYL12A, PLCG2, APOD, A2M, TGFB3, NOS3, MCAM, GPR4, GFAP, SELP, COL1A1, COL3A1, COL1A2, CDK1, ID3, F2RL3	728	649	16650	1.97345	0.011719	5.98291e-05	5.33725e-05	Yes
GO:0060562	epithelial tube morphogenesis	34	4	2.01578e-06	ACVRL1, NRP1, FOXC2, NOTCH1, PLXND1, NOTCH4, LEF1, SIX1, NRARP, FGF1, RASIP1, GLI2, DLL4, EDNRA, SOX17, SOX18, PODXL, CXCR2, IRX1, VASP, IRX2, MEF2C, MICAL2, NPNT, PGF, AGT, TGFBR2, TBX2, COL4A1, DLC1, CTNNB1, PRKD2, SHANK3, ENG	728	309	16650	2.51654	0.0124758	6.33953e-05	5.65539e-05	Yes
GO:0040008	regulation of growth	56	6.58824	2.16031e-06	RB1, SEMA5A, ACVRL1, CDA, NRP1, BMPR2, ATP8A2, PLXND1, CPNE5, FHL1, KIF14, SIX1, ARHGAP4, ESM1, SOX17, HYAL2, HEY2, WWC3, ENPP1, DACT3, CD36, SEMA6B, MYOCD, MEF2C, CDKL5, SEMA6A, IGFBP4, ISLR2, AVPR1A, DUSP6, TGFBR2, FOXP1, FOXC2, SEMA7A, FOXC1, NOTCH1, NPR1, LEF1, HTRA1, ADRB1, SEMA3F, RASGRP2, SOCS2, FOXS1, PLXNA2, GAS2L1, INSR, INHBA, AGT, TBX2, MAPK11, CXCL12, KIF26A, TAOK2, CDK1, SIPA1	728	652	16650	1.96437	0.0133643	6.75993e-05	6.03042e-05	Yes
GO:0010033	response to organic substance	172	20.2353	2.19522e-06	RB1, SPON2, PLVAP, FGF1, ETS1, SLC8A1, AQP1, EPS8, NDST1, CDH5, EDNRB, IBSP, ADGRA2, CCRL2, TNFSF10, GRB10, KDR, ENPP1, PDE8A, TNFRSF4, PTGDR, PAQR8, IFNAR2, CPT1A, MEF2C, RBFOX2, HGF, LMO2, NPNT, PGF, FOXP1, CLDN5, COL4A2, COL4A1, KCNQ1, TXNIP, PRKD2, KMT2D, CALCRL, NOTCH1, PDE1B, DLX5, ABCB4, HTRA1, PDGFB, CHRD, UBR1, GATA2, KALRN, CORO1A, CSF2RA, CACNA1H, SOCS2, HRH1, KCNMB1, ZNF703, PLCG2, ZN…	728	2822	16650	1.39397	0.0135788	6.81165e-05	6.07655e-05	Yes
GO:0051960	regulation of nervous system development	63	7.41176	2.19872e-06	SEMA5A, NRP1, BMPR2, ATP8A2, PLXND1, CPNE5, KIF14, SIX1, GLI1, ARHGAP4, PTPRG, GLI2, CDC20, SRGAP2C, PREX1, EDNRB, HEY2, LZTS1, EOMES, SEMA6B, MEF2C, CDKL5, TRPC6, PRKCH, SEMA6A, ARHGEF15, HGF, ISLR2, RAP2A, ZEB1, GPR161, RAPGEF2, ARHGEF1, ARHGEF2, SHANK3, TNFRSF21, CX3CR1, NOTCH3, SEMA7A, NOTCH1, CHRD, SEMA3F, THY1, THBS2, GATA2, KALRN, DLL4, ADGRG1, PLXNA2, RANBP1, LINGO1, NGFR, ZFHX3, JAG1, GF…	728	769	16650	1.87369	0.0136003	6.81165e-05	6.07655e-05	Yes
GO:0048598	embryonic morphogenesis	51	6	2.23304e-06	FLT1, BMPR2, ATP8A2, SIX1, ECE1, GLI1, GLI2, NDST1, SOX17, SOX18, GJA5, ZIC1, SOX7, EOMES, MEF2C, FOXL2, MMP9, DUSP6, TGFBR2, ZEB1, COL4A2, TAL1, COL6A1, APLNR, SHANK3, MDFI, ENG, FOXC2, FOXC1, NOTCH1, DLX5, DLX6, LEF1, CHRD, CACNA1C, GATA2, DLL4, HOXC4, JAG2, IRX1, VASP, TBX1, IRX2, SMAD1, TGFB3, MICAL2, INHBA, TBX2, TBX15, DLC1, CTNNB1	728	571	16650	2.04276	0.0138112	6.88375e-05	6.14087e-05	Yes
GO:2000146	negative regulation of cell motility	28	3.29412	2.26434e-06	ACVRL1, CX3CR1, NOTCH1, CHRD, WAS, THY1, CYGB, CX3CL1, ARHGAP4, PTPRG, DLL4, SRGAP2C, ADGRG1, HYAL2, ARHGDIB, APOD, ANGPT2, TIE1, ARAP3, NR2F2, VASH1, COL3A1, RAP2A, CXCL12, DLC1, MMRN2, DPEP1, ENG	728	227	16650	2.82108	0.0140033	6.94582e-05	6.19625e-05	Yes
GO:0044243	multicellular organism catabolic process	15	1.76471	2.29557e-06	COL18A1, ENPEP, COL15A1, MMP9, COL1A1, MMP11, COL3A1, ADAMTS2, COL1A2, COL4A2, COL4A1, COL6A2, COL5A3, COL6A1, COL6A3	728	72	16650	4.76477	0.0141951	7.00712e-05	6.25093e-05	Yes
GO:0030336	negative regulation of cell migration	27	3.17647	2.35894e-06	ACVRL1, CX3CR1, NOTCH1, CHRD, THY1, CYGB, CX3CL1, ARHGAP4, PTPRG, DLL4, SRGAP2C, ADGRG1, HYAL2, ARHGDIB, APOD, ANGPT2, TIE1, ARAP3, NR2F2, VASH1, COL3A1, RAP2A, CXCL12, DLC1, MMRN2, DPEP1, ENG	728	214	16650	2.88558	0.0145841	7.16542e-05	6.39215e-05	Yes
GO:0044259	multicellular organismal macromolecule metabolic process	19	2.23529	2.40234e-06	COL18A1, ENPEP, COL15A1, TGFB3, MMP9, CYGB, COL1A1, MMP11, COL3A1, ADAMTS2, COL1A2, COL4A2, COL4A1, COL6A2, COL5A3, COL6A1, COL6A3, TNS2, ENG	728	115	16650	3.77867	0.0148504	7.26183e-05	6.47815e-05	Yes
GO:0048568	embryonic organ development	41	4.82353	2.65615e-06	FOXC2, FOXC1, ATP8A2, NOTCH1, DLX5, DLX6, LEF1, PDGFB, SIX1, PDGFA, PCDH12, GATA2, GLI1, GLI2, NDST1, SOX17, HEY1, SOX18, GJA5, HEY2, ZIC1, KDR, HOXC4, EOMES, TBX1, MEF2C, TGFB3, MICAL2, FOXL2, NR2F2, VASH1, TGFBR2, TBX2, TBX15, ZEB1, TAL1, ID3, CTNNB1, NES, MDFI, ENG	728	417	16650	2.2487	0.0164064	7.99025e-05	7.12796e-05	Yes
GO:0072007	mesangial cell differentiation	6	0.705882	3.05586e-06	ACTA2, FOXC2, NOTCH1, PDGFB, GPR4, CD34	728	7	16650	19.6036	0.0188519	9.14847e-05	8.1612e-05	Yes
GO:0001974	blood vessel remodeling	11	1.29412	3.68215e-06	DLL4, ACVRL1, FOXC2, MEF2C, FOXC1, BMPR2, JAG1, NOS3, BGN, ERG, AGT	728	38	16650	6.62052	0.0226715	0.000109707	9.78677e-05	Yes
GO:0030574	collagen catabolic process	14	1.64706	3.78407e-06	COL18A1, COL15A1, MMP9, COL1A1, MMP11, COL3A1, ADAMTS2, COL1A2, COL4A2, COL4A1, COL6A2, COL5A3, COL6A1, COL6A3	728	65	16650	4.92604	0.0232917	0.000112207	0.000100098	Yes
GO:0006874	cellular calcium ion homeostasis	39	4.58824	3.8953e-06	RYR1, CXCL9, SLC24A3, ATP2A3, GPR20, ATP1A2, FPR3, CACNA1C, LPAR4, THY1, PTH1R, GATA2, CORO1A, SLC8A1, JPH2, CYSLTR1, EDNRA, EDNRB, CXCR2, PLCG2, BDKRB2, S1PR3, CD36, CLIC2, PTGDR, PTGIR, TRPC6, HTR1F, SWAP70, GPR4, AVPR1A, ATP2B1, AGT, TRDN, CXCL12, LCK, LPAR6, HRC, F2RL3	728	393	16650	2.26963	0.0239681	0.000114957	0.000102552	Yes
GO:0050767	regulation of neurogenesis	57	6.70588	3.93451e-06	SEMA5A, NRP1, BMPR2, ATP8A2, PLXND1, CPNE5, SIX1, ARHGAP4, PTPRG, GLI2, CDC20, SRGAP2C, PREX1, EDNRB, HEY2, LZTS1, EOMES, SEMA6B, MEF2C, CDKL5, TRPC6, PRKCH, SEMA6A, HGF, ISLR2, RAP2A, ZEB1, RAPGEF2, ARHGEF1, ARHGEF2, SHANK3, TNFRSF21, CX3CR1, NOTCH3, SEMA7A, NOTCH1, SEMA3F, THY1, GATA2, KALRN, DLL4, ADGRG1, PLXNA2, RANBP1, LINGO1, NGFR, ZFHX3, JAG1, GFAP, HEYL, COL3A1, CXCL12, BCL6B, NEDD4, CDK1…	728	682	16650	1.9115	0.0242064	0.000115567	0.000103095	Yes
GO:0050878	regulation of body fluid levels	46	5.41176	4.13116e-06	DOCK6, NPR1, DOCK9, ADCY4, WAS, PDGFB, PDGFA, HBB, SLC7A11, ADCY1, GATA2, ADCY7, MYL12A, AQP1, SERPINA5, EDNRB, CSRP1, GJA5, HYAL2, PLCG2, CD36, A2M, CD34, ENTPD1, PRKCH, TRPC6, VWF, NOS3, DGKZ, FLI1, APLN, F5, SYTL2, SELP, COL1A1, PROCR, COL3A1, COL1A2, MMRN1, LCK, APLNR, MYH9, LCP2, VIP, DGKH, F2RL3	728	503	16650	2.09157	0.0254007	0.000120773	0.00010774	Yes
GO:0034330	cell junction organization	29	3.41176	4.44549e-06	ACVRL1, RAMP2, FBLIM1, LAMC1, THY1, ARHGAP6, GJC1, CDH6, CDH5, GJA5, ZNF703, GJA4, KDR, APOD, GPM6B, VASP, PRKCH, TGFB3, AGT, CLDN5, DLC1, TAOK2, FSCN1, CTNNB1, SNAI2, TEK, FERMT2, LIMS2, LIMS1	728	249	16650	2.66368	0.0273068	0.000129355	0.000115396	Yes
GO:0048699	generation of neurons	95	11.1765	4.52754e-06	RB1, SEMA5A, SPON2, CNTNAP2, NRP1, BMPR2, ATP8A2, ECM2, PLXND1, CPNE5, SIX1, FRY, ARHGAP4, PTPRG, GLI2, CDC20, PREX2, SRGAP2C, PREX1, EDNRB, DNER, HEY2, EFHD1, LZTS1, ZNF521, EOMES, SEMA6B, MEF2A, EMX2, MEF2C, CDKL5, TRPC6, PRKCH, SEMA6A, RBFOX2, HGF, ITGA1, SPINK5, ISLR2, UNC5C, FOXP1, RAP2A, ZEB1, TAL1, RAPGEF2, ARHGEF1, ARHGEF2, SHANK3, TNFRSF21, CX3CR1, NOTCH3, SPTBN5, SEMA7A, NRN1, NOTCH1, D…	728	1357	16650	1.60113	0.0278037	0.00013113	0.000116979	Yes
GO:0044236	multicellular organism metabolic process	20	2.35294	5.12254e-06	COL18A1, ENPEP, COL15A1, TGFB3, ADRB1, MMP9, CYGB, COL1A1, MMP11, COL3A1, ADAMTS2, COL1A2, COL4A2, COL4A1, COL6A2, COL5A3, COL6A1, COL6A3, TNS2, ENG	728	133	16650	3.43923	0.0313997	0.000147676	0.000131739	Yes
GO:0032963	collagen metabolic process	18	2.11765	5.43881e-06	COL18A1, COL15A1, TGFB3, MMP9, CYGB, COL1A1, MMP11, COL3A1, ADAMTS2, COL1A2, COL4A2, COL4A1, COL6A2, COL5A3, COL6A1, COL6A3, TNS2, ENG	728	110	16650	3.74251	0.0333057	0.000156071	0.000139228	Yes
GO:0010769	regulation of cell morphogenesis involved in differentiation	35	4.11765	5.70031e-06	SEMA5A, NRP1, SEMA7A, BMPR2, NOTCH1, PLXND1, LEF1, SEMA3F, THY1, KALRN, ARHGAP4, PREX1, ZNF703, PLXNA2, DACT3, LZTS1, SEMA6B, NGFR, LINGO1, CDKL5, SEMA6A, TRPC6, TGFB3, ISLR2, TGFBR2, COL1A1, RAP2A, CXCL12, NEDD4, CTNNB1, RAPGEF2, ARHGEF1, SHANK3, LIMS1, ENG	728	339	16650	2.3613	0.0348788	0.000162825	0.000145253	Yes
GO:0042060	wound healing	48	5.64706	5.86994e-06	ACVRL1, DOCK6, FOXC2, NOTCH1, DOCK9, WAS, CCM2L, DYSF, PDGFB, PDGFA, HBB, SLC7A11, GATA2, ETS1, MYL12A, CX3CL1, ELK3, SERPINA5, CSRP1, PLCG2, APOD, CD36, A2M, CD34, ENTPD1, PRKCH, TRPC6, VWF, TGFB3, NOS3, MCAM, GPR4, DGKZ, TGFBR2, F5, SELP, COL1A1, PROCR, COL3A1, COL1A2, MMRN1, LCK, PECAM1, MYH9, LCP2, DGKH, ENG, F2RL3	728	542	16650	2.02547	0.0358979	0.000166905	0.000148893	Yes
GO:0042327	positive regulation of phosphorylation	71	8.35294	5.96431e-06	ACVRL1, NRP1, FLT1, BMPR2, FLT4, KIF14, MAP3K7CL, FGF1, CX3CL1, AKAP13, CYSLTR2, EDNRB, CCND2, TRIM5, GRB10, KDR, FFAR4, CD36, PDE8A, TNFRSF4, CARD10, MEF2C, TRPC6, IGFBP4, HGF, ITGA1, NPNT, MMP9, DUSP6, TGFBR2, CDC25B, RAP2A, PECAM1, RAPGEF2, PRKD2, LCP2, ARHGEF2, RAPGEF3, MDFI, ENG, SEMA7A, RALB, ADCY4, PDGFB, PDGFA, PRR5L, ADCY1, RASGRP1, ADCY7, KCTD20, CLSPN, TBX1, NGFR, AFAP1L2, YES1, ANGPT1…	728	932	16650	1.74231	0.0364644	0.000168817	0.000150599	Yes
GO:0045785	positive regulation of cell adhesion	38	4.47059	5.99526e-06	FOXC2, ECM2, TRAC, LEF1, CHRD, THY1, NID1, RASAL3, ETS1, RASGRP1, CORO1A, CX3CL1, GLI2, CYTH3, EFNB1, PREX1, ADGRG1, EGFLAM, PNP, PODXL, SPOCK2, KDR, EMILIN1, CD36, HLA-DQA1, HLA-DRB5, YES1, ANGPT1, IGF2, NPNT, TGFBR2, CXCL12, LCK, IL2RA, HLA-DRA, PRKD2, TEK, LIMS1	728	385	16650	2.25739	0.0366501	0.000168925	0.000150695	Yes
GO:0048738	cardiac muscle tissue development	24	2.82353	6.64207e-06	MEF2A, SMAD1, MYLK2, FOXC2, MEF2C, MYOCD, FOXC1, BMPR2, NOTCH1, CCM2L, SLC8A1, AGT, TGFBR2, FOXP1, TBX2, GJC1, DLL4, MAPK11, AKAP13, GJA5, HEY2, CDK1, MYH11, ENG	728	186	16650	2.95108	0.040523	0.000186307	0.000166201	Yes
GO:1901700	response to oxygen-containing compound	100	11.7647	7.13823e-06	GUCY1B3, SPON2, ETS1, SLC8A1, AQP1, EPS8, EDNRB, TNFSF10, GRB10, ENPP1, PDE8A, TNFRSF4, CPT1A, MEF2C, HGF, FOXP1, COL4A1, KCNQ1, DPEP1, TXNIP, CALCRL, NOTCH1, ABCB4, PDGFB, UBR1, KALRN, SOCS2, KCNMB1, ZNF703, PLCG2, APOD, GPIHBP1, NGFR, HLA-DRB5, YES1, JAG1, CAV2, TGFB3, INSR, PDE2A, TNFRSF10C, IGF2, MSN, INHBA, NR2F2, SELP, COL1A1, CXCL12, COL1A2, TBXAS1, PDE3A, CDK1, ID3, SNAI2, COL18A1, CXCL9,…	728	1466	16650	1.56009	0.0434833	0.000199326	0.000177816	Yes
GO:0030168	platelet activation	22	2.58824	7.19921e-06	PRKCH, TRPC6, VWF, NOS3, PDGFB, PDGFA, HBB, SLC7A11, DGKZ, MYL12A, F5, SELP, COL1A1, COL3A1, COL1A2, CSRP1, LCK, PLCG2, MYH9, LCP2, F2RL3, DGKH	728	161	16650	3.12521	0.0438465	0.000199473	0.000177947	Yes
GO:0022008	neurogenesis	99	11.6471	7.20756e-06	RB1, SEMA5A, SPON2, ATP8A2, PLXND1, CPNE5, FRY, PREX2, CDC20, SRGAP2C, PREX1, EDNRB, LZTS1, SEMA6B, MEF2A, EOMES, MEF2C, CDKL5, PRKCH, SEMA6A, RBFOX2, HGF, SPINK5, ISLR2, UNC5C, FOXP1, NOTCH3, SEMA7A, SPTBN5, NRN1, NOTCH1, DLX5, PCDH12, THY1, APCDD1, GATA2, KALRN, LRRC55, EFNB1, ADGRG1, ADGRG6, PLXNA2, APOD, JAG2, VASP, NGFR, ZFHX3, JAG1, ATP8B1, INHBA, NR2F2, GFAP, CXCL12, CDK1, ID3, LHX6, TCF4,…	728	1447	16650	1.56477	0.0438963	0.000199473	0.000177947	Yes
GO:0001932	regulation of protein phosphorylation	91	10.7059	7.35519e-06	RB1, ACVRL1, NRP1, FLT1, BMPR2, FLT4, KIF14, MAP3K7CL, LRRC4, FGF1, CX3CL1, AKAP13, SPRED1, CYSLTR2, DEPTOR, EDNRB, CCND2, MECOM, TRIM5, HYAL2, TBC1D10C, KDR, BDKRB2, FFAR4, ENPP1, PMEPA1, CD36, PDE8A, TNFRSF4, CARD10, MYOCD, MEF2C, TRPC6, IGFBP4, HGF, TESC, ITGA1, BGN, IRAK3, NPNT, MMP9, ASPN, DUSP6, TGFBR2, CDC25B, RAP2A, PECAM1, RAPGEF2, PRKD2, LCP2, ARHGEF2, RAPGEF3, MDFI, ENG, SEMA7A, RALB, …	728	1300	16650	1.60096	0.0447749	0.000202658	0.000180788	Yes
GO:0043534	blood vessel endothelial cell migration	14	1.64706	7.58224e-06	ACVRL1, NRP1, FOXC2, NOTCH1, ANGPT2, ANGPT1, PDGFB, VASH1, DLL4, SOX18, MMRN2, KDR, MYH9, PRKD2	728	69	16650	4.64047	0.0461248	0.000207994	0.000185548	Yes
GO:0042325	regulation of phosphorylation	96	11.2941	7.63018e-06	RB1, ACVRL1, NRP1, FLT1, BMPR2, FLT4, KIF14, MAP3K7CL, LRRC4, LDB2, FGF1, CX3CL1, AKAP13, SPRED1, CYSLTR2, DEPTOR, EDNRB, CCND2, MECOM, TRIM5, HYAL2, TBC1D10C, GRB10, KDR, BDKRB2, FFAR4, ENPP1, PMEPA1, CD36, PDE8A, TNFRSF4, CARD10, MYOCD, MEF2C, TRPC6, IGFBP4, HGF, TESC, ITGA1, BGN, IRAK3, NPNT, MMP9, ASPN, DUSP6, TGFBR2, CDC25B, RAP2A, PECAM1, RAPGEF2, PRKD2, LCP2, ARHGEF2, RAPGEF3, MDFI, ENG, S…	728	1393	16650	1.57617	0.0464095	0.000208391	0.000185902	Yes
GO:0055074	calcium ion homeostasis	39	4.58824	7.73938e-06	RYR1, CXCL9, SLC24A3, ATP2A3, GPR20, ATP1A2, FPR3, CACNA1C, LPAR4, THY1, PTH1R, GATA2, CORO1A, SLC8A1, JPH2, CYSLTR1, EDNRA, EDNRB, CXCR2, PLCG2, BDKRB2, S1PR3, CD36, CLIC2, PTGDR, PTGIR, TRPC6, HTR1F, SWAP70, GPR4, AVPR1A, ATP2B1, AGT, TRDN, CXCL12, LCK, LPAR6, HRC, F2RL3	728	405	16650	2.20238	0.0470578	0.00021045	0.000187739	Yes
GO:1904238	pericyte cell differentiation	6	0.705882	7.855e-06	ACTA2, FOXC2, NOTCH1, PDGFB, GPR4, CD34	728	8	16650	17.1532	0.0477438	0.000212666	0.000189715	Yes
GO:0001934	positive regulation of protein phosphorylation	68	8	8.89178e-06	ACVRL1, NRP1, FLT1, BMPR2, FLT4, KIF14, MAP3K7CL, FGF1, CX3CL1, AKAP13, CYSLTR2, EDNRB, CCND2, TRIM5, KDR, FFAR4, CD36, PDE8A, TNFRSF4, CARD10, MEF2C, TRPC6, IGFBP4, HGF, ITGA1, NPNT, MMP9, DUSP6, TGFBR2, CDC25B, RAP2A, PECAM1, RAPGEF2, PRKD2, LCP2, ARHGEF2, RAPGEF3, MDFI, ENG, SEMA7A, RALB, ADCY4, PDGFB, PDGFA, PRR5L, ADCY1, RASGRP1, ADCY7, CLSPN, TBX1, NGFR, AFAP1L2, YES1, ANGPT1, TGFB3, CAV2, …	728	890	16650	1.74744	0.0538728	0.000239693	0.000213826	Yes
GO:0002520	immune system development	64	7.52941	9.0547e-06	RB1, SLC40A1, SIX1, NRARP, ETS1, GLI2, LFNG, PREX1, PNP, SH3PXD2A, MECOM, CASP10, HYAL2, KDR, JARID2, CD34, EOMES, MEF2C, RBFOX2, SWAP70, TMOD3, TESC, SPINK5, IRAK3, MMP9, TGFBR2, FOXP1, ZEB1, LCK, TAL1, MFNG, MYH9, FOXC1, NOTCH1, ZBTB46, PDE1B, NOTCH4, LEF1, PDGFB, CRIP2, CACNA1C, GATA2, RASGRP1, DLL4, IFI16, INPP5D, PLCG2, GAS2L1, JAG2, TBX1, JAG1, ANGPT1, PDE2A, INHBA, FLI1, ANLN, MAPK11, SNRK…	728	821	16650	1.78287	0.0548323	0.000243033	0.000216805	Yes
GO:0008016	regulation of heart contraction	27	3.17647	1.11155e-05	RYR1, KCNE3, NPR1, ATP2A3, ADRB1, ATP1A2, CACNA1C, CACNA1H, SLC8A1, GJC1, GJA5, HEY2, CLIC2, KCNJ2, MEF2A, NOS3, AVPR1A, ATP2B1, AGT, APLN, TRDN, TBX2, KCNQ1, FXYD1, HRC, FXYD6, SCN4B	728	233	16650	2.65027	0.0668856	0.000297064	0.000265006	Yes
GO:0006796	phosphate-containing compound metabolic process	181	21.2941	1.16071e-05	RB1, MYLK2, GUCY1B3, CDA, PLVAP, MAP3K7CL, FGF1, AQP1, NDST1, EDNRA, CYSLTR2, DEPTOR, EDNRB, CCND2, PNP, GRB10, TBC1D10C, KDR, ENPP1, PDE8A, STK32B, TNFRSF4, TNS2, MEF2A, GUCY1A3, PPP1R16B, CARD10, GUCY1A2, MEF2C, CDKL5, PRKCH, IGFBP4, HGF, SWAP70, NPNT, DGKZ, SYTL2, CDC25B, PRKD3, GPR161, PRKD2, ALPK3, ERG, ALPK2, PPEF1, PDE9A, DGKH, SEMA7A, SPTBN5, CALCRL, NPR1, PDE1B, PDE1A, PDGFB, PDGFA, ADRB…	728	3083	16650	1.34273	0.0697384	0.000308878	0.000275545	Yes
GO:0003015	heart process	28	3.29412	1.19371e-05	RYR1, MYLK2, RAMP3, KCNE3, NPR1, ATP2A3, ADRB1, ATP1A2, CACNA1C, SLC8A1, GJC1, AKAP13, GJA5, HEY2, CLIC2, KCNJ2, MEF2A, NOS3, AVPR1A, ATP2B1, AGT, APLN, TRDN, KCNQ1, FXYD1, HRC, FXYD6, SCN4B	728	248	16650	2.5822	0.0716486	0.000315713	0.000281642	Yes
GO:0014855	striated muscle cell proliferation	12	1.41176	1.19654e-05	MAPK11, SMAD1, FOXC2, MEF2C, FOXC1, NOTCH1, ANGPT1, HEY2, CDK1, SIX1, TGFBR2, TBX2	728	52	16650	5.2779	0.0718117	0.000315713	0.000281642	Yes
GO:0010634	positive regulation of epithelial cell migration	17	2	1.22821e-05	SEMA5A, NRP1, FOXC2, BMPR2, ANGPT1, FLT4, PDGFB, FGF1, ETS1, MMP9, AGT, TGFBR2, FOXP1, ADGRA2, KDR, PRKD2, TEK	728	105	16650	3.7029	0.0736408	0.000322702	0.000287877	Yes
GO:0072503	cellular divalent inorganic cation homeostasis	39	4.58824	1.23824e-05	RYR1, CXCL9, SLC24A3, ATP2A3, GPR20, ATP1A2, FPR3, CACNA1C, LPAR4, THY1, PTH1R, GATA2, CORO1A, SLC8A1, JPH2, CYSLTR1, EDNRA, EDNRB, CXCR2, PLCG2, BDKRB2, S1PR3, CD36, CLIC2, PTGDR, PTGIR, TRPC6, HTR1F, SWAP70, GPR4, AVPR1A, ATP2B1, AGT, TRDN, CXCL12, LCK, LPAR6, HRC, F2RL3	728	413	16650	2.15972	0.0742197	0.000323972	0.00028901	Yes
GO:0048534	hematopoietic or lymphoid organ development	61	7.17647	1.2711e-05	RB1, SLC40A1, SIX1, NRARP, ETS1, GLI2, LFNG, PREX1, PNP, SH3PXD2A, MECOM, CASP10, HYAL2, KDR, JARID2, CD34, EOMES, MEF2C, RBFOX2, TMOD3, TESC, SPINK5, MMP9, TGFBR2, FOXP1, ZEB1, LCK, TAL1, MFNG, MYH9, FOXC1, NOTCH1, ZBTB46, PDE1B, NOTCH4, LEF1, PDGFB, CRIP2, GATA2, RASGRP1, DLL4, IFI16, INPP5D, PLCG2, GAS2L1, JAG2, TBX1, JAG1, ANGPT1, PDE2A, INHBA, FLI1, ANLN, MAPK11, SNRK, BCL6B, IL2RA, CTNNB1, …	728	778	16650	1.79322	0.076112	0.000331177	0.000295437	Yes
GO:0006793	phosphorus metabolic process	181	21.2941	1.29311e-05	RB1, MYLK2, GUCY1B3, CDA, PLVAP, MAP3K7CL, FGF1, AQP1, NDST1, EDNRA, CYSLTR2, DEPTOR, EDNRB, CCND2, PNP, GRB10, TBC1D10C, KDR, ENPP1, PDE8A, STK32B, TNFRSF4, TNS2, MEF2A, GUCY1A3, PPP1R16B, CARD10, GUCY1A2, MEF2C, CDKL5, PRKCH, IGFBP4, HGF, SWAP70, NPNT, DGKZ, SYTL2, CDC25B, PRKD3, GPR161, PRKD2, ALPK3, ERG, ALPK2, PPEF1, PDE9A, DGKH, SEMA7A, SPTBN5, CALCRL, NPR1, PDE1B, PDE1A, PDGFB, PDGFA, ADRB…	728	3089	16650	1.34012	0.0773779	0.000335509	0.000299302	Yes
GO:0003205	cardiac chamber development	21	2.47059	1.39132e-05	TBX1, FOXC2, MEF2C, MYOCD, FOXC1, BMPR2, NOTCH1, JAG1, PLXND1, CCM2L, TGFBR2, TBX2, DLL4, NDST1, HEYL, HEY1, GJA5, HEY2, CPE, TEK, ENG	728	155	16650	3.09864	0.083004	0.000357171	0.000318626	Yes
GO:2000826	regulation of heart morphogenesis	10	1.17647	1.39381e-05	FOXC2, FOXC1, BMPR2, NOTCH1, TGFB3, CTNNB1, SIX1, ENG, TGFBR2, TBX2	728	35	16650	6.53454	0.083146	0.000357171	0.000318626	Yes
GO:0003179	heart valve morphogenesis	10	1.17647	1.39381e-05	HEYL, MEF2C, BMPR2, NOTCH1, JAG1, HEY1, GJA5, HEY2, ERG, TGFBR2	728	35	16650	6.53454	0.083146	0.000357171	0.000318626	Yes
GO:0003206	cardiac chamber morphogenesis	18	2.11765	1.42128e-05	TBX1, FOXC2, MEF2C, FOXC1, BMPR2, NOTCH1, JAG1, CCM2L, TGFBR2, TBX2, DLL4, HEYL, HEY1, GJA5, HEY2, CPE, TEK, ENG	728	118	16650	3.48878	0.0847135	0.000362718	0.000323575	Yes
GO:0001649	osteoblast differentiation	24	2.82353	1.45614e-05	SMAD1, SEMA7A, MEF2C, BMPR2, NOTCH1, JAG1, TPM4, DLX5, HGF, LEF1, CHRD, PTH1R, GLI1, NPNT, GLI2, COL1A1, IBSP, COL6A1, TMEM119, ID3, CTNNB1, SNAI2, MEF2D, ASF1A	728	195	16650	2.81488	0.0866985	0.000370098	0.000330158	Yes
GO:0060326	cell chemotaxis	28	3.29412	1.48523e-05	SEMA5A, CX3CR1, NRP1, DOCK4, CXCL9, FLT1, NOTCH1, LEF1, PDGFB, FPR3, FGF1, CORO1A, LYST, CX3CL1, PREX1, HRH1, EDNRB, CXCR2, KDR, GPSM3, HGF, SWAP70, ITGA1, PGF, CH25H, CXCL12, PRKD2, ENG	728	251	16650	2.55133	0.0883513	0.000375507	0.000334984	Yes
GO:0046058	cAMP metabolic process	20	2.35294	1.48949e-05	PTGIR, RAMP2, CXCL9, CALCRL, PDE1B, PDE1A, PDE2A, ADCY4, ADRB1, ADCY1, ADCY7, EDNRA, EDNRB, GPR161, GRM8, PDE3A, PDE7B, VIP, PDE8A, RAPGEF3	728	143	16650	3.19872	0.0885932	0.000375507	0.000334984	Yes
GO:0008219	cell death	124	14.5882	1.65614e-05	RB1, SEMA5A, ETS1, GIMAP8, AQP1, CYSLTR2, DEPTOR, EDNRB, CCND2, RASSF3, MPZ, RASSF5, TNFSF10, KDR, PHLDA2, PDE8A, TNFRSF4, SOX7, MAGI1, MEF2A, CARD10, MEF2C, PRKCH, SEMA6A, HGF, UNC5C, HIC1, FOXP1, ELMO1, DPEP1, TXNIP, PRKD2, CARD16, NOTCH1, PDE1B, PDE1A, ECSCR, AGAP2, KALRN, CORO1A, SOCS2, GRK5, INPP5D, PLCG2, CLSPN, JAG2, NGFR, MLKL, TGFB3, TNFRSF10C, INHBA, CXCL12, PDE3A, CDK1, ID3, SNAI2, XAF…	728	1958	16650	1.44841	0.0980041	0.000415838	0.000370962	Yes
GO:0001558	regulation of cell growth	38	4.47059	1.67734e-05	SEMA5A, ACVRL1, RB1, CDA, NRP1, SEMA7A, BMPR2, PLXND1, CPNE5, NPR1, FHL1, LEF1, KIF14, HTRA1, SEMA3F, RASGRP2, ARHGAP4, SOCS2, ESM1, SOX17, HYAL2, PLXNA2, DACT3, ENPP1, GAS2L1, SEMA6B, MYOCD, CDKL5, SEMA6A, IGFBP4, ISLR2, AVPR1A, INHBA, AGT, CXCL12, KIF26A, TAOK2, SIPA1	728	403	16650	2.15656	0.0991944	0.000419471	0.000374202	Yes
GO:0007010	cytoskeleton organization	81	9.52941	1.71248e-05	SEMA5A, HIP1, ATP8A2, MAST4, FHOD1, KIF14, LDB3, FRY, ARHGAP6, SYNE3, BICD2, LMOD3, ARHGAP4, AQP1, EPS8, SRGAP2C, AKAP13, PREX1, ARHGDIB, SYNPO, MEF2A, GAS2L3, MEF2C, SEMA6A, TPM4, ARHGEF15, SWAP70, TMOD3, ARHGEF17, TMOD2, ARAP3, SHROOM4, HAUS1, FOXP1, TRDN, SGO1, FRMD3, WRAP73, RAP2A, DAAM2, MAP1A, FSCN1, ELMO1, MYH9, ARHGEF2, SHANK3, RAPGEF3, SPTBN5, SYNPO2, WAS, PDGFA, THY1, CORO1A, LIMA1, CYT…	728	1144	16650	1.61935	0.101164	0.000426545	0.000380514	Yes
GO:0072144	glomerular mesangial cell development	5	0.588235	1.74044e-05	ACTA2, FOXC2, NOTCH1, PDGFB, GPR4	728	5	16650	22.8709	0.102727	0.000431781	0.000385184	Yes
GO:0048841	regulation of axon extension involved in axon guidance	10	1.17647	1.78697e-05	SEMA6B, SEMA5A, NRP1, SEMA7A, CXCL12, BMPR2, SEMA6A, PLXND1, PLXNA2, SEMA3F	728	36	16650	6.35302	0.105324	0.000441567	0.000393914	Yes
GO:0098609	cell-cell adhesion	82	9.64706	1.91477e-05	DOCK9, COL14A1, TRAC, ICAM2, HBB, NRARP, SLC7A11, LRRC32, ETS1, CX3CL1, GLI2, CDH6, LFNG, CDH5, PREX1, PNP, CSRP1, MPRIP, CD34, TNFRSF4, EOMES, MKL2, LAG3, CD93, SWAP70, TMOD3, SPINK5, LMO7, NPNT, TGFBR2, FOXP1, CLDN5, ZEB1, EMCN, LCK, FSCN1, MYH9, TNFRSF21, NOTCH3, FBLIM1, LEF1, WAS, CCM2L, NRXN2, NLRC3, THY1, PCDH12, RASAL3, RASGRP1, CORO1A, MYL12A, PCDH17, SLC9A3R2, DLL4, LIMA1, EFNB1, PODXL, …	728	1164	16650	1.61118	0.112417	0.000471277	0.000420418	Yes
GO:0042310	vasoconstriction	13	1.52941	2.10003e-05	DOCK4, BMPR2, AVPR1A, SLC8A1, AGT, APLN, ACTA2, HRH1, EDNRA, EDNRB, GJA5, TBXAS1, BDKRB2	728	65	16650	4.57418	0.122599	0.000514838	0.000459278	Yes
GO:0030900	forebrain development	35	4.11765	2.16432e-05	SEMA5A, CX3CR1, NOTCH3, NRP1, CNTNAP2, SEMA7A, NOTCH1, LEF1, CHRD, KIF14, GATA2, GLI1, ETS1, SLC8A1, NRGN, AQP1, GLI2, NDST1, SRGAP2C, ADGRG1, MFSD2A, EOMES, EMX2, MEF2C, AVPR1A, INHBA, NR2F2, SSTR2, COL3A1, CXCL12, DLC1, CTNNB1, RAPGEF2, LHX6, SHANK3	728	361	16650	2.2174	0.126105	0.000528519	0.000471483	Yes
GO:0048754	branching morphogenesis of an epithelial tube	20	2.35294	2.21395e-05	NRP1, FOXC2, NOTCH1, PLXND1, NOTCH4, LEF1, SIX1, NRARP, FGF1, NPNT, RASIP1, PGF, AGT, TGFBR2, GLI2, DLL4, EDNRA, COL4A1, CTNNB1, ENG	728	147	16650	3.11168	0.128802	0.000538527	0.00048041	Yes
GO:0010941	regulation of cell death	100	11.7647	2.37251e-05	SEMA5A, ETS1, GIMAP8, AQP1, CYSLTR2, DEPTOR, EDNRB, CCND2, RASSF3, MPZ, RASSF5, TNFSF10, KDR, PDE8A, TNFRSF4, SOX7, CARD10, MEF2C, PRKCH, HGF, UNC5C, FOXP1, DPEP1, TXNIP, CARD16, NOTCH1, PDE1A, ECSCR, AGAP2, KALRN, CORO1A, SOCS2, GRK5, INPP5D, PLCG2, NGFR, TGFB3, TNFRSF10C, INHBA, CXCL12, PDE3A, CDK1, ID3, SNAI2, NES, NRP1, COL18A1, ROBO4, HIP1, FLT4, SLC40A1, KIF14, SIX1, HBB, CX3CL1, ARHGAP4, G…	728	1509	16650	1.51563	0.137364	0.00057485	0.000512814	Yes
GO:0009612	response to mechanical stimulus	24	2.82353	2.3826e-05	CNTNAP2, ATP8A2, ANGPT2, PDE2A, ANKRD23, NRXN2, ATP1A2, ETS1, KALRN, SLC8A1, AGT, AQP1, TGFBR2, GLI2, COL1A1, COL3A1, CXCL12, CASP1, BDKRB2, PIEZO2, TXNIP, SHANK3, KCNJ2, ENG	728	201	16650	2.73085	0.137905	0.000575056	0.000512997	Yes
GO:0001946	lymphangiogenesis	7	0.823529	2.42159e-05	ACVRL1, FOXC2, FOXC1, BMPR2, SOX18, FLT4, VASH1	728	15	16650	10.6731	0.139996	0.000582211	0.00051938	Yes
GO:0048638	regulation of developmental growth	31	3.64706	2.56557e-05	SEMA5A, NRP1, FOXC2, SEMA7A, FOXC1, BMPR2, ATP8A2, NOTCH1, PLXND1, CPNE5, SIX1, ADRB1, SEMA3F, ARHGAP4, FOXS1, HEY2, WWC3, PLXNA2, SEMA6B, MEF2C, CDKL5, SEMA6A, INSR, ISLR2, DUSP6, TGFBR2, FOXP1, TBX2, MAPK11, CXCL12, CDK1	728	303	16650	2.33992	0.147674	0.000614455	0.000548145	Yes
GO:0009214	cyclic nucleotide catabolic process	8	0.941176	2.82045e-05	PDE1B, PDE1A, PDE2A, PDE3A, PDE7B, PDE8A, PDE9A, RAPGEF3	728	22	16650	8.31668	0.161097	0.000672911	0.000600292	Yes
GO:0045664	regulation of neuron differentiation	47	5.52941	2.87554e-05	SEMA5A, NOTCH3, NRP1, SEMA7A, BMPR2, ATP8A2, NOTCH1, PLXND1, CPNE5, SIX1, SEMA3F, THY1, GATA2, KALRN, ARHGAP4, PTPRG, GLI2, CDC20, SRGAP2C, PREX1, EDNRB, HEY2, PLXNA2, LZTS1, EOMES, SEMA6B, NGFR, RANBP1, LINGO1, ZFHX3, MEF2C, CDKL5, SEMA6A, JAG1, TRPC6, HGF, ISLR2, GFAP, HEYL, RAP2A, ZEB1, CXCL12, NEDD4, RAPGEF2, TCF4, ARHGEF1, SHANK3	728	560	16650	1.91952	0.16397	0.000680839	0.000607365	Yes
GO:0055017	cardiac muscle tissue growth	13	1.52941	2.88649e-05	SMAD1, FOXC2, MEF2C, FOXC1, NOTCH1, CCM2L, AGT, TGFBR2, FOXP1, TBX2, MAPK11, HEY2, CDK1	728	67	16650	4.43763	0.16454	0.000680839	0.000607365	Yes
GO:0034333	adherens junction assembly	13	1.52941	2.88649e-05	ACVRL1, RAMP2, THY1, ARHGAP6, DLC1, TAOK2, ZNF703, KDR, CTNNB1, APOD, TEK, FERMT2, LIMS1	728	67	16650	4.43763	0.16454	0.000680839	0.000607365	Yes
GO:0045216	cell-cell junction organization	25	2.94118	3.02804e-05	ACVRL1, RAMP2, THY1, ARHGAP6, GJC1, CDH6, CDH5, GJA5, ZNF703, GJA4, KDR, APOD, GPM6B, TGFB3, AGT, CLDN5, DLC1, TAOK2, FSCN1, CTNNB1, SNAI2, TEK, FERMT2, LIMS2, LIMS1	728	218	16650	2.62281	0.171873	0.000711531	0.000634745	Yes
GO:0061138	morphogenesis of a branching epithelium	22	2.58824	3.10658e-05	NRP1, FOXC2, NOTCH1, PLXND1, HGF, NOTCH4, LEF1, PDGFA, SIX1, NRARP, FGF1, NPNT, RASIP1, PGF, AGT, TGFBR2, GLI2, DLL4, EDNRA, COL4A1, CTNNB1, ENG	728	177	16650	2.84271	0.175914	0.000727243	0.000648761	Yes
GO:0007162	negative regulation of cell adhesion	25	2.94118	3.26373e-05	SEMA5A, ACVRL1, NOTCH1, LEF1, CCM2L, NRARP, LRRC32, ARHGAP6, PODXL, ZNF703, ARHGDIB, APOD, JAM2, HLA-DRB5, LAG3, ANGPT2, ANGPT1, SWAP70, COL1A1, CXCL12, DLC1, IL2RA, SNAI2, SIPA1, TNFRSF21	728	219	16650	2.61083	0.183941	0.000761169	0.000679026	Yes
GO:0048010	vascular endothelial growth factor receptor signaling pathway	15	1.76471	3.35733e-05	NRP1, FOXC2, FOXC1, FLT1, BMPR2, FLT4, NCF4, PGF, MAPK11, NEDD4, MMRN2, GRB10, KDR, ELMO1, PRKD2	728	90	16650	3.81181	0.188684	0.000780077	0.000695893	Yes
GO:0007160	cell-matrix adhesion	23	2.70588	3.4868e-05	ACVRL1, ECM2, ITGA1, THY1, NID1, NPNT, ARHGAP6, COL3A1, BCAM, ITGA10, COL5A3, DLC1, TAOK2, KDR, PECAM1, CTNNB1, APOD, TEK, CD36, CD34, FERMT2, GPM6B, LIMS1	728	192	16650	2.73974	0.1952	0.000807148	0.000720043	Yes
GO:0072507	divalent inorganic cation homeostasis	39	4.58824	3.50755e-05	RYR1, CXCL9, SLC24A3, ATP2A3, GPR20, ATP1A2, FPR3, CACNA1C, LPAR4, THY1, PTH1R, GATA2, CORO1A, SLC8A1, JPH2, CYSLTR1, EDNRA, EDNRB, CXCR2, PLCG2, BDKRB2, S1PR3, CD36, CLIC2, PTGDR, PTGIR, TRPC6, HTR1F, SWAP70, GPR4, AVPR1A, ATP2B1, AGT, TRDN, CXCL12, LCK, LPAR6, HRC, F2RL3	728	433	16650	2.05996	0.19624	0.000808946	0.000721647	Yes
GO:0007420	brain development	54	6.35294	3.5582e-05	SEMA5A, CNTNAP2, NRP1, BMPR2, KIF14, SLC7A11, GLI1, ETS1, SLC8A1, PTPRG, NRGN, GLI2, AQP1, NDST1, SRGAP2C, ZIC2, ZIC1, MFSD2A, EOMES, EMX2, MEF2C, RBFOX2, UNC5C, KCNAB1, AVPR1A, SSTR2, SHROOM4, TGFBR2, COL4A1, RAPGEF2, SHANK3, CX3CR1, NOTCH3, SEMA7A, FOXC1, NOTCH1, LEF1, CHRD, GATA2, ADGRG1, CXCR2, PLXNA2, APOD, SMAD1, ZFHX3, INHBA, ATP2B1, NR2F2, COL3A1, CXCL12, DLC1, CTNNB1, LHX6, NES	728	684	16650	1.8056	0.198771	0.000815794	0.000727756	Yes
GO:0003170	heart valve development	10	1.17647	3.57655e-05	HEYL, MEF2C, BMPR2, NOTCH1, JAG1, HEY1, GJA5, HEY2, ERG, TGFBR2	728	39	16650	5.86433	0.199686	0.000815794	0.000727756	Yes
GO:0035850	epithelial cell differentiation involved in kidney development	10	1.17647	3.57655e-05	ACTA2, FOXC2, MEF2C, NOTCH1, JAG1, PODXL, PDGFB, CTNNB1, GPR4, CD34	728	39	16650	5.86433	0.199686	0.000815794	0.000727756	Yes
GO:0051961	negative regulation of nervous system development	28	3.29412	3.66761e-05	SEMA5A, NOTCH3, NRP1, SEMA7A, NOTCH1, CHRD, SEMA3F, THY1, ARHGAP4, PTPRG, SRGAP2C, ADGRG1, EDNRB, SEMA6B, NGFR, LINGO1, SEMA6A, JAG1, TRPC6, ARHGEF15, GFAP, COL3A1, GPR161, CTNNB1, RAPGEF2, ARHGEF1, ARHGEF2, TNFRSF21	728	264	16650	2.4257	0.204212	0.000833512	0.000743561	Yes
GO:0003159	morphogenesis of an endothelium	7	0.823529	3.73169e-05	DLL4, ACVRL1, NOTCH1, SOX17, SOX18, CTNNB1, PRKD2	728	16	16650	10.006	0.207382	0.00084499	0.000753801	Yes
GO:0008285	negative regulation of cell proliferation	52	6.11765	3.76081e-05	RB1, ACVRL1, COL18A1, BMPR2, ATP8A2, PTH1R, LRRC32, ETS1, CDH5, RASSF5, JARID2, SOX7, RBM5, TNS2, KLF11, MYOCD, PTGIR, MEF2C, TESC, ITGA1, VASH1, SSTR2, TGFBR2, ZEB1, RAPGEF2, TNFRSF21, ENG, KANK2, NOTCH1, NPR1, PDS5B, GATA2, DLL4, CNN1, ADGRG1, INPP5D, APOD, TP53I11, NGFR, SMAD1, HLA-DRB5, TGFB3, CAV2, NOS3, INHBA, NR2F2, MAPK11, DLC1, IL2RA, SNAI2, CTNNB1, LIMS2	728	651	16650	1.82686	0.208818	0.000848499	0.000756931	Yes
GO:0051146	striated muscle cell differentiation	27	3.17647	3.82301e-05	RB1, RYR1, CXCL9, NOTCH1, LEF1, LDB3, LMOD3, CACNA1H, SLC8A1, AKAP13, DNER, HEY2, MYH11, MEF2A, TBX1, MYOCD, MEF2C, CAV2, TMOD3, TMOD2, NFATC2, AVPR1A, AGT, FOXP1, CDK1, MYH9, PLEKHO1	728	250	16650	2.47005	0.211878	0.000859419	0.000766673	Yes
GO:0030182	neuron differentiation	84	9.88235	3.8784e-05	RB1, SEMA5A, SPON2, CNTNAP2, NRP1, BMPR2, ATP8A2, ECM2, PLXND1, CPNE5, SIX1, FRY, ARHGAP4, PTPRG, GLI2, CDC20, PREX2, SRGAP2C, PREX1, EDNRB, HEY2, EFHD1, LZTS1, ZNF521, EOMES, SEMA6B, MEF2A, EMX2, MEF2C, CDKL5, TRPC6, SEMA6A, RBFOX2, HGF, ITGA1, SPINK5, ISLR2, UNC5C, FOXP1, RAP2A, ZEB1, TAL1, RAPGEF2, ARHGEF1, SHANK3, NOTCH3, SPTBN5, SEMA7A, NRN1, NOTCH1, DLX5, PLPPR4, LEF1, SEMA3F, THY1, PCDH12,…	728	1226	16650	1.56701	0.214592	0.000868525	0.000774797	Yes
GO:0043067	regulation of programmed cell death	94	11.0588	3.89142e-05	SEMA5A, COL18A1, NRP1, ROBO4, HIP1, FLT4, KIF14, SLC40A1, SIX1, ETS1, GIMAP8, CX3CL1, ARHGAP4, GLI2, AQP1, AKAP13, DEPTOR, EDNRB, CCND2, MECOM, RASSF3, CASP10, MPZ, RASSF5, HYAL2, HEY2, TNFSF10, CASP1, KDR, BDKRB2, FFAR4, SOX7, TNFRSF4, RBM5, KLF11, CARD10, MYOCD, MEF2C, PRKCH, PLEKHG2, HGF, ARHGEF17, ITGA1, FOXL2, UNC5C, MMP9, DUSP6, FOXP1, LCK, TXNIP, DPEP1, RAPGEF2, CARD16, ARHGEF2, TNFRSF21, …	728	1413	16650	1.52149	0.215228	0.000868525	0.000774797	Yes
GO:0060317	cardiac epithelial to mesenchymal transition	9	1.05882	4.10024e-05	ACVRL1, HEYL, NOTCH1, HEY1, HEY2, SNAI2, ERG, ENG, TGFBR2	728	31	16650	6.63993	0.225369	0.000911865	0.000813459	Yes
GO:0007596	blood coagulation	33	3.88235	4.26419e-05	DOCK6, DOCK9, WAS, PDGFB, PDGFA, HBB, SLC7A11, GATA2, MYL12A, SERPINA5, CSRP1, PLCG2, CD36, A2M, CD34, ENTPD1, PRKCH, TRPC6, VWF, NOS3, DGKZ, F5, SELP, COL1A1, PROCR, COL3A1, COL1A2, MMRN1, LCK, MYH9, LCP2, DGKH, F2RL3	728	342	16650	2.20684	0.233239	0.000944951	0.000842975	Yes
GO:0007599	hemostasis	34	4	4.38255e-05	DOCK6, DOCK9, WAS, PDGFB, PDGFA, HBB, SLC7A11, GATA2, MYL12A, SERPINA5, CSRP1, PLCG2, CD36, A2M, CD34, ENTPD1, PRKCH, TRPC6, VWF, NOS3, DGKZ, FLI1, F5, SELP, COL1A1, PROCR, COL3A1, COL1A2, MMRN1, LCK, MYH9, LCP2, DGKH, F2RL3	728	358	16650	2.17209	0.23887	0.000967736	0.0008633	Yes
GO:0001763	morphogenesis of a branching structure	23	2.70588	4.42406e-05	NRP1, FOXC2, NOTCH1, PLXND1, HGF, NOTCH4, LEF1, PDGFA, SIX1, NRARP, FGF1, NPNT, RASIP1, PGF, AGT, TGFBR2, GLI2, DLL4, EDNRA, COL4A1, CTNNB1, SNAI2, ENG	728	195	16650	2.69759	0.240835	0.000969623	0.000864984	Yes
GO:0030199	collagen fibril organization	10	1.17647	4.43781e-05	COL1A1, ACAN, MMP11, FOXC2, COL3A1, ADAMTS2, FOXC1, COL1A2, COL14A1, COL5A3	728	40	16650	5.71772	0.241485	0.000969623	0.000864984	Yes
GO:1902667	regulation of axon guidance	10	1.17647	4.43781e-05	SEMA6B, SEMA5A, NRP1, SEMA7A, CXCL12, BMPR2, SEMA6A, PLXND1, PLXNA2, SEMA3F	728	40	16650	5.71772	0.241485	0.000969623	0.000864984	Yes
GO:0045596	negative regulation of cell differentiation	51	6	4.78415e-05	SEMA5A, ACVRL1, NRP1, NRARP, ARHGAP4, PTPRG, GLI2, SRGAP2C, EDNRB, SOX17, HEY2, ENPP1, DACT3, SEMA6B, MYOCD, TRPC6, SEMA6A, FOXP1, MMP11, ZEB1, RAPGEF2, ARHGEF1, ARHGEF2, CETP, NOTCH3, SEMA7A, NOTCH1, ZBTB46, NOTCH4, PDGFB, CHRD, SEMA3F, THY1, GATA2, ADGRG1, INPP5D, S1PR3, GAS2L1, MBNL3, RUNX1T1, TBX1, LINGO1, NGFR, ZFHX3, JAG1, INHBA, GFAP, COL3A1, SNAI2, ID3, CTNNB1	728	640	16650	1.82252	0.257672	0.00104164	0.00092923	Yes
GO:0003002	regionalization	32	3.76471	4.89738e-05	NRP1, FOXC2, FOXC1, BMPR2, NOTCH1, LEF1, CHRD, NRARP, SEMA3F, GLI1, GLI2, DLL4, LFNG, ADGRG1, SOX17, HEY2, PLXNA2, HOXC4, HOXC6, EOMES, IRX1, TBX1, IRX2, EMX2, MEF2C, TCF15, NR2F2, TBX18, DUSP6, GPR161, CTNNB1, MDFI	728	329	16650	2.22452	0.262889	0.00106258	0.000947907	Yes
GO:0072143	mesangial cell development	5	0.588235	5.04015e-05	ACTA2, FOXC2, NOTCH1, PDGFB, GPR4	728	6	16650	19.0591	0.269414	0.00108976	0.000972154	Yes
GO:0072073	kidney epithelium development	19	2.23529	5.16101e-05	IRX1, IRX2, SMAD1, FOXC2, MEF2C, FOXC1, NOTCH1, JAG1, SIX1, FGF1, NPNT, PGF, AGT, HEYL, PODXL, CXCR2, PECAM1, CTNNB1, CD34	728	143	16650	3.03879	0.274893	0.00111203	0.000992021	Yes
GO:0006875	cellular metal ion homeostasis	42	4.94118	5.4453e-05	RYR1, CXCL9, SLC24A3, ATP2A3, SLC40A1, GPR20, ATP1A2, FPR3, CACNA1C, LPAR4, THY1, PTH1R, GATA2, CORO1A, SLC8A1, JPH2, CYSLTR1, EDNRA, EDNRB, CXCR2, PLCG2, BDKRB2, S1PR3, CD36, CLIC2, KCNJ2, PTGDR, PTGIR, TRPC6, HTR1F, SWAP70, GPR4, AVPR1A, ATP2B1, AGT, TRDN, CXCL12, LCK, LPAR6, HRC, ABCG2, F2RL3	728	491	16650	1.95637	0.287619	0.00116924	0.00104306	Yes
GO:0060038	cardiac muscle cell proliferation	10	1.17647	5.46785e-05	MAPK11, SMAD1, FOXC2, MEF2C, FOXC1, NOTCH1, HEY2, CDK1, TGFBR2, TBX2	728	41	16650	5.57826	0.288619	0.00117005	0.00104378	Yes
GO:0036303	lymph vessel morphogenesis	7	0.823529	5.55468e-05	ACVRL1, FOXC2, FOXC1, BMPR2, SOX18, FLT4, VASH1	728	17	16650	9.41742	0.292456	0.00118456	0.00105672	Yes
GO:0090257	regulation of muscle system process	23	2.70588	5.58079e-05	GUCY1A3, MEF2A, MYLK2, DOCK4, MYOCD, CALCRL, KCNE3, NOS3, ATP1A2, CACNA1C, SSTR2, NPNT, SLC8A1, AGT, AKAP13, CNN1, KCNQ1, GJA5, HRC, CLIC2, LMCD1, PDE9A, KCNJ2	728	198	16650	2.65672	0.293606	0.00118606	0.00105807	Yes
GO:0000122	negative regulation of transcription from RNA polymerase II promoter	57	6.70588	5.7513e-05	RB1, SIX1, NRARP, GLI2, EDNRB, HEY1, SOX17, SOX18, HEY2, WWC3, CD36, JARID2, LMCD1, ZNF366, EOMES, MEF2A, KLF11, MYOCD, MEF2C, FOXL2, HCFC2, KLF16, HIC1, FOXP1, ZEB1, TAL1, RFX5, TXNIP, MDFI, ENG, KANK2, NOTCH3, FOXC2, NOTCH1, LEF1, PDGFB, AEBP1, GATA2, DLL4, IFI16, ZFHX3, CBX2, PDE2A, NFATC2, NR2F2, TBX18, DNAJC17, TBX2, TBX15, HEYL, BCL6B, PKIA, NEDD4, SNAI2, ID3, CTNNB1, TCF4	728	748	16650	1.74283	0.301068	0.00121814	0.00108668	Yes
GO:0002043	blood vessel endothelial cell proliferation involved in sprouting angiogenesis	6	0.705882	5.80543e-05	PPP1R16B, DLL4, SEMA5A, ACVRL1, NGFR, NRARP	728	11	16650	12.475	0.30342	0.0012213	0.0010895	Yes
GO:0019934	cGMP-mediated signaling	6	0.705882	5.80543e-05	GUCY1B3, EDNRB, PDE2A, PDE3A, CD36, PDE9A	728	11	16650	12.475	0.30342	0.0012213	0.0010895	Yes
GO:1904062	regulation of cation transmembrane transport	24	2.82353	5.96364e-05	CXCL9, KCNE3, TESC, FHL1, KCNAB1, ATP1A2, CACNA1C, THY1, CORO1A, MMP9, SLC8A1, AGT, TRDN, JPH2, KCNMB1, KCNQ1, NEDD4, FXYD1, HRC, PLCG2, CLIC2, SCN4B, KCNJ2, F2RL3	728	213	16650	2.577	0.31025	0.00125036	0.00111542	Yes
GO:0003208	cardiac ventricle morphogenesis	13	1.52941	6.05638e-05	FOXC2, MEF2C, FOXC1, NOTCH1, JAG1, CCM2L, TGFBR2, DLL4, HEYL, HEY1, HEY2, CPE, ENG	728	72	16650	4.12946	0.314223	0.00126131	0.00112519	Yes
GO:0060419	heart growth	13	1.52941	6.05638e-05	SMAD1, FOXC2, MEF2C, FOXC1, NOTCH1, CCM2L, AGT, TGFBR2, FOXP1, TBX2, MAPK11, HEY2, CDK1	728	72	16650	4.12946	0.314223	0.00126131	0.00112519	Yes
GO:0030801	positive regulation of cyclic nucleotide metabolic process	16	1.88235	6.2037e-05	GUCY1A3, GUCY1A2, PTGIR, RAMP2, CXCL9, CALCRL, NOS3, NPR1, ADCY4, ADRB1, ADCY1, ADCY7, EDNRA, GPR161, VIP, RAPGEF3	728	107	16650	3.41994	0.320487	0.00128423	0.00114564	Yes
GO:0008360	regulation of cell shape	19	2.23529	6.2077e-05	FBLIM1, PALM2, ARAP3, MSN, ATP10A, PARVB, ARHGAP15, CORO1A, SYNE3, MYL12A, FMNL3, EPS8, FGD5, DLC1, TAOK2, KDR, MYH9, PLEKHO1, FERMT2	728	145	16650	2.99687	0.320656	0.00128423	0.00114564	Yes
GO:0045165	cell fate commitment	26	3.05882	6.37145e-05	NOTCH3, NRP1, FOXC2, NOTCH1, NOTCH4, SIX1, GATA2, GLI2, DLL4, SOX17, SOX18, HEY2, ZNF521, EOMES, JAG2, TBX1, SMAD1, MEF2C, JAG1, POU6F2, EBF2, NR2F2, DUSP6, TBX2, TAL1, CTNNB1	728	243	16650	2.44709	0.327549	0.00131374	0.00117197	Yes
GO:0050920	regulation of chemotaxis	22	2.58824	6.47994e-05	SEMA6B, SEMA5A, NRP1, SEMA7A, CXCL9, BMPR2, NOTCH1, SEMA6A, ANGPT2, PLXND1, SWAP70, PDGFB, SEMA3F, FGF1, PGF, CXCL12, ADGRA2, CXCR2, KDR, PLXNA2, PRKD2, GPSM3	728	186	16650	2.70516	0.332078	0.0013317	0.00118799	Yes
GO:0006939	smooth muscle contraction	14	1.64706	6.72181e-05	GUCY1A3, DOCK4, MYOCD, CALCRL, SSTR2, NPNT, SLC8A1, AGT, ACTA2, EDNRA, SMTN, EDNRB, BDKRB2, MYH11	728	84	16650	3.81181	0.342065	0.00137648	0.00122793	Yes
GO:0023014	signal transduction by protein phosphorylation	64	7.52941	6.74203e-05	ACVRL1, NRP1, PLVAP, FLT1, BMPR2, FLT4, MAP3K7CL, FGF1, CX3CL1, NDST1, AKAP13, SPRED1, CYSLTR2, MECOM, TRIM5, HYAL2, TBC1D10C, KDR, FFAR4, CD36, PDE8A, TNFRSF4, MEF2A, MEF2C, IGFBP4, HGF, SH2D3C, ITGA1, IRAK3, NPNT, DUSP6, TGFBR2, RAP2A, IL3RA, RAPGEF2, PRKD2, SHANK3, MDFI, SPTBN5, SEMA7A, PDGFB, PDGFA, RASAL3, RASGRP1, CSF2RA, RASGRP3, MEF2D, TBX1, NGFR, SMAD1, ANGPT1, TGFB3, CAV2, INSR, IGF2, A…	728	877	16650	1.66903	0.342892	0.00137648	0.00122793	Yes
GO:0052652	cyclic purine nucleotide metabolic process	19	2.23529	6.79826e-05	GUCY1A3, GUCY1A2, GUCY1B3, PTGIR, RAMP2, CALCRL, NOS3, NPR1, PDE2A, ADCY4, ADRB1, ADCY1, ADCY7, AQP1, EDNRA, EDNRB, GPR161, GRM8, VIP	728	146	16650	2.97635	0.34519	0.00138342	0.00123413	Yes
GO:0048667	cell morphogenesis involved in neuron differentiation	42	4.94118	6.82258e-05	SEMA5A, RB1, SPON2, NRP1, SPTBN5, SEMA7A, BMPR2, ATP8A2, ECM2, NOTCH1, PLXND1, DLX5, PLPPR4, SEMA3F, THY1, ADCY1, LRRC55, KALRN, ARHGAP4, GLI2, PREX2, EFNB1, PLXNA2, SEMA6B, MEF2A, VASP, NGFR, LINGO1, FARP1, MEF2C, CDKL5, SEMA6A, RBFOX2, TRPC6, ISLR2, UNC5C, FOXP1, CXCL12, KIF26A, RAPGEF2, ARHGEF1, SHANK3	728	496	16650	1.93665	0.346181	0.00138385	0.00123451	Yes
GO:0040007	growth	67	7.88235	6.89864e-05	RB1, SEMA5A, ACVRL1, CDA, NRP1, BMPR2, ATP8A2, PLXND1, CPNE5, FHL1, KIF14, SIX1, FGF1, ARHGAP4, GLI2, ESM1, SOX17, HYAL2, HEY2, WWC3, ENPP1, DACT3, CD36, TNS2, SEMA6B, MYOCD, MEF2C, CDKL5, SEMA6A, IGFBP4, ISLR2, EMP1, FOXL2, AVPR1A, DUSP6, TGFBR2, FOXP1, KMT2D, FOXC2, SEMA7A, FOXC1, NRN1, NOTCH1, NPR1, LEF1, HTRA1, CCM2L, ADRB1, SEMA3F, RASGRP2, SOCS2, FOXS1, PLXNA2, APOD, GAS2L1, SMAD1, TGFB3, I…	728	932	16650	1.64415	0.349271	0.00139127	0.00124113	Yes
GO:0033993	response to lipid	63	7.41176	6.90384e-05	RB1, SPON2, CXCL9, SLC6A1, ETS1, AQP1, EDNRB, HEY1, CASP1, PMEPA1, CD36, TNFRSF4, ZNF366, PAQR8, CPT1A, PTGIR, MEF2C, RBFOX2, TESC, IRAK3, AVPR1A, SSTR2, TGFBR2, FOXP1, NR5A2, TXNIP, TNFRSF21, ENG, KANK2, CX3CR1, KMT2D, RAMP2, RAMP3, NOTCH1, ABCB4, LEF1, ATP1A2, ADCY1, GATA2, SOCS2, KCNMB1, ZNF703, PLCG2, TBX1, RANBP1, NGFR, YES1, TGFB3, NOS3, TIE1, TNFRSF10C, MSN, INHBA, ATP2B1, NR2F2, SELP, COL…	728	860	16650	1.67542	0.349482	0.00139127	0.00124113	Yes
GO:0060047	heart contraction	26	3.05882	7.27946e-05	RYR1, MYLK2, KCNE3, NPR1, ATP2A3, ADRB1, ATP1A2, CACNA1C, SLC8A1, GJC1, GJA5, HEY2, CLIC2, KCNJ2, MEF2A, NOS3, AVPR1A, ATP2B1, AGT, APLN, TRDN, KCNQ1, FXYD1, HRC, FXYD6, SCN4B	728	245	16650	2.42711	0.364524	0.00146223	0.00130443	Yes
GO:0032101	regulation of response to external stimulus	55	6.47059	7.44626e-05	SEMA5A, NRP1, CXCL9, BMPR2, PLXND1, TNFAIP6, FGF1, ETS1, CX3CL1, EDNRB, ADGRA2, TRIM5, HYAL2, CASP1, KDR, FFAR4, CD36, CD34, GPSM3, SEMA6B, SEMA6A, HGF, SWAP70, SPINK5, PGF, TGFBR2, FOXP1, LCK, ELMO1, PRKD2, PPEF1, MGLL, KANK2, CX3CR1, SEMA7A, CALCRL, NOTCH1, HTRA1, PDGFB, PDGFA, SEMA3F, SEC14L1, CXCR2, PLXNA2, APOD, A2M, ANGPT2, NOS3, PDE2A, AGT, SELP, CXCL12, IL2RA, SNAI2, TEK	728	721	16650	1.74466	0.371092	0.00149093	0.00133003	Yes
GO:0030097	hemopoiesis	56	6.58824	7.76914e-05	RB1, NRARP, ETS1, GLI2, LFNG, PREX1, PNP, SH3PXD2A, MECOM, CASP10, HYAL2, KDR, CD34, EOMES, MEF2C, RBFOX2, TMOD3, TESC, SPINK5, MMP9, TGFBR2, FOXP1, ZEB1, LCK, TAL1, MFNG, MYH9, FOXC1, NOTCH1, ZBTB46, PDE1B, NOTCH4, LEF1, PDGFB, CRIP2, GATA2, RASGRP1, DLL4, IFI16, INPP5D, PLCG2, GAS2L1, JAG2, JAG1, ANGPT1, PDE2A, INHBA, FLI1, ANLN, MAPK11, SNRK, BCL6B, IL2RA, CTNNB1, TEK, ITM2A	728	739	16650	1.73311	0.383614	0.00155059	0.00138326	Yes
GO:0006954	inflammatory response	50	5.88235	8.25515e-05	CXCL9, NRROS, TNFAIP6, TRIL, ETS1, CX3CL1, NDST1, MMP25, CYSLTR1, PSTPIP1, EDNRB, HYAL2, CCRL2, BDKRB2, FFAR4, TNFRSF4, GPSM3, PTGDR, PTGIR, IGFBP4, HGF, CHST1, MGLL, TNFRSF21, CX3CR1, SEMA7A, CALCRL, NOTCH1, FPR3, RASGRP1, HRH1, IFI16, CXCR2, APOD, S1PR3, A2M, APOL3, AOC3, NGFR, SMAD1, AFAP1L2, HLA-DRB5, PDE2A, TNFRSF10C, AGT, SELP, CXCL12, IL2RA, TEK, ACKR1	728	637	16650	1.7952	0.401993	0.00164233	0.00146509	Yes
GO:0016310	phosphorylation	134	15.7647	8.36318e-05	RB1, MYLK2, PLVAP, MAP3K7CL, FGF1, NDST1, CYSLTR2, DEPTOR, EDNRB, CCND2, GRB10, TBC1D10C, KDR, ENPP1, PDE8A, STK32B, TNFRSF4, MEF2A, CARD10, MEF2C, CDKL5, PRKCH, IGFBP4, HGF, NPNT, DGKZ, CDC25B, PRKD3, PRKD2, ALPK3, ERG, ALPK2, DGKH, SEMA7A, SPTBN5, NPR1, PDGFB, PDGFA, THY1, RASAL3, KALRN, RASGRP1, CSF2RA, RASGRP3, SOCS2, NUAK1, GRK5, CLSPN, NGFR, SMAD1, AFAP1L2, YES1, MLKL, UBE2C, CAV2, TGFB3, I…	728	2229	16650	1.37492	0.406003	0.00165852	0.00147954	Yes
GO:0043410	positive regulation of MAPK cascade	41	4.82353	8.76888e-05	NRP1, SEMA7A, FLT1, FLT4, MAP3K7CL, PDGFB, PDGFA, FGF1, RASGRP1, CX3CL1, AKAP13, CYSLTR2, TRIM5, KDR, FFAR4, CD36, PDE8A, TNFRSF4, TBX1, NGFR, MEF2C, ANGPT1, TGFB3, CAV2, IGFBP4, HGF, INSR, ITGA1, IGF2, NPNT, DUSP6, MAPK11, TAOK2, CDK1, CTNNB1, RAPGEF2, ACKR3, PRKD2, CSPG4, TEK, MDFI	728	485	16650	1.93341	0.420825	0.00173345	0.00154639	Yes
GO:0009190	cyclic nucleotide biosynthetic process	19	2.23529	8.87865e-05	GUCY1A3, GUCY1A2, GUCY1B3, PTGIR, RAMP2, CALCRL, NOS3, NPR1, PDE2A, ADCY4, ADRB1, ADCY1, ADCY7, AQP1, EDNRA, EDNRB, GPR161, GRM8, VIP	728	149	16650	2.91642	0.424771	0.0017496	0.00156079	Yes
GO:0009605	response to external stimulus	126	14.8235	8.95409e-05	SEMA5A, SPON2, ATP8A2, NRROS, PLXND1, FGF1, ETS1, SLC8A1, AQP1, PREX1, CYSLTR1, EDNRB, ADGRA2, CCRL2, PIEZO2, KDR, TNFRSF4, SEMA6B, IFNAR2, GUCY1A3, MEF2C, SEMA6A, HGF, SWAP70, SPINK5, UNC5C, NPNT, PGF, FOXP1, CH25H, ELMO1, TXNIP, PRKD2, PPEF1, SEMA7A, SPTBN5, CALCRL, NOTCH1, DLX5, HTRA1, PDGFB, ECSCR, PDGFA, FPR3, ADRB1, KALRN, CORO1A, EFNB1, HRH1, SEC14L1, PLCG2, PLXNA2, APOD, A2M, GAS2L1, APOB…	728	2073	16650	1.39013	0.427467	0.0017589	0.00156908	Yes
GO:0032956	regulation of actin cytoskeleton organization	29	3.41176	9.28721e-05	SEMA5A, SPTBN5, SYNPO2, FHOD1, WAS, PDGFA, ARHGAP6, CORO1A, LMOD3, EPS8, AKAP13, LIMA1, PREX1, ARHGDIB, SYNPO, GPM6B, VASP, MEF2C, ARHGEF15, TGFB3, TMOD3, SWAP70, TMOD2, CXCL12, DLC1, FSCN1, TEK, SHANK3, RAPGEF3	728	294	16650	2.25597	0.439224	0.0018186	0.00162234	Yes
GO:0035025	positive regulation of Rho protein signal transduction	8	0.941176	9.33737e-05	AKAP13, COL3A1, ADGRG1, LPAR6, GPR20, GPR4, LPAR4, F2RL3	728	26	16650	7.03719	0.440974	0.00182269	0.00162599	Yes
GO:0072009	nephron epithelium development	16	1.88235	9.51666e-05	IRX1, IRX2, FOXC2, MEF2C, NOTCH1, JAG1, SIX1, FGF1, NPNT, PGF, AGT, HEYL, PODXL, PECAM1, CTNNB1, CD34	728	111	16650	3.2967	0.447182	0.00185188	0.00165203	Yes
GO:0003184	pulmonary valve morphogenesis	6	0.705882	9.59467e-05	HEYL, NOTCH1, JAG1, HEY1, GJA5, HEY2	728	12	16650	11.4354	0.449861	0.00185547	0.00165523	Yes
GO:0003177	pulmonary valve development	6	0.705882	9.59467e-05	HEYL, NOTCH1, JAG1, HEY1, GJA5, HEY2	728	12	16650	11.4354	0.449861	0.00185547	0.00165523	Yes
GO:0055001	muscle cell development	19	2.23529	9.68722e-05	MEF2A, RYR1, RAMP2, NOTCH1, CAV2, TMOD3, TMOD2, LEF1, NFATC2, LDB3, LMOD3, SLC8A1, AGT, FOXP1, DNER, HEY2, CDK1, MYH11, ENG	728	150	16650	2.89698	0.453024	0.00186756	0.00166602	Yes
GO:0046068	cGMP metabolic process	10	1.17647	9.84045e-05	GUCY1A3, GUCY1A2, GUCY1B3, NPR1, PDE1B, NOS3, PDE1A, PDE2A, PDE9A, AQP1	728	44	16650	5.19793	0.458219	0.00189125	0.00168715	Yes
GO:0050817	coagulation	33	3.88235	0.000101933	DOCK6, DOCK9, WAS, PDGFB, PDGFA, HBB, SLC7A11, GATA2, MYL12A, SERPINA5, CSRP1, PLCG2, CD36, A2M, CD34, ENTPD1, PRKCH, TRPC6, VWF, NOS3, DGKZ, F5, SELP, COL1A1, PROCR, COL3A1, COL1A2, MMRN1, LCK, MYH9, LCP2, DGKH, F2RL3	728	358	16650	2.10821	0.469996	0.00195303	0.00174227	Yes
GO:0014068	positive regulation of phosphatidylinositol 3-kinase signaling	12	1.41176	0.000105799	SELP, FLT1, ANGPT1, HGF, NEDD4, PDGFB, AGAP2, KDR, PDGFA, PRR5L, TEK, AGT	728	65	16650	4.22232	0.482606	0.00202089	0.0018028	Yes
GO:0006198	cAMP catabolic process	7	0.823529	0.000112979	PDE1B, PDE1A, PDE2A, PDE3A, PDE7B, PDE8A, RAPGEF3	728	19	16650	8.42611	0.505235	0.00215144	0.00191926	Yes
GO:0019933	cAMP-mediated signaling	11	1.29412	0.000116433	CXCL9, PTGIR, PDE2A, ADGRG6, ADCY4, PDE3A, RAPGEF2, ADRB1, ADCY1, ADCY7, RAPGEF3	728	55	16650	4.57418	0.515766	0.00221045	0.00197191	Yes
GO:0042981	regulation of apoptotic process	91	10.7059	0.000119329	SEMA5A, COL18A1, NRP1, ROBO4, HIP1, FLT4, KIF14, SLC40A1, SIX1, ETS1, GIMAP8, CX3CL1, ARHGAP4, GLI2, AQP1, AKAP13, DEPTOR, EDNRB, CCND2, RASSF3, CASP10, MPZ, RASSF5, HYAL2, HEY2, TNFSF10, CASP1, KDR, BDKRB2, FFAR4, SOX7, TNFRSF4, RBM5, KLF11, CARD10, MYOCD, MEF2C, PRKCH, PLEKHG2, HGF, ARHGEF17, ITGA1, FOXL2, UNC5C, MMP9, DUSP6, FOXP1, LCK, TXNIP, DPEP1, RAPGEF2, CARD16, ARHGEF2, TNFRSF21, ENG, CX…	728	1400	16650	1.48661	0.524424	0.00225855	0.00201482	Yes
GO:0043009	chordate embryonic development	46	5.41176	0.000120143	ACVRL1, FOXC2, FOXC1, BMPR2, NOTCH1, LEF1, CHRD, PDGFB, SIX1, NRARP, ECE1, PCDH12, GATA2, GLI2, LFNG, NDST1, EDNRA, SOX17, HEY1, SOX18, HEY2, PLXNA2, HOXC6, EOMES, JAG2, VASP, TBX1, MEF2C, TCF15, ANGPT1, TGFB3, NOS3, TIE1, NR2F2, VASH1, TGFBR2, FOXP1, COL1A1, TBX15, ZEB1, FAM212A, GPR161, DLC1, MYH9, CTNNB1, MDFI	728	577	16650	1.82333	0.526828	0.00226706	0.00202241	Yes
GO:0000165	MAPK cascade	61	7.17647	0.000121938	NRP1, PLVAP, FLT1, FLT4, MAP3K7CL, FGF1, CX3CL1, NDST1, AKAP13, SPRED1, CYSLTR2, MECOM, TRIM5, HYAL2, TBC1D10C, KDR, FFAR4, CD36, PDE8A, TNFRSF4, MEF2A, MEF2C, IGFBP4, HGF, SH2D3C, ITGA1, IRAK3, NPNT, DUSP6, RAP2A, IL3RA, RAPGEF2, PRKD2, SHANK3, MDFI, SPTBN5, SEMA7A, PDGFB, PDGFA, RASAL3, RASGRP1, CSF2RA, RASGRP3, MEF2D, TBX1, NGFR, SMAD1, ANGPT1, TGFB3, CAV2, INSR, IGF2, AGT, MAPK11, IL2RA, TAOK…	728	841	16650	1.65889	0.53209	0.00229399	0.00204643	Yes
GO:0012501	programmed cell death	114	13.4118	0.000131787	RB1, SEMA5A, ETS1, GIMAP8, AQP1, DEPTOR, EDNRB, CCND2, RASSF3, MPZ, RASSF5, TNFSF10, KDR, PHLDA2, TNFRSF4, SOX7, MEF2A, CARD10, MEF2C, PRKCH, SEMA6A, HGF, UNC5C, HIC1, FOXP1, ELMO1, DPEP1, TXNIP, CARD16, NOTCH1, PDE1B, PDE1A, ECSCR, AGAP2, KALRN, CORO1A, SOCS2, GRK5, INPP5D, PLCG2, CLSPN, JAG2, NGFR, MLKL, TGFB3, TNFRSF10C, INHBA, CXCL12, PDE3A, CDK1, ID3, SNAI2, XAF1, NES, NRP1, COL18A1, ROBO4, …	728	1852	16650	1.40782	0.559931	0.0024718	0.00220505	Yes
GO:0030799	regulation of cyclic nucleotide metabolic process	19	2.23529	0.000136072	GUCY1A3, GUCY1A2, PTGIR, RAMP2, CXCL9, CALCRL, NOS3, NPR1, PDE2A, ADCY4, ADRB1, ADCY1, ADCY7, EDNRA, EDNRB, GPR161, GRM8, VIP, RAPGEF3	728	154	16650	2.82173	0.571522	0.00254068	0.0022665	Yes
GO:0042311	vasodilation	11	1.29412	0.000136276	GUCY1A3, EDNRB, NOS3, KCNMB1, GJA5, ITGA1, BDKRB2, ADRB1, AGT, PTGDR, APLN	728	56	16650	4.49249	0.572064	0.00254068	0.0022665	Yes
GO:0045926	negative regulation of growth	25	2.94118	0.000137589	SEMA5A, ACVRL1, CDA, NRP1, SEMA7A, BMPR2, NPR1, FHL1, ADRB1, SEMA3F, ARHGAP4, SOX17, HYAL2, WWC3, DACT3, ENPP1, CD36, GAS2L1, SEMA6B, SEMA6A, INHBA, AGT, TGFBR2, MAPK11, SIPA1	728	240	16650	2.38238	0.575551	0.00255751	0.00228151	Yes
GO:0002064	epithelial cell development	23	2.70588	0.000143421	PPP1R16B, COL18A1, FOXC2, NOTCH1, JAG1, TCF15, NOTCH4, PDE2A, PDGFB, MSN, GPR4, ACTA2, CDH5, CLDN5, RILPL2, SOX18, PODXL, PECAM1, CTNNB1, RAPGEF2, S1PR3, RAPGEF3, ENG	728	211	16650	2.49303	0.590693	0.00265798	0.00237114	Yes
GO:0009792	embryo development ending in birth or egg hatching	46	5.41176	0.000150423	ACVRL1, FOXC2, FOXC1, BMPR2, NOTCH1, LEF1, CHRD, PDGFB, SIX1, NRARP, ECE1, PCDH12, GATA2, GLI2, LFNG, NDST1, EDNRA, SOX17, HEY1, SOX18, HEY2, PLXNA2, HOXC6, EOMES, JAG2, VASP, TBX1, MEF2C, TCF15, ANGPT1, TGFB3, NOS3, TIE1, NR2F2, VASH1, TGFBR2, FOXP1, COL1A1, TBX15, ZEB1, FAM212A, GPR161, DLC1, MYH9, CTNNB1, MDFI	728	583	16650	1.80456	0.60816	0.00277947	0.00247952	Yes
GO:0031401	positive regulation of protein modification process	77	9.05882	0.000153612	ACVRL1, NRP1, FLT1, BMPR2, FLT4, KIF14, MAP3K7CL, FGF1, CX3CL1, CDC20, AKAP13, CYSLTR2, EDNRB, CCND2, TRIM5, RASSF5, CDC27, KDR, FFAR4, CD36, JARID2, PDE8A, TNFRSF4, PPP1R16B, CARD10, MEF2C, TRPC6, IGFBP4, HGF, ITGA1, NPNT, MMP9, DUSP6, TGFBR2, CDC25B, RAP2A, PECAM1, RAPGEF2, PRKD2, LCP2, ARHGEF2, RAPGEF3, MDFI, ENG, SEMA7A, RALB, ADCY4, PDGFB, PDGFA, PRR5L, ADCY1, RASGRP1, ADCY7, RASD2, CLSPN, T…	728	1143	16650	1.54073	0.615867	0.00283	0.00252459	Yes
GO:0016202	regulation of striated muscle tissue development	16	1.88235	0.000157511	TBX1, MKL2, MEF2C, MYOCD, NOTCH1, LEF1, SIX1, TGFBR2, FOXP1, TBX2, MAPK11, JPH2, SOX17, HEY2, CDK1, CTNNB1	728	116	16650	3.1546	0.625086	0.00289329	0.00258105	Yes
GO:0031399	regulation of protein modification process	104	12.2353	0.000160184	RB1, MAP3K7CL, FRY, FGF1, CDC20, CYSLTR2, DEPTOR, EDNRB, CCND2, RASSF5, CDC27, TBC1D10C, KDR, ENPP1, PDE8A, TNFRSF4, PPP1R16B, CARD10, MEF2C, IGFBP4, HGF, SWAP70, NPNT, CDC25B, PRKD2, SEMA7A, PDGFB, PDGFA, THY1, GATA2, RASGRP1, SOCS2, NUAK1, CLSPN, NGFR, AFAP1L2, YES1, UBE2C, CAV2, TGFB3, INSR, IGF2, INHBA, NR2F2, ARL2BP, PKIA, CCDC88C, HRC, CDK1, SNAI2, CSPG4, ACVRL1, NRP1, FLT1, BMPR2, FLT4, LR…	728	1664	16650	1.42943	0.631275	0.00293372	0.00261712	Yes
GO:0007519	skeletal muscle tissue development	20	2.35294	0.000162745	EOMES, RB1, TBX1, RYR1, MYLK2, SVIL, MEF2C, MYOCD, NOTCH1, CAV2, SIX1, KCNAB1, FOXL2, NR2F2, FOXP1, HEYL, SOX17, DNER, CTNNB1, MEF2D	728	170	16650	2.69069	0.637112	0.00297189	0.00265117	Yes
GO:0010720	positive regulation of cell development	40	4.70588	0.000166563	SEMA5A, CX3CR1, NRP1, SEMA7A, BMPR2, ATP8A2, NOTCH1, CPNE5, LEF1, GATA2, KALRN, GLI2, SRGAP2C, CDH5, PREX1, ZNF703, NGFR, RANBP1, MEF2C, CDKL5, PRKCH, SEMA6A, TRPC6, TGFB3, HGF, ISLR2, TGFBR2, GFAP, COL1A1, HEYL, CLDN5, ZEB1, CXCL12, PDE3A, CTNNB1, RAPGEF2, TCF4, SHANK3, LIMS1, ENG	728	483	16650	1.89407	0.645639	0.00303271	0.00270542	Yes
GO:0010604	positive regulation of macromolecule metabolic process	163	19.1765	0.000168943	RB1, MYLK2, FHOD1, MAP3K7CL, FGF1, ETS1, ACTG2, ELK3, CDC20, CYSLTR2, EDNRB, CCND2, SOX17, SOX18, RASSF5, CDC27, TNFSF10, KDR, PDE8A, TNFRSF4, SOX7, MEF2A, EOMES, PPP1R16B, CARD10, MEF2C, IGFBP4, HGF, LMO2, EBF1, EBF2, PCOLCE, NPNT, FOXP1, CDC25B, RNF125, PRKD2, MAML3, ASF1A, KMT2D, NOTCH3, SEMA7A, NOTCH1, DLX5, NOTCH4, PDGFB, ECSCR, AGAP2, PDGFA, GATA2, RASGRP1, PLCG2, CLSPN, ZNF423, NGFR, SMAD1…	728	2856	16650	1.30531	0.650853	0.00306707	0.00273608	Yes
GO:2000021	regulation of ion homeostasis	22	2.58824	0.000170356	RYR1, CXCL9, NPR1, HTR1F, FHL1, ATP1A2, CACNA1C, AVPR1A, THY1, CORO1A, SLC8A1, AGT, TRDN, JPH2, EDNRB, LCK, GJA5, HRC, KDR, PLCG2, CLIC2, F2RL3	728	199	16650	2.52844	0.653914	0.00308374	0.00275095	Yes
GO:0014070	response to organic cyclic compound	64	7.52941	0.000173265	RB1, RYR1, SLC7A11, SLC6A1, ETS1, SLC8A1, GLI2, AQP1, EDNRB, HEY1, CASP1, PMEPA1, CD36, ZNF366, PAQR8, CPT1A, MEF2C, RBFOX2, IRAK3, AVPR1A, SSTR2, DUSP6, TGFBR2, FOXP1, NR5A2, KCNQ1, TXNIP, RAPGEF2, RAPGEF3, ENG, KANK2, KMT2D, RAMP2, RALB, RAMP3, NOTCH1, ABCB4, LEF1, ATP1A2, ADCY1, KALRN, SOCS2, HRH1, KCNMB1, CHRNE, ZNF703, RANBP1, SMAD1, ANGPT2, TGFB3, PDE2A, MSN, INHBA, ATP2B1, NR2F2, COL1A1, H…	728	906	16650	1.6156	0.660128	0.0031273	0.00278981	Yes
GO:0032844	regulation of homeostatic process	38	4.47059	0.00017541	RYR1, CXCL9, NPR1, FHL1, ATP1A2, CACNA1C, THY1, GATA2, ETS1, CORO1A, SLC8A1, JPH2, EDNRB, GJA5, INPP5D, CXCR2, KDR, PLCG2, CD36, GAS2L1, CLIC2, HLA-DRB5, RBFOX2, HTR1F, UBE2C, AVPR1A, INHBA, AGT, APLN, TRDN, ANO1, MAPK11, LCK, TAL1, IL2RA, HRC, CTNNB1, F2RL3	728	451	16650	1.92704	0.664639	0.00315448	0.00281406	Yes
GO:0030308	negative regulation of cell growth	20	2.35294	0.000175784	SEMA6B, SEMA5A, ACVRL1, CDA, NRP1, SEMA7A, BMPR2, SEMA6A, NPR1, FHL1, SEMA3F, INHBA, AGT, ARHGAP4, SOX17, HYAL2, DACT3, ENPP1, GAS2L1, SIPA1	728	171	16650	2.67496	0.66542	0.00315448	0.00281406	Yes
GO:0031175	neuron projection development	59	6.94118	0.00017924	RB1, SEMA5A, SPON2, CNTNAP2, NRP1, BMPR2, ATP8A2, ECM2, PLXND1, CPNE5, FRY, ARHGAP4, PTPRG, GLI2, CDC20, PREX2, SRGAP2C, PREX1, EFHD1, LZTS1, SEMA6B, MEF2A, MEF2C, CDKL5, TRPC6, SEMA6A, RBFOX2, HGF, ITGA1, ISLR2, UNC5C, FOXP1, RAP2A, RAPGEF2, ARHGEF1, SHANK3, SPTBN5, SEMA7A, NRN1, NOTCH1, DLX5, PLPPR4, SEMA3F, THY1, ADCY1, LRRC55, KALRN, EFNB1, PLXNA2, APOD, VASP, RANBP1, LINGO1, FARP1, NGFR, GFA…	728	817	16650	1.65163	0.672547	0.00320727	0.00286115	Yes
GO:0048771	tissue remodeling	18	2.11765	0.000183266	ACVRL1, FOXC2, MEF2C, FOXC1, BMPR2, JAG1, TGFB3, NOS3, FLT4, BGN, PTH1R, AGT, DLL4, GJA5, INPP5D, CTNNB1, CSPG4, ERG	728	144	16650	2.85886	0.680655	0.0032699	0.00291702	Yes
GO:1903779	regulation of cardiac conduction	12	1.41176	0.000183996	RYR1, NPR1, GJA5, FXYD1, HRC, ATP2A3, FXYD6, ATP1A2, ATP2B1, SLC8A1, AGT, TRDN	728	69	16650	3.97754	0.682104	0.00327354	0.00292027	Yes
GO:0071407	cellular response to organic cyclic compound	42	4.94118	0.000189145	RB1, KANK2, RYR1, KMT2D, RALB, RAMP3, ABCB4, LEF1, ATP1A2, ADCY1, SLC8A1, AQP1, GLI2, HRH1, HEY1, KCNMB1, ZNF703, PMEPA1, ZNF366, PAQR8, RANBP1, SMAD1, MEF2C, RBFOX2, PDE2A, MSN, INHBA, ATP2B1, NR2F2, SSTR2, FOXP1, COL1A1, HEYL, NR5A2, KCNQ1, NEDD4, PDE3A, ID3, CTNNB1, RAPGEF2, SNAI2, RAPGEF3	728	520	16650	1.84726	0.692139	0.00333442	0.00297458	Yes
GO:0045981	positive regulation of nucleotide metabolic process	17	2	0.000189381	GUCY1A3, GUCY1A2, PTGIR, RAMP2, CXCL9, CALCRL, NOS3, NPR1, INSR, ADCY4, ADRB1, ADCY1, ADCY7, EDNRA, GPR161, VIP, RAPGEF3	728	131	16650	2.96798	0.69259	0.00333442	0.00297458	Yes
GO:1900544	positive regulation of purine nucleotide metabolic process	17	2	0.000189381	GUCY1A3, GUCY1A2, PTGIR, RAMP2, CXCL9, CALCRL, NOS3, NPR1, INSR, ADCY4, ADRB1, ADCY1, ADCY7, EDNRA, GPR161, VIP, RAPGEF3	728	131	16650	2.96798	0.69259	0.00333442	0.00297458	Yes
GO:0003231	cardiac ventricle development	16	1.88235	0.000190959	FOXC2, MEF2C, MYOCD, FOXC1, BMPR2, NOTCH1, JAG1, CCM2L, TGFBR2, DLL4, HEYL, HEY1, GJA5, HEY2, CPE, ENG	728	118	16650	3.10114	0.695597	0.00333442	0.00297458	Yes
GO:0001704	formation of primary germ layer	16	1.88235	0.000190959	EOMES, SMAD1, FOXC2, FOXC1, BMPR2, LEF1, CHRD, INHBA, MMP9, DUSP6, SOX17, COL4A2, TAL1, COL6A1, CTNNB1, SOX7	728	118	16650	3.10114	0.695597	0.00333442	0.00297458	Yes
GO:0048634	regulation of muscle organ development	16	1.88235	0.000190959	TBX1, MKL2, MEF2C, MYOCD, NOTCH1, LEF1, SIX1, TGFBR2, FOXP1, TBX2, MAPK11, JPH2, SOX17, HEY2, CDK1, CTNNB1	728	118	16650	3.10114	0.695597	0.00333442	0.00297458	Yes
GO:0032270	positive regulation of cellular protein metabolic process	91	10.7059	0.000191166	ACVRL1, NRP1, FLT1, BMPR2, HIP1, FLT4, KIF14, MAP3K7CL, FGF1, CX3CL1, CDC20, AKAP13, CYSLTR2, EDNRB, CCND2, TRIM5, RASSF5, CDC27, TNFSF10, CASP1, KDR, FFAR4, CD36, JARID2, SOX7, PDE8A, TNFRSF4, PPP1R16B, CARD10, MEF2C, TRPC6, IGFBP4, HGF, ITGA1, FOXL2, PCOLCE, NPNT, MMP9, DUSP6, TGFBR2, CDC25B, RAP2A, RNF125, LCK, PECAM1, MYH9, RAPGEF2, PRKD2, LCP2, ARHGEF2, RAPGEF3, MDFI, ENG, SEMA7A, RALB, ADCY…	728	1420	16650	1.46567	0.69599	0.00333442	0.00297458	Yes
GO:1901701	cellular response to oxygen-containing compound	64	7.52941	0.000200635	GUCY1B3, SPON2, ETS1, SLC8A1, AQP1, EDNRB, GRB10, ENPP1, CD36, PDE8A, KLF11, CPT1A, MEF2C, TRPC6, HGF, TESC, AVPR1A, SSTR2, ANO1, ZEB1, COL4A1, KCNQ1, COL6A1, DPEP1, RAPGEF2, ARHGEF2, RAPGEF3, KANK2, CX3CR1, FOXC2, RAMP3, CALCRL, ABCB4, ADCY4, PDGFB, UBR1, ADCY1, ADCY7, SOCS2, KCNMB1, ZNF703, TBX1, RANBP1, NGFR, HLA-DRB5, YES1, CAV2, NOS3, INSR, PDE2A, IGF2, MSN, INHBA, ATP2B1, AGT, COL1A1, COL3A…	728	912	16650	1.60497	0.713403	0.00348981	0.0031132	Yes
GO:0030802	regulation of cyclic nucleotide biosynthetic process	17	2	0.000206967	GUCY1A3, GUCY1A2, PTGIR, RAMP2, CALCRL, NOS3, NPR1, PDE2A, ADCY4, ADRB1, ADCY1, ADCY7, EDNRA, EDNRB, GPR161, GRM8, VIP	728	132	16650	2.94549	0.724488	0.00358993	0.00320251	Yes
GO:0038084	vascular endothelial growth factor signaling pathway	7	0.823529	0.000209662	NRP1, FOXC1, FLT1, ADGRA2, FLT4, KDR, PRKD2	728	21	16650	7.62363	0.729074	0.00360022	0.00321169	Yes
GO:0008593	regulation of Notch signaling pathway	12	1.41176	0.000209831	JAG2, LFNG, DLL4, EGFL7, NOTCH1, JAG1, HEY1, MFNG, HEY2, NRARP, GATA2, PEAR1	728	70	16650	3.92072	0.729359	0.00360022	0.00321169	Yes
GO:0034332	adherens junction organization	16	1.88235	0.000209873	ACVRL1, RAMP2, THY1, ARHGAP6, CDH6, CDH5, DLC1, TAOK2, ZNF703, KDR, CTNNB1, APOD, TEK, FERMT2, GPM6B, LIMS1	728	119	16650	3.07508	0.729431	0.00360022	0.00321169	Yes
GO:1901861	regulation of muscle tissue development	16	1.88235	0.000209873	TBX1, MKL2, MEF2C, MYOCD, NOTCH1, LEF1, SIX1, TGFBR2, FOXP1, TBX2, MAPK11, JPH2, SOX17, HEY2, CDK1, CTNNB1	728	119	16650	3.07508	0.729431	0.00360022	0.00321169	Yes
GO:0019229	regulation of vasoconstriction	11	1.29412	0.000213705	DOCK4, HRH1, BMPR2, GJA5, TBXAS1, BDKRB2, ECE1, ATP1A2, AVPR1A, AGT, APLN	728	59	16650	4.26406	0.735813	0.00365588	0.00326135	Yes
GO:0006357	regulation of transcription from RNA polymerase II promoter	112	13.1765	0.000215221	RB1, FHOD1, FGF1, ETS1, ELK3, EDNRB, SOX17, SOX18, WWC3, SOX7, MEF2A, IFNAR2, EOMES, MEF2C, HGF, LMO2, EBF1, EBF2, HCFC2, NPNT, HIC1, FOXP1, RFX8, RFX5, TXNIP, PRKD2, ERG, MAML3, KMT2D, NOTCH3, NOTCH1, DLX5, NOTCH4, HTRA1, PDGFB, CHRD, AGAP2, AEBP1, GATA2, ZNF423, HOXC6, NGFR, SMAD1, ZFHX3, YES1, JAG1, TGFB3, CBX2, PDE2A, NFATC2, MICAL2, INHBA, NR2F2, FLI1, DNAJC17, CDK8, PKIA, ID3, SNAI2, TCF4, …	728	1835	16650	1.39593	0.738296	0.00367173	0.00327548	Yes
GO:0035912	dorsal aorta morphogenesis	5	0.588235	0.000219203	DLL4, ACVRL1, HEY1, HEY2, ENG	728	8	16650	14.2943	0.744708	0.00372878	0.00332638	Yes
GO:0055065	metal ion homeostasis	44	5.17647	0.000219763	RYR1, CXCL9, SLC24A3, NPR1, ATP2A3, SLC40A1, GPR20, ATP1A2, FPR3, CACNA1C, LPAR4, THY1, PTH1R, GATA2, CORO1A, SLC8A1, JPH2, CYSLTR1, EDNRA, EDNRB, HYAL2, CXCR2, PLCG2, BDKRB2, S1PR3, CD36, CLIC2, KCNJ2, PTGDR, PTGIR, TRPC6, HTR1F, SWAP70, GPR4, AVPR1A, ATP2B1, AGT, TRDN, CXCL12, LCK, LPAR6, HRC, ABCG2, F2RL3	728	558	16650	1.80344	0.745596	0.00372878	0.00332638	Yes
GO:2001212	regulation of vasculogenesis	6	0.705882	0.000225448	RAMP2, HEY1, HEY2, KDR, RAPGEF2, CD34	728	14	16650	9.80181	0.754449	0.00380451	0.00339394	Yes
GO:0072109	glomerular mesangium development	6	0.705882	0.000225448	ACTA2, FOXC2, NOTCH1, PDGFB, GPR4, CD34	728	14	16650	9.80181	0.754449	0.00380451	0.00339394	Yes
GO:0007159	leukocyte cell-cell adhesion	40	4.70588	0.000232716	TRAC, LEF1, WAS, NRARP, NLRC3, THY1, RASAL3, LRRC32, ETS1, RASGRP1, CORO1A, GLI2, DLL4, LFNG, EFNB1, PREX1, PNP, TNFRSF4, HLA-DQA1, EOMES, JAG2, HLA-DRB5, LAG3, YES1, SPINK5, IGF2, MSN, TGFBR2, FOXP1, SELP, ZEB1, CXCL12, LCK, CD209, IL2RA, NEDD4, MYH9, CTNNB1, HLA-DRA, TNFRSF21	728	491	16650	1.86321	0.765317	0.00391654	0.00349388	Yes
GO:0048812	neuron projection morphogenesis	43	5.05882	0.000239899	SEMA5A, SPON2, NRP1, SPTBN5, SEMA7A, BMPR2, NRN1, ATP8A2, ECM2, NOTCH1, PLXND1, CPNE5, DLX5, PLPPR4, SEMA3F, THY1, ADCY1, LRRC55, KALRN, ARHGAP4, GLI2, PREX2, EFNB1, PLXNA2, SEMA6B, MEF2A, VASP, NGFR, LINGO1, FARP1, CDKL5, SEMA6A, RBFOX2, TRPC6, ITGA1, ISLR2, UNC5C, FOXP1, CXCL12, KIF26A, RAPGEF2, ARHGEF1, SHANK3	728	543	16650	1.81114	0.775588	0.00402656	0.00359202	Yes
GO:0001816	cytokine production	48	5.64706	0.000245055	FCN1, SPON2, SEMA7A, NOTCH1, MAST4, TRIL, FLT4, LEF1, CCM2L, NLRC3, LRRC32, RASGRP1, CX3CL1, ADGRG1, PNP, SEC14L1, IFI16, INPP5D, HYAL2, CASP1, PLCG2, FFAR4, APOD, S1PR3, CD36, CD34, GPSM3, EOMES, AFAP1L2, HLA-DRB5, LAG3, ANGPT1, TGFB3, HGF, CARD8, NFATC2, IRAK3, INHBA, AGT, FOXP1, MAPK11, CTNNB1, SNAI2, PRKD2, LCP2, ARHGEF2, ACKR1, TNFRSF21	728	631	16650	1.73978	0.782681	0.00410204	0.00365936	Yes
GO:0045746	negative regulation of Notch signaling pathway	8	0.941176	0.000248138	LFNG, DLL4, EGFL7, HEY1, HEY2, NRARP, GATA2, PEAR1	728	30	16650	6.0989	0.786815	0.00413143	0.00368558	Yes
GO:0003203	endocardial cushion morphogenesis	8	0.941176	0.000248138	ACVRL1, HEYL, NOTCH1, HEY1, SNAI2, ENG, TGFBR2, TBX2	728	30	16650	6.0989	0.786815	0.00413143	0.00368558	Yes
GO:0006915	apoptotic process	107	12.5882	0.000267851	RB1, SEMA5A, GIMAP8, AQP1, DEPTOR, EDNRB, CCND2, MPZ, RASSF5, TNFSF10, KDR, PHLDA2, TNFRSF4, SOX7, MEF2A, MEF2C, PRKCH, SEMA6A, HGF, UNC5C, HIC1, FOXP1, ELMO1, DPEP1, TXNIP, NOTCH1, PDE1B, PDE1A, ECSCR, AGAP2, KALRN, CORO1A, SOCS2, GRK5, INPP5D, CLSPN, JAG2, NGFR, TGFB3, TNFRSF10C, INHBA, CXCL12, PDE3A, CDK1, ID3, SNAI2, XAF1, NES, NRP1, COL18A1, HIP1, BMPR2, FLT4, SLC40A1, KIF14, SIX1, CX3CL1, A…	728	1747	16650	1.40079	0.811452	0.00444776	0.00396777	Yes
GO:1901888	regulation of cell junction assembly	12	1.41176	0.000270788	ACVRL1, PRKCH, DLC1, KDR, RAPGEF2, SNAI2, APOD, TEK, ARHGAP6, AGT, GPM6B, LIMS1	728	72	16650	3.81181	0.814869	0.00448456	0.0040006	Yes
GO:0061005	cell differentiation involved in kidney development	10	1.17647	0.000275224	ACTA2, FOXC2, MEF2C, NOTCH1, JAG1, PODXL, PDGFB, CTNNB1, GPR4, CD34	728	50	16650	4.57418	0.819916	0.00454548	0.00405494	Yes
GO:0002684	positive regulation of immune system process	66	7.76471	0.000276381	RB1, FCN1, SPON2, PLVAP, CXCL9, TRIL, TRAC, ICAM2, ETS1, GLI2, PNP, TRIM5, CD36, TNFRSF4, GPSM3, LAG3, MEF2C, PRKCH, SWAP70, TESC, IRAK3, PGF, TGFBR2, FOXP1, ELF1, LCK, TAL1, ELMO1, PRKD2, LCP2, TNFRSF21, COLEC11, SEMA7A, FOXC1, ABCB1, ZBTB46, ABCB4, LEF1, WAS, FPR3, THY1, RASAL3, GATA2, RASGRP1, CORO1A, EFNB1, SEC14L1, IFI16, INPP5D, CXCR2, PLCG2, A2M, HLA-DQA1, HLA-DRB5, JAG1, YES1, IGF2, NFATC…	728	960	16650	1.57237	0.821209	0.00454548	0.00405494	Yes
GO:0035051	cardiocyte differentiation	16	1.88235	0.000276656	EOMES, MEF2A, MEF2C, MYOCD, NOTCH1, JAG1, SLC8A1, AGT, FOXP1, TBX2, AKAP13, SOX17, SOX18, HEY2, CDK1, MYH11	728	122	16650	2.99946	0.821515	0.00454548	0.00405494	Yes
GO:0003014	renal system process	15	1.76471	0.000277437	NPR1, MCAM, PDGFB, ADCY4, HBB, AVPR1A, ADCY1, ADCY7, AGT, AQP1, EDNRB, KCNQ1, GJA5, HYAL2, CD34	728	109	16650	3.14737	0.822382	0.00454632	0.00405569	Yes
GO:0002682	regulation of immune system process	88	10.3529	0.000280693	RB1, FCN1, SPON2, PLVAP, CXCL9, TRIL, TRAC, ICAM2, NRARP, LRRC32, ETS1, GLI2, PNP, TRIM5, TBC1D10C, CD36, CD34, TNFRSF4, GPSM3, IFNAR2, LAG3, MEF2C, PRKCH, RBFOX2, IFNGR1, SWAP70, TESC, SPINK5, IRAK3, PGF, TGFBR2, FOXP1, ELF1, ZEB1, LCK, TAL1, ADGRF5, ELMO1, PRKD2, LCP2, TNFRSF21, COLEC11, SEMA7A, FOXC1, NOTCH1, ABCB1, ZBTB46, ABCB4, LEF1, HTRA1, WAS, FPR3, THY1, RASAL3, GATA2, RASGRP1, CORO1A, E…	728	1378	16650	1.46055	0.825948	0.0045876	0.00409252	Yes
GO:0032102	negative regulation of response to external stimulus	26	3.05882	0.000281677	SEMA5A, KANK2, CX3CR1, NRP1, SEMA7A, CALCRL, NOTCH1, TNFAIP6, HTRA1, PDGFB, PDGFA, SEMA3F, ETS1, SEC14L1, FFAR4, APOD, CD34, SEMA6B, SEMA6A, ANGPT2, NOS3, HGF, SPINK5, IL2RA, SNAI2, TEK	728	267	16650	2.22713	0.827012	0.00459164	0.00409612	Yes
GO:0045892	negative regulation of transcription, DNA-templated	75	8.82353	0.000286355	RB1, SIX1, NRARP, GLI2, ELK3, EDNRB, HEY1, SOX17, MECOM, ZIC2, SOX18, HEY2, WWC3, CD36, JARID2, SOX7, LMCD1, BAHCC1, TNFRSF4, ZNF366, EOMES, MEF2A, KLF11, MYOCD, MEF2C, RBFOX2, FOXL2, HCFC2, KLF16, HIC1, FOXP1, ZEB1, TAL1, RFX5, TXNIP, MDFI, ASF1A, ENG, KANK2, KMT2D, NOTCH3, FOXC2, RAMP3, NOTCH1, LEF1, PDGFB, AEBP1, GATA2, DLL4, TCEAL7, FOXS1, IFI16, ZNF703, ZNF423, RUNX1T1, ZFHX3, ATP8B1, CBX2, …	728	1130	16650	1.51798	0.83198	0.0046557	0.00415327	Yes
GO:0060538	skeletal muscle organ development	20	2.35294	0.000295613	EOMES, RB1, TBX1, RYR1, MYLK2, SVIL, MEF2C, MYOCD, NOTCH1, CAV2, SIX1, KCNAB1, FOXL2, NR2F2, FOXP1, HEYL, SOX17, DNER, CTNNB1, MEF2D	728	178	16650	2.56976	0.841397	0.00479371	0.00427638	Yes
GO:0030804	positive regulation of cyclic nucleotide biosynthetic process	14	1.64706	0.000297599	GUCY1A3, GUCY1A2, PTGIR, RAMP2, CALCRL, NOS3, NPR1, ADCY4, ADRB1, ADCY1, ADCY7, EDNRA, GPR161, VIP	728	97	16650	3.30095	0.843347	0.00481337	0.00429392	Yes
GO:0010770	positive regulation of cell morphogenesis involved in differentiation	19	2.23529	0.000300345	SEMA5A, NGFR, NRP1, SEMA7A, CDKL5, BMPR2, NOTCH1, TGFB3, LEF1, ISLR2, KALRN, TGFBR2, COL1A1, PREX1, CXCL12, ZNF703, CTNNB1, ENG, LIMS1	728	164	16650	2.64968	0.846004	0.00484521	0.00432233	Yes
GO:0051282	regulation of sequestering of calcium ion	15	1.76471	0.000305399	RYR1, CXCL9, HTR1F, ATP1A2, CACNA1C, THY1, CORO1A, SLC8A1, TRDN, JPH2, LCK, HRC, PLCG2, CLIC2, F2RL3	728	110	16650	3.11876	0.850778	0.00491401	0.0043837	Yes
GO:0060021	palate development	13	1.52941	0.000309058	JAG2, TBX1, MEF2C, TGFB3, DLX5, DLX6, LEF1, INHBA, TGFBR2, TBX2, CLDN5, MMP25, SNAI2	728	85	16650	3.4979	0.85414	0.00496006	0.00442478	Yes
GO:0045321	leukocyte activation	54	6.35294	0.000343758	TRAC, NRARP, LRRC32, CX3CL1, GLI2, LFNG, PREX1, PNP, HYAL2, TBC1D10C, TNFRSF4, EOMES, LAG3, MEF2C, CD93, SWAP70, SPINK5, TGFBR2, FOXP1, ZEB1, LCK, MFNG, ADGRF5, MYH9, LCP2, TNFRSF21, CX3CR1, LEF1, WAS, NLRC3, THY1, RASAL3, GATA2, RASGRP1, CORO1A, DLL4, EFNB1, INPP5D, CXCR2, PLCG2, HLA-DQA1, JAG2, HLA-DRB5, YES1, IGF2, NFATC2, INHBA, CD209, IL2RA, NEDD4, HLA-DRA, CTNNB1, ITM2A, CD200	728	747	16650	1.65332	0.882497	0.00550277	0.00490893	Yes
GO:0071229	cellular response to acid chemical	19	2.23529	0.000348653	TBX1, RANBP1, MEF2C, CPT1A, YES1, TESC, ABCB4, UBR1, AVPR1A, AQP1, COL1A1, COL3A1, ZEB1, COL1A2, COL4A1, KCNMB1, COL6A1, ID3, SIPA1	728	166	16650	2.61775	0.886026	0.00556682	0.00496606	Yes
GO:0006873	cellular ion homeostasis	45	5.29412	0.000359008	RYR1, CXCL9, SLC24A3, ATP2A3, SLC40A1, GPR20, ATP1A2, FPR3, CACNA1C, LPAR4, THY1, PTH1R, GATA2, CORO1A, SLC8A1, JPH2, CYSLTR1, EDNRA, EDNRB, CXCR2, PLCG2, BDKRB2, ENPP1, S1PR3, CD36, CLIC2, KCNJ2, PTGDR, PTGIR, TRPC6, HTR1F, SWAP70, GPR4, AVPR1A, ATP2B1, AGT, TRDN, SLC9A5, CXCL12, LCK, LPAR6, TBXAS1, HRC, ABCG2, F2RL3	728	588	16650	1.75032	0.893147	0.0057175	0.00510048	Yes
GO:0031324	negative regulation of cellular metabolic process	136	16	0.000361538	RB1, CDA, FRY, AQP1, ELK3, CDC20, EDNRA, DEPTOR, EDNRB, SOX17, SOX18, CDC27, WWC3, GRB10, TBC1D10C, ENPP1, TNFRSF4, SOX7, BAHCC1, MEF2A, EOMES, PPP1R16B, LAG3, MEF2C, RBFOX2, SPINK8, HGF, SWAP70, SPINK5, HCFC2, HIC1, SYTL2, FOXP1, RFX5, DPEP1, TXNIP, CARD16, ASF1A, KMT2D, NOTCH3, NOTCH1, PDGFB, PDGFA, THY1, AEBP1, GATA2, SOCS2, INPP5D, ZNF703, APOD, A2M, ZNF423, HOXC6, APOBEC3D, NGFR, SMAD1, ZFHX…	728	2345	16650	1.32641	0.894818	0.00574311	0.00512333	Yes
GO:1903507	negative regulation of nucleic acid-templated transcription	77	9.05882	0.000366026	RB1, SIX1, NRARP, GLI2, ELK3, EDNRB, HEY1, SOX17, MECOM, ZIC2, SOX18, HEY2, WWC3, CD36, JARID2, SOX7, LMCD1, BAHCC1, TNFRSF4, ZNF366, EOMES, MEF2A, KLF11, MYOCD, MEF2C, RBFOX2, FOXL2, HCFC2, KLF16, HIC1, FOXP1, ZEB1, TAL1, TFEC, RFX5, TXNIP, MDFI, ASF1A, ENG, KANK2, KMT2D, NOTCH3, FOXC2, RAMP3, NOTCH1, LEF1, PDGFB, AEBP1, GATA2, DLL4, TCEAL7, FOXS1, IFI16, ZNF703, ZNF423, HOXC6, RUNX1T1, ZFHX3, A…	728	1177	16650	1.49623	0.897719	0.00579961	0.00517373	Yes
GO:0051208	sequestering of calcium ion	15	1.76471	0.000368629	RYR1, CXCL9, HTR1F, ATP1A2, CACNA1C, THY1, CORO1A, SLC8A1, TRDN, JPH2, LCK, HRC, PLCG2, CLIC2, F2RL3	728	112	16650	3.06306	0.899364	0.00581127	0.00518413	Yes
GO:0007200	phospholipase C-activating G-protein coupled receptor signaling pathway	15	1.76471	0.000368629	HTR1F, GPR20, GPR4, FPR3, PTH1R, LPAR4, AGT, ANO1, HRH1, CYSLTR1, CYSLTR2, EDNRB, LPAR6, CXCR2, F2RL3	728	112	16650	3.06306	0.899364	0.00581127	0.00518413	Yes
GO:0060411	cardiac septum morphogenesis	11	1.29412	0.000371543	TBX1, HEYL, BMPR2, NOTCH1, JAG1, HEY1, GJA5, HEY2, ENG, TGFBR2, TBX2	728	63	16650	3.99333	0.901175	0.00584242	0.00521193	Yes
GO:0001755	neural crest cell migration	10	1.17647	0.000373886	TBX1, SEMA6B, SEMA5A, EFNB1, NRP1, SEMA7A, SEMA6A, EDNRB, LEF1, SEMA3F	728	52	16650	4.39825	0.902607	0.00584972	0.00521843	Yes
GO:0043535	regulation of blood vessel endothelial cell migration	10	1.17647	0.000373886	DLL4, ACVRL1, FOXC2, NOTCH1, ANGPT2, ANGPT1, MMRN2, PDGFB, PRKD2, VASH1	728	52	16650	4.39825	0.902607	0.00584972	0.00521843	Yes
GO:0061314	Notch signaling involved in heart development	5	0.588235	0.000380936	DLL4, NOTCH1, JAG1, HEY1, HEY2	728	9	16650	12.706	0.906792	0.00593022	0.00529025	Yes
GO:0035907	dorsal aorta development	5	0.588235	0.000380936	DLL4, ACVRL1, HEY1, HEY2, ENG	728	9	16650	12.706	0.906792	0.00593022	0.00529025	Yes
GO:1903524	positive regulation of blood circulation	13	1.52941	0.000384818	NOS3, ADRB1, AVPR1A, AGT, APLN, HRH1, KCNMB1, KCNQ1, GJA5, TBXAS1, HEY2, HRC, PTGDR	728	87	16650	3.41749	0.909019	0.00597571	0.00533083	Yes
GO:0002009	morphogenesis of an epithelium	41	4.82353	0.000388769	ACVRL1, NRP1, FOXC2, NOTCH1, PLXND1, NOTCH4, LEF1, SIX1, PDGFA, NRARP, FGF1, RASIP1, GLI2, DLL4, EDNRA, SOX17, SOX18, PODXL, CXCR2, JAG2, IRX1, VASP, IRX2, MEF2C, JAG1, TCF15, HGF, MICAL2, MSN, NPNT, PGF, AGT, TGFBR2, TBX2, RAP2A, COL4A1, DLC1, CTNNB1, PRKD2, SHANK3, ENG	728	521	16650	1.79982	0.911231	0.00602205	0.00537217	Yes
GO:0016049	cell growth	36	4.23529	0.000390895	SEMA5A, ACVRL1, CDA, KMT2D, NRP1, SEMA7A, BMPR2, NRN1, PLXND1, CPNE5, NPR1, FHL1, LEF1, SEMA3F, ARHGAP4, SOX17, HYAL2, PLXNA2, DACT3, ENPP1, GAS2L1, SEMA6B, MYOCD, CDKL5, SEMA6A, TGFB3, ISLR2, EMP1, FOXL2, AVPR1A, INHBA, AGT, TGFBR2, CXCL12, KIF26A, SIPA1	728	436	16650	1.88842	0.9124	0.00603997	0.00538815	Yes
GO:0051247	positive regulation of protein metabolic process	94	11.0588	0.000395825	ACVRL1, NRP1, FLT1, BMPR2, HIP1, FLT4, KIF14, MAP3K7CL, FGF1, CX3CL1, CDC20, AKAP13, CYSLTR2, EDNRB, CCND2, SOX17, TRIM5, RASSF5, CDC27, TNFSF10, CASP1, KDR, FFAR4, CD36, JARID2, SOX7, PDE8A, TNFRSF4, PPP1R16B, CARD10, MEF2C, TRPC6, IGFBP4, HGF, ITGA1, FOXL2, PCOLCE, NPNT, MMP9, DUSP6, TGFBR2, CDC25B, RAP2A, RNF125, LCK, PECAM1, MYH9, RAPGEF2, PRKD2, LCP2, ARHGEF2, RAPGEF3, MDFI, ENG, SEMA7A, RAL…	728	1508	16650	1.42564	0.915049	0.00610099	0.00544259	Yes
GO:1900371	regulation of purine nucleotide biosynthetic process	17	2	0.000406379	GUCY1A3, GUCY1A2, PTGIR, RAMP2, CALCRL, NOS3, NPR1, PDE2A, ADCY4, ADRB1, ADCY1, ADCY7, EDNRA, EDNRB, GPR161, GRM8, VIP	728	140	16650	2.77718	0.920456	0.00624821	0.00557392	Yes
GO:0044087	regulation of cellular component biogenesis	57	6.70588	0.000409477	RB1, ACVRL1, FHOD1, HJURP, KIF14, SIX1, LDB2, ARHGAP6, LMOD3, EPS8, SRGAP2C, AKAP13, PREX1, HEY2, TBC1D10C, KDR, PMEPA1, CD36, SYNPO, PPP1R16B, MEF2C, PRKCH, ARHGEF15, SWAP70, TMOD3, TMOD2, WRAP73, TAL1, FSCN1, RAPGEF2, SHANK3, RAPGEF3, SPTBN5, RALB, NOTCH1, FBLIM1, SYNPO2, WAS, THBS2, CORO1A, PODXL, EPS8L1, APOD, GPM6B, VASP, TGFB3, ATP8B1, MSN, AGT, GFAP, SELP, DLC1, SNAI2, CTNNB1, TEK, XAF1, L…	728	807	16650	1.61542	0.921976	0.00628032	0.00560257	Yes
GO:0030808	regulation of nucleotide biosynthetic process	17	2	0.000440274	GUCY1A3, GUCY1A2, PTGIR, RAMP2, CALCRL, NOS3, NPR1, PDE2A, ADCY4, ADRB1, ADCY1, ADCY7, EDNRA, EDNRB, GPR161, GRM8, VIP	728	141	16650	2.75748	0.935599	0.00673609	0.00600915	Yes
GO:0007423	sensory organ development	40	4.70588	0.000441666	ACVRL1, NRP1, FOXC2, FOXC1, BMPR2, ATP8A2, NOTCH1, DLX5, DLX6, PLPPR4, LEF1, SIX1, ECE1, CACNA1C, THY1, SLC7A11, GATA2, GLI2, DLL4, HEY2, ZIC1, JAG2, TBX1, JAG1, TCF15, ARHGEF15, TGFB3, ATP8B1, FOXL2, INHBA, ATP2B1, TGFBR2, TBX2, ZEB1, COL4A1, KCNQ1, SMOC1, CTNNB1, NES, FJX1	728	507	16650	1.80441	0.936155	0.00674082	0.00601337	Yes
GO:0051209	release of sequestered calcium ion into cytosol	14	1.64706	0.000444174	RYR1, CXCL9, HTR1F, ATP1A2, CACNA1C, THY1, SLC8A1, TRDN, JPH2, LCK, HRC, PLCG2, CLIC2, F2RL3	728	101	16650	3.17022	0.937145	0.00674603	0.00601802	Yes
GO:0051283	negative regulation of sequestering of calcium ion	14	1.64706	0.000444174	RYR1, CXCL9, HTR1F, ATP1A2, CACNA1C, THY1, SLC8A1, TRDN, JPH2, LCK, HRC, PLCG2, CLIC2, F2RL3	728	101	16650	3.17022	0.937145	0.00674603	0.00601802	Yes
GO:0086064	cell communication by electrical coupling involved in cardiac conduction	6	0.705882	0.000457313	GJC1, GJA5, ATP1A2, CACNA1C, SLC8A1, TRDN	728	16	16650	8.57658	0.942086	0.00691186	0.00616595	Yes
GO:0007220	Notch receptor processing	6	0.705882	0.000457313	JAG2, DLL4, NOTCH3, JAG1, NOTCH4, DNER	728	16	16650	8.57658	0.942086	0.00691186	0.00616595	Yes
GO:0003171	atrioventricular valve development	7	0.823529	0.000464924	HEYL, BMPR2, NOTCH1, HEY1, GJA5, HEY2, TGFBR2	728	24	16650	6.67067	0.944768	0.00700989	0.0062534	Yes
GO:0050768	negative regulation of neurogenesis	24	2.82353	0.000467909	SEMA6B, SEMA5A, NGFR, NOTCH3, NRP1, LINGO1, SEMA7A, NOTCH1, SEMA6A, JAG1, TRPC6, SEMA3F, THY1, PTPRG, ARHGAP4, GFAP, SRGAP2C, COL3A1, ADGRG1, EDNRB, CTNNB1, RAPGEF2, ARHGEF1, ARHGEF2	728	245	16650	2.24041	0.945786	0.00703785	0.00627834	Yes
GO:0001709	cell fate determination	9	1.05882	0.00047429	MEF2C, JAG1, SOX17, NOTCH4, POU6F2, EBF2, CTNNB1, GATA2, TBX2	728	43	16650	4.78693	0.947899	0.00711041	0.00634308	Yes
GO:0071396	cellular response to lipid	40	4.70588	0.000475017	RB1, KANK2, CX3CR1, KMT2D, SPON2, RAMP3, ABCB4, LEF1, ATP1A2, ADCY1, AQP1, EDNRB, HEY1, KCNMB1, ZNF703, PMEPA1, CD36, ZNF366, PAQR8, TBX1, RANBP1, CPT1A, MEF2C, YES1, RBFOX2, NOS3, TESC, MSN, INHBA, ATP2B1, NR2F2, SSTR2, FOXP1, COL1A1, HEYL, NR5A2, NEDD4, ID3, CTNNB1, SNAI2	728	509	16650	1.79732	0.948135	0.00711041	0.00634308	Yes
GO:0050771	negative regulation of axonogenesis	11	1.29412	0.000481161	SEMA6B, SEMA5A, NGFR, NRP1, LINGO1, SEMA7A, SEMA6A, ARHGEF1, SEMA3F, THY1, ARHGAP4	728	65	16650	3.87046	0.950083	0.0071851	0.0064097	Yes
GO:0042476	odontogenesis	15	1.76471	0.000484299	JAG2, TBX1, FOXC1, TGFB3, LEF1, HTRA1, INHBA, ASPN, AQP1, GLI2, COL1A1, COL1A2, ID3, CTNNB1, CD34	728	115	16650	2.98316	0.95105	0.00721467	0.00643608	Yes
GO:0090279	regulation of calcium ion import	14	1.64706	0.000489149	CXCL9, PDGFB, ATP1A2, CACNA1C, THY1, CORO1A, SLC8A1, TRDN, JPH2, CXCL12, HRC, CTNNB1, CLIC2, F2RL3	728	102	16650	3.13914	0.952507	0.00726952	0.00648501	Yes
GO:0035050	embryonic heart tube development	12	1.41176	0.000491377	FOXC2, MEF2C, FOXC1, NOTCH1, SOX17, SOX18, GJA5, CTNNB1, MICAL2, ENG, TGFBR2, TBX2	728	77	16650	3.56429	0.953161	0.00728525	0.00649905	Yes
GO:0031327	negative regulation of cellular biosynthetic process	92	10.8235	0.000492664	RB1, ACVRL1, BMPR2, SIX1, NRARP, GLI2, ELK3, EDNRA, EDNRB, HEY1, SOX17, MECOM, ZIC2, SOX18, HEY2, GRM8, WWC3, GRB10, ENPP1, CD36, JARID2, SOX7, LMCD1, CD34, BAHCC1, TNFRSF4, ZNF366, EOMES, MEF2A, KLF11, LAG3, MYOCD, MEF2C, RBFOX2, FOXL2, HCFC2, KLF16, HIC1, FOXP1, ZEB1, TAL1, TFEC, RFX5, TXNIP, RAPGEF2, MDFI, ASF1A, ENG, KANK2, KMT2D, NOTCH3, FOXC2, RAMP3, NOTCH1, LEF1, PDGFB, PDGFA, AEBP1, GATA2…	728	1480	16650	1.4217	0.953536	0.00728698	0.00650059	Yes
GO:0030516	regulation of axon extension	13	1.52941	0.000527534	SEMA6B, SEMA5A, NRP1, SEMA7A, CDKL5, BMPR2, SEMA6A, PLXND1, ISLR2, SEMA3F, ARHGAP4, CXCL12, PLXNA2	728	90	16650	3.30357	0.96261	0.00778425	0.0069442	Yes
GO:0009890	negative regulation of biosynthetic process	93	10.9412	0.000537354	RB1, ACVRL1, BMPR2, SIX1, NRARP, GLI2, ELK3, EDNRA, EDNRB, HEY1, SOX17, MECOM, ZIC2, SOX18, HEY2, GRM8, WWC3, GRB10, ENPP1, CD36, JARID2, SOX7, LMCD1, CD34, BAHCC1, TNFRSF4, ZNF366, EOMES, MEF2A, KLF11, LAG3, MYOCD, MEF2C, RBFOX2, FOXL2, HCFC2, KLF16, HIC1, FOXP1, ZEB1, TAL1, TFEC, RFX5, TXNIP, RAPGEF2, MDFI, ASF1A, ENG, KANK2, KMT2D, NOTCH3, FOXC2, RAMP3, NOTCH1, LEF1, PDGFB, PDGFA, AEBP1, GATA2…	728	1504	16650	1.41422	0.964829	0.00787649	0.00702648	Yes
GO:1900373	positive regulation of purine nucleotide biosynthetic process	14	1.64706	0.00053792	GUCY1A3, GUCY1A2, PTGIR, RAMP2, CALCRL, NOS3, NPR1, ADCY4, ADRB1, ADCY1, ADCY7, EDNRA, GPR161, VIP	728	103	16650	3.10866	0.964953	0.00787649	0.00702648	Yes
GO:0030810	positive regulation of nucleotide biosynthetic process	14	1.64706	0.00053792	GUCY1A3, GUCY1A2, PTGIR, RAMP2, CALCRL, NOS3, NPR1, ADCY4, ADRB1, ADCY1, ADCY7, EDNRA, GPR161, VIP	728	103	16650	3.10866	0.964953	0.00787649	0.00702648	Yes
GO:0048666	neuron development	65	7.64706	0.000538844	RB1, SEMA5A, SPON2, CNTNAP2, NRP1, BMPR2, ATP8A2, ECM2, PLXND1, CPNE5, FRY, ARHGAP4, PTPRG, GLI2, CDC20, PREX2, SRGAP2C, PREX1, EDNRB, EFHD1, LZTS1, SEMA6B, MEF2A, MEF2C, CDKL5, TRPC6, SEMA6A, RBFOX2, HGF, ITGA1, ISLR2, UNC5C, FOXP1, RAP2A, RAPGEF2, ARHGEF1, SHANK3, SPTBN5, SEMA7A, NRN1, NOTCH1, DLX5, PLPPR4, SEMA3F, THY1, PCDH12, ADCY1, GATA2, LRRC55, KALRN, EFNB1, PLXNA2, APOD, VASP, RANBP1, LI…	728	965	16650	1.54053	0.965154	0.00787649	0.00702648	Yes
GO:0045844	positive regulation of striated muscle tissue development	11	1.29412	0.000545292	TBX1, MKL2, MEF2C, MYOCD, NOTCH1, SOX17, HEY2, CDK1, CTNNB1, TBX2, FOXP1	728	66	16650	3.81181	0.966527	0.00793348	0.00707732	Yes
GO:0048636	positive regulation of muscle organ development	11	1.29412	0.000545292	TBX1, MKL2, MEF2C, MYOCD, NOTCH1, SOX17, HEY2, CDK1, CTNNB1, TBX2, FOXP1	728	66	16650	3.81181	0.966527	0.00793348	0.00707732	Yes
GO:1902679	negative regulation of RNA biosynthetic process	77	9.05882	0.000550444	RB1, SIX1, NRARP, GLI2, ELK3, EDNRB, HEY1, SOX17, MECOM, ZIC2, SOX18, HEY2, WWC3, CD36, JARID2, SOX7, LMCD1, BAHCC1, TNFRSF4, ZNF366, EOMES, MEF2A, KLF11, MYOCD, MEF2C, RBFOX2, FOXL2, HCFC2, KLF16, HIC1, FOXP1, ZEB1, TAL1, TFEC, RFX5, TXNIP, MDFI, ASF1A, ENG, KANK2, KMT2D, NOTCH3, FOXC2, RAMP3, NOTCH1, LEF1, PDGFB, AEBP1, GATA2, DLL4, TCEAL7, FOXS1, IFI16, ZNF703, ZNF423, HOXC6, RUNX1T1, ZFHX3, A…	728	1194	16650	1.47492	0.967584	0.00797463	0.00711403	Yes
GO:0010977	negative regulation of neuron projection development	16	1.88235	0.000550681	SEMA6B, SEMA5A, NGFR, NRP1, LINGO1, SEMA7A, SEMA6A, TRPC6, SEMA3F, THY1, PTPRG, ARHGAP4, GFAP, SRGAP2C, RAPGEF2, ARHGEF1	728	130	16650	2.81488	0.967632	0.00797463	0.00711403	Yes
GO:0050918	positive chemotaxis	10	1.17647	0.00057505	SEMA5A, NRP1, CXCL12, ANGPT2, ANGPT1, HGF, PDGFB, KDR, CORO1A, PGF	728	55	16650	4.15834	0.972192	0.00830821	0.00741161	Yes
GO:0061311	cell surface receptor signaling pathway involved in heart development	7	0.823529	0.000589357	DLL4, NOTCH1, JAG1, SOX17, HEY1, HEY2, CTNNB1	728	25	16650	6.40385	0.974564	0.00845604	0.00754349	Yes
GO:1903514	calcium ion transport from endoplasmic reticulum to cytosol	7	0.823529	0.000589357	RYR1, HRC, ATP1A2, CACNA1C, CLIC2, SLC8A1, TRDN	728	25	16650	6.40385	0.974564	0.00845604	0.00754349	Yes
GO:0014808	release of sequestered calcium ion into cytosol by sarcoplasmic reticulum	7	0.823529	0.000589357	RYR1, HRC, ATP1A2, CACNA1C, CLIC2, SLC8A1, TRDN	728	25	16650	6.40385	0.974564	0.00845604	0.00754349	Yes
GO:0007179	transforming growth factor beta receptor signaling pathway	18	2.11765	0.000592646	ACVRL1, SMAD1, MYOCD, TGFB3, CAV2, PDGFB, HTRA1, NPNT, ASPN, TGFBR2, CDH5, CLDN5, COL3A1, COL1A2, ADAMTSL2, PMEPA1, FERMT2, ENG	728	159	16650	2.58916	0.97508	0.0084837	0.00756816	Yes
GO:0042110	T cell activation	36	4.23529	0.000595449	TRAC, LEF1, WAS, NRARP, NLRC3, THY1, RASAL3, LRRC32, RASGRP1, CORO1A, GLI2, DLL4, LFNG, EFNB1, PREX1, PNP, TNFRSF4, HLA-DQA1, EOMES, JAG2, HLA-DRB5, LAG3, YES1, SPINK5, IGF2, TGFBR2, FOXP1, ZEB1, LCK, CD209, IL2RA, NEDD4, MYH9, CTNNB1, HLA-DRA, TNFRSF21	728	446	16650	1.84608	0.975512	0.0084848	0.00756915	Yes
GO:0070489	T cell aggregation	36	4.23529	0.000595449	TRAC, LEF1, WAS, NRARP, NLRC3, THY1, RASAL3, LRRC32, RASGRP1, CORO1A, GLI2, DLL4, LFNG, EFNB1, PREX1, PNP, TNFRSF4, HLA-DQA1, EOMES, JAG2, HLA-DRB5, LAG3, YES1, SPINK5, IGF2, TGFBR2, FOXP1, ZEB1, LCK, CD209, IL2RA, NEDD4, MYH9, CTNNB1, HLA-DRA, TNFRSF21	728	446	16650	1.84608	0.975512	0.0084848	0.00756915	Yes
GO:1901863	positive regulation of muscle tissue development	11	1.29412	0.000616338	TBX1, MKL2, MEF2C, MYOCD, NOTCH1, SOX17, HEY2, CDK1, CTNNB1, TBX2, FOXP1	728	67	16650	3.75492	0.978501	0.00876241	0.0078168	Yes
GO:0071593	lymphocyte aggregation	36	4.23529	0.000620862	TRAC, LEF1, WAS, NRARP, NLRC3, THY1, RASAL3, LRRC32, RASGRP1, CORO1A, GLI2, DLL4, LFNG, EFNB1, PREX1, PNP, TNFRSF4, HLA-DQA1, EOMES, JAG2, HLA-DRB5, LAG3, YES1, SPINK5, IGF2, TGFBR2, FOXP1, ZEB1, LCK, CD209, IL2RA, NEDD4, MYH9, CTNNB1, HLA-DRA, TNFRSF21	728	447	16650	1.84195	0.979098	0.00880663	0.00785624	Yes
GO:0010975	regulation of neuron projection development	34	4	0.000624643	SEMA5A, NRP1, SEMA7A, BMPR2, ATP8A2, PLXND1, CPNE5, SEMA3F, THY1, KALRN, ARHGAP4, PTPRG, CDC20, SRGAP2C, PREX1, PLXNA2, LZTS1, SEMA6B, NGFR, RANBP1, LINGO1, MEF2C, CDKL5, SEMA6A, TRPC6, HGF, ISLR2, GFAP, RAP2A, CXCL12, NEDD4, RAPGEF2, ARHGEF1, SHANK3	728	413	16650	1.88283	0.979585	0.00882109	0.00786915	Yes
GO:0014829	vascular smooth muscle contraction	6	0.705882	0.000624715	ACTA2, DOCK4, EDNRA, EDNRB, SLC8A1, AGT	728	17	16650	8.07207	0.979594	0.00882109	0.00786915	Yes
GO:0045995	regulation of embryonic development	15	1.76471	0.000629521	NOTCH1, LAMA4, INSR, SIX1, NRARP, GATA2, TBX18, DUSP6, TBX2, LFNG, SOX17, GPR161, CDK1, CTNNB1, PHLDA2	728	118	16650	2.90732	0.980196	0.00886884	0.00791174	Yes
GO:0097553	calcium ion transmembrane import into cytosol	14	1.64706	0.000647876	RYR1, CXCL9, HTR1F, ATP1A2, CACNA1C, THY1, SLC8A1, TRDN, JPH2, LCK, HRC, PLCG2, CLIC2, F2RL3	728	105	16650	3.04945	0.982337	0.00908631	0.00810575	Yes
GO:1902656	calcium ion import into cytosol	14	1.64706	0.000647876	RYR1, CXCL9, HTR1F, ATP1A2, CACNA1C, THY1, SLC8A1, TRDN, JPH2, LCK, HRC, PLCG2, CLIC2, F2RL3	728	105	16650	3.04945	0.982337	0.00908631	0.00810575	Yes
GO:0009154	purine ribonucleotide catabolic process	8	0.941176	0.000677896	PDE1B, PDE1A, PDE2A, PDE3A, PDE7B, PDE8A, PDE9A, RAPGEF3	728	35	16650	5.22763	0.985351	0.00945401	0.00843376	Yes
GO:0060043	regulation of cardiac muscle cell proliferation	8	0.941176	0.000677896	MAPK11, MEF2C, NOTCH1, HEY2, CDK1, TGFBR2, TBX2, FOXP1	728	35	16650	5.22763	0.985351	0.00945401	0.00843376	Yes
GO:0061448	connective tissue development	23	2.70588	0.000678648	ACVRL1, SMAD1, FOXC2, MEF2C, BMPR2, NOTCH1, PDGFB, EBF2, GPR4, PTH1R, TGFBR2, GLI2, ACTA2, COL1A1, ACAN, ZEB1, HYAL2, MGP, HOXC4, CTNNB1, SNAI2, MEF2D, CD34	728	236	16650	2.22894	0.985419	0.00945401	0.00843376	Yes
GO:0070509	calcium ion import	18	2.11765	0.000683831	RYR1, CXCL9, HTR1F, PDGFB, ATP1A2, CACNA1C, THY1, CORO1A, CACNA1H, SLC8A1, TRDN, JPH2, CXCL12, LCK, HRC, PLCG2, CLIC2, F2RL3	728	161	16650	2.55699	0.985883	0.00950494	0.0084792	Yes
GO:0010771	negative regulation of cell morphogenesis involved in differentiation	15	1.76471	0.000685474	SEMA6B, SEMA5A, NGFR, NRP1, LINGO1, SEMA7A, SEMA6A, TRPC6, SEMA3F, THY1, ARHGAP4, DACT3, CTNNB1, RAPGEF2, ARHGEF1	728	119	16650	2.88288	0.986027	0.00950657	0.00848065	Yes
GO:0010558	negative regulation of macromolecule biosynthetic process	88	10.3529	0.000694186	RB1, ACVRL1, BMPR2, SIX1, NRARP, GLI2, ELK3, EDNRB, HEY1, SOX17, MECOM, ZIC2, SOX18, HEY2, WWC3, GRB10, ENPP1, CD36, JARID2, SOX7, LMCD1, BAHCC1, TNFRSF4, ZNF366, EOMES, MEF2A, KLF11, LAG3, MYOCD, MEF2C, RBFOX2, FOXL2, HCFC2, KLF16, HIC1, FOXP1, ZEB1, TAL1, TFEC, RFX5, TXNIP, MDFI, ASF1A, ENG, KANK2, KMT2D, NOTCH3, FOXC2, RAMP3, NOTCH1, LEF1, PDGFB, AEBP1, GATA2, CYGB, DLL4, TCEAL7, FOXS1, IFI16,…	728	1418	16650	1.41935	0.986765	0.009606	0.00856935	Yes
GO:0050801	ion homeostasis	50	5.88235	0.0007146	RYR1, CXCL9, FHL1, ATP2A3, SLC40A1, GPR20, PTH1R, SLC8A1, CYSLTR1, JPH2, EDNRA, EDNRB, GJA5, HYAL2, KDR, BDKRB2, ENPP1, CD36, CLIC2, PTGDR, PTGIR, TRPC6, SWAP70, AVPR1A, TRDN, SLC9A5, LCK, ABCG2, SLC24A3, NPR1, FPR3, ATP1A2, CACNA1C, LPAR4, THY1, GATA2, CORO1A, CXCR2, PLCG2, S1PR3, KCNJ2, HTR1F, GPR4, ATP2B1, AGT, CXCL12, LPAR6, TBXAS1, HRC, F2RL3	728	699	16650	1.63597	0.988346	0.00986655	0.00880178	Yes
GO:0007267	cell-cell signaling	93	10.9412	0.000716973	SEMA5A, EXOC3L1, MYLK2, NRP1, CXCL9, TNFAIP6, ICA1, NRARP, SLC6A1, GLI1, NRGN, GLI2, CDC20, SOX17, MPZ, GJA5, GJA4, GRM8, TNFSF10, GRB10, FFAR4, DACT3, SLC12A6, SOX7, LZTS1, CD34, CPT1A, PTGIR, MEF2C, IGFBP4, HGF, TMOD2, FOXL2, SSTR2, HIC1, PGF, SYTL2, ANO1, KCNQ1, RAPGEF2, SCN4B, FJX1, SHANK3, RAPGEF3, MDFI, CX3CR1, ENPEP, NOTCH1, DLX5, LEF1, PDGFB, PDGFA, NRXN2, ADRB1, ATP1A2, CACNA1C, APCDD1, …	728	1517	16650	1.4021	0.988517	0.00987741	0.00881147	Yes
GO:0030003	cellular cation homeostasis	43	5.05882	0.000723484	RYR1, CXCL9, SLC24A3, ATP2A3, SLC40A1, GPR20, ATP1A2, FPR3, CACNA1C, LPAR4, THY1, PTH1R, GATA2, CORO1A, SLC8A1, JPH2, CYSLTR1, EDNRA, EDNRB, CXCR2, PLCG2, BDKRB2, S1PR3, CD36, CLIC2, KCNJ2, PTGDR, PTGIR, TRPC6, HTR1F, SWAP70, GPR4, AVPR1A, ATP2B1, AGT, TRDN, SLC9A5, CXCL12, LCK, LPAR6, HRC, ABCG2, F2RL3	728	573	16650	1.71631	0.988974	0.00994512	0.00887187	Yes
GO:0045935	positive regulation of nucleobase-containing compound metabolic process	100	11.7647	0.000736365	RB1, FHOD1, FGF1, ETS1, ELK3, EDNRA, SOX17, SOX18, SOX7, MEF2A, EOMES, GUCY1A3, GUCY1A2, MEF2C, HGF, LMO2, EBF1, EBF2, NPNT, FOXP1, GPR161, PRKD2, MAML3, ASF1A, KMT2D, NOTCH3, CALCRL, NOTCH1, NPR1, DLX5, NOTCH4, PDGFB, AGAP2, PDGFA, ADRB1, GATA2, ZNF423, NGFR, SMAD1, AFAP1L2, ZFHX3, YES1, JAG1, TGFB3, INSR, NFATC2, MICAL2, INHBA, NR2F2, FLI1, COL1A1, CDK8, CDK1, TCF4, ACVRL1, CXCL9, BMPR2, SLC40A…	728	1658	16650	1.37943	0.989824	0.0100999	0.00900993	Yes
GO:0010605	negative regulation of macromolecule metabolic process	133	15.6471	0.000750932	RB1, FRY, AQP1, ELK3, CDC20, DEPTOR, EDNRB, SOX17, SOX18, CDC27, WWC3, GRB10, TBC1D10C, ENPP1, TNFRSF4, SOX7, BAHCC1, MEF2A, EOMES, PPP1R16B, LAG3, MEF2C, RBFOX2, SPINK8, HGF, SWAP70, SPINK5, HCFC2, HIC1, FOXP1, KCNQ1, RFX5, DPEP1, TXNIP, CARD16, ASF1A, KMT2D, NOTCH3, NOTCH1, PDGFB, AGAP2, THY1, AEBP1, GATA2, SOCS2, INPP5D, ZNF703, APOD, A2M, ZNF423, GAS2L1, HOXC6, APOBEC3D, NGFR, SMAD1, ZFHX3, U…	728	2326	16650	1.30775	0.990708	0.0102444	0.00913887	Yes
GO:0048041	focal adhesion assembly	10	1.17647	0.000752854	ACVRL1, DLC1, TAOK2, KDR, APOD, TEK, THY1, ARHGAP6, FERMT2, LIMS1	728	57	16650	4.01243	0.990818	0.0102444	0.00913887	Yes
GO:0007045	cell-substrate adherens junction assembly	10	1.17647	0.000752854	ACVRL1, DLC1, TAOK2, KDR, APOD, TEK, THY1, ARHGAP6, FERMT2, LIMS1	728	57	16650	4.01243	0.990818	0.0102444	0.00913887	Yes
GO:0070374	positive regulation of ERK1 and ERK2 cascade	19	2.23529	0.000753484	NRP1, SEMA7A, ANGPT1, FLT4, PDGFB, PDGFA, FGF1, NPNT, RASGRP1, CX3CL1, CYSLTR2, KDR, FFAR4, ACKR3, RAPGEF2, PRKD2, TEK, CD36, PDE8A	728	177	16650	2.45507	0.990854	0.0102444	0.00913887	Yes
GO:0048562	embryonic organ morphogenesis	26	3.05882	0.000775993	FOXC2, ATP8A2, NOTCH1, DLX5, DLX6, SIX1, GATA2, GLI1, GLI2, NDST1, SOX17, SOX18, ZIC1, HOXC4, TBX1, MEF2C, TGFB3, MICAL2, FOXL2, TGFBR2, TBX2, TBX15, ZEB1, CTNNB1, MDFI, ENG	728	286	16650	2.07917	0.992051	0.0105275	0.00939138	Yes
GO:0051261	protein depolymerization	13	1.52941	0.000784863	SEMA5A, SPTBN5, SWAP70, TMOD3, TMOD2, KIF14, MICAL2, LMOD3, EPS8, LIMA1, ARHGEF2, GAS2L1, NES	728	94	16650	3.16299	0.992479	0.0106247	0.00947808	Yes
GO:0009891	positive regulation of biosynthetic process	105	12.3529	0.000790128	RB1, FHOD1, FGF1, ETS1, ELK3, EDNRA, SOX17, SOX18, KDR, SOX7, MEF2A, EOMES, GUCY1A3, GUCY1A2, STARD4, MEF2C, HGF, LMO2, EBF1, EBF2, NPNT, FOXP1, GPR161, PRKD2, MAML3, ASF1A, KMT2D, NOTCH3, CALCRL, NOTCH1, NPR1, DLX5, NOTCH4, PDGFB, AGAP2, PDGFA, ADRB1, GATA2, HRH1, ZNF423, NGFR, SMAD1, AFAP1L2, ZFHX3, YES1, JAG1, TGFB3, INSR, IGF2, NFATC2, MICAL2, INHBA, NR2F2, FLI1, COL1A1, CDK8, CDK1, TCF4, ACV…	728	1760	16650	1.36446	0.992722	0.0106727	0.00952096	Yes
GO:0045665	negative regulation of neuron differentiation	20	2.35294	0.000809995	SEMA6B, SEMA5A, NGFR, NOTCH3, NRP1, LINGO1, SEMA7A, NOTCH1, SEMA6A, JAG1, TRPC6, SEMA3F, THY1, PTPRG, ARHGAP4, GFAP, SRGAP2C, EDNRB, RAPGEF2, ARHGEF1	728	193	16650	2.37004	0.993569	0.0108502	0.00967928	Yes
GO:0010718	positive regulation of epithelial to mesenchymal transition	8	0.941176	0.000810237	COL1A1, NOTCH1, TGFB3, LEF1, ZNF703, CTNNB1, ENG, TGFBR2	728	36	16650	5.08242	0.993579	0.0108502	0.00967928	Yes
GO:0010464	regulation of mesenchymal cell proliferation	8	0.941176	0.000810237	TBX1, ZEB1, CHRD, PDGFA, CTNNB1, SIX1, TGFBR2, FOXP1	728	36	16650	5.08242	0.993579	0.0108502	0.00967928	Yes
GO:0009261	ribonucleotide catabolic process	8	0.941176	0.000810237	PDE1B, PDE1A, PDE2A, PDE3A, PDE7B, PDE8A, PDE9A, RAPGEF3	728	36	16650	5.08242	0.993579	0.0108502	0.00967928	Yes
GO:0006816	calcium ion transport	31	3.64706	0.000814518	RYR1, RAMP2, CXCL9, SLC24A3, CALCRL, RAMP3, KCNE3, PDGFB, ATP2A3, ATP1A2, CACNA1C, THY1, CORO1A, CACNA1H, SLC8A1, JPH2, CYSLTR1, GJA4, PLCG2, CLIC2, TRPC6, HTR1F, NOS3, PDE2A, ATP2B1, TRDN, CXCL12, LCK, HRC, CTNNB1, F2RL3	728	369	16650	1.9214	0.993748	0.0108841	0.00970954	Yes
GO:0070486	leukocyte aggregation	36	4.23529	0.000817367	TRAC, LEF1, WAS, NRARP, NLRC3, THY1, RASAL3, LRRC32, RASGRP1, CORO1A, GLI2, DLL4, LFNG, EFNB1, PREX1, PNP, TNFRSF4, HLA-DQA1, EOMES, JAG2, HLA-DRB5, LAG3, YES1, SPINK5, IGF2, TGFBR2, FOXP1, ZEB1, LCK, CD209, IL2RA, NEDD4, MYH9, CTNNB1, HLA-DRA, TNFRSF21	728	454	16650	1.81355	0.993858	0.0108988	0.00972264	Yes
GO:0055002	striated muscle cell development	16	1.88235	0.000819571	MEF2A, RYR1, CAV2, TMOD3, TMOD2, LEF1, NFATC2, LDB3, LMOD3, SLC8A1, AGT, FOXP1, DNER, HEY2, CDK1, MYH11	728	135	16650	2.71062	0.993942	0.0109048	0.00972802	Yes
GO:0001817	regulation of cytokine production	43	5.05882	0.00082672	FCN1, SPON2, SEMA7A, MAST4, TRIL, FLT4, LEF1, CCM2L, NLRC3, LRRC32, RASGRP1, CX3CL1, SEC14L1, IFI16, INPP5D, HYAL2, CASP1, PLCG2, FFAR4, APOD, S1PR3, CD36, CD34, GPSM3, AFAP1L2, HLA-DRB5, LAG3, ANGPT1, TGFB3, HGF, CARD8, IRAK3, INHBA, AGT, FOXP1, MAPK11, ELF1, CTNNB1, SNAI2, PRKD2, ARHGEF2, ACKR1, TNFRSF21	728	577	16650	1.70442	0.994206	0.0109765	0.00979196	Yes
GO:0060055	angiogenesis involved in wound healing	6	0.705882	0.000834124	FOXC2, MCAM, GPR4, ETS1, CD34, CX3CL1	728	18	16650	7.62363	0.994467	0.0110044	0.00981686	Yes
GO:0003198	epithelial to mesenchymal transition involved in endocardial cushion formation	6	0.705882	0.000834124	HEYL, NOTCH1, HEY1, SNAI2, ENG, TGFBR2	728	18	16650	7.62363	0.994467	0.0110044	0.00981686	Yes
GO:0035886	vascular smooth muscle cell differentiation	6	0.705882	0.000834124	MYOCD, RAMP2, NOTCH1, HEY2, PDGFB, ENG	728	18	16650	7.62363	0.994467	0.0110044	0.00981686	Yes
GO:0010810	regulation of cell-substrate adhesion	19	2.23529	0.000859493	ACVRL1, ECM2, NOTCH1, ANGPT2, NID1, NPNT, ARHGAP6, COL1A1, PREX1, EGFLAM, SPOCK2, DLC1, KDR, EMILIN1, APOD, TEK, CD36, GPM6B, LIMS1	728	179	16650	2.42764	0.995277	0.0113151	0.010094	Yes
GO:0061326	renal tubule development	13	1.52941	0.000863444	IRX1, IRX2, MEF2C, NOTCH1, JAG1, SIX1, FGF1, NPNT, PGF, AGT, HEYL, COL4A1, CTNNB1	728	95	16650	3.1297	0.995391	0.0113432	0.010119	Yes
GO:0045944	positive regulation of transcription from RNA polymerase II promoter	68	8	0.000865951	RB1, ACVRL1, BMPR2, FHOD1, SLC40A1, ADIRF, SIX1, LDB2, GLI1, FGF1, ETS1, GLI2, ELK3, HEY1, SOX17, SOX18, HYAL2, HEY2, ZIC1, EOMES, MKL2, MEF2A, MYOCD, MEF2C, HGF, LMO2, EBF1, EBF2, FOXL2, NPNT, FOXP1, ELF1, ZEB1, NR5A2, TAL1, PRKD2, ARHGEF2, MAML3, ENG, KMT2D, NOTCH3, FOXC2, FOXC1, NOTCH1, DLX5, NOTCH4, LEF1, PDGFB, AGAP2, GATA2, IFI16, STAT4, MEF2D, TBX1, NGFR, SMAD1, JAG1, YES1, TGFB3, NFATC2, …	728	1041	16650	1.49397	0.995463	0.0113522	0.0101271	Yes
GO:1900181	negative regulation of protein localization to nucleus	11	1.29412	0.000876717	ANGPT1, PKIA, PDE2A, DCLK3, TBC1D10C, DACT3, SNAI2, APOD, CD36, CABP1, MDFI	728	70	16650	3.594	0.995757	0.0114692	0.0102314	Yes
GO:0072577	endothelial cell apoptotic process	9	1.05882	0.000882007	SEMA5A, COL18A1, RAMP2, BMPR2, ANGPT1, ECSCR, KDR, CD248, TEK	728	47	16650	4.37953	0.995895	0.0115142	0.0102716	Yes
GO:0051493	regulation of cytoskeleton organization	34	4	0.000893781	SEMA5A, SPTBN5, SYNPO2, FHOD1, WAS, PDGFA, ARHGAP6, CORO1A, LMOD3, EPS8, AKAP13, LIMA1, PREX1, ARHGDIB, GAS2L1, SYNPO, GPM6B, VASP, RANBP1, MEF2C, ARHGEF15, TGFB3, TMOD3, SWAP70, TMOD2, CXCL12, DLC1, FSCN1, CTNNB1, ARHGEF2, TEK, NES, SHANK3, RAPGEF3	728	422	16650	1.84268	0.996186	0.0116435	0.0103869	Yes
GO:0050663	cytokine secretion	18	2.11765	0.000902679	FCN1, HLA-DRB5, NOTCH1, ANGPT1, CARD8, LRRC32, RASGRP1, AGT, FOXP1, MAPK11, PNP, HYAL2, CASP1, FFAR4, LCP2, CD36, CD34, TNFRSF21	728	165	16650	2.495	0.996391	0.0117348	0.0104684	Yes
GO:0010644	cell communication by electrical coupling	7	0.823529	0.000914384	GJC1, GJA5, HRC, ATP1A2, CACNA1C, SLC8A1, TRDN	728	27	16650	5.92949	0.996645	0.0118622	0.0105821	Yes
GO:0031328	positive regulation of cellular biosynthetic process	103	12.1176	0.000919423	RB1, FHOD1, FGF1, ETS1, ELK3, EDNRA, SOX17, SOX18, SOX7, MEF2A, EOMES, GUCY1A3, GUCY1A2, STARD4, MEF2C, HGF, LMO2, EBF1, EBF2, NPNT, FOXP1, GPR161, PRKD2, MAML3, ASF1A, KMT2D, NOTCH3, CALCRL, NOTCH1, NPR1, DLX5, NOTCH4, PDGFB, AGAP2, PDGFA, ADRB1, GATA2, HRH1, ZNF423, NGFR, SMAD1, AFAP1L2, ZFHX3, YES1, JAG1, TGFB3, INSR, IGF2, NFATC2, MICAL2, INHBA, NR2F2, FLI1, COL1A1, CDK8, CDK1, TCF4, ACVRL1, …	728	1729	16650	1.36246	0.996749	0.0118853	0.0106027	Yes
GO:0007178	transmembrane receptor protein serine/threonine kinase signaling pathway	28	3.29412	0.000921891	ACVRL1, BMPR2, NOTCH1, DLX5, LEF1, CHRD, HTRA1, PDGFB, CDH5, ZNF703, ADAMTSL2, PMEPA1, ZNF423, SMAD1, MYOCD, TGFB3, CAV2, LNPEP, INHBA, NPNT, ASPN, TGFBR2, CLDN5, COL3A1, ZEB1, COL1A2, FERMT2, ENG	728	322	16650	1.98877	0.996799	0.0118853	0.0106027	Yes
GO:0010959	regulation of metal ion transport	28	3.29412	0.000921891	CXCL9, KCNE3, FHL1, PDGFB, ATP1A2, CACNA1C, THY1, CORO1A, SLC8A1, JPH2, KCNMB1, PLCG2, CLIC2, KCNJ2, TRPC6, NOS3, TESC, KCNAB1, AGT, TRDN, CXCL12, KCNQ1, NEDD4, FXYD1, HRC, CTNNB1, SCN4B, F2RL3	728	322	16650	1.98877	0.996799	0.0118853	0.0106027	Yes
GO:0006937	regulation of muscle contraction	17	2	0.000935931	GUCY1A3, MYLK2, DOCK4, MYOCD, CALCRL, KCNE3, ATP1A2, CACNA1C, SSTR2, NPNT, SLC8A1, CNN1, KCNQ1, GJA5, HRC, CLIC2, KCNJ2	728	151	16650	2.57487	0.997067	0.0120314	0.010733	Yes
GO:0046620	regulation of organ growth	12	1.41176	0.000937082	MAPK11, FOXC2, MEF2C, FOXC1, NOTCH1, HEY2, WWC3, CDK1, DUSP6, TGFBR2, TBX2, FOXP1	728	83	16650	3.30663	0.997088	0.0120314	0.010733	Yes
GO:0003279	cardiac septum development	13	1.52941	0.000948476	TBX1, BMPR2, NOTCH1, JAG1, PLXND1, TGFBR2, TBX2, NDST1, HEYL, HEY1, GJA5, HEY2, ENG	728	96	16650	3.0971	0.997288	0.0121526	0.0108411	Yes
GO:0051238	sequestering of metal ion	15	1.76471	0.000953285	RYR1, CXCL9, HTR1F, ATP1A2, CACNA1C, THY1, CORO1A, SLC8A1, TRDN, JPH2, LCK, HRC, PLCG2, CLIC2, F2RL3	728	123	16650	2.78913	0.997368	0.0121891	0.0108737	Yes
GO:0071526	semaphorin-plexin signaling pathway	8	0.941176	0.000962163	SEMA6B, SEMA5A, NRP1, SEMA7A, SEMA6A, PLXND1, PLXNA2, SEMA3F	728	37	16650	4.94505	0.997509	0.0122774	0.0109525	Yes
GO:0051147	regulation of muscle cell differentiation	18	2.11765	0.00096589	MEF2A, TBX1, ZFHX3, MEF2C, MYOCD, CXCL9, NOTCH1, PDGFB, NFATC2, FOXP1, MAPK11, AKAP13, ZEB1, HEY2, ID3, CTNNB1, MBNL3, ENG	728	166	16650	2.47997	0.997567	0.0122998	0.0109724	Yes
GO:0042308	negative regulation of protein import into nucleus	10	1.17647	0.000973061	ANGPT1, PKIA, PDE2A, TBC1D10C, DACT3, SNAI2, APOD, CD36, CABP1, MDFI	728	59	16650	3.87642	0.997673	0.0123406	0.0110089	Yes
GO:1904590	negative regulation of protein import	10	1.17647	0.000973061	ANGPT1, PKIA, PDE2A, TBC1D10C, DACT3, SNAI2, APOD, CD36, CABP1, MDFI	728	59	16650	3.87642	0.997673	0.0123406	0.0110089	Yes
GO:1901879	regulation of protein depolymerization	11	1.29412	0.000981315	EPS8, SEMA5A, LIMA1, SPTBN5, SWAP70, TMOD3, TMOD2, ARHGEF2, GAS2L1, NES, LMOD3	728	71	16650	3.54338	0.99779	0.01242	0.0110797	Yes
GO:0045667	regulation of osteoblast differentiation	14	1.64706	0.0010083	SMAD1, MEF2C, BMPR2, NOTCH1, JAG1, HGF, CHRD, GLI1, NPNT, SMOC1, TMEM119, ID3, CTNNB1, SNAI2	728	110	16650	2.91084	0.998132	0.0127357	0.0113613	Yes
GO:0046579	positive regulation of Ras protein signal transduction	9	1.05882	0.00101858	AKAP13, COL3A1, ADGRG1, LPAR6, GPR20, GPR4, LPAR4, RASGRP1, F2RL3	728	48	16650	4.28829	0.998248	0.0128188	0.0114354	Yes
GO:0006140	regulation of nucleotide metabolic process	21	2.47059	0.001019	GUCY1A3, GUCY1A2, CDA, PTGIR, RAMP2, CXCL9, CALCRL, NOS3, NPR1, INSR, PDE2A, ADCY4, ADRB1, ADCY1, ADCY7, EDNRA, EDNRB, GPR161, GRM8, VIP, RAPGEF3	728	212	16650	2.26551	0.998252	0.0128188	0.0114354	Yes
GO:0030278	regulation of ossification	19	2.23529	0.00104233	SMAD1, MEF2C, BMPR2, NOTCH1, JAG1, TGFB3, HGF, CHRD, GLI1, NPNT, SLC8A1, SMOC1, MGP, TMEM119, ID3, ENPP1, CTNNB1, SNAI2, GPM6B	728	182	16650	2.38762	0.998489	0.0130858	0.0116737	Yes
GO:0051253	negative regulation of RNA metabolic process	78	9.17647	0.00105525	RB1, SIX1, NRARP, GLI2, ELK3, EDNRB, HEY1, SOX17, MECOM, ZIC2, SOX18, HEY2, WWC3, CD36, JARID2, SOX7, LMCD1, BAHCC1, TNFRSF4, ZNF366, EOMES, MEF2A, KLF11, MYOCD, MEF2C, RBFOX2, FOXL2, HCFC2, KLF16, HIC1, FOXP1, ZEB1, TAL1, TFEC, RFX5, TXNIP, MDFI, ASF1A, ENG, KANK2, KMT2D, NOTCH3, FOXC2, RAMP3, NOTCH1, LEF1, PDGFB, AEBP1, GATA2, DLL4, TCEAL7, FOXS1, IFI16, ZNF703, ZNF423, HOXC6, RUNX1T1, APOBEC3D…	728	1240	16650	1.43865	0.998606	0.0132214	0.0117946	Yes
GO:0051246	regulation of protein metabolic process	141	16.5882	0.00107297	RB1, MAP3K7CL, LDLRAD3, FRY, FGF1, AQP1, CDC20, CYSLTR2, DEPTOR, EDNRB, CCND2, SOX17, RASSF5, CDC27, TNFSF10, TBC1D10C, KDR, ENPP1, PDE8A, TNFRSF4, SOX7, PPP1R16B, CARD10, LAG3, MEF2C, SPINK8, IGFBP4, HGF, SWAP70, SPINK5, PCOLCE, NPNT, CDC25B, RNF125, DPEP1, PRKD2, CARD16, SEMA7A, ENPEP, PDGFB, ECSCR, AGAP2, PDGFA, THY1, GATA2, RASGRP1, SOCS2, NUAK1, INPP5D, CLSPN, A2M, NGFR, SMAD1, AFAP1L2, YES1…	728	2512	16650	1.28376	0.998752	0.0134164	0.0119686	Yes
GO:0098771	inorganic ion homeostasis	47	5.52941	0.00109173	RYR1, CXCL9, SLC24A3, NPR1, ATP2A3, SLC40A1, GPR20, ATP1A2, FPR3, CACNA1C, LPAR4, THY1, PTH1R, GATA2, CORO1A, SLC8A1, JPH2, CYSLTR1, EDNRA, EDNRB, HYAL2, CXCR2, PLCG2, BDKRB2, ENPP1, S1PR3, CD36, CLIC2, KCNJ2, PTGDR, PTGIR, TRPC6, HTR1F, SWAP70, GPR4, AVPR1A, ATP2B1, AGT, TRDN, SLC9A5, CXCL12, LCK, LPAR6, TBXAS1, HRC, ABCG2, F2RL3	728	658	16650	1.63363	0.99889	0.0136236	0.0121534	Yes
GO:0043242	negative regulation of protein complex disassembly	10	1.17647	0.00110127	EPS8, LIMA1, SPTBN5, SWAP70, TMOD3, TMOD2, IRAK3, ARHGEF2, GAS2L1, LMOD3	728	60	16650	3.81181	0.998954	0.0137152	0.0122351	Yes
GO:0002053	positive regulation of mesenchymal cell proliferation	7	0.823529	0.00112129	TBX1, CHRD, PDGFA, CTNNB1, SIX1, TGFBR2, FOXP1	728	28	16650	5.71772	0.999076	0.0139366	0.0124326	Yes
GO:0043408	regulation of MAPK cascade	48	5.64706	0.00113552	NRP1, SEMA7A, FLT1, FLT4, MAP3K7CL, PDGFB, PDGFA, FGF1, RASGRP1, CX3CL1, AKAP13, SPRED1, CYSLTR2, MECOM, TRIM5, HYAL2, TBC1D10C, KDR, FFAR4, CD36, PDE8A, TNFRSF4, TBX1, NGFR, MEF2C, ANGPT1, TGFB3, CAV2, IGFBP4, HGF, INSR, ITGA1, IGF2, IRAK3, INHBA, NPNT, DUSP6, MAPK11, RAP2A, TAOK2, CDK1, CTNNB1, RAPGEF2, ACKR3, PRKD2, CSPG4, TEK, MDFI	728	678	16650	1.61918	0.999155	0.0140854	0.0125654	Yes
GO:0043244	regulation of protein complex disassembly	12	1.41176	0.00114483	EPS8, SEMA5A, LIMA1, SPTBN5, SWAP70, TMOD3, TMOD2, IRAK3, ARHGEF2, GAS2L1, NES, LMOD3	728	85	16650	3.22883	0.999203	0.0141726	0.0126432	Yes
GO:0061383	trabecula morphogenesis	9	1.05882	0.00117154	DLL4, COL1A1, NOTCH1, HEY1, HEY2, CCM2L, SLC40A1, TEK, ENG	728	49	16650	4.20077	0.999325	0.0144459	0.0128869	Yes
GO:0006195	purine nucleotide catabolic process	9	1.05882	0.00117154	PNP, PDE1B, PDE1A, PDE2A, PDE3A, PDE7B, PDE8A, PDE9A, RAPGEF3	728	49	16650	4.20077	0.999325	0.0144459	0.0128869	Yes
GO:2000113	negative regulation of cellular macromolecule biosynthetic process	82	9.64706	0.00119765	RB1, ACVRL1, BMPR2, SIX1, NRARP, GLI2, ELK3, EDNRB, HEY1, SOX17, MECOM, ZIC2, SOX18, HEY2, WWC3, GRB10, ENPP1, CD36, JARID2, SOX7, LMCD1, BAHCC1, TNFRSF4, ZNF366, EOMES, MEF2A, KLF11, MYOCD, MEF2C, RBFOX2, FOXL2, HCFC2, KLF16, HIC1, FOXP1, ZEB1, TAL1, RFX5, TXNIP, MDFI, ASF1A, ENG, KANK2, KMT2D, NOTCH3, FOXC2, RAMP3, NOTCH1, LEF1, PDGFB, AEBP1, GATA2, DLL4, TCEAL7, FOXS1, IFI16, ZNF703, ZNF423, R…	728	1324	16650	1.41647	0.999426	0.0147387	0.0131481	Yes
GO:0021537	telencephalon development	22	2.58824	0.00121975	EOMES, CX3CR1, NRP1, CNTNAP2, SEMA7A, EMX2, MEF2C, LEF1, KIF14, AVPR1A, INHBA, SLC8A1, NRGN, AQP1, SRGAP2C, COL3A1, ADGRG1, CXCL12, LHX6, CTNNB1, SHANK3, MFSD2A	728	231	16650	2.17818	0.9995	0.0149402	0.0133279	Yes
GO:0051279	regulation of release of sequestered calcium ion into cytosol	11	1.29412	0.00122122	JPH2, CXCL9, HRC, ATP1A2, CACNA1C, THY1, CLIC2, CORO1A, SLC8A1, TRDN, F2RL3	728	73	16650	3.4463	0.999505	0.0149402	0.0133279	Yes
GO:0045445	myoblast differentiation	11	1.29412	0.00122122	RB1, MEF2C, MYOCD, CXCL9, ZFHX3, NOTCH1, JAG1, ID3, KCNAB1, MBNL3, TBX2	728	73	16650	3.4463	0.999505	0.0149402	0.0133279	Yes
GO:0032412	regulation of ion transmembrane transporter activity	19	2.23529	0.00125734	MEF2C, TRPC6, KCNE3, TESC, FHL1, KCNAB1, ATP1A2, MMP9, AGT, TRDN, JPH2, KCNQ1, NEDD4, FXYD1, HRC, PLCG2, CLIC2, SHANK3, SCN4B	728	185	16650	2.3489	0.999605	0.0153519	0.0136952	Yes
GO:0031344	regulation of cell projection organization	42	4.94118	0.0012731	SEMA5A, NRP1, SEMA7A, BMPR2, ATP8A2, PLXND1, CPNE5, SEMA3F, THY1, KALRN, ARHGAP4, PTPRG, CDC20, SRGAP2C, PREX1, PODXL, TBC1D10C, PLXNA2, EPS8L1, LZTS1, PPP1R16B, SEMA6B, NGFR, RANBP1, LINGO1, MEF2C, CDKL5, SEMA6A, TRPC6, TGFB3, ATP8B1, HGF, ISLR2, GFAP, WRAP73, RAP2A, CXCL12, NEDD4, FSCN1, RAPGEF2, ARHGEF1, SHANK3	728	572	16650	1.67933	0.999642	0.0155139	0.0138397	Yes
GO:0050865	regulation of cell activation	38	4.47059	0.00128151	TRAC, PDGFB, PDGFA, NRARP, THY1, GATA2, RASAL3, LRRC32, RASGRP1, CORO1A, CYGB, GLI2, EFNB1, PNP, INPP5D, TBC1D10C, TNFRSF4, HLA-DQA1, MEF2C, HLA-DRB5, LAG3, YES1, NOS3, SPINK5, IGF2, NFATC2, INHBA, TGFBR2, SELP, ZEB1, LCK, CD209, IL2RA, ADGRF5, CTNNB1, HLA-DRA, TNFRSF21, CD200	728	501	16650	1.73472	0.99966	0.0155859	0.0139039	Yes
GO:0048660	regulation of smooth muscle cell proliferation	14	1.64706	0.0012958	NOTCH3, PTGIR, CALCRL, TGFB3, NPR1, PDE1A, PDGFB, MMP9, AGT, TGFBR2, FOXP1, CNN1, CTNNB1, APOD	728	113	16650	2.83356	0.999689	0.0157289	0.0140315	Yes
GO:0045646	regulation of erythrocyte differentiation	8	0.941176	0.00133271	MAPK11, RBFOX2, TAL1, INPP5D, INHBA, GATA2, GAS2L1, ETS1	728	39	16650	4.69146	0.999753	0.0161455	0.0144031	Yes
GO:0010935	regulation of macrophage cytokine production	5	0.588235	0.00134718	SPON2, SEMA7A, TGFB3, IRAK3, CD36	728	12	16650	9.52953	0.999774	0.0162891	0.0145313	Yes
GO:0014065	phosphatidylinositol 3-kinase signaling	13	1.52941	0.00136145	FLT1, ANGPT1, HGF, PDGFB, AGAP2, PDGFA, PRR5L, AGT, SELP, PREX2, NEDD4, KDR, TEK	728	100	16650	2.97321	0.999793	0.0163759	0.0146086	Yes
GO:0070296	sarcoplasmic reticulum calcium ion transport	7	0.823529	0.00136225	RYR1, HRC, ATP1A2, CACNA1C, CLIC2, SLC8A1, TRDN	728	29	16650	5.52056	0.999794	0.0163759	0.0146086	Yes
GO:0045601	regulation of endothelial cell differentiation	7	0.823529	0.00136225	ACVRL1, CLDN5, CDH5, NOTCH1, NOTCH4, CTNNB1, S1PR3	728	29	16650	5.52056	0.999794	0.0163759	0.0146086	Yes
GO:0014066	regulation of phosphatidylinositol 3-kinase signaling	16	1.88235	0.00137698	PPP1R16B, FLT1, ANGPT1, HGF, PDGFB, AGAP2, PDGFA, PRR5L, FGF1, RASGRP1, AGT, SELP, LCK, NEDD4, KDR, TEK	728	142	16650	2.577	0.999813	0.0165211	0.0147382	Yes
GO:0045934	negative regulation of nucleobase-containing compound metabolic process	84	9.88235	0.00138516	RB1, ACVRL1, CDA, BMPR2, SIX1, NRARP, GLI2, ELK3, EDNRA, EDNRB, HEY1, SOX17, MECOM, ZIC2, SOX18, HEY2, GRM8, WWC3, CD36, JARID2, SOX7, LMCD1, BAHCC1, TNFRSF4, ZNF366, EOMES, MEF2A, KLF11, MYOCD, MEF2C, RBFOX2, FOXL2, HCFC2, KLF16, HIC1, FOXP1, ZEB1, TAL1, TFEC, RFX5, TXNIP, MDFI, ASF1A, ENG, KANK2, KMT2D, NOTCH3, FOXC2, RAMP3, NOTCH1, LEF1, PDGFB, AEBP1, GATA2, DLL4, TCEAL7, FOXS1, IFI16, ZNF703,…	728	1371	16650	1.40128	0.999822	0.0165706	0.0147823	Yes
GO:0030816	positive regulation of cAMP metabolic process	12	1.41176	0.00138908	EDNRA, RAMP2, CXCL9, PTGIR, CALCRL, GPR161, ADCY4, ADRB1, ADCY1, VIP, ADCY7, RAPGEF3	728	87	16650	3.1546	0.999826	0.0165706	0.0147823	Yes
GO:0007044	cell-substrate junction assembly	12	1.41176	0.00138908	ACVRL1, DLC1, TAOK2, KDR, APOD, TEK, LAMC1, THY1, ARHGAP6, FERMT2, GPM6B, LIMS1	728	87	16650	3.1546	0.999826	0.0165706	0.0147823	Yes
GO:0055024	regulation of cardiac muscle tissue development	10	1.17647	0.00139863	MAPK11, MEF2C, MYOCD, JPH2, NOTCH1, HEY2, CDK1, TGFBR2, TBX2, FOXP1	728	62	16650	3.68885	0.999836	0.0166525	0.0148554	Yes
GO:0007369	gastrulation	18	2.11765	0.00142978	EOMES, SMAD1, FOXC2, FOXC1, BMPR2, LEF1, CHRD, INHBA, MMP9, DUSP6, TGFBR2, SOX17, COL4A2, TAL1, COL6A1, APLNR, CTNNB1, SOX7	728	172	16650	2.39346	0.999865	0.016991	0.0151574	Yes
GO:0060541	respiratory system development	20	2.35294	0.00147744	MYOCD, BMPR2, NOTCH1, TGFB3, NOS3, DLX5, FLT4, LEF1, PDGFA, SIX1, KCNAB1, FGF1, GLI1, TGFBR2, FOXP1, GLI2, ADAMTS2, CRISPLD2, ADAMTSL2, CTNNB1	728	203	16650	2.25329	0.9999	0.0175239	0.0156328	Yes
GO:0060836	lymphatic endothelial cell differentiation	4	0.470588	0.00150164	ACVRL1, BMPR2, SOX18, NR2F2	728	6	16650	15.2473	0.999914	0.0177502	0.0158347	Yes
GO:0070838	divalent metal ion transport	33	3.88235	0.00150223	RYR1, RAMP2, CXCL9, SLC24A3, CALCRL, RAMP3, KCNE3, PDGFB, ATP2A3, SLC40A1, ATP1A2, CACNA1C, THY1, CORO1A, CACNA1H, SLC8A1, JPH2, CYSLTR1, GJA4, PLCG2, CLIC2, KCNJ2, TRPC6, HTR1F, NOS3, PDE2A, ATP2B1, TRDN, CXCL12, LCK, HRC, CTNNB1, F2RL3	728	418	16650	1.8056	0.999914	0.0177502	0.0158347	Yes
GO:0048588	developmental cell growth	19	2.23529	0.00150893	SEMA6B, SEMA5A, KMT2D, NRP1, SEMA7A, NRN1, CDKL5, BMPR2, SEMA6A, CPNE5, PLXND1, ISLR2, FOXL2, SEMA3F, AGT, TGFBR2, ARHGAP4, CXCL12, PLXNA2	728	188	16650	2.31142	0.999918	0.0177956	0.0158752	Yes
GO:0030814	regulation of cAMP metabolic process	15	1.76471	0.00151659	PTGIR, RAMP2, CXCL9, CALCRL, PDE2A, ADCY4, ADRB1, ADCY1, ADCY7, EDNRA, EDNRB, GPR161, GRM8, VIP, RAPGEF3	728	129	16650	2.6594	0.999922	0.0178522	0.0159257	Yes
GO:0034767	positive regulation of ion transmembrane transport	14	1.64706	0.00152302	CXCL9, TRPC6, KCNE3, TESC, THY1, TRDN, JPH2, KCNMB1, KCNQ1, FXYD1, PLCG2, SHANK3, KCNJ2, F2RL3	728	115	16650	2.78428	0.999925	0.0178941	0.015963	Yes
GO:0022617	extracellular matrix disassembly	12	1.41176	0.00152635	ADAMTS4, ACAN, MMP11, FSCN1, HTRA1, TLL1, LAMC1, A2M, NID1, HSPG2, MMP9, ENG	728	88	16650	3.11876	0.999926	0.0178994	0.0159677	Yes
GO:0048846	axon extension involved in axon guidance	8	0.941176	0.00155551	SEMA6B, SEMA5A, NRP1, SEMA7A, CXCL12, BMPR2, SEMA6A, SEMA3F	728	40	16650	4.57418	0.999938	0.0181729	0.0162118	Yes
GO:1902284	neuron projection extension involved in neuron projection guidance	8	0.941176	0.00155551	SEMA6B, SEMA5A, NRP1, SEMA7A, CXCL12, BMPR2, SEMA6A, SEMA3F	728	40	16650	4.57418	0.999938	0.0181729	0.0162118	Yes
GO:0060325	face morphogenesis	7	0.823529	0.00164077	TBX1, COL1A1, CLDN5, TGFB3, DLX5, CRISPLD2, LEF1	728	30	16650	5.33654	0.999964	0.0190974	0.0170364	Yes
GO:0030224	monocyte differentiation	7	0.823529	0.00164077	MEF2C, IFI16, PDE1B, ZBTB46, INPP5D, PDE2A, MYH9	728	30	16650	5.33654	0.999964	0.0190974	0.0170364	Yes
GO:0007015	actin filament organization	28	3.29412	0.00164708	SEMA5A, SPTBN5, SYNPO2, FHOD1, WAS, FRY, ARHGAP6, CORO1A, LMOD3, EPS8, LIMA1, PREX1, SYNPO, VASP, TPM4, ARHGEF15, TGFB3, TMOD3, SWAP70, TMOD2, MICAL2, SHROOM4, MYO1B, DLC1, FSCN1, ARHGEF2, SHANK3, RAPGEF3	728	335	16650	1.9116	0.999965	0.019135	0.01707	Yes
GO:0022407	regulation of cell-cell adhesion	31	3.64706	0.00165127	TRAC, LEF1, CCM2L, NRARP, THY1, RASAL3, LRRC32, ETS1, RASGRP1, CORO1A, GLI2, EFNB1, PNP, PODXL, ZNF703, HLA-DQA1, HLA-DRB5, LAG3, YES1, SWAP70, SPINK5, IGF2, TGFBR2, ZEB1, CXCL12, LCK, CD209, IL2RA, CTNNB1, HLA-DRA, TNFRSF21	728	386	16650	1.83678	0.999966	0.019148	0.0170816	Yes
GO:1900542	regulation of purine nucleotide metabolic process	20	2.35294	0.00165593	GUCY1A3, GUCY1A2, PTGIR, RAMP2, CXCL9, CALCRL, NOS3, NPR1, INSR, PDE2A, ADCY4, ADRB1, ADCY1, ADCY7, EDNRA, EDNRB, GPR161, GRM8, VIP, RAPGEF3	728	205	16650	2.23131	0.999967	0.0191663	0.0170979	Yes
GO:1904019	epithelial cell apoptotic process	12	1.41176	0.00167452	JAG2, RB1, SEMA5A, COL18A1, RAMP2, BMPR2, ANGPT1, ECSCR, KDR, CD248, TEK, TGFBR2	728	89	16650	3.08371	0.999971	0.0193455	0.0172578	Yes
GO:0072511	divalent inorganic cation transport	33	3.88235	0.00168872	RYR1, RAMP2, CXCL9, SLC24A3, CALCRL, RAMP3, KCNE3, PDGFB, ATP2A3, SLC40A1, ATP1A2, CACNA1C, THY1, CORO1A, CACNA1H, SLC8A1, JPH2, CYSLTR1, GJA4, PLCG2, CLIC2, KCNJ2, TRPC6, HTR1F, NOS3, PDE2A, ATP2B1, TRDN, CXCL12, LCK, HRC, CTNNB1, F2RL3	728	421	16650	1.79273	0.999973	0.0194735	0.0173719	Yes
GO:0022898	regulation of transmembrane transporter activity	19	2.23529	0.00169932	MEF2C, TRPC6, KCNE3, TESC, FHL1, KCNAB1, ATP1A2, MMP9, AGT, TRDN, JPH2, KCNQ1, NEDD4, FXYD1, HRC, PLCG2, CLIC2, SHANK3, SCN4B	728	190	16650	2.28709	0.999975	0.0195594	0.0174486	Yes
GO:0009892	negative regulation of metabolic process	140	16.4706	0.00171765	RB1, CDA, FRY, AQP1, ELK3, CDC20, EDNRA, DEPTOR, EDNRB, SOX17, SOX18, CDC27, WWC3, GRB10, TBC1D10C, ENPP1, TNFRSF4, SOX7, BAHCC1, MEF2A, EOMES, PPP1R16B, LAG3, MEF2C, RBFOX2, SPINK8, HGF, SWAP70, SPINK5, HCFC2, HIC1, SYTL2, FOXP1, KCNQ1, RFX5, DPEP1, TXNIP, CARD16, ASF1A, KMT2D, NOTCH3, NOTCH1, PDGFB, AGAP2, PDGFA, THY1, AEBP1, GATA2, SOCS2, INPP5D, ZNF703, APOD, A2M, ZNF423, GAS2L1, HOXC6, APOBE…	728	2522	16650	1.2696	0.999978	0.019734	0.0176043	Yes
GO:0030042	actin filament depolymerization	9	1.05882	0.00174279	EPS8, SEMA5A, LIMA1, SPTBN5, SWAP70, TMOD3, TMOD2, MICAL2, LMOD3	728	52	16650	3.95842	0.999981	0.0199491	0.0177963	Yes
GO:0060420	regulation of heart growth	9	1.05882	0.00174279	MAPK11, MEF2C, NOTCH1, HEY2, CDK1, DUSP6, TGFBR2, TBX2, FOXP1	728	52	16650	3.95842	0.999981	0.0199491	0.0177963	Yes
GO:0060402	calcium ion transport into cytosol	15	1.76471	0.00175711	RYR1, CXCL9, HTR1F, ATP1A2, CACNA1C, THY1, CORO1A, SLC8A1, TRDN, JPH2, LCK, HRC, PLCG2, CLIC2, F2RL3	728	131	16650	2.6188	0.999982	0.0200761	0.0179096	Yes
GO:0003181	atrioventricular valve morphogenesis	6	0.705882	0.0017769	HEYL, BMPR2, NOTCH1, HEY1, HEY2, TGFBR2	728	21	16650	6.53454	0.999985	0.0202651	0.0180781	Yes
GO:0048639	positive regulation of developmental growth	17	2	0.00184175	SEMA5A, NRP1, SEMA7A, MEF2C, CDKL5, ATP8A2, BMPR2, NOTCH1, CPNE5, INSR, ISLR2, TGFBR2, TBX2, FOXS1, CXCL12, HEY2, CDK1	728	161	16650	2.41494	0.99999	0.0209605	0.0186985	Yes
GO:0007492	endoderm development	11	1.29412	0.0018446	EOMES, NOTCH1, SOX17, COL4A2, COL6A1, CTNNB1, INHBA, LAMC1, SOX7, MMP9, DUSP6	728	77	16650	3.26727	0.99999	0.0209605	0.0186985	Yes
GO:0055082	cellular chemical homeostasis	49	5.76471	0.00186856	RYR1, CXCL9, ATP2A3, SLC40A1, GPR20, PTH1R, SLC8A1, AQP1, CYSLTR1, JPH2, EDNRA, EDNRB, BDKRB2, ENPP1, CD36, CLIC2, PTGDR, PTGIR, MEF2C, TRPC6, SWAP70, AVPR1A, TRDN, ANO1, SLC9A5, LCK, ABCG2, SLC24A3, FPR3, ATP1A2, CACNA1C, LPAR4, THY1, GATA2, CORO1A, CXCR2, PLCG2, S1PR3, KCNJ2, HLA-DRB5, HTR1F, GPR4, ATP2B1, AGT, CXCL12, LPAR6, TBXAS1, HRC, F2RL3	728	713	16650	1.57177	0.999991	0.0211941	0.0189069	Yes
GO:0045859	regulation of protein kinase activity	50	5.88235	0.0018736	RB1, FLT1, KIF14, MAP3K7CL, LRRC4, FGF1, AKAP13, SPRED1, DEPTOR, CCND2, HYAL2, CARD10, MYOCD, MEF2C, HGF, TESC, ITGA1, BGN, IRAK3, ASPN, DUSP6, TGFBR2, CDC25B, RAPGEF2, LCP2, MDFI, RALB, ADCY4, PDGFB, PDGFA, THY1, ADCY1, RASGRP1, ADCY7, SOCS2, SH3BP5, CLSPN, AFAP1L2, ANGPT1, TGFB3, UBE2C, INSR, IGF2, NR2F2, AGT, MAPK11, PKIA, TAOK2, CDK1, CSPG4	728	730	16650	1.5665	0.999992	0.0212126	0.0189234	Yes
GO:0061387	regulation of extent of cell growth	13	1.52941	0.0019129	SEMA6B, SEMA5A, NRP1, SEMA7A, CDKL5, BMPR2, SEMA6A, PLXND1, ISLR2, SEMA3F, ARHGAP4, CXCL12, PLXNA2	728	104	16650	2.85886	0.999993	0.0216182	0.0192852	Yes
GO:0031032	actomyosin structure organization	16	1.88235	0.00194601	MEF2A, ARHGEF15, TGFB3, TMOD3, FHOD1, TMOD2, LDB3, ARHGAP6, LMOD3, FOXP1, FRMD3, CNN1, DLC1, MYH9, MYH11, RAPGEF3	728	147	16650	2.48935	0.999995	0.0219526	0.0195835	Yes
GO:0003209	cardiac atrium morphogenesis	7	0.823529	0.0019605	DLL4, BMPR2, NOTCH1, GJA5, HEY2, CCM2L, ENG	728	31	16650	5.16439	0.999995	0.0220362	0.0196581	Yes
GO:1903670	regulation of sprouting angiogenesis	7	0.823529	0.0019605	PPP1R16B, DLL4, NGFR, FOXC2, NOTCH1, MMRN2, FGF1	728	31	16650	5.16439	0.999995	0.0220362	0.0196581	Yes
GO:0010721	negative regulation of cell development	26	3.05882	0.00199771	SEMA5A, NOTCH3, NRP1, SEMA7A, NOTCH1, SEMA3F, THY1, ARHGAP4, PTPRG, SRGAP2C, ADGRG1, EDNRB, DACT3, S1PR3, SEMA6B, NGFR, LINGO1, SEMA6A, JAG1, TRPC6, GFAP, COL3A1, CTNNB1, RAPGEF2, ARHGEF1, ARHGEF2	728	306	16650	1.94328	0.999996	0.022414	0.0199951	Yes
GO:0060401	cytosolic calcium ion transport	15	1.76471	0.00202849	RYR1, CXCL9, HTR1F, ATP1A2, CACNA1C, THY1, CORO1A, SLC8A1, TRDN, JPH2, LCK, HRC, PLCG2, CLIC2, F2RL3	728	133	16650	2.57942	0.999997	0.0227184	0.0202667	Yes
GO:0034765	regulation of ion transmembrane transport	31	3.64706	0.00208281	CXCL9, KCNE3, KCNE4, FHL1, ATP1A2, CACNA1C, THY1, CORO1A, CACNA1H, SLC8A1, JPH2, KCNMB1, GJA5, PLCG2, CLIC2, KCNJ2, MEF2C, TRPC6, TESC, KCNAB1, MMP9, AGT, TRDN, ANO1, KCNQ1, NEDD4, FXYD1, HRC, SHANK3, SCN4B, F2RL3	728	392	16650	1.80867	0.999998	0.0231708	0.0206703	Yes
GO:0048483	autonomic nervous system development	8	0.941176	0.00208729	TBX1, NRP1, EDNRA, EDNRB, KIF26A, CTNNB1, SIX1, SEMA3F	728	42	16650	4.35636	0.999998	0.0231708	0.0206703	Yes
GO:2000351	regulation of endothelial cell apoptotic process	8	0.941176	0.00208729	SEMA5A, COL18A1, RAMP2, ANGPT1, ECSCR, KDR, CD248, TEK	728	42	16650	4.35636	0.999998	0.0231708	0.0206703	Yes
GO:0055080	cation homeostasis	45	5.29412	0.0020901	RYR1, CXCL9, SLC24A3, NPR1, ATP2A3, SLC40A1, GPR20, ATP1A2, FPR3, CACNA1C, LPAR4, THY1, PTH1R, GATA2, CORO1A, SLC8A1, JPH2, CYSLTR1, EDNRA, EDNRB, HYAL2, CXCR2, PLCG2, BDKRB2, S1PR3, CD36, CLIC2, KCNJ2, PTGDR, PTGIR, TRPC6, HTR1F, SWAP70, GPR4, AVPR1A, ATP2B1, AGT, TRDN, SLC9A5, CXCL12, LCK, LPAR6, HRC, ABCG2, F2RL3	728	643	16650	1.60061	0.999998	0.0231708	0.0206703	Yes
GO:0046649	lymphocyte activation	45	5.29412	0.0020901	TRAC, LEF1, WAS, NRARP, NLRC3, THY1, RASAL3, LRRC32, RASGRP1, CORO1A, GLI2, DLL4, LFNG, EFNB1, PREX1, PNP, INPP5D, TBC1D10C, PLCG2, TNFRSF4, HLA-DQA1, EOMES, JAG2, MEF2C, HLA-DRB5, LAG3, YES1, SWAP70, SPINK5, IGF2, NFATC2, INHBA, TGFBR2, FOXP1, ZEB1, LCK, CD209, MFNG, IL2RA, NEDD4, MYH9, CTNNB1, HLA-DRA, ITM2A, TNFRSF21	728	643	16650	1.60061	0.999998	0.0231708	0.0206703	Yes
GO:1903708	positive regulation of hemopoiesis	17	2	0.00209121	RB1, FOXC1, JAG1, ZBTB46, TESC, LEF1, INHBA, GATA2, ETS1, RASGRP1, TGFBR2, GLI2, MAPK11, PNP, TAL1, IL2RA, INPP5D	728	163	16650	2.38531	0.999998	0.0231708	0.0206703	Yes
GO:0072080	nephron tubule development	12	1.41176	0.0021909	IRX1, IRX2, HEYL, MEF2C, NOTCH1, JAG1, CTNNB1, SIX1, FGF1, NPNT, AGT, PGF	728	92	16650	2.98316	0.999999	0.0241892	0.0215788	Yes
GO:0002027	regulation of heart rate	12	1.41176	0.0021909	KCNE3, KCNQ1, GJA5, HEY2, HRC, ADRB1, CACNA1C, AVPR1A, SCN4B, SLC8A1, AGT, KCNJ2	728	92	16650	2.98316	0.999999	0.0241892	0.0215788	Yes
GO:0001706	endoderm formation	9	1.05882	0.00223223	EOMES, SOX17, COL4A2, COL6A1, CTNNB1, INHBA, SOX7, MMP9, DUSP6	728	54	16650	3.81181	0.999999	0.0246019	0.021947	Yes
GO:0048675	axon extension	13	1.52941	0.00225058	SEMA6B, SEMA5A, NRP1, SEMA7A, CDKL5, BMPR2, SEMA6A, PLXND1, ISLR2, SEMA3F, ARHGAP4, CXCL12, PLXNA2	728	106	16650	2.80492	0.999999	0.0247604	0.0220883	Yes
GO:0002573	myeloid leukocyte differentiation	19	2.23529	0.00226587	RB1, MEF2C, PDE1B, ZBTB46, TESC, LEF1, PDE2A, INHBA, GATA2, MMP9, TGFBR2, FOXP1, IFI16, SH3PXD2A, TAL1, CASP10, INPP5D, MYH9, CTNNB1	728	195	16650	2.22844	0.999999	0.0248846	0.0221992	Yes
GO:0070371	ERK1 and ERK2 cascade	22	2.58824	0.00227318	NRP1, SEMA7A, ANGPT1, FLT4, PDGFB, PDGFA, FGF1, NPNT, RASGRP1, CX3CL1, AGT, DUSP6, CYSLTR2, TBC1D10C, KDR, FFAR4, ACKR3, RAPGEF2, PRKD2, TEK, CD36, PDE8A	728	243	16650	2.07061	0.999999	0.024921	0.0222316	Yes
GO:0030099	myeloid cell differentiation	28	3.29412	0.00230047	RB1, ZBTB46, PDE1B, LEF1, GATA2, ETS1, IFI16, SH3PXD2A, CASP10, INPP5D, GAS2L1, MEF2C, JAG1, RBFOX2, TMOD3, TESC, PDE2A, INHBA, MMP9, FLI1, TGFBR2, FOXP1, MAPK11, SNRK, TAL1, BCL6B, MYH9, CTNNB1	728	343	16650	1.86701	0.999999	0.0251758	0.0224589	Yes
GO:0048705	skeletal system morphogenesis	20	2.35294	0.00230469	TBX1, FOXC2, MEF2C, BMPR2, TCF15, TGFB3, DLX5, SIX1, TGFBR2, COL1A1, TBX15, NDST1, ACAN, ZEB1, HYAL2, MGP, CTNNB1, TEK, MEF2D, MDFI	728	211	16650	2.16786	0.999999	0.0251778	0.0224607	Yes
GO:0001937	negative regulation of endothelial cell proliferation	7	0.823529	0.00232519	DLL4, ACVRL1, NGFR, CAV2, NR2F2, VASH1, ENG	728	32	16650	5.003	0.999999	0.0253571	0.0226207	Yes
GO:0019725	cellular homeostasis	55	6.47059	0.00238249	RYR1, CXCL9, NCF4, ATP2A3, SLC40A1, GPR20, PTH1R, SLC8A1, AQP1, CYSLTR1, JPH2, EDNRA, EDNRB, BDKRB2, ENPP1, CD36, CLIC2, TNS2, PTGDR, PTGIR, MEF2C, TRPC6, SWAP70, AVPR1A, TRDN, ANO1, SLC9A5, TMX1, LCK, SHANK3, ABCG2, SLC24A3, FPR3, ATP1A2, CACNA1C, LPAR4, THY1, GATA2, CORO1A, CXCR2, PLCG2, S1PR3, KCNJ2, HLA-DRB5, HTR1F, UBE2C, NOS3, GPR4, ATP2B1, AGT, CXCL12, LPAR6, TBXAS1, HRC, F2RL3	728	833	16650	1.51008	1	0.0259366	0.0231376	Yes
GO:0034764	positive regulation of transmembrane transport	14	1.64706	0.00241084	CXCL9, TRPC6, KCNE3, TESC, THY1, TRDN, JPH2, KCNMB1, KCNQ1, FXYD1, PLCG2, SHANK3, KCNJ2, F2RL3	728	121	16650	2.64622	1	0.0261659	0.0233421	Yes
GO:0007409	axonogenesis	32	3.76471	0.00241195	SEMA5A, SPON2, NRP1, SPTBN5, SEMA7A, BMPR2, ATP8A2, ECM2, NOTCH1, PLXND1, DLX5, PLPPR4, SEMA3F, THY1, ADCY1, LRRC55, ARHGAP4, GLI2, EFNB1, PLXNA2, SEMA6B, VASP, NGFR, LINGO1, CDKL5, SEMA6A, ISLR2, UNC5C, FOXP1, CXCL12, KIF26A, ARHGEF1	728	413	16650	1.77208	1	0.0261659	0.0233421	Yes
GO:0032846	positive regulation of homeostatic process	20	2.35294	0.00243127	HLA-DRB5, CXCL9, NPR1, AVPR1A, INHBA, THY1, GATA2, ETS1, AGT, TRDN, APLN, MAPK11, ANO1, JPH2, EDNRB, TAL1, INPP5D, CTNNB1, CLIC2, F2RL3	728	212	16650	2.15763	1	0.0262982	0.0234602	Yes
GO:0014902	myotube differentiation	13	1.52941	0.00243682	TBX1, RYR1, MEF2C, MYOCD, CXCL9, NOTCH1, CAV2, NFATC2, AVPR1A, CACNA1H, DNER, MYH9, PLEKHO1	728	107	16650	2.7787	1	0.0262982	0.0234602	Yes
GO:0002576	platelet degranulation	13	1.52941	0.00243682	VWF, TGFB3, HGF, PDGFB, IGF2, PDGFA, F5, SELP, CLEC3B, MMRN1, PECAM1, CD36, A2M	728	107	16650	2.7787	1	0.0262982	0.0234602	Yes
GO:0048644	muscle organ morphogenesis	11	1.29412	0.00246325	TBX1, DLL4, MYLK2, FOXC2, COL3A1, FOXC1, NOTCH1, TCF15, HEY2, CCM2L, ENG	728	80	16650	3.14475	1	0.0265374	0.0236736	Yes
GO:0051057	positive regulation of small GTPase mediated signal transduction	9	1.05882	0.0025143	AKAP13, COL3A1, ADGRG1, LPAR6, GPR20, GPR4, LPAR4, RASGRP1, F2RL3	728	55	16650	3.74251	1	0.0270196	0.0241037	Yes
GO:0010934	macrophage cytokine production	5	0.588235	0.00254059	SPON2, SEMA7A, TGFB3, IRAK3, CD36	728	14	16650	8.16817	1	0.0270196	0.0241037	Yes
GO:0003188	heart valve formation	5	0.588235	0.00254059	NOTCH1, HEY1, GJA5, HEY2, ERG	728	14	16650	8.16817	1	0.0270196	0.0241037	Yes
GO:0048842	positive regulation of axon extension involved in axon guidance	4	0.470588	0.00254272	SEMA5A, NRP1, CXCL12, BMPR2	728	7	16650	13.0691	1	0.0270196	0.0241037	Yes
GO:1905063	regulation of vascular smooth muscle cell differentiation	4	0.470588	0.00254272	MYOCD, HEY2, PDGFB, ENG	728	7	16650	13.0691	1	0.0270196	0.0241037	Yes
GO:1902669	positive regulation of axon guidance	4	0.470588	0.00254272	SEMA5A, NRP1, CXCL12, BMPR2	728	7	16650	13.0691	1	0.0270196	0.0241037	Yes
GO:0090500	endocardial cushion to mesenchymal transition	4	0.470588	0.00254272	ACVRL1, HEY2, ERG, ENG	728	7	16650	13.0691	1	0.0270196	0.0241037	Yes
GO:0046069	cGMP catabolic process	4	0.470588	0.00254272	PDE1B, PDE1A, PDE2A, PDE9A	728	7	16650	13.0691	1	0.0270196	0.0241037	Yes
GO:0043270	positive regulation of ion transport	20	2.35294	0.00256362	CXCL9, TRPC6, KCNE3, TESC, FHL1, PDGFB, AVPR1A, THY1, SLC6A1, TRDN, JPH2, CXCL12, KCNMB1, KCNQ1, FXYD1, PLCG2, SHANK3, SCN4B, KCNJ2, F2RL3	728	213	16650	2.1475	1	0.0271954	0.0242605	Yes
GO:0046823	negative regulation of nucleocytoplasmic transport	10	1.17647	0.00269457	ANGPT1, PKIA, PDE2A, TBC1D10C, DACT3, SNAI2, APOD, CD36, CABP1, MDFI	728	68	16650	3.36336	1	0.0285359	0.0254563	Yes
GO:1903037	regulation of leukocyte cell-cell adhesion	26	3.05882	0.00270648	TRAC, NRARP, THY1, RASAL3, LRRC32, ETS1, RASGRP1, CORO1A, GLI2, EFNB1, PNP, HLA-DQA1, HLA-DRB5, LAG3, YES1, SPINK5, IGF2, TGFBR2, ZEB1, CXCL12, LCK, CD209, IL2RA, CTNNB1, HLA-DRA, TNFRSF21	728	313	16650	1.89982	1	0.0286133	0.0255254	Yes
GO:0003272	endocardial cushion formation	6	0.705882	0.00273336	HEYL, NOTCH1, HEY1, SNAI2, ENG, TGFBR2	728	23	16650	5.96632	1	0.0288485	0.0257353	Yes
GO:2000179	positive regulation of neural precursor cell proliferation	8	0.941176	0.00274963	CX3CR1, DLL4, ADGRG1, NOTCH1, CTNNB1, GLI1, NES, GLI2	728	44	16650	4.15834	1	0.0289584	0.0258333	Yes
GO:0032870	cellular response to hormone stimulus	43	5.05882	0.00275307	RB1, KANK2, KMT2D, FOXC2, RAMP2, NOTCH1, LEF1, ADCY4, ATP1A2, ADCY1, ADCY7, CACNA1H, AQP1, SOCS2, HEY1, GRB10, FFAR4, PMEPA1, ENPP1, GAS2L1, ZNF366, PTGDR, PAQR8, NGFR, PTGIR, MEF2C, RBFOX2, CAV2, INSR, LMO2, IGF2, AVPR1A, INHBA, ATP2B1, NR2F2, SSTR2, PGF, AGT, FOXP1, HEYL, NR5A2, NEDD4, CTNNB1	728	616	16650	1.59651	1	0.0289584	0.0258333	Yes
GO:0032268	regulation of cellular protein metabolic process	130	15.2941	0.00281009	RB1, MAP3K7CL, FRY, FGF1, AQP1, CDC20, CYSLTR2, DEPTOR, EDNRB, CCND2, RASSF5, CDC27, TNFSF10, TBC1D10C, KDR, ENPP1, PDE8A, TNFRSF4, SOX7, PPP1R16B, CARD10, MEF2C, SPINK8, IGFBP4, HGF, SWAP70, SPINK5, PCOLCE, NPNT, CDC25B, RNF125, DPEP1, PRKD2, CARD16, SEMA7A, PDGFB, ECSCR, PDGFA, THY1, GATA2, RASGRP1, SOCS2, NUAK1, CLSPN, A2M, NGFR, SMAD1, AFAP1L2, YES1, UBE2C, CAV2, TGFB3, INSR, IGF2, MSN, INHBA…	728	2346	16650	1.26735	1	0.0295083	0.0263238	Yes
GO:0032413	negative regulation of ion transmembrane transporter activity	9	1.05882	0.00282351	KCNE3, KCNQ1, NEDD4, KCNAB1, ATP1A2, CLIC2, MMP9, AGT, TRDN	728	56	16650	3.67568	1	0.0295993	0.026405	Yes
GO:0050770	regulation of axonogenesis	17	2	0.00284063	SEMA6B, SEMA5A, NGFR, NRP1, LINGO1, SEMA7A, CDKL5, BMPR2, SEMA6A, PLXND1, ISLR2, SEMA3F, THY1, ARHGAP4, CXCL12, PLXNA2, ARHGEF1	728	168	16650	2.31432	1	0.0297288	0.0265205	Yes
GO:0048659	smooth muscle cell proliferation	13	1.52941	0.00284699	NOTCH3, PTGIR, CALCRL, TGFB3, NPR1, PDGFB, KALRN, MMP9, AGT, TGFBR2, FOXP1, CNN1, APOD	728	109	16650	2.72772	1	0.0297454	0.0265353	Yes
GO:0035265	organ growth	15	1.76471	0.00286177	SMAD1, FOXC2, MEF2C, FOXC1, NOTCH1, CCM2L, AGT, DUSP6, TGFBR2, FOXP1, TBX2, MAPK11, HEY2, WWC3, CDK1	728	138	16650	2.48597	1	0.0298496	0.0266283	Yes
GO:0031345	negative regulation of cell projection organization	16	1.88235	0.00287479	SEMA6B, SEMA5A, NGFR, NRP1, LINGO1, SEMA7A, SEMA6A, TRPC6, SEMA3F, THY1, PTPRG, ARHGAP4, GFAP, SRGAP2C, RAPGEF2, ARHGEF1	728	153	16650	2.39173	1	0.0299353	0.0267048	Yes
GO:0045936	negative regulation of phosphate metabolic process	39	4.58824	0.00293579	RB1, CDA, PDGFB, LRRC4, PDGFA, PRR5L, THY1, SOCS2, SPRED1, EDNRA, DEPTOR, EDNRB, MECOM, HYAL2, GRM8, TBC1D10C, GRB10, BDKRB2, SH3BP5, PMEPA1, ENPP1, PPP1R16B, FARP1, MYOCD, ANGPT1, UBE2C, HGF, TESC, SWAP70, PDE2A, BGN, IRAK3, INHBA, NR2F2, ASPN, DUSP6, SYTL2, PKIA, ENG	728	544	16650	1.63964	1	0.0304686	0.0271805	Yes
GO:0010563	negative regulation of phosphorus metabolic process	39	4.58824	0.00293579	RB1, CDA, PDGFB, LRRC4, PDGFA, PRR5L, THY1, SOCS2, SPRED1, EDNRA, DEPTOR, EDNRB, MECOM, HYAL2, GRM8, TBC1D10C, GRB10, BDKRB2, SH3BP5, PMEPA1, ENPP1, PPP1R16B, FARP1, MYOCD, ANGPT1, UBE2C, HGF, TESC, SWAP70, PDE2A, BGN, IRAK3, INHBA, NR2F2, ASPN, DUSP6, SYTL2, PKIA, ENG	728	544	16650	1.63964	1	0.0304686	0.0271805	Yes
GO:0001707	mesoderm formation	10	1.17647	0.00298154	EOMES, SMAD1, FOXC2, FOXC1, BMPR2, SOX17, TAL1, LEF1, CHRD, INHBA	728	69	16650	3.31462	1	0.0308558	0.0275259	Yes
GO:0009952	anterior/posterior pattern specification	19	2.23529	0.002983	TBX1, FOXC2, EMX2, FOXC1, BMPR2, NOTCH1, TCF15, LEF1, NRARP, NR2F2, TBX18, GLI2, LFNG, SOX17, HEY2, PLXNA2, HOXC4, CTNNB1, HOXC6	728	200	16650	2.17273	1	0.0308558	0.0275259	Yes
GO:0048589	developmental growth	41	4.82353	0.00312647	SEMA5A, KMT2D, NRP1, FOXC2, SEMA7A, FOXC1, BMPR2, NRN1, ATP8A2, NOTCH1, PLXND1, CPNE5, CCM2L, SIX1, ADRB1, SEMA3F, FGF1, ARHGAP4, GLI2, FOXS1, HEY2, WWC3, PLXNA2, APOD, TNS2, SEMA6B, SMAD1, MEF2C, CDKL5, SEMA6A, INSR, ISLR2, FOXL2, AGT, DUSP6, TGFBR2, FOXP1, TBX2, MAPK11, CXCL12, CDK1	728	583	16650	1.60842	1	0.0322861	0.0288019	Yes
GO:0035987	endodermal cell differentiation	8	0.941176	0.00313588	EOMES, SOX17, COL4A2, COL6A1, CTNNB1, INHBA, MMP9, DUSP6	728	45	16650	4.06593	1	0.0323297	0.0288407	Yes
GO:0002521	leukocyte differentiation	35	4.11765	0.00314895	RB1, ZBTB46, PDE1B, LEF1, NRARP, GATA2, RASGRP1, GLI2, DLL4, LFNG, PREX1, PNP, IFI16, SH3PXD2A, CASP10, INPP5D, PLCG2, EOMES, JAG2, MEF2C, TESC, PDE2A, SPINK5, INHBA, MMP9, TGFBR2, FOXP1, ZEB1, LCK, TAL1, MFNG, IL2RA, MYH9, CTNNB1, ITM2A	728	474	16650	1.68878	1	0.0324108	0.0289131	Yes
GO:0072523	purine-containing compound catabolic process	9	1.05882	0.00316158	PNP, PDE1B, PDE1A, PDE2A, PDE3A, PDE7B, PDE8A, PDE9A, RAPGEF3	728	57	16650	3.61119	1	0.0324335	0.0289334	Yes
GO:1901880	negative regulation of protein depolymerization	9	1.05882	0.00316158	EPS8, LIMA1, SPTBN5, SWAP70, TMOD3, TMOD2, ARHGEF2, GAS2L1, LMOD3	728	57	16650	3.61119	1	0.0324335	0.0289334	Yes
GO:0043549	regulation of kinase activity	52	6.11765	0.00320107	RB1, FLT1, KIF14, MAP3K7CL, LRRC4, LDB2, FGF1, AKAP13, SPRED1, DEPTOR, CCND2, HYAL2, CARD10, MYOCD, MEF2C, HGF, TESC, ITGA1, BGN, IRAK3, ASPN, DUSP6, TGFBR2, CDC25B, RAPGEF2, LCP2, MDFI, RALB, ADCY4, PDGFB, PDGFA, THY1, ADCY1, RASGRP1, ADCY7, SOCS2, SH3BP5, CLSPN, AFAP1L2, ANGPT1, TGFB3, UBE2C, INSR, IGF2, NR2F2, AGT, MAPK11, PKIA, TAOK2, CDK1, CSPG4, TEK	728	788	16650	1.50925	1	0.0327689	0.0292326	Yes
GO:0061384	heart trabecula morphogenesis	7	0.823529	0.0032048	DLL4, NOTCH1, HEY1, HEY2, CCM2L, TEK, ENG	728	34	16650	4.70871	1	0.0327689	0.0292326	Yes
GO:0045648	positive regulation of erythrocyte differentiation	6	0.705882	0.00333031	MAPK11, TAL1, INPP5D, INHBA, GATA2, ETS1	728	24	16650	5.71772	1	0.0339675	0.0303019	Yes
GO:0061337	cardiac conduction	12	1.41176	0.00333293	GJC1, MEF2A, KCNE3, KCNQ1, GJA5, HRC, ATP1A2, CACNA1C, SCN4B, SLC8A1, KCNJ2, TRDN	728	97	16650	2.82939	1	0.0339675	0.0303019	Yes
GO:0045603	positive regulation of endothelial cell differentiation	5	0.588235	0.00334587	ACVRL1, CLDN5, CDH5, NOTCH1, CTNNB1	728	15	16650	7.62363	1	0.0340437	0.0303698	Yes
GO:0002683	negative regulation of immune system process	30	3.52941	0.0034448	NOTCH1, ZBTB46, HTRA1, NRARP, THY1, GATA2, LRRC32, SEC14L1, IFI16, INPP5D, CXCR2, TBC1D10C, APOD, A2M, GAS2L1, HLA-DRB5, LAG3, ANGPT1, TGFB3, SPINK5, IRAK3, INHBA, COL3A1, ELF1, CXCL12, IL2RA, ADGRF5, CTNNB1, TNFRSF21, CD200	728	388	16650	1.76837	1	0.0349931	0.0312168	Yes
GO:1990138	neuron projection extension	15	1.76471	0.00348416	SEMA6B, SEMA5A, NRP1, SEMA7A, NRN1, CDKL5, BMPR2, SEMA6A, CPNE5, PLXND1, ISLR2, SEMA3F, ARHGAP4, CXCL12, PLXNA2	728	141	16650	2.43307	1	0.0353068	0.0314966	Yes
GO:0034762	regulation of transmembrane transport	31	3.64706	0.00348702	CXCL9, KCNE3, KCNE4, FHL1, ATP1A2, CACNA1C, THY1, CORO1A, CACNA1H, SLC8A1, JPH2, KCNMB1, GJA5, PLCG2, CLIC2, KCNJ2, MEF2C, TRPC6, TESC, KCNAB1, MMP9, AGT, TRDN, ANO1, KCNQ1, NEDD4, FXYD1, HRC, SHANK3, SCN4B, F2RL3	728	406	16650	1.7463	1	0.0353068	0.0314966	Yes
GO:0051129	negative regulation of cellular component organization	43	5.05882	0.00351206	SEMA5A, ACVRL1, NRP1, SPTBN5, SEMA7A, KIF14, SEMA3F, THY1, ARHGAP6, CORO1A, LMOD3, ARHGAP4, PTPRG, EPS8, SRGAP2C, LIMA1, HEY2, DACT3, PMEPA1, APOD, JARID2, GAS2L1, SEMA6B, NGFR, LINGO1, SEMA6A, TRPC6, ARHGEF15, TMOD3, HGF, SWAP70, TMOD2, IRAK3, GFAP, DLC1, CTNNB1, RAPGEF2, ARHGEF1, ARHGEF2, XAF1, SHANK3, RAPGEF3, ASF1A	728	624	16650	1.57604	1	0.0355026	0.0316712	Yes
GO:0032535	regulation of cellular component size	28	3.29412	0.00353472	SEMA5A, NRP1, SPTBN5, SEMA7A, BMPR2, PLXND1, WAS, SEMA3F, CORO1A, LMOD3, ARHGAP4, AQP1, EPS8, LIMA1, PREX1, DEPTOR, PLXNA2, SEMA6B, VASP, CDKL5, SEMA6A, TMOD3, SWAP70, TMOD2, ISLR2, MSN, CXCL12, SHANK3	728	354	16650	1.809	1	0.0356738	0.031824	Yes
GO:0048701	embryonic cranial skeleton morphogenesis	8	0.941176	0.00356222	TBX1, TBX15, NDST1, FOXC2, MEF2C, TGFB3, SIX1, TGFBR2	728	46	16650	3.97754	1	0.0358121	0.0319473	Yes
GO:0055021	regulation of cardiac muscle tissue growth	8	0.941176	0.00356222	MAPK11, MEF2C, NOTCH1, HEY2, CDK1, TGFBR2, TBX2, FOXP1	728	46	16650	3.97754	1	0.0358121	0.0319473	Yes
GO:0030817	regulation of cAMP biosynthetic process	13	1.52941	0.00356568	PTGIR, RAMP2, CALCRL, PDE2A, ADCY4, ADRB1, ADCY1, ADCY7, EDNRA, EDNRB, GPR161, GRM8, VIP	728	112	16650	2.65466	1	0.0358121	0.0319473	Yes
GO:0048863	stem cell differentiation	12	1.41176	0.00361026	EOMES, MYOCD, FOXC1, NOTCH1, JAG1, SOX17, TAL1, SOX18, POU6F2, A2M, JARID2, TBX2	728	98	16650	2.80052	1	0.0362014	0.0322947	Yes
GO:0048332	mesoderm morphogenesis	10	1.17647	0.00362752	EOMES, SMAD1, FOXC2, FOXC1, BMPR2, SOX17, TAL1, LEF1, CHRD, INHBA	728	71	16650	3.22125	1	0.036316	0.0323969	Yes
GO:0030030	cell projection organization	78	9.17647	0.00366236	RB1, SEMA5A, SPON2, CNTNAP2, NRP1, BMPR2, ATP8A2, ECM2, PLXND1, CPNE5, FRY, KIF17, ARHGAP4, PTPRG, GLI2, CDC20, PREX2, SRGAP2C, PREX1, TBC1D10C, EFHD1, LZTS1, SEMA6B, PPP1R16B, MEF2A, MEF2C, CDKL5, TRPC6, SEMA6A, RBFOX2, HGF, ITGA1, ISLR2, EMP1, UNC5C, FOXP1, WRAP73, RAP2A, RILPL2, FSCN1, MYH9, RAPGEF2, ARHGEF1, PLEKHO1, SHANK3, SPTBN5, SEMA7A, NRN1, NOTCH1, DLX5, PLPPR4, PDGFA, SEMA3F, THY1, ADC…	728	1301	16650	1.3712	1	0.0365359	0.0325931	Yes
GO:0043583	ear development	19	2.23529	0.00368465	JAG2, TBX1, ATP8A2, NOTCH1, JAG1, TCF15, TGFB3, ATP8B1, DLX5, PLPPR4, DLX6, SIX1, ECE1, GATA2, GLI2, ZEB1, KCNQ1, HEY2, ZIC1	728	204	16650	2.13013	1	0.0365359	0.0325931	Yes
GO:0051924	regulation of calcium ion transport	19	2.23529	0.00368465	CXCL9, TRPC6, KCNE3, NOS3, PDGFB, ATP1A2, CACNA1C, THY1, CORO1A, SLC8A1, AGT, TRDN, JPH2, CXCL12, HRC, PLCG2, CTNNB1, CLIC2, F2RL3	728	204	16650	2.13013	1	0.0365359	0.0325931	Yes
GO:0032409	regulation of transporter activity	19	2.23529	0.00368465	MEF2C, TRPC6, KCNE3, TESC, FHL1, KCNAB1, ATP1A2, MMP9, AGT, TRDN, JPH2, KCNQ1, NEDD4, FXYD1, HRC, PLCG2, CLIC2, SHANK3, SCN4B	728	204	16650	2.13013	1	0.0365359	0.0325931	Yes
GO:0051017	actin filament bundle assembly	14	1.64706	0.00368469	ARHGEF15, TGFB3, SWAP70, SYNPO2, FHOD1, ARHGAP6, EPS8, LIMA1, MYO1B, DLC1, FSCN1, SYNPO, SHANK3, RAPGEF3	728	127	16650	2.5212	1	0.0365359	0.0325931	Yes
GO:0090288	negative regulation of cellular response to growth factor stimulus	14	1.64706	0.00368469	NOTCH1, TGFB3, CAV2, CHRD, HTRA1, ASPN, AGT, TGFBR2, ADGRA2, NEDD4, MMRN2, ADAMTSL2, PMEPA1, ENG	728	127	16650	2.5212	1	0.0365359	0.0325931	Yes
GO:0060323	head morphogenesis	7	0.823529	0.00372761	TBX1, COL1A1, CLDN5, TGFB3, DLX5, CRISPLD2, LEF1	728	35	16650	4.57418	1	0.0368441	0.032868	Yes
GO:0003230	cardiac atrium development	7	0.823529	0.00372761	DLL4, BMPR2, NOTCH1, GJA5, HEY2, CCM2L, ENG	728	35	16650	4.57418	1	0.0368441	0.032868	Yes
GO:0008361	regulation of cell size	17	2	0.00379997	SEMA6B, SEMA5A, NRP1, SEMA7A, CDKL5, BMPR2, SEMA6A, PLXND1, ISLR2, MSN, SEMA3F, AQP1, ARHGAP4, CXCL12, DEPTOR, PLXNA2, SHANK3	728	173	16650	2.24743	1	0.0374998	0.0334529	Yes
GO:0051173	positive regulation of nitrogen compound metabolic process	101	11.8824	0.00383038	RB1, FHOD1, FGF1, ETS1, ELK3, EDNRA, SOX17, SOX18, SOX7, MEF2A, EOMES, GUCY1A3, GUCY1A2, MEF2C, HGF, LMO2, EBF1, EBF2, NPNT, FOXP1, GPR161, PRKD2, MAML3, ASF1A, KMT2D, NOTCH3, CALCRL, NOTCH1, NPR1, DLX5, NOTCH4, PDGFB, AGAP2, PDGFA, ADRB1, GATA2, ZNF423, NGFR, SMAD1, AFAP1L2, ZFHX3, YES1, JAG1, TGFB3, INSR, NFATC2, MICAL2, INHBA, NR2F2, FLI1, COL1A1, CDK8, CDK1, TCF4, ACVRL1, CXCL9, BMPR2, SLC40A…	728	1767	16650	1.30728	1	0.0377402	0.0336674	Yes
GO:0045778	positive regulation of ossification	11	1.29412	0.0038544	SMAD1, MEF2C, BMPR2, JAG1, TGFB3, HGF, TMEM119, CTNNB1, NPNT, SLC8A1, GPM6B	728	85	16650	2.95976	1	0.0379168	0.0338249	Yes
GO:0060560	developmental growth involved in morphogenesis	19	2.23529	0.00387993	SEMA6B, SEMA5A, NRP1, SEMA7A, NRN1, CDKL5, BMPR2, NOTCH1, SEMA6A, CPNE5, PLXND1, ISLR2, SEMA3F, FGF1, TGFBR2, ARHGAP4, TBX2, CXCL12, PLXNA2	728	205	16650	2.11974	1	0.0381077	0.0339953	Yes
GO:1904888	cranial skeletal system development	9	1.05882	0.0039314	TBX1, TBX15, NDST1, FOXC2, MEF2C, TGFB3, CTNNB1, SIX1, TGFBR2	728	59	16650	3.48878	1	0.0384468	0.0342977	Yes
GO:0097084	vascular smooth muscle cell development	4	0.470588	0.00393683	RAMP2, NOTCH1, HEY2, ENG	728	8	16650	11.4354	1	0.0384468	0.0342977	Yes
GO:0060837	blood vessel endothelial cell differentiation	4	0.470588	0.00393683	NRP1, NOTCH1, HEY1, HEY2	728	8	16650	11.4354	1	0.0384468	0.0342977	Yes
GO:0001764	neuron migration	14	1.64706	0.00394216	NRP1, MEF2C, CDKL5, SEMA6A, NR2F2, GATA2, SRGAP2C, COL3A1, ADGRG1, CXCL12, DNER, LHX6, CTNNB1, RAPGEF2	728	128	16650	2.5015	1	0.0384468	0.0342977	Yes
GO:0061564	axon development	33	3.88235	0.00394532	SEMA5A, SPON2, NRP1, SPTBN5, SEMA7A, BMPR2, ATP8A2, ECM2, NOTCH1, PLXND1, DLX5, PLPPR4, SEMA3F, THY1, ADCY1, LRRC55, ARHGAP4, GLI2, EFNB1, PLXNA2, APOD, SEMA6B, VASP, NGFR, LINGO1, CDKL5, SEMA6A, ISLR2, UNC5C, FOXP1, CXCL12, KIF26A, ARHGEF1	728	445	16650	1.69604	1	0.0384468	0.0342977	Yes
GO:0043537	negative regulation of blood vessel endothelial cell migration	6	0.705882	0.00401555	DLL4, ACVRL1, NOTCH1, ANGPT2, MMRN2, VASH1	728	25	16650	5.48901	1	0.0390091	0.0347994	Yes
GO:0035767	endothelial cell chemotaxis	6	0.705882	0.00401555	SEMA5A, NRP1, NOTCH1, KDR, PRKD2, FGF1	728	25	16650	5.48901	1	0.0390091	0.0347994	Yes
GO:0086065	cell communication involved in cardiac conduction	8	0.941176	0.00403126	GJC1, KCNQ1, GJA5, ATP1A2, CACNA1C, SCN4B, SLC8A1, TRDN	728	47	16650	3.89292	1	0.0391007	0.0348811	Yes
GO:1903510	mucopolysaccharide metabolic process	13	1.52941	0.00412122	ITIH5, ANGPT1, HGF, PDGFB, BGN, NDST1, ACAN, EGFLAM, SPOCK2, HYAL2, CHST1, CSPG4, CHST13	728	114	16650	2.60808	1	0.0399111	0.035604	Yes
GO:0042493	response to drug	31	3.64706	0.00416595	COL18A1, ABCB1, ABCB4, ADCY1, SLC8A1, AQP1, PNP, APOD, PPP1R14A, RANBP1, CPT1A, EMX2, MEF2C, ATP8B1, HTR1F, PDE2A, NFATC2, INHBA, PGF, DUSP6, TGFBR2, COL1A1, RAP2A, LCK, KCNQ1, PDE3A, CDK1, TXNIP, DPEP1, CTNNB1, ABCG2	728	411	16650	1.72505	1	0.0402816	0.0359346	Yes
GO:0017015	regulation of transforming growth factor beta receptor signaling pathway	12	1.41176	0.0042202	MYOCD, ZEB1, TGFB3, CAV2, ADAMTSL2, ZNF703, HTRA1, PMEPA1, NPNT, ASPN, ENG, TGFBR2	728	100	16650	2.74451	1	0.040617	0.0362337	Yes
GO:1903844	regulation of cellular response to transforming growth factor beta stimulus	12	1.41176	0.0042202	MYOCD, ZEB1, TGFB3, CAV2, ADAMTSL2, ZNF703, HTRA1, PMEPA1, NPNT, ASPN, ENG, TGFBR2	728	100	16650	2.74451	1	0.040617	0.0362337	Yes
GO:1904064	positive regulation of cation transmembrane transport	12	1.41176	0.0042202	JPH2, CXCL9, KCNE3, KCNMB1, TESC, KCNQ1, FXYD1, PLCG2, THY1, KCNJ2, TRDN, F2RL3	728	100	16650	2.74451	1	0.040617	0.0362337	Yes
GO:0007411	axon guidance	20	2.35294	0.00425258	SEMA6B, SEMA5A, VASP, NGFR, SPON2, NRP1, SEMA7A, SPTBN5, BMPR2, SEMA6A, PLXND1, DLX5, UNC5C, SEMA3F, FOXP1, GLI2, EFNB1, CXCL12, KIF26A, PLXNA2	728	223	16650	2.0512	1	0.0408654	0.0364554	Yes
GO:0003222	ventricular trabecula myocardium morphogenesis	5	0.588235	0.00430873	DLL4, NOTCH1, HEY2, CCM2L, ENG	728	16	16650	7.14715	1	0.0412101	0.0367629	Yes
GO:0061298	retina vasculature development in camera-type eye	5	0.588235	0.00430873	ACVRL1, NRP1, BMPR2, ARHGEF15, COL4A1	728	16	16650	7.14715	1	0.0412101	0.0367629	Yes
GO:0045893	positive regulation of transcription, DNA-templated	80	9.41176	0.00431492	RB1, ACVRL1, BMPR2, FHOD1, SLC40A1, ADIRF, SIX1, LDB2, GLI1, FGF1, ETS1, GLI2, ELK3, HEY1, SOX17, MECOM, ZIC2, SOX18, HYAL2, HEY2, ZIC1, SOX7, EOMES, MKL2, MEF2A, MYOCD, MEF2C, HGF, TESC, LMO2, EBF1, EBF2, FOXL2, NPNT, FOXP1, ELF1, ZEB1, NR5A2, TAL1, PRKD2, ARHGEF2, MAML3, ASF1A, ENG, KMT2D, NOTCH3, FOXC2, FOXC1, NOTCH1, DLX5, NOTCH4, LEF1, PDGFB, AGAP2, GATA2, IFI16, STAT4, ZNF423, MEF2D, TBX1, …	728	1349	16650	1.35632	1	0.0412101	0.0367629	Yes
GO:1903508	positive regulation of nucleic acid-templated transcription	80	9.41176	0.00431492	RB1, ACVRL1, BMPR2, FHOD1, SLC40A1, ADIRF, SIX1, LDB2, GLI1, FGF1, ETS1, GLI2, ELK3, HEY1, SOX17, MECOM, ZIC2, SOX18, HYAL2, HEY2, ZIC1, SOX7, EOMES, MKL2, MEF2A, MYOCD, MEF2C, HGF, TESC, LMO2, EBF1, EBF2, FOXL2, NPNT, FOXP1, ELF1, ZEB1, NR5A2, TAL1, PRKD2, ARHGEF2, MAML3, ASF1A, ENG, KMT2D, NOTCH3, FOXC2, FOXC1, NOTCH1, DLX5, NOTCH4, LEF1, PDGFB, AGAP2, GATA2, IFI16, STAT4, ZNF423, MEF2D, TBX1, …	728	1349	16650	1.35632	1	0.0412101	0.0367629	Yes
GO:0060415	muscle tissue morphogenesis	10	1.17647	0.00437842	TBX1, DLL4, MYLK2, FOXC2, COL3A1, FOXC1, NOTCH1, HEY2, CCM2L, ENG	728	73	16650	3.133	1	0.0417526	0.0372467	Yes
GO:0006171	cAMP biosynthetic process	13	1.52941	0.00442393	PTGIR, RAMP2, CALCRL, PDE2A, ADCY4, ADRB1, ADCY1, ADCY7, EDNRA, EDNRB, GPR161, GRM8, VIP	728	115	16650	2.5854	1	0.042122	0.0375763	Yes
GO:0097485	neuron projection guidance	20	2.35294	0.0044624	SEMA6B, SEMA5A, VASP, NGFR, SPON2, NRP1, SEMA7A, SPTBN5, BMPR2, SEMA6A, PLXND1, DLX5, UNC5C, SEMA3F, FOXP1, GLI2, EFNB1, CXCL12, KIF26A, PLXNA2	728	224	16650	2.04204	1	0.0424235	0.0378453	Yes
GO:0032845	negative regulation of homeostatic process	17	2	0.00449341	RYR1, CXCL9, HTR1F, ATP1A2, CACNA1C, THY1, SLC8A1, TRDN, JPH2, LCK, INPP5D, CXCR2, HRC, PLCG2, CLIC2, GAS2L1, F2RL3	728	176	16650	2.20912	1	0.0426531	0.0380501	Yes
GO:0030834	regulation of actin filament depolymerization	8	0.941176	0.00454562	EPS8, SEMA5A, LIMA1, SPTBN5, SWAP70, TMOD3, TMOD2, LMOD3	728	48	16650	3.81181	1	0.0430831	0.0384337	Yes
GO:0006366	transcription from RNA polymerase II promoter	103	12.1176	0.00465608	RB1, FHOD1, FGF1, ETS1, ELK3, EDNRB, SOX17, SOX18, WWC3, MEF2A, EOMES, MEF2C, HGF, LMO2, EBF1, EBF2, HCFC2, NPNT, HIC1, FOXP1, RFX5, TXNIP, PRKD2, MAML3, KMT2D, NOTCH3, NOTCH1, DLX5, NOTCH4, HTRA1, PDGFB, CHRD, AGAP2, AEBP1, GATA2, ZNF423, NGFR, SMAD1, ZFHX3, YES1, JAG1, TGFB3, CBX2, PDE2A, POU6F2, NFATC2, MICAL2, INHBA, NR2F2, FLI1, DNAJC17, CDK8, PKIA, ID3, SNAI2, TCF4, ACVRL1, INTS12, BMPR2, S…	728	1820	16650	1.29434	1	0.044063	0.0393078	Yes
GO:0048843	negative regulation of axon extension involved in axon guidance	6	0.705882	0.00479589	SEMA6B, SEMA5A, NRP1, SEMA7A, SEMA6A, SEMA3F	728	26	16650	5.2779	1	0.0451788	0.0403033	Yes
GO:0045992	negative regulation of embryonic development	6	0.705882	0.00479589	LFNG, SOX17, GPR161, CTNNB1, NRARP, TBX2	728	26	16650	5.2779	1	0.0451788	0.0403033	Yes
GO:0010880	regulation of release of sequestered calcium ion into cytosol by sarcoplasmic reticulum	6	0.705882	0.00479589	HRC, ATP1A2, CACNA1C, CLIC2, SLC8A1, TRDN	728	26	16650	5.2779	1	0.0451788	0.0403033	Yes
GO:0061572	actin filament bundle organization	14	1.64706	0.00480302	ARHGEF15, TGFB3, SWAP70, SYNPO2, FHOD1, ARHGAP6, EPS8, LIMA1, MYO1B, DLC1, FSCN1, SYNPO, SHANK3, RAPGEF3	728	131	16650	2.44422	1	0.0451788	0.0403033	Yes
GO:1904063	negative regulation of cation transmembrane transport	9	1.05882	0.00483836	KCNE3, KCNQ1, NEDD4, KCNAB1, ATP1A2, CLIC2, MMP9, AGT, TRDN	728	61	16650	3.37439	1	0.0454426	0.0405386	Yes
GO:0045860	positive regulation of protein kinase activity	34	4	0.00488378	RALB, FLT1, KIF14, MAP3K7CL, ADCY4, PDGFB, PDGFA, ADCY1, FGF1, RASGRP1, ADCY7, AKAP13, CCND2, CLSPN, CARD10, AFAP1L2, MEF2C, ANGPT1, TGFB3, HGF, INSR, ITGA1, IGF2, AGT, DUSP6, TGFBR2, CDC25B, MAPK11, TAOK2, CDK1, RAPGEF2, LCP2, CSPG4, MDFI	728	470	16650	1.65449	1	0.0458002	0.0408576	Yes
GO:0030203	glycosaminoglycan metabolic process	16	1.88235	0.0049283	ITIH5, FOXC1, ANGPT1, HGF, PDGFB, BGN, HSPG2, NDST1, ACAN, EGFLAM, SPOCK2, HYAL2, CHST1, GPC2, CSPG4, CHST13	728	162	16650	2.25885	1	0.0460764	0.041104	Yes
GO:0003073	regulation of systemic arterial blood pressure	11	1.29412	0.00494888	ENPEP, BMPR2, NOS3, GJA5, PDGFB, ECE1, ADRB1, NR2F2, AVPR1A, AGT, ENG	728	88	16650	2.85886	1	0.0460764	0.041104	Yes
GO:0010522	regulation of calcium ion transport into cytosol	11	1.29412	0.00494888	JPH2, CXCL9, HRC, ATP1A2, CACNA1C, THY1, CLIC2, CORO1A, SLC8A1, TRDN, F2RL3	728	88	16650	2.85886	1	0.0460764	0.041104	Yes
GO:0048640	negative regulation of developmental growth	11	1.29412	0.00494888	SEMA6B, SEMA5A, MAPK11, NRP1, SEMA7A, SEMA6A, WWC3, ADRB1, SEMA3F, TGFBR2, ARHGAP4	728	88	16650	2.85886	1	0.0460764	0.041104	Yes
GO:1903706	regulation of hemopoiesis	26	3.05882	0.00495024	RB1, FOXC1, NOTCH1, ZBTB46, LEF1, NRARP, GATA2, ETS1, RASGRP1, GLI2, PNP, INPP5D, GAS2L1, MEF2C, JAG1, RBFOX2, TESC, SPINK5, INHBA, TGFBR2, FOXP1, MAPK11, ZEB1, TAL1, IL2RA, CTNNB1	728	328	16650	1.81294	1	0.0460764	0.041104	Yes
GO:0060412	ventricular septum morphogenesis	7	0.823529	0.00495926	HEYL, BMPR2, NOTCH1, HEY1, GJA5, HEY2, TGFBR2	728	37	16650	4.32692	1	0.0460915	0.0411174	Yes
GO:0048839	inner ear development	17	2	0.0050107	JAG2, TBX1, ATP8A2, NOTCH1, JAG1, TGFB3, ATP8B1, DLX5, PLPPR4, DLX6, SIX1, GATA2, GLI2, ZEB1, KCNQ1, HEY2, ZIC1	728	178	16650	2.1843	1	0.0465002	0.041482	Yes
GO:1903169	regulation of calcium ion transmembrane transport	13	1.52941	0.00508267	CXCL9, KCNE3, ATP1A2, CACNA1C, THY1, CORO1A, SLC8A1, TRDN, JPH2, HRC, PLCG2, CLIC2, F2RL3	728	117	16650	2.54121	1	0.0470979	0.0420152	Yes
GO:0006811	ion transport	85	10	0.00511869	RYR1, CXCL9, FHL1, ATP2A3, SLC40A1, HBB, SLC7A11, SLC6A1, SLC2A6, SLC8A1, AQP1, CYSLTR1, JPH2, CA5A, GJA5, SLCO2B1, GJA4, PIEZO2, BDKRB2, ENPP1, SLC12A6, CLIC2, MFSD2A, CPT1A, MEF2C, TRPC6, PLLP, GRID1, TESC, KCNAB1, HBA2, AVPR1A, HBA1, TMC4, MMP9, ANO2, TRDN, ANO1, SLC9A5, LCK, KCNQ1, SLCO2A1, SCN4B, SHANK3, RAMP2, RAMP3, SLC24A3, CALCRL, KCNE3, KCNE4, ABCB4, SLC43A1, PDGFB, NDUFA4L2, ATP1A2, AT…	728	1458	16650	1.33335	1	0.0473612	0.0422501	Yes
GO:1901292	nucleoside phosphate catabolic process	10	1.17647	0.00524523	PNP, PDE1B, PDE1A, PDE2A, PDE3A, ENPP1, PDE7B, PDE8A, PDE9A, RAPGEF3	728	75	16650	3.04945	1	0.048426	0.0432	Yes
GO:0001101	response to acid chemical	23	2.70588	0.00524932	TBX1, COL18A1, RANBP1, MEF2C, CPT1A, YES1, TIE1, TESC, ABCB4, UBR1, AVPR1A, AQP1, COL1A1, COL3A1, ZEB1, COL1A2, COL4A1, KCNMB1, TBXAS1, COL6A1, ID3, CD36, SIPA1	728	278	16650	1.8922	1	0.048426	0.0432	Yes
GO:0043069	negative regulation of programmed cell death	53	6.23529	0.00533235	SEMA5A, NRP1, FLT4, KIF14, SLC40A1, SIX1, CX3CL1, GLI2, AQP1, EDNRB, CCND2, MECOM, MPZ, HEY2, TNFSF10, KDR, BDKRB2, FFAR4, MYOCD, MEF2C, PRKCH, HGF, MMP9, FOXP1, DPEP1, ARHGEF2, KANK2, CX3CR1, FOXC2, RAMP2, FOXC1, NOTCH1, LEF1, AGAP2, CORO1A, SOCS2, GRK5, CXCR2, PLCG2, TBX1, NGFR, ANGPT1, TGFB3, NOS3, CXCL12, PDE3A, CDK1, ACKR3, SNAI2, CTNNB1, TEK, NES, LIMS2	728	829	16650	1.46219	1	0.0491192	0.0438184	Yes
GO:2001026	regulation of endothelial cell chemotaxis	5	0.588235	0.00544227	SEMA5A, NOTCH1, KDR, PRKD2, FGF1	728	17	16650	6.72673	1	0.0499838	0.0445897	Yes
GO:2000136	regulation of cell proliferation involved in heart morphogenesis	5	0.588235	0.00544227	BMPR2, NOTCH1, CTNNB1, SIX1, ENG	728	17	16650	6.72673	1	0.0499838	0.0445897	Yes
GO:0001701	in utero embryonic development	26	3.05882	0.00554583	ACVRL1, FOXC1, NOTCH1, LEF1, PDGFB, PCDH12, GATA2, GLI2, EDNRA, SOX17, HEY1, SOX18, HEY2, EOMES, JAG2, ANGPT1, TGFB3, NOS3, TIE1, NR2F2, VASH1, TGFBR2, FOXP1, MYH9, CTNNB1, MDFI	728	331	16650	1.7965	1	0.0507138	0.0452409	Yes
GO:0048014	Tie signaling pathway	3	0.352941	0.00554619	ANGPT2, ANGPT1, TEK	728	3	16650	22.8709	1	0.0507138	0.0452409	Yes
GO:0072011	glomerular endothelium development	3	0.352941	0.00554619	FOXC2, PECAM1, CD34	728	3	16650	22.8709	1	0.0507138	0.0452409	Yes
GO:0018108	peptidyl-tyrosine phosphorylation	27	3.17647	0.00565227	NRP1, FLT1, FLT4, PDGFB, FGF1, CSF2RA, HYAL2, KDR, SH3BP5, CD36, AFAP1L2, YES1, ANGPT1, HGF, TIE1, INSR, IGF2, AGT, ARL2BP, ABI3, PEAK1, LCK, IL3RA, PECAM1, CSPG4, ARHGEF2, TEK	728	349	16650	1.76938	1	0.0515411	0.0459789	Yes
GO:0030517	negative regulation of axon extension	7	0.823529	0.00567619	SEMA6B, SEMA5A, NRP1, SEMA7A, SEMA6A, SEMA3F, ARHGAP4	728	38	16650	4.21306	1	0.0515411	0.0459789	Yes
GO:0045773	positive regulation of axon extension	7	0.823529	0.00567619	SEMA5A, NRP1, SEMA7A, CXCL12, BMPR2, CDKL5, ISLR2	728	38	16650	4.21306	1	0.0515411	0.0459789	Yes
GO:0030835	negative regulation of actin filament depolymerization	7	0.823529	0.00567619	EPS8, LIMA1, SPTBN5, SWAP70, TMOD3, TMOD2, LMOD3	728	38	16650	4.21306	1	0.0515411	0.0459789	Yes
GO:0030947	regulation of vascular endothelial growth factor receptor signaling pathway	6	0.705882	0.00567805	FLT1, TMEM204, NEDD4, MMRN2, GRB10, PRKD2	728	27	16650	5.08242	1	0.0515411	0.0459789	Yes
GO:0021785	branchiomotor neuron axon guidance	4	0.470588	0.00571477	NRP1, PLXND1, PLXNA2, SEMA3F	728	9	16650	10.1648	1	0.0517048	0.046125	Yes
GO:0051893	regulation of focal adhesion assembly	8	0.941176	0.00572099	ACVRL1, DLC1, KDR, APOD, TEK, ARHGAP6, GPM6B, LIMS1	728	50	16650	3.65934	1	0.0517048	0.046125	Yes
GO:0090109	regulation of cell-substrate junction assembly	8	0.941176	0.00572099	ACVRL1, DLC1, KDR, APOD, TEK, ARHGAP6, GPM6B, LIMS1	728	50	16650	3.65934	1	0.0517048	0.046125	Yes
GO:0031214	biomineral tissue development	14	1.64706	0.00580882	TBX1, MEF2C, BMPR2, TGFB3, PTH1R, ASPN, SLC8A1, COL1A1, CLEC3B, IBSP, MGP, TMEM119, ENPP1, GPM6B	728	134	16650	2.38949	1	0.0524225	0.0467652	Yes
GO:0051494	negative regulation of cytoskeleton organization	13	1.52941	0.0058173	SPTBN5, SWAP70, TMOD3, TMOD2, ARHGAP6, CORO1A, LMOD3, EPS8, LIMA1, DLC1, ARHGEF2, GAS2L1, SHANK3	728	119	16650	2.4985	1	0.052423	0.0467657	Yes
GO:0035914	skeletal muscle cell differentiation	9	1.05882	0.00589749	EOMES, TBX1, RB1, MYLK2, HEYL, MEF2C, MYOCD, NOTCH1, MEF2D	728	63	16650	3.26727	1	0.0530689	0.0473419	Yes
GO:0070588	calcium ion transmembrane transport	22	2.58824	0.00597261	RYR1, CXCL9, SLC24A3, TRPC6, KCNE3, HTR1F, PDE2A, ATP2A3, ATP1A2, CACNA1C, ATP2B1, THY1, CORO1A, CACNA1H, SLC8A1, TRDN, JPH2, LCK, HRC, PLCG2, CLIC2, F2RL3	728	264	16650	1.90591	1	0.0536673	0.0478757	Yes
GO:0018212	peptidyl-tyrosine modification	27	3.17647	0.00608818	NRP1, FLT1, FLT4, PDGFB, FGF1, CSF2RA, HYAL2, KDR, SH3BP5, CD36, AFAP1L2, YES1, ANGPT1, HGF, TIE1, INSR, IGF2, AGT, ARL2BP, ABI3, PEAK1, LCK, IL3RA, PECAM1, CSPG4, ARHGEF2, TEK	728	351	16650	1.7593	1	0.0546269	0.0487317	Yes
GO:0050863	regulation of T cell activation	24	2.82353	0.00614334	HLA-DRB5, LAG3, YES1, TRAC, SPINK5, IGF2, NRARP, THY1, LRRC32, RASAL3, RASGRP1, CORO1A, TGFBR2, GLI2, EFNB1, ZEB1, PNP, CD209, LCK, IL2RA, HLA-DRA, CTNNB1, TNFRSF21, HLA-DQA1	728	299	16650	1.83579	1	0.0550426	0.0491025	Yes
GO:0048878	chemical homeostasis	64	7.52941	0.00616369	RYR1, CXCL9, FHL1, ATP2A3, SLC40A1, GPR20, PTH1R, SLC8A1, AQP1, CYSLTR1, JPH2, EDNRA, EDNRB, GJA5, HYAL2, KDR, BDKRB2, ENPP1, CD36, CLIC2, PTGDR, PTGIR, MEF2C, TRPC6, SWAP70, AVPR1A, TRDN, ANO1, SLC9A5, NR5A2, LCK, ADGRF5, ABCG2, CETP, SLC24A3, NPR1, ABCB4, ADCY4, FPR3, ATP1A2, CACNA1C, LPAR4, THY1, ADCY1, GATA2, CORO1A, ADCY7, CXCR2, PLCG2, S1PR3, KCNJ2, GPIHBP1, NGFR, HLA-DRB5, HTR1F, INSR, GPR…	728	1049	16650	1.39536	1	0.0551455	0.0491944	Yes
GO:1901136	carbohydrate derivative catabolic process	17	2	0.0061908	APOBEC3C, CDA, PDE1B, PDE1A, PDE2A, BGN, HSPG2, ACAN, PNP, HYAL2, PDE3A, GPC2, CSPG4, PDE7B, PDE8A, PDE9A, RAPGEF3	728	182	16650	2.13629	1	0.0553087	0.0493399	Yes
GO:0061333	renal tubule morphogenesis	10	1.17647	0.00623931	IRX1, IRX2, MEF2C, COL4A1, CTNNB1, SIX1, FGF1, NPNT, AGT, PGF	728	77	16650	2.97024	1	0.0555825	0.0495842	Yes
GO:2000177	regulation of neural precursor cell proliferation	10	1.17647	0.00623931	CX3CR1, DLL4, ADGRG1, NOTCH1, CTNNB1, GATA2, GLI1, NES, LIMS2, GLI2	728	77	16650	2.97024	1	0.0555825	0.0495842	Yes
GO:0051149	positive regulation of muscle cell differentiation	11	1.29412	0.00627344	TBX1, MEF2A, MAPK11, MEF2C, MYOCD, CXCL9, ZFHX3, NFATC2, CTNNB1, ENG, FOXP1	728	91	16650	2.76461	1	0.0558067	0.0497842	Yes
GO:1902680	positive regulation of RNA biosynthetic process	80	9.41176	0.00628714	RB1, ACVRL1, BMPR2, FHOD1, SLC40A1, ADIRF, SIX1, LDB2, GLI1, FGF1, ETS1, GLI2, ELK3, HEY1, SOX17, MECOM, ZIC2, SOX18, HYAL2, HEY2, ZIC1, SOX7, EOMES, MKL2, MEF2A, MYOCD, MEF2C, HGF, TESC, LMO2, EBF1, EBF2, FOXL2, NPNT, FOXP1, ELF1, ZEB1, NR5A2, TAL1, PRKD2, ARHGEF2, MAML3, ASF1A, ENG, KMT2D, NOTCH3, FOXC2, FOXC1, NOTCH1, DLX5, NOTCH4, LEF1, PDGFB, AGAP2, GATA2, IFI16, STAT4, ZNF423, MEF2D, TBX1, …	728	1369	16650	1.3365	1	0.0558488	0.0498218	Yes
GO:0050769	positive regulation of neurogenesis	29	3.41176	0.00634737	SEMA5A, CX3CR1, NRP1, SEMA7A, BMPR2, ATP8A2, NOTCH1, CPNE5, GATA2, KALRN, GLI2, SRGAP2C, NGFR, RANBP1, MEF2C, CDKL5, PRKCH, SEMA6A, TRPC6, HGF, ISLR2, GFAP, HEYL, ZEB1, CXCL12, CTNNB1, RAPGEF2, TCF4, SHANK3	728	387	16650	1.71384	1	0.0563036	0.0502274	No
GO:0070372	regulation of ERK1 and ERK2 cascade	21	2.47059	0.00643649	NRP1, SEMA7A, ANGPT1, FLT4, PDGFB, PDGFA, FGF1, NPNT, RASGRP1, CX3CL1, DUSP6, CYSLTR2, TBC1D10C, KDR, FFAR4, ACKR3, RAPGEF2, PRKD2, TEK, CD36, PDE8A	728	249	16650	1.92887	1	0.0570128	0.0508601	No
GO:0010596	negative regulation of endothelial cell migration	7	0.823529	0.00646591	DLL4, ACVRL1, NOTCH1, ANGPT2, MMRN2, NR2F2, VASH1	728	39	16650	4.10503	1	0.0571109	0.0509477	No
GO:0030857	negative regulation of epithelial cell differentiation	7	0.823529	0.00646591	ACVRL1, NOTCH1, ZEB1, NOTCH4, CTNNB1, S1PR3, FOXP1	728	39	16650	4.10503	1	0.0571109	0.0509477	No
GO:0032410	negative regulation of transporter activity	9	1.05882	0.00648893	KCNE3, KCNQ1, NEDD4, KCNAB1, ATP1A2, CLIC2, MMP9, AGT, TRDN	728	64	16650	3.21622	1	0.0572331	0.0510567	No
GO:0051291	protein heterooligomerization	13	1.52941	0.0066337	ACVRL1, SEPT11, INSR, HBB, HBA2, HBA1, COL1A1, SCUBE3, COL1A2, COL6A2, COL6A1, CBR4, LIMS1	728	121	16650	2.4572	1	0.0584272	0.0521219	No
GO:1902668	negative regulation of axon guidance	6	0.705882	0.00666865	SEMA6B, SEMA5A, NRP1, SEMA7A, SEMA6A, SEMA3F	728	28	16650	4.9009	1	0.0586521	0.0523225	No
GO:0055012	ventricular cardiac muscle cell differentiation	5	0.588235	0.00675888	MEF2A, MEF2C, MYOCD, HEY2, CDK1	728	18	16650	6.35302	1	0.0593619	0.0529557	No
GO:0035282	segmentation	11	1.29412	0.00677131	LFNG, IRX1, IRX2, NRP1, FOXC2, FOXC1, TCF15, LEF1, PLXNA2, NRARP, SEMA3F	728	92	16650	2.73456	1	0.0593872	0.0529783	No
GO:0043269	regulation of ion transport	38	4.47059	0.00678709	CXCL9, KCNE3, KCNE4, FHL1, PDGFB, ATP1A2, CACNA1C, THY1, SLC6A1, CORO1A, CACNA1H, SLC8A1, JPH2, KCNMB1, GJA5, LRRC8C, PLCG2, CLIC2, KCNJ2, MEF2C, TRPC6, NOS3, TESC, KCNAB1, AVPR1A, MMP9, AGT, TRDN, ANO1, CXCL12, KCNQ1, NEDD4, FXYD1, HRC, CTNNB1, SHANK3, SCN4B, F2RL3	728	554	16650	1.56876	1	0.0594419	0.0530271	No
GO:0051254	positive regulation of RNA metabolic process	82	9.64706	0.00686266	RB1, ACVRL1, BMPR2, FHOD1, SLC40A1, ADIRF, SIX1, LDB2, GLI1, FGF1, ETS1, GLI2, ELK3, HEY1, SOX17, MECOM, ZIC2, SOX18, HYAL2, HEY2, ZIC1, SOX7, EOMES, MKL2, MEF2A, MYOCD, MEF2C, HGF, TESC, LMO2, EBF1, EBF2, FOXL2, NPNT, FOXP1, ELF1, ZEB1, NR5A2, TAL1, RBM20, PRKD2, ARHGEF2, MAML3, ASF1A, ENG, KMT2D, NOTCH3, FOXC2, FOXC1, NOTCH1, DLX5, NOTCH4, LEF1, PDGFB, AGAP2, PRR5L, GATA2, IFI16, STAT4, ZNF423,…	728	1415	16650	1.32538	1	0.0600193	0.0535422	No
GO:1903391	regulation of adherens junction organization	8	0.941176	0.00710989	ACVRL1, DLC1, KDR, APOD, TEK, ARHGAP6, GPM6B, LIMS1	728	52	16650	3.5186	1	0.0620944	0.0553933	No
GO:0086001	cardiac muscle cell action potential	9	1.05882	0.00712422	GJC1, KCNE3, KCNQ1, GJA5, ATP1A2, CACNA1C, SCN4B, SLC8A1, KCNJ2	728	65	16650	3.16674	1	0.0621324	0.0554272	No
GO:0048704	embryonic skeletal system morphogenesis	11	1.29412	0.00729927	TBX1, TBX15, NDST1, FOXC2, MEF2C, ZEB1, TGFB3, CTNNB1, SIX1, MDFI, TGFBR2	728	93	16650	2.70516	1	0.06357	0.0567097	No
GO:2000027	regulation of organ morphogenesis	21	2.47059	0.00731806	TBX1, FOXC2, FOXC1, BMPR2, NOTCH1, TGFB3, HGF, PDGFA, SIX1, FGF1, GLI1, ASPN, AGT, TGFBR2, TBX2, SOX17, CTNNB1, SNAI2, CD34, LIMS2, ENG	728	252	16650	1.90591	1	0.0636447	0.0567763	No
GO:0055025	positive regulation of cardiac muscle tissue development	7	0.823529	0.00733245	MEF2C, MYOCD, NOTCH1, HEY2, CDK1, TBX2, FOXP1	728	40	16650	4.0024	1	0.0636808	0.0568086	No
GO:0030819	positive regulation of cAMP biosynthetic process	10	1.17647	0.00737228	EDNRA, RAMP2, PTGIR, CALCRL, GPR161, ADCY4, ADRB1, ADCY1, VIP, ADCY7	728	79	16650	2.89505	1	0.0639376	0.0570377	No
GO:0048706	embryonic skeletal system development	13	1.52941	0.00753792	TBX1, FOXC2, MEF2C, TGFB3, SIX1, TGFBR2, COL1A1, TBX15, NDST1, ZEB1, CTNNB1, MDFI, HOXC6	728	123	16650	2.41725	1	0.0652832	0.058238	No
GO:0051249	regulation of lymphocyte activation	30	3.52941	0.00757289	TRAC, NRARP, THY1, RASAL3, LRRC32, RASGRP1, CORO1A, GLI2, EFNB1, PNP, INPP5D, TBC1D10C, TNFRSF4, HLA-DQA1, MEF2C, HLA-DRB5, LAG3, YES1, SPINK5, IGF2, NFATC2, INHBA, TGFBR2, ZEB1, LCK, CD209, IL2RA, CTNNB1, HLA-DRA, TNFRSF21	728	411	16650	1.66941	1	0.0654525	0.0583891	No
GO:0031348	negative regulation of defense response	15	1.76471	0.00757849	CX3CR1, CALCRL, TNFAIP6, HGF, SPINK5, HTRA1, IRAK3, ETS1, SEC14L1, IFI16, IL2RA, FFAR4, APOD, TEK, A2M	728	154	16650	2.22768	1	0.0654525	0.0583891	No
GO:0044092	negative regulation of molecular function	66	7.76471	0.00769358	RB1, LRRC4, FRY, AQP1, SERPINA5, CDC20, SPRED1, DEPTOR, EDNRB, HEY1, HYAL2, HEY2, CDC27, CLIC2, TNFRSF4, MYOCD, SPINK8, HGF, TESC, SPINK5, BGN, KCNAB1, IRAK3, MMP9, ASPN, DUSP6, SYTL2, TRDN, KCNQ1, TXNIP, DPEP1, COL6A3, CARD16, MDFI, ENG, ITIH5, RALB, NOTCH1, KCNE3, LEF1, CCM2L, PDGFB, ATP1A2, NLRC3, CABP1, THY1, SOCS2, TCEAL7, FOXS1, IFI16, SPOCK2, SH3BP5, A2M, FARP1, PPP1R14A, NGFR, UBE2C, NOS3…	728	1100	16650	1.37225	1	0.0663545	0.0591937	No
GO:0045909	positive regulation of vasodilation	6	0.705882	0.00777415	NOS3, KCNMB1, GJA5, AGT, PTGDR, APLN	728	29	16650	4.73191	1	0.0669566	0.0597308	No
GO:2001214	positive regulation of vasculogenesis	4	0.470588	0.00790125	RAMP2, KDR, RAPGEF2, CD34	728	10	16650	9.14835	1	0.0678635	0.0605399	No
GO:0043117	positive regulation of vascular permeability	4	0.470588	0.00790125	PTP4A3, PDE2A, CXCR2, PDE3A	728	10	16650	9.14835	1	0.0678635	0.0605399	No
GO:0051962	positive regulation of nervous system development	32	3.76471	0.00798389	SEMA5A, CX3CR1, NRP1, SEMA7A, BMPR2, ATP8A2, NOTCH1, CPNE5, GATA2, THBS2, GLI1, KALRN, GLI2, CDC20, SRGAP2C, NGFR, RANBP1, MEF2C, CDKL5, PRKCH, SEMA6A, TRPC6, HGF, ISLR2, GFAP, HEYL, ZEB1, CXCL12, CTNNB1, RAPGEF2, TCF4, SHANK3	728	449	16650	1.63	1	0.0684761	0.0610863	No
GO:0032231	regulation of actin filament bundle assembly	10	1.17647	0.00799456	ARHGEF15, TGFB3, SYNPO2, SWAP70, FHOD1, DLC1, SYNPO, ARHGAP6, SHANK3, RAPGEF3	728	80	16650	2.85886	1	0.0684761	0.0610863	No
GO:0006022	aminoglycan metabolic process	16	1.88235	0.00803807	ITIH5, FOXC1, ANGPT1, HGF, PDGFB, BGN, HSPG2, NDST1, ACAN, EGFLAM, SPOCK2, HYAL2, CHST1, GPC2, CSPG4, CHST13	728	171	16650	2.13997	1	0.0687542	0.0613344	No
GO:0051172	negative regulation of nitrogen compound metabolic process	86	10.1176	0.00814729	RB1, ACVRL1, CDA, BMPR2, SIX1, NRARP, GLI2, ELK3, EDNRA, EDNRB, HEY1, SOX17, MECOM, ZIC2, SOX18, HEY2, GRM8, WWC3, CD36, JARID2, SOX7, LMCD1, CD34, BAHCC1, TNFRSF4, ZNF366, EOMES, MEF2A, KLF11, MYOCD, MEF2C, RBFOX2, FOXL2, HCFC2, KLF16, HIC1, FOXP1, ZEB1, TAL1, TFEC, RFX5, TXNIP, MDFI, ASF1A, ENG, KANK2, KMT2D, NOTCH3, FOXC2, RAMP3, NOTCH1, LEF1, PDGFB, AEBP1, GATA2, DLL4, TCEAL7, FOXS1, IFI16, Z…	728	1506	16650	1.30604	1	0.0695928	0.0620826	No
GO:0002694	regulation of leukocyte activation	33	3.88235	0.00826	TRAC, NRARP, THY1, GATA2, RASAL3, LRRC32, RASGRP1, CORO1A, GLI2, EFNB1, PNP, INPP5D, TBC1D10C, TNFRSF4, HLA-DQA1, MEF2C, HLA-DRB5, LAG3, YES1, SPINK5, IGF2, NFATC2, INHBA, TGFBR2, ZEB1, LCK, CD209, IL2RA, ADGRF5, CTNNB1, HLA-DRA, TNFRSF21, CD200	728	468	16650	1.61269	1	0.070161	0.0625894	No
GO:0033674	positive regulation of kinase activity	35	4.11765	0.00826243	RALB, FLT1, KIF14, MAP3K7CL, ADCY4, PDGFB, PDGFA, ADCY1, FGF1, RASGRP1, ADCY7, AKAP13, CCND2, CLSPN, CARD10, AFAP1L2, MEF2C, ANGPT1, TGFB3, HGF, INSR, ITGA1, IGF2, AGT, DUSP6, TGFBR2, CDC25B, MAPK11, TAOK2, CDK1, RAPGEF2, LCP2, CSPG4, TEK, MDFI	728	505	16650	1.58511	1	0.070161	0.0625894	No
GO:0015669	gas transport	5	0.588235	0.00827014	HBB, HBA2, HBA1, CYGB, AQP1	728	19	16650	6.01865	1	0.070161	0.0625894	No
GO:0010881	regulation of cardiac muscle contraction by regulation of the release of sequestered calcium ion	5	0.588235	0.00827014	HRC, ATP1A2, CACNA1C, CLIC2, SLC8A1	728	19	16650	6.01865	1	0.070161	0.0625894	No
GO:0086012	membrane depolarization during cardiac muscle cell action potential	5	0.588235	0.00827014	ATP1A2, CACNA1C, SCN4B, SLC8A1, KCNJ2	728	19	16650	6.01865	1	0.070161	0.0625894	No
GO:0009166	nucleotide catabolic process	9	1.05882	0.00853418	PNP, PDE1B, PDE1A, PDE2A, PDE3A, PDE7B, PDE8A, PDE9A, RAPGEF3	728	67	16650	3.07221	1	0.0723025	0.0644998	No
GO:0045639	positive regulation of myeloid cell differentiation	10	1.17647	0.00865601	RB1, MAPK11, JAG1, TAL1, INPP5D, TESC, LEF1, INHBA, GATA2, ETS1	728	81	16650	2.82357	1	0.073235	0.0653317	No
GO:0010633	negative regulation of epithelial cell migration	8	0.941176	0.00873402	DLL4, ACVRL1, NOTCH1, ANGPT2, MMRN2, NR2F2, VASH1, PTPRG	728	54	16650	3.38828	1	0.0736948	0.0657418	No
GO:0050922	negative regulation of chemotaxis	8	0.941176	0.00873402	SEMA6B, SEMA5A, NRP1, SEMA7A, NOTCH1, SEMA6A, ANGPT2, SEMA3F	728	54	16650	3.38828	1	0.0736948	0.0657418	No
GO:0086002	cardiac muscle cell action potential involved in contraction	7	0.823529	0.00931188	GJC1, KCNE3, KCNQ1, GJA5, CACNA1C, SCN4B, KCNJ2	728	42	16650	3.81181	1	0.0784642	0.0699966	No
GO:0001708	cell fate specification	10	1.17647	0.00935815	EOMES, TBX1, NRP1, NOTCH1, SOX17, SOX18, CTNNB1, SIX1, DUSP6, GLI2	728	82	16650	2.78913	1	0.0787475	0.0702493	No
GO:0007498	mesoderm development	13	1.52941	0.00963467	EOMES, TBX1, SMAD1, FOXC2, FOXC1, BMPR2, TCF15, TIE1, LEF1, CHRD, INHBA, SOX17, TAL1	728	127	16650	2.34111	1	0.080965	0.0722275	No
GO:0006952	defense response	86	10.1176	0.00988954	FCN1, SPON2, CXCL9, NRROS, TNFAIP6, TRIL, ICAM2, ETS1, LYST, CX3CL1, NDST1, MMP25, CYSLTR1, PSTPIP1, EDNRB, TRIM5, HYAL2, CCRL2, CASP1, BDKRB2, FFAR4, CD36, TNFRSF4, GPSM3, PTGDR, IFNAR2, LAG3, PTGIR, MEF2C, IFNGR1, IGFBP4, HGF, SPINK5, RNASE6, IRAK3, FOXP1, OAS2, LCK, ELMO1, CHST1, ARHGEF2, SHANK3, MGLL, TNFRSF21, CX3CR1, SEMA7A, CALCRL, NOTCH1, HTRA1, WAS, FPR3, RASGRP1, CORO1A, KALRN, HRH1, SE…	728	1518	16650	1.29572	1	0.0829948	0.0740383	No
GO:0050866	negative regulation of cell activation	15	1.76471	0.00992075	HLA-DRB5, LAG3, NOS3, PDGFB, PDGFA, NRARP, INHBA, LRRC32, CYGB, IL2RA, INPP5D, ADGRF5, TBC1D10C, TNFRSF21, CD200	728	159	16650	2.15763	1	0.0831447	0.0741719	No
GO:0010942	positive regulation of cell death	40	4.70588	0.0100018	COL18A1, HIP1, NOTCH1, ECSCR, HBB, KALRN, ARHGAP4, AKAP13, CYSLTR2, INPP5D, HYAL2, CXCR2, CASP1, TNFSF10, SOX7, RBM5, NGFR, KLF11, MEF2C, PLEKHG2, TGFB3, ARHGEF17, CARD8, ITGA1, FOXL2, HBA2, UNC5C, HBA1, INHBA, MMP9, AGT, DUSP6, LCK, DLC1, TXNIP, ID3, CTNNB1, RAPGEF2, CD248, ARHGEF2	728	607	16650	1.50714	1	0.0837112	0.0746773	No
GO:0051781	positive regulation of cell division	10	1.17647	0.0101025	SVIL, TGFB3, TAL1, PDGFB, KIF14, IGF2, PDGFA, FGF1, PGF, CDC25B	728	83	16650	2.75553	1	0.0844404	0.0753278	No
GO:0030324	lung development	16	1.88235	0.0103449	MYOCD, BMPR2, NOTCH1, TGFB3, NOS3, FLT4, PDGFA, FGF1, GLI1, TGFBR2, FOXP1, GLI2, ADAMTS2, CRISPLD2, ADAMTSL2, CTNNB1	728	176	16650	2.07917	1	0.0863509	0.0770322	No
GO:0060548	negative regulation of cell death	55	6.47059	0.0104021	SEMA5A, NRP1, FLT4, KIF14, SLC40A1, SIX1, CX3CL1, GLI2, AQP1, EDNRB, CCND2, MECOM, MPZ, HEY2, TNFSF10, KDR, BDKRB2, FFAR4, PDE8A, CD34, MYOCD, MEF2C, PRKCH, HGF, MMP9, FOXP1, DPEP1, ARHGEF2, KANK2, CX3CR1, FOXC2, RAMP2, FOXC1, NOTCH1, LEF1, AGAP2, CORO1A, SOCS2, GRK5, CXCR2, PLCG2, TBX1, NGFR, ANGPT1, TGFB3, NOS3, CXCL12, PDE3A, CDK1, ACKR3, SNAI2, CTNNB1, TEK, NES, LIMS2	728	897	16650	1.40234	1	0.0867124	0.0773547	No
GO:0060976	coronary vasculature development	7	0.823529	0.0104326	TBX1, NDST1, NRP1, MYOCD, NOTCH1, PLXND1, HEY2	728	43	16650	3.72317	1	0.0868498	0.0774772	No
GO:0048703	embryonic viscerocranium morphogenesis	4	0.470588	0.0105154	TBX1, NDST1, FOXC2, MEF2C	728	11	16650	8.31668	1	0.0870739	0.0776771	No
GO:0086067	AV node cell to bundle of His cell communication	4	0.470588	0.0105154	GJC1, GJA5, CACNA1C, SCN4B	728	11	16650	8.31668	1	0.0870739	0.0776771	No
GO:0060033	anatomical structure regression	4	0.470588	0.0105154	LEF1, CD248, GLI1, GLI2	728	11	16650	8.31668	1	0.0870739	0.0776771	No
GO:0061154	endothelial tube morphogenesis	4	0.470588	0.0105154	DLL4, ACVRL1, CTNNB1, PRKD2	728	11	16650	8.31668	1	0.0870739	0.0776771	No
GO:1903587	regulation of blood vessel endothelial cell proliferation involved in sprouting angiogenesis	3	0.352941	0.0107715	PPP1R16B, DLL4, NGFR	728	4	16650	17.1532	1	0.0889579	0.0793579	No
GO:0003273	cell migration involved in endocardial cushion formation	3	0.352941	0.0107715	NOTCH1, SNAI2, ENG	728	4	16650	17.1532	1	0.0889579	0.0793579	No
GO:0000302	response to reactive oxygen species	18	2.11765	0.010786	GUCY1B3, TRPC6, NOS3, HGF, HBB, HBA2, HBA1, ETS1, SLC8A1, AQP1, COL1A1, HYAL2, CDK1, TXNIP, DPEP1, APOD, CD36, PDE8A	728	210	16650	1.96036	1	0.0889591	0.0793589	No
GO:0061351	neural precursor cell proliferation	13	1.52941	0.0108399	CX3CR1, EMX2, NOTCH1, LEF1, KIF14, GATA2, GLI1, GLI2, DLL4, ADGRG1, CTNNB1, NES, LIMS2	728	129	16650	2.30482	1	0.0892859	0.0796504	No
GO:0055123	digestive system development	14	1.64706	0.0110099	RB1, MYOCD, NOTCH1, TGFB3, INSR, GATA2, GLI1, TGFBR2, GLI2, TBX2, COL3A1, EDNRB, SOX17, CTNNB1	728	145	16650	2.20822	1	0.0905666	0.0807929	No
GO:0010717	regulation of epithelial to mesenchymal transition	9	1.05882	0.0110271	COL1A1, NOTCH1, TGFB3, LEF1, ZNF703, DACT3, CTNNB1, ENG, TGFBR2	728	70	16650	2.94054	1	0.0905883	0.0808123	No
GO:0046777	protein autophosphorylation	19	2.23529	0.0111255	MYLK2, YES1, CDKL5, FLT1, FLT4, INSR, PDGFB, PDGFA, IRAK3, THY1, RAP2A, GRK5, PEAK1, LCK, KDR, ENPP1, PRKD2, TEK, ENG	728	228	16650	1.90591	1	0.0911826	0.0813424	No
GO:0030595	leukocyte chemotaxis	17	2	0.0111288	CX3CR1, CXCL9, FLT1, SWAP70, ITGA1, PDGFB, LYST, CORO1A, CX3CL1, PGF, PREX1, CH25H, HRH1, CXCL12, EDNRB, CXCR2, GPSM3	728	194	16650	2.00415	1	0.0911826	0.0813424	No
GO:0032147	activation of protein kinase activity	23	2.70588	0.0114006	CARD10, ANGPT1, TGFB3, HGF, INSR, ITGA1, PDGFB, KIF14, MAP3K7CL, ADCY4, ADCY1, FGF1, ADCY7, AGT, DUSP6, TGFBR2, MAPK11, AKAP13, TAOK2, CDK1, CSPG4, CLSPN, MDFI	728	298	16650	1.7652	1	0.0931075	0.0830596	No
GO:0010628	positive regulation of gene expression	94	11.0588	0.0114067	RB1, ACVRL1, MYLK2, BMPR2, FHOD1, SLC40A1, ADIRF, SIX1, LDB2, GLI1, LRRC32, FGF1, ETS1, ACTG2, GLI2, ELK3, HEY1, SOX17, MECOM, ZIC2, SOX18, HYAL2, HEY2, ZIC1, SOX7, CD34, EOMES, MKL2, MEF2A, MYOCD, MEF2C, HGF, TESC, LMO2, EBF1, EBF2, FOXL2, NPNT, FOXP1, ACTA2, ELF1, ZEB1, NR5A2, TAL1, MYH9, RBM20, PRKD2, ARHGEF2, MAML3, ASF1A, ENG, KMT2D, NOTCH3, FOXC2, RAMP2, FOXC1, NOTCH1, DLX5, NOTCH4, LEF1, P…	728	1692	16650	1.2706	1	0.0931075	0.0830596	No
GO:0072522	purine-containing compound biosynthetic process	21	2.47059	0.0114085	GUCY1A3, GUCY1A2, GUCY1B3, PTGIR, RAMP2, CALCRL, NOS3, NPR1, PDE2A, ADCY4, ADRB1, ADCY1, ADCY7, AQP1, EDNRA, EDNRB, PNP, OAS2, GPR161, GRM8, VIP	728	263	16650	1.82619	1	0.0931075	0.0830596	No
GO:0090092	regulation of transmembrane receptor protein serine/threonine kinase signaling pathway	18	2.11765	0.0117752	ACVRL1, MYOCD, BMPR2, NOTCH1, TGFB3, CAV2, CHRD, HTRA1, INHBA, NPNT, ASPN, TGFBR2, ZEB1, ZNF703, ADAMTSL2, PMEPA1, ZNF423, ENG	728	212	16650	1.94187	1	0.095974	0.0856168	No
GO:0002042	cell migration involved in sprouting angiogenesis	6	0.705882	0.0118417	DLL4, NRP1, FOXC2, NOTCH1, MMRN2, KDR	728	32	16650	4.28829	1	0.0962639	0.0858754	No
GO:0006182	cGMP biosynthetic process	6	0.705882	0.0118417	GUCY1A3, GUCY1A2, GUCY1B3, NPR1, NOS3, AQP1	728	32	16650	4.28829	1	0.0962639	0.0858754	No
GO:0060348	bone development	16	1.88235	0.0119612	RYR1, SMAD1, MEF2C, BMPR2, TGFB3, DLX5, FLI1, TGFBR2, FOXP1, COL1A1, AKAP13, TAL1, TMEM119, TEK, MEF2D, ENG	728	179	16650	2.04432	1	0.0971086	0.0866289	No
GO:0051098	regulation of binding	23	2.70588	0.0122483	RB1, NRP1, MEF2C, MYOCD, RALB, PLXND1, ANGPT1, LEF1, CCM2L, PDGFB, HJURP, EBF2, MMP9, LFNG, IFI16, HEY1, MFNG, HEY2, CTNNB1, RAPGEF2, CLIC2, NES, MDFI	728	300	16650	1.75343	1	0.0993099	0.0885926	No
GO:0030323	respiratory tube development	16	1.88235	0.0125417	MYOCD, BMPR2, NOTCH1, TGFB3, NOS3, FLT4, PDGFA, FGF1, GLI1, TGFBR2, FOXP1, GLI2, ADAMTS2, CRISPLD2, ADAMTSL2, CTNNB1	728	180	16650	2.03297	1	0.101557	0.0905971	No
GO:0090317	negative regulation of intracellular protein transport	10	1.17647	0.0126036	ANGPT1, PKIA, PDE2A, TBC1D10C, DACT3, SNAI2, APOD, CD36, CABP1, MDFI	728	86	16650	2.6594	1	0.101926	0.0909263	No
GO:0030048	actin filament-based movement	13	1.52941	0.012862	MYLK2, TPM4, KCNE3, WAS, ATP1A2, CACNA1C, GJC1, MYO1B, KCNQ1, GJA5, MYH9, SCN4B, KCNJ2	728	132	16650	2.25244	1	0.103881	0.0926701	No
GO:0035637	multicellular organismal signaling	14	1.64706	0.0129199	MEF2A, CNTNAP2, KCNE3, ATP1A2, CACNA1C, AVPR1A, SLC8A1, TRDN, GJC1, KCNQ1, GJA5, HRC, SCN4B, KCNJ2	728	148	16650	2.16346	1	0.104029	0.0928026	No
GO:0010243	response to organonitrogen compound	49	5.76471	0.0129304	RYR1, SLC7A11, SLC6A1, SLC8A1, AQP1, TNFSF10, CASP1, GRB10, FFAR4, ENPP1, KLF11, MEF2C, IRAK3, AVPR1A, ZEB1, COL4A1, KCNQ1, COL6A1, RAPGEF2, ARHGEF2, RAPGEF3, FOXC2, NOTCH1, PDE1B, ADCY4, ATP1A2, UBR1, ADCY1, KALRN, ADCY7, SOCS2, HRH1, CHRNE, GPIHBP1, NGFR, JAG1, CAV2, INSR, PDE2A, IGF2, AGT, COL1A1, COL3A1, CXCL12, COL1A2, PDE3A, CDK1, CTNNB1, TEK	728	789	16650	1.42037	1	0.104029	0.0928026	No
GO:0045840	positive regulation of mitotic nuclear division	7	0.823529	0.0129549	RB1, RANBP1, UBE2C, INSR, PDGFB, IGF2, DLGAP5	728	45	16650	3.55769	1	0.104029	0.0928026	No
GO:0042312	regulation of vasodilation	7	0.823529	0.0129549	NPR1, NOS3, KCNMB1, GJA5, AGT, PTGDR, APLN	728	45	16650	3.55769	1	0.104029	0.0928026	No
GO:0034766	negative regulation of ion transmembrane transport	9	1.05882	0.012964	KCNE3, KCNQ1, NEDD4, KCNAB1, ATP1A2, CLIC2, MMP9, AGT, TRDN	728	72	16650	2.85886	1	0.104029	0.0928026	No
GO:0045747	positive regulation of Notch signaling pathway	6	0.705882	0.0134672	JAG2, LFNG, DLL4, NOTCH1, JAG1, MFNG	728	33	16650	4.15834	1	0.107928	0.0962811	No
GO:0043950	positive regulation of cAMP-mediated signaling	4	0.470588	0.0135715	CXCL9, PTGIR, RAPGEF2, ADRB1	728	12	16650	7.62363	1	0.107991	0.0963373	No
GO:0043116	negative regulation of vascular permeability	4	0.470588	0.0135715	RAMP2, ANGPT1, PDE2A, PDE3A	728	12	16650	7.62363	1	0.107991	0.0963373	No
GO:1902287	semaphorin-plexin signaling pathway involved in axon guidance	4	0.470588	0.0135715	NRP1, PLXND1, PLXNA2, SEMA3F	728	12	16650	7.62363	1	0.107991	0.0963373	No
GO:0061548	ganglion development	4	0.470588	0.0135715	NRP1, CTNNB1, SIX1, SEMA3F	728	12	16650	7.62363	1	0.107991	0.0963373	No
GO:0035815	positive regulation of renal sodium excretion	4	0.470588	0.0135715	EDNRB, NPR1, AVPR1A, AGT	728	12	16650	7.62363	1	0.107991	0.0963373	No
GO:0051302	regulation of cell division	13	1.52941	0.0135965	SVIL, TGFB3, SUSD2, PDGFB, KIF14, IGF2, PDGFA, FGF1, PGF, CDC25B, SOX17, TAL1, TXNIP	728	133	16650	2.2355	1	0.107991	0.0963373	No
GO:0048565	digestive tract development	13	1.52941	0.0135965	RB1, MYOCD, NOTCH1, TGFB3, GATA2, GLI1, TGFBR2, GLI2, TBX2, COL3A1, EDNRB, SOX17, CTNNB1	728	133	16650	2.2355	1	0.107991	0.0963373	No
GO:0048645	organ formation	8	0.941176	0.0139645	MEF2C, NOTCH1, SOX17, CTNNB1, SIX1, FGF1, GLI2, TGFBR2	728	59	16650	3.10114	1	0.110773	0.0988187	No
GO:0045932	negative regulation of muscle contraction	5	0.588235	0.0140742	GUCY1A3, DOCK4, CALCRL, KCNE3, ATP1A2	728	22	16650	5.19793	1	0.110796	0.0988394	No
GO:0060045	positive regulation of cardiac muscle cell proliferation	5	0.588235	0.0140742	MEF2C, NOTCH1, HEY2, CDK1, TBX2	728	22	16650	5.19793	1	0.110796	0.0988394	No
GO:1904705	regulation of vascular smooth muscle cell proliferation	5	0.588235	0.0140742	CNN1, TGFB3, PDGFB, MMP9, AGT	728	22	16650	5.19793	1	0.110796	0.0988394	No
GO:1990874	vascular smooth muscle cell proliferation	5	0.588235	0.0140742	CNN1, TGFB3, PDGFB, MMP9, AGT	728	22	16650	5.19793	1	0.110796	0.0988394	No
GO:0061082	myeloid leukocyte cytokine production	5	0.588235	0.0140742	SPON2, SEMA7A, TGFB3, IRAK3, CD36	728	22	16650	5.19793	1	0.110796	0.0988394	No
GO:0045332	phospholipid translocation	5	0.588235	0.0140742	ATP8A2, ABCB1, ATP8B1, ABCB4, ATP10A	728	22	16650	5.19793	1	0.110796	0.0988394	No
GO:0051051	negative regulation of transport	31	3.64706	0.0141815	NOTCH1, KCNE3, ATP1A2, CABP1, LRRC32, CORO1A, TBC1D10C, GRB10, FFAR4, DACT3, ENPP1, APOD, CD36, CLIC2, CD34, GPM6B, ANGPT1, NOS3, PDE2A, KCNAB1, INHBA, MMP9, AGT, TRDN, PKIA, KCNQ1, NEDD4, HRC, SNAI2, MDFI, TNFRSF21	728	450	16650	1.57555	1	0.111501	0.0994678	No
GO:0010463	mesenchymal cell proliferation	7	0.823529	0.0143638	TBX1, CHRD, PDGFA, CTNNB1, SIX1, TGFBR2, FOXP1	728	46	16650	3.48035	1	0.112791	0.100619	No
GO:0051216	cartilage development	16	1.88235	0.0144158	ACVRL1, SMAD1, MEF2C, BMPR2, PTH1R, TGFBR2, GLI2, COL1A1, ACAN, ZEB1, HYAL2, MGP, HOXC4, CTNNB1, SNAI2, MEF2D	728	183	16650	1.99964	1	0.113057	0.100856	No
GO:0006164	purine nucleotide biosynthetic process	20	2.35294	0.0145809	GUCY1A3, GUCY1A2, GUCY1B3, PTGIR, RAMP2, CALCRL, NOS3, NPR1, PDE2A, ADCY4, ADRB1, ADCY1, ADCY7, AQP1, EDNRA, EDNRB, OAS2, GPR161, GRM8, VIP	728	252	16650	1.81515	1	0.114208	0.101883	No
GO:0007188	adenylate cyclase-modulating G-protein coupled receptor signaling pathway	15	1.76471	0.0148096	PTGIR, CALCRL, HTR1F, ADCY4, ADRB1, ADCY1, PTH1R, SSTR2, ADCY7, GRK5, GRM8, RAPGEF2, S1PR3, VIP, PTGDR	728	167	16650	2.05427	1	0.115853	0.103351	No
GO:0043010	camera-type eye development	22	2.58824	0.015014	ACVRL1, NRP1, FOXC2, FOXC1, ATP8A2, BMPR2, JAG1, ARHGEF15, FOXL2, CACNA1C, INHBA, SLC7A11, ATP2B1, THY1, TGFBR2, TBX2, DLL4, ZEB1, COL4A1, CTNNB1, NES, FJX1	728	288	16650	1.74708	1	0.117305	0.104646	No
GO:0043066	negative regulation of apoptotic process	50	5.88235	0.0151089	SEMA5A, NRP1, FLT4, KIF14, SLC40A1, SIX1, CX3CL1, GLI2, AQP1, EDNRB, CCND2, MPZ, HEY2, TNFSF10, KDR, BDKRB2, FFAR4, MYOCD, MEF2C, PRKCH, HGF, MMP9, FOXP1, DPEP1, ARHGEF2, CX3CR1, FOXC2, RAMP2, FOXC1, NOTCH1, LEF1, AGAP2, CORO1A, SOCS2, GRK5, CXCR2, TBX1, NGFR, ANGPT1, TGFB3, NOS3, CXCL12, PDE3A, CDK1, ACKR3, SNAI2, CTNNB1, TEK, NES, LIMS2	728	818	16650	1.39798	1	0.117898	0.105175	No
GO:0055117	regulation of cardiac muscle contraction	9	1.05882	0.0151387	KCNE3, KCNQ1, GJA5, HRC, ATP1A2, CACNA1C, CLIC2, SLC8A1, KCNJ2	728	74	16650	2.78159	1	0.117983	0.105251	No
GO:1900180	regulation of protein localization to nucleus	18	2.11765	0.0151776	SEMA5A, NGFR, ANGPT1, TGFB3, PDE2A, DCLK3, CABP1, PKIA, RASSF5, HYAL2, ZIC1, TBC1D10C, CDK1, DACT3, SNAI2, APOD, CD36, MDFI	728	218	16650	1.88842	1	0.118008	0.105273	No
GO:0045669	positive regulation of osteoblast differentiation	8	0.941176	0.0152321	SMAD1, MEF2C, BMPR2, JAG1, HGF, TMEM119, CTNNB1, NPNT	728	60	16650	3.04945	1	0.118008	0.105273	No
GO:0098801	regulation of renal system process	6	0.705882	0.0152366	EDNRB, NPR1, GJA5, PDGFB, AVPR1A, AGT	728	34	16650	4.03604	1	0.118008	0.105273	No
GO:2001258	negative regulation of cation channel activity	6	0.705882	0.0152366	KCNE3, KCNQ1, KCNAB1, CLIC2, MMP9, TRDN	728	34	16650	4.03604	1	0.118008	0.105273	No
GO:0030851	granulocyte differentiation	6	0.705882	0.0152366	TAL1, ZBTB46, INPP5D, TESC, LEF1, GATA2	728	34	16650	4.03604	1	0.118008	0.105273	No
GO:0043588	skin development	19	2.23529	0.0154411	RYR1, PRKCH, ATP8A2, NOTCH1, JAG1, TCF15, SPINK5, PDGFA, INHBA, LDB2, APCDD1, COL1A1, COL3A1, ADAMTS2, COL1A2, SOX18, COL5A3, TXNIP, CTNNB1	728	236	16650	1.8413	1	0.119443	0.106553	No
GO:0001656	metanephros development	10	1.17647	0.0155385	IRX1, IRX2, FOXC2, CXCR2, PDGFB, PDGFA, ID3, CTNNB1, SIX1, CD34	728	89	16650	2.56976	1	0.120047	0.107092	No
GO:0000768	syncytium formation by plasma membrane fusion	7	0.823529	0.0158758	CXCL9, SH3PXD2A, MYH9, NFATC2, PLEKHO1, CACNA1H, RAPGEF3	728	47	16650	3.4063	1	0.121806	0.108661	No
GO:0048008	platelet-derived growth factor receptor signaling pathway	7	0.823529	0.0158758	NRP1, PTGIR, HIP1, PDGFB, PDGFA, TXNIP, APOD	728	47	16650	3.4063	1	0.121806	0.108661	No
GO:0060350	endochondral bone morphogenesis	7	0.823529	0.0158758	COL1A1, MEF2C, BMPR2, DLX5, TEK, MEF2D, TGFBR2	728	47	16650	3.4063	1	0.121806	0.108661	No
GO:0055010	ventricular cardiac muscle tissue morphogenesis	7	0.823529	0.0158758	DLL4, FOXC2, FOXC1, NOTCH1, HEY2, CCM2L, ENG	728	47	16650	3.4063	1	0.121806	0.108661	No
GO:0086010	membrane depolarization during action potential	7	0.823529	0.0158758	GJA5, ATP1A2, CACNA1C, SCN4B, CACNA1H, SLC8A1, KCNJ2	728	47	16650	3.4063	1	0.121806	0.108661	No
GO:0060048	cardiac muscle contraction	12	1.41176	0.0158835	GJC1, MYLK2, KCNE3, KCNQ1, GJA5, HRC, ATP1A2, CACNA1C, CLIC2, SCN4B, SLC8A1, KCNJ2	728	120	16650	2.28709	1	0.121806	0.108661	No
GO:0006955	immune response	86	10.1176	0.0160281	FCN1, SPON2, CXCL9, TINAGL1, NRROS, TRIL, NCF4, TRAC, ICAM2, ETS1, LYST, CX3CL1, LFNG, CYSLTR1, PSTPIP1, CYSLTR2, FCGR3B, PNP, TRIM5, TNFSF10, ENPP1, CD36, TNFRSF4, EOMES, IFNAR2, LAG3, MEF2C, PRKCH, IFNGR1, SWAP70, SPINK5, BTN3A3, IRAK3, FOXP1, ELF1, ZEB1, RNF125, OAS2, LCK, MFNG, ELMO1, PRKD2, LCP2, ARHGEF2, TNFRSF21, CX3CR1, COLEC11, SEMA7A, NOTCH1, LEF1, WAS, FPR3, THY1, GATA2, RASGRP1, CORO1…	728	1551	16650	1.26815	1	0.122764	0.109515	No
GO:0048545	response to steroid hormone	27	3.17647	0.0162398	RB1, KANK2, KMT2D, RAMP2, NOTCH1, LEF1, ATP1A2, AQP1, HEY1, PMEPA1, ZNF366, PAQR8, RBFOX2, TGFB3, AVPR1A, ATP2B1, NR2F2, SSTR2, TGFBR2, FOXP1, COL1A1, HEYL, NR5A2, NEDD4, TXNIP, CTNNB1, ENG	728	381	16650	1.62077	1	0.124233	0.110826	No
GO:0090162	establishment of epithelial cell polarity	5	0.588235	0.0164617	CYTH3, RAP2A, TCF15, MSN, FRMD4A	728	23	16650	4.97193	1	0.124856	0.111382	No
GO:0043949	regulation of cAMP-mediated signaling	5	0.588235	0.0164617	RASD2, CXCL9, PTGIR, RAPGEF2, ADRB1	728	23	16650	4.97193	1	0.124856	0.111382	No
GO:0010460	positive regulation of heart rate	5	0.588235	0.0164617	KCNQ1, HEY2, HRC, ADRB1, AVPR1A	728	23	16650	4.97193	1	0.124856	0.111382	No
GO:0034204	lipid translocation	5	0.588235	0.0164617	ATP8A2, ABCB1, ATP8B1, ABCB4, ATP10A	728	23	16650	4.97193	1	0.124856	0.111382	No
GO:0003148	outflow tract septum morphogenesis	5	0.588235	0.0164617	TBX1, BMPR2, ENG, TGFBR2, TBX2	728	23	16650	4.97193	1	0.124856	0.111382	No
GO:0010882	regulation of cardiac muscle contraction by calcium ion signaling	5	0.588235	0.0164617	HRC, ATP1A2, CACNA1C, CLIC2, SLC8A1	728	23	16650	4.97193	1	0.124856	0.111382	No
GO:0072010	glomerular epithelium development	5	0.588235	0.0164617	FOXC2, JAG1, PODXL, PECAM1, CD34	728	23	16650	4.97193	1	0.124856	0.111382	No
GO:0051050	positive regulation of transport	55	6.47059	0.0164906	FCN1, SEMA5A, CXCL9, HIP1, ATP8A2, FHL1, SLC6A1, AQP1, JPH2, EDNRB, HYAL2, ZIC1, CASP1, CD36, CD34, TNFRSF4, TRPC6, TESC, FOXL2, AVPR1A, SYTL2, TRDN, ANO1, KCNQ1, SCN4B, SHANK3, RAPGEF3, KCNE3, NPR1, ABCB4, PDGFB, PRR5L, THY1, GATA2, RASGRP1, KCNMB1, PLCG2, KCNN3, KCNJ2, HLA-DRB5, TMEM30B, ANGPT1, TGFB3, INSR, CARD8, MSN, INHBA, AGT, APLN, MAPK11, CXCL12, NEDD4, FXYD1, CDK1, F2RL3	728	920	16650	1.36728	1	0.124924	0.111442	No
GO:0055006	cardiac cell development	8	0.941176	0.0165794	MEF2A, NOTCH1, JAG1, HEY2, CDK1, MYH11, SLC8A1, AGT	728	61	16650	2.99946	1	0.125291	0.11177	No
GO:0001947	heart looping	8	0.941176	0.0165794	MEF2C, NOTCH1, SOX17, SOX18, MICAL2, ENG, TGFBR2, TBX2	728	61	16650	2.99946	1	0.125291	0.11177	No
GO:0001892	embryonic placenta development	10	1.17647	0.0166201	EOMES, HEY1, HEY2, LEF1, PDGFB, NR2F2, PCDH12, VASH1, GATA2, MDFI	728	90	16650	2.54121	1	0.125294	0.111773	No
GO:0030282	bone mineralization	10	1.17647	0.0166201	MEF2C, CLEC3B, BMPR2, IBSP, TGFB3, TMEM119, PTH1R, SLC8A1, GPM6B, ASPN	728	90	16650	2.54121	1	0.125294	0.111773	No
GO:0050921	positive regulation of chemotaxis	12	1.41176	0.0168084	SEMA5A, NRP1, CXCL9, CXCL12, BMPR2, SWAP70, CXCR2, PDGFB, KDR, PRKD2, GPSM3, PGF	728	121	16650	2.26819	1	0.126561	0.112903	No
GO:0060977	coronary vasculature morphogenesis	4	0.470588	0.0170792	TBX1, NRP1, NOTCH1, HEY2	728	13	16650	7.03719	1	0.127981	0.11417	No
GO:1903671	negative regulation of sprouting angiogenesis	4	0.470588	0.0170792	DLL4, NGFR, NOTCH1, MMRN2	728	13	16650	7.03719	1	0.127981	0.11417	No
GO:0035089	establishment of apical/basal cell polarity	4	0.470588	0.0170792	RAP2A, TCF15, FSCN1, MSN	728	13	16650	7.03719	1	0.127981	0.11417	No
GO:1902285	semaphorin-plexin signaling pathway involved in neuron projection guidance	4	0.470588	0.0170792	NRP1, PLXND1, PLXNA2, SEMA3F	728	13	16650	7.03719	1	0.127981	0.11417	No
GO:0086091	regulation of heart rate by cardiac conduction	6	0.705882	0.0171548	KCNE3, KCNQ1, GJA5, CACNA1C, SCN4B, KCNJ2	728	35	16650	3.92072	1	0.128393	0.114537	No
GO:0034220	ion transmembrane transport	57	6.70588	0.017325	RYR1, CXCL9, FHL1, ATP2A3, SLC40A1, SLC7A11, SLC8A1, AQP1, JPH2, GJA5, PIEZO2, SLC12A6, CLIC2, CPT1A, MEF2C, TRPC6, GRID1, TESC, KCNAB1, MMP9, ANO2, TRDN, ANO1, SLC9A5, LCK, KCNQ1, SCN4B, SHANK3, SLC24A3, KCNE3, KCNE4, NDUFA4L2, ATP1A2, ATP10A, CACNA1C, THY1, CORO1A, CACNA1H, GJC1, KCNMB1, CHRNE, LRRC8C, PLCG2, KCNN3, APOL1, GABRD, KCNJ2, HTR1F, ATP8B1, PDE2A, ATP2B1, AGT, NEDD4, FXYD1, HRC, FXYD…	728	963	16650	1.35373	1	0.12938	0.115418	No
GO:0003186	tricuspid valve morphogenesis	3	0.352941	0.0174352	BMPR2, HEY2, TGFBR2	728	5	16650	13.7225	1	0.12938	0.115418	No
GO:0048865	stem cell fate commitment	3	0.352941	0.0174352	SOX17, SOX18, POU6F2	728	5	16650	13.7225	1	0.12938	0.115418	No
GO:0021987	cerebral cortex development	11	1.29412	0.0174387	EOMES, CX3CR1, SRGAP2C, NRP1, CNTNAP2, COL3A1, EMX2, ADGRG1, KIF14, LHX6, CTNNB1	728	106	16650	2.37339	1	0.12938	0.115418	No
GO:0010811	positive regulation of cell-substrate adhesion	11	1.29412	0.0174387	PREX1, EGFLAM, ECM2, SPOCK2, KDR, EMILIN1, TEK, CD36, NID1, NPNT, LIMS1	728	106	16650	2.37339	1	0.12938	0.115418	No
GO:0045661	regulation of myoblast differentiation	7	0.823529	0.0174944	MEF2C, MYOCD, CXCL9, ZFHX3, NOTCH1, ID3, MBNL3	728	48	16650	3.33534	1	0.12938	0.115418	No
GO:0051703	intraspecies interaction between organisms	7	0.823529	0.0174944	TBX1, CNTNAP2, GRID1, NRXN2, AVPR1A, KALRN, SHANK3	728	48	16650	3.33534	1	0.12938	0.115418	No
GO:0035176	social behavior	7	0.823529	0.0174944	TBX1, CNTNAP2, GRID1, NRXN2, AVPR1A, KALRN, SHANK3	728	48	16650	3.33534	1	0.12938	0.115418	No
GO:0010171	body morphogenesis	7	0.823529	0.0174944	TBX1, COL1A1, CLDN5, TGFB3, DLX5, CRISPLD2, LEF1	728	48	16650	3.33534	1	0.12938	0.115418	No
GO:0060324	face development	7	0.823529	0.0174944	TBX1, COL1A1, CLDN5, TGFB3, DLX5, CRISPLD2, LEF1	728	48	16650	3.33534	1	0.12938	0.115418	No
GO:0071417	cellular response to organonitrogen compound	32	3.76471	0.0175779	RYR1, FOXC2, ADCY4, UBR1, ADCY1, ADCY7, SLC8A1, AQP1, SOCS2, HRH1, GRB10, ENPP1, NGFR, KLF11, MEF2C, CAV2, INSR, PDE2A, IGF2, AGT, COL1A1, COL3A1, ZEB1, COL1A2, COL4A1, KCNQ1, COL6A1, PDE3A, CTNNB1, RAPGEF2, ARHGEF2, RAPGEF3	728	477	16650	1.53431	1	0.129843	0.115831	No
GO:0071496	cellular response to external stimulus	20	2.35294	0.0176792	KANK2, MYOCD, RALB, BMPR2, PDE2A, ATP1A2, AVPR1A, ATP2B1, AGT, AQP1, COL1A1, IFI16, KIF26A, CASP1, SNAI2, GAS2L1, RNF152, KCNJ2, SIPA1, ENG	728	257	16650	1.77983	1	0.130437	0.11636	No
GO:0015914	phospholipid transport	8	0.941176	0.0180089	CETP, ATP8A2, ABCB1, OSBPL5, ATP8B1, ABCB4, ATP10A, MFSD2A	728	62	16650	2.95108	1	0.132398	0.11811	No
GO:0055008	cardiac muscle tissue morphogenesis	8	0.941176	0.0180089	DLL4, MYLK2, FOXC2, FOXC1, NOTCH1, HEY2, CCM2L, ENG	728	62	16650	2.95108	1	0.132398	0.11811	No
GO:0021885	forebrain cell migration	8	0.941176	0.0180089	CX3CR1, SRGAP2C, NRP1, EMX2, ADGRG1, CXCL12, LHX6, CTNNB1	728	62	16650	2.95108	1	0.132398	0.11811	No
GO:0071383	cellular response to steroid hormone stimulus	19	2.23529	0.0186346	PAQR8, RB1, KANK2, KMT2D, RBFOX2, LEF1, ATP1A2, ATP2B1, NR2F2, SSTR2, AQP1, FOXP1, HEYL, NR5A2, HEY1, NEDD4, PMEPA1, CTNNB1, ZNF366	728	241	16650	1.8031	1	0.136837	0.12207	No
GO:0042306	regulation of protein import into nucleus	15	1.76471	0.0186943	SEMA5A, ANGPT1, TGFB3, PDE2A, CABP1, PKIA, HYAL2, ZIC1, TBC1D10C, CDK1, DACT3, SNAI2, APOD, CD36, MDFI	728	172	16650	1.99455	1	0.137114	0.122317	No
GO:0002062	chondrocyte differentiation	10	1.17647	0.0189467	ACVRL1, ACAN, MEF2C, BMPR2, CTNNB1, SNAI2, PTH1R, MEF2D, GLI2, TGFBR2	728	92	16650	2.48597	1	0.138802	0.123822	No
GO:0009165	nucleotide biosynthetic process	23	2.70588	0.0190641	GUCY1A3, GUCY1A2, GUCY1B3, PTGIR, RAMP2, CALCRL, NOS3, NPR1, PDE2A, ADCY4, ADRB1, ADCY1, NMNAT2, ADCY7, AQP1, EDNRA, EDNRB, PNP, OAS2, GPR161, GRM8, TK1, VIP	728	313	16650	1.68061	1	0.139019	0.124016	No
GO:0051150	regulation of smooth muscle cell differentiation	5	0.588235	0.019088	MYOCD, ZEB1, HEY2, PDGFB, ENG	728	24	16650	4.76477	1	0.139019	0.124016	No
GO:0035411	catenin import into nucleus	5	0.588235	0.019088	SEMA5A, DACT3, CTNNB1, SNAI2, AGT	728	24	16650	4.76477	1	0.139019	0.124016	No
GO:0060914	heart formation	5	0.588235	0.019088	MEF2C, NOTCH1, SOX17, CTNNB1, SIX1	728	24	16650	4.76477	1	0.139019	0.124016	No
GO:0007263	nitric oxide mediated signal transduction	5	0.588235	0.019088	GUCY1A3, GUCY1B3, NOS3, CD36, AGT	728	24	16650	4.76477	1	0.139019	0.124016	No
GO:0035272	exocrine system development	7	0.823529	0.0192228	NRP1, FOXC1, PLXND1, TGFB3, HGF, INSR, PDGFA	728	49	16650	3.26727	1	0.139837	0.124746	No
GO:0051099	positive regulation of binding	13	1.52941	0.0196668	RB1, NRP1, MEF2C, MYOCD, RALB, PLXND1, EBF2, MMP9, LFNG, MFNG, CTNNB1, RAPGEF2, CLIC2	728	140	16650	2.12372	1	0.1429	0.127479	No
GO:0050773	regulation of dendrite development	12	1.41176	0.0198251	CDC20, SRGAP2C, PREX1, MEF2C, RAP2A, CDKL5, TRPC6, NEDD4, RAPGEF2, KALRN, LZTS1, SHANK3	728	124	16650	2.21331	1	0.143715	0.128205	No
GO:0045931	positive regulation of mitotic cell cycle	12	1.41176	0.0198251	RB1, RANBP1, CCND2, TAL1, UBE2C, TMOD3, INSR, PDGFB, CDK1, IGF2, DLGAP5, CDC25B	728	124	16650	2.21331	1	0.143715	0.128205	No
GO:1901699	cellular response to nitrogen compound	36	4.23529	0.0199044	RYR1, GUCY1B3, FOXC2, RALB, ADCY4, UBR1, ADCY1, ADCY7, SLC8A1, AQP1, SOCS2, HRH1, GRB10, ENPP1, NGFR, KLF11, SMAD1, MEF2C, CAV2, INSR, PDE2A, IGF2, AGT, COL1A1, COL3A1, ZEB1, COL1A2, COL4A1, KCNQ1, COL6A1, PDE3A, DPEP1, CTNNB1, RAPGEF2, ARHGEF2, RAPGEF3	728	558	16650	1.47554	1	0.144122	0.128568	No
GO:0007189	adenylate cyclase-activating G-protein coupled receptor signaling pathway	10	1.17647	0.0201947	PTGIR, CALCRL, ADCY4, RAPGEF2, ADRB1, PTH1R, ADCY1, VIP, ADCY7, PTGDR	728	93	16650	2.45923	1	0.145907	0.130161	No
GO:0021543	pallium development	14	1.64706	0.0201978	EOMES, CX3CR1, NRP1, CNTNAP2, EMX2, MEF2C, LEF1, KIF14, SRGAP2C, COL3A1, ADGRG1, LHX6, CTNNB1, MFSD2A	728	157	16650	2.03944	1	0.145907	0.130161	No
GO:0034763	negative regulation of transmembrane transport	9	1.05882	0.0202616	KCNE3, KCNQ1, NEDD4, KCNAB1, ATP1A2, CLIC2, MMP9, AGT, TRDN	728	78	16650	2.63895	1	0.146198	0.130421	No
GO:0045637	regulation of myeloid cell differentiation	16	1.88235	0.020478	RB1, MEF2C, JAG1, RBFOX2, ZBTB46, TESC, LEF1, INHBA, GATA2, ETS1, FOXP1, MAPK11, TAL1, INPP5D, CTNNB1, GAS2L1	728	191	16650	1.91589	1	0.147588	0.131661	No
GO:0051049	regulation of transport	97	11.4118	0.0207306	SEMA5A, FCN1, MYLK2, ATP8A2, SLC8A1, AQP1, EDNRB, GJA5, GRB10, TBC1D10C, ENPP1, TNFRSF4, CPT1A, MEF2C, SYTL2, FOXP1, KCNQ1, CETP, NOTCH1, KCNE3, NPR1, KCNE4, ABCB4, PDGFB, CABP1, CACNA1C, THY1, GATA2, RASGRP1, CORO1A, PCDH17, CACNA1H, KCNMB1, PLCG2, APOD, KCNN3, GPM6B, NGFR, HLA-DRB5, TGFB3, INSR, PDE2A, MSN, INHBA, GFAP, CXCL12, ARL2BP, PKIA, FXYD1, HRC, CDK1, SNAI2, NRP1, CXCL9, HIP1, FHL1, ICA…	728	1796	16650	1.23523	1	0.149237	0.133131	No
GO:0032387	negative regulation of intracellular transport	11	1.29412	0.0208038	ANGPT1, PKIA, PDE2A, HRC, TBC1D10C, DACT3, SNAI2, APOD, CD36, CABP1, MDFI	728	109	16650	2.30807	1	0.14959	0.133447	No
GO:0042542	response to hydrogen peroxide	12	1.41176	0.0209144	COL1A1, TRPC6, HGF, CDK1, HBB, TXNIP, HBA2, HBA1, ETS1, PDE8A, SLC8A1, AQP1	728	125	16650	2.1956	1	0.150212	0.134002	No
GO:1901293	nucleoside phosphate biosynthetic process	23	2.70588	0.0209922	GUCY1A3, GUCY1A2, GUCY1B3, PTGIR, RAMP2, CALCRL, NOS3, NPR1, PDE2A, ADCY4, ADRB1, ADCY1, NMNAT2, ADCY7, AQP1, EDNRA, EDNRB, PNP, OAS2, GPR161, GRM8, TK1, VIP	728	316	16650	1.66465	1	0.150591	0.13434	No
GO:0070208	protein heterotrimerization	4	0.470588	0.0210443	COL1A1, COL1A2, COL6A2, COL6A1	728	14	16650	6.53454	1	0.150591	0.13434	No
GO:0003214	cardiac left ventricle morphogenesis	4	0.470588	0.0210443	NOTCH1, HEY2, CPE, TGFBR2	728	14	16650	6.53454	1	0.150591	0.13434	No
GO:0032233	positive regulation of actin filament bundle assembly	7	0.823529	0.0210639	ARHGEF15, TGFB3, SYNPO2, SWAP70, FHOD1, SYNPO, RAPGEF3	728	50	16650	3.20192	1	0.150591	0.13434	No
GO:0010629	negative regulation of gene expression	82	9.64706	0.0212885	RB1, ACVRL1, SIX1, NRARP, GLI2, ELK3, EDNRB, HEY1, SOX17, MECOM, ZIC2, SOX18, HEY2, WWC3, CD36, JARID2, SOX7, LMCD1, CD34, BAHCC1, TNFRSF4, ZNF366, EOMES, MEF2A, KLF11, MYOCD, MEF2C, RBFOX2, FOXL2, HCFC2, KLF16, HIC1, FOXP1, ZEB1, TAL1, KCNQ1, RFX5, TXNIP, MDFI, ASF1A, ENG, KANK2, KMT2D, NOTCH3, FOXC2, RAMP3, NOTCH1, LEF1, PDGFB, AEBP1, GATA2, DLL4, TCEAL7, FOXS1, IFI16, ZNF703, A2M, GAS2L1, ZNF4…	728	1485	16650	1.2629	1	0.152022	0.135616	No
GO:1904589	regulation of protein import	15	1.76471	0.0213697	SEMA5A, ANGPT1, TGFB3, PDE2A, CABP1, PKIA, HYAL2, ZIC1, TBC1D10C, CDK1, DACT3, SNAI2, APOD, CD36, MDFI	728	175	16650	1.96036	1	0.152342	0.135902	No
GO:0009725	response to hormone	51	6	0.0214148	RB1, AQP1, HEY1, TNFSF10, GRB10, FFAR4, ENPP1, PMEPA1, ZNF366, PTGDR, PAQR8, PTGIR, MEF2C, RBFOX2, LMO2, AVPR1A, SSTR2, PGF, TGFBR2, FOXP1, NR5A2, TXNIP, ENG, KANK2, KMT2D, FOXC2, RAMP2, NOTCH1, LEF1, ADCY4, ATP1A2, ADCY1, ADCY7, CACNA1H, SOCS2, GAS2L1, NGFR, TGFB3, CAV2, INSR, IGF2, INHBA, ATP2B1, NR2F2, AGT, COL1A1, HEYL, CXCL12, NEDD4, CTNNB1, TEK	728	854	16650	1.36583	1	0.152342	0.135902	No
GO:0030225	macrophage differentiation	6	0.705882	0.0214556	RB1, CASP10, ZBTB46, INHBA, GATA2, MMP9	728	37	16650	3.70879	1	0.152342	0.135902	No
GO:0086009	membrane repolarization	6	0.705882	0.0214556	KCNE3, KCNQ1, GJA5, ATP1A2, SCN4B, KCNJ2	728	37	16650	3.70879	1	0.152342	0.135902	No
GO:0030501	positive regulation of bone mineralization	6	0.705882	0.0214556	MEF2C, BMPR2, TGFB3, TMEM119, SLC8A1, GPM6B	728	37	16650	3.70879	1	0.152342	0.135902	No
GO:0009152	purine ribonucleotide biosynthetic process	19	2.23529	0.0215903	GUCY1A3, GUCY1A2, GUCY1B3, PTGIR, RAMP2, CALCRL, NOS3, NPR1, PDE2A, ADCY4, ADRB1, ADCY1, ADCY7, AQP1, EDNRA, EDNRB, GPR161, GRM8, VIP	728	245	16650	1.77366	1	0.153124	0.136599	No
GO:0070167	regulation of biomineral tissue development	9	1.05882	0.021714	MEF2C, BMPR2, TGFB3, MGP, TMEM119, ENPP1, SLC8A1, GPM6B, ASPN	728	79	16650	2.60554	1	0.153826	0.137225	No
GO:0090075	relaxation of muscle	5	0.588235	0.0219589	GUCY1A3, HRC, ATP1A2, SLC8A1, KCNJ2	728	25	16650	4.57418	1	0.154856	0.138145	No
GO:0060037	pharyngeal system development	5	0.588235	0.0219589	TBX1, BMPR2, PLXNA2, SIX1, ECE1	728	25	16650	4.57418	1	0.154856	0.138145	No
GO:0071470	cellular response to osmotic stress	5	0.588235	0.0219589	BDKRB2, ARHGEF2, RCSD1, SLC12A6, AQP1	728	25	16650	4.57418	1	0.154856	0.138145	No
GO:0060343	trabecula formation	5	0.588235	0.0219589	COL1A1, HEY1, HEY2, SLC40A1, TEK	728	25	16650	4.57418	1	0.154856	0.138145	No
GO:0007187	G-protein coupled receptor signaling pathway, coupled to cyclic nucleotide second messenger	16	1.88235	0.0222582	PTGIR, CALCRL, HTR1F, ADCY4, ADRB1, ADCY1, PTH1R, SSTR2, ADCY7, AGT, GRK5, GRM8, RAPGEF2, S1PR3, VIP, PTGDR	728	193	16650	1.89603	1	0.156789	0.139869	No
GO:1901698	response to nitrogen compound	53	6.23529	0.0223271	RYR1, GUCY1B3, SLC7A11, SLC6A1, SLC8A1, AQP1, TNFSF10, CASP1, GRB10, FFAR4, ENPP1, KLF11, MEF2C, IRAK3, AVPR1A, ZEB1, COL4A1, KCNQ1, COL6A1, DPEP1, RAPGEF2, ARHGEF2, RAPGEF3, FOXC2, RALB, NOTCH1, PDE1B, ADCY4, ATP1A2, UBR1, ADCY1, KALRN, ADCY7, SOCS2, HRH1, CHRNE, GPIHBP1, NGFR, SMAD1, JAG1, CAV2, INSR, PDE2A, IGF2, AGT, COL1A1, COL3A1, CXCL12, COL1A2, PDE3A, CDK1, CTNNB1, TEK	728	895	16650	1.35436	1	0.156974	0.140034	No
GO:0045927	positive regulation of growth	19	2.23529	0.0223348	SEMA5A, NRP1, SEMA7A, MEF2C, CDKL5, ATP8A2, BMPR2, NOTCH1, CPNE5, INSR, LEF1, ISLR2, AVPR1A, TGFBR2, TBX2, FOXS1, CXCL12, HEY2, CDK1	728	246	16650	1.76645	1	0.156974	0.140034	No
GO:0007186	G-protein coupled receptor signaling pathway	71	8.35294	0.0226123	FCN1, CXCL9, GPR20, PTH1R, CX3CL1, PREX2, AKAP13, PREX1, CYSLTR1, EDNRA, CYSLTR2, GNGT2, EDNRB, ADGRA2, CCRL2, GRM8, BDKRB2, FFAR4, PTGDR, PTGIR, TMOD2, AVPR1A, SSTR2, DGKZ, KLF16, ANO1, PRKD3, GPR161, ADGRF5, APLNR, RAPGEF2, PPEF1, MGLL, DGKH, CX3CR1, RAMP2, RAMP3, CALCRL, SUCNR1, NPR1, NXPH3, NXPH4, ADCY4, GPR85, ADRB1, FPR3, LPAR4, ADCY1, GPR82, ADCY7, HRH1, ADGRG1, GRK5, CXCR2, ADGRG6, S1PR3,…	728	1261	16650	1.28773	1	0.158745	0.141614	No
GO:0006949	syncytium formation	7	0.823529	0.0230208	CXCL9, SH3PXD2A, MYH9, NFATC2, PLEKHO1, CACNA1H, RAPGEF3	728	51	16650	3.13914	1	0.161431	0.14401	No
GO:0051130	positive regulation of cellular component organization	67	7.88235	0.0231043	RB1, SEMA5A, NRP1, CXCL9, BMPR2, HIP1, ATP8A2, CPNE5, FHOD1, CDC20, PREX1, TNFSF10, KDR, CD36, JARID2, SYNPO, DLGAP5, CDKL5, ARHGEF15, HGF, SWAP70, ISLR2, MMP9, TGFBR2, WRAP73, TAL1, FSCN1, RAPGEF2, PRKD2, SHANK3, RAPGEF3, ENG, SEMA7A, RALB, RAMP3, NOTCH1, SYNPO2, ABCB4, LEF1, WAS, PDGFB, THBS2, GATA2, CORO1A, KALRN, ZNF703, PLCG2, EPS8L1, KCNN3, VASP, RANBP1, NGFR, ANGPT1, TGFB3, UBE2C, INSR, IG…	728	1183	16650	1.29531	1	0.161834	0.144369	No
GO:1900274	regulation of phospholipase C activity	6	0.705882	0.0238464	EDNRA, FLT1, AVPR1A, ARHGAP6, RASGRP1, AGT	728	38	16650	3.61119	1	0.166844	0.148839	No
GO:0022409	positive regulation of cell-cell adhesion	19	2.23529	0.0240763	HLA-DRB5, YES1, LEF1, TRAC, IGF2, THY1, RASAL3, ETS1, RASGRP1, CORO1A, TGFBR2, GLI2, EFNB1, PNP, PODXL, LCK, IL2RA, HLA-DRA, HLA-DQA1	728	248	16650	1.7522	1	0.168264	0.150105	No
GO:0006163	purine nucleotide metabolic process	35	4.11765	0.0241894	GUCY1B3, RAMP2, CXCL9, CALCRL, NPR1, PDE1B, PDE1A, ADCY4, ADRB1, ATP1A2, ADCY1, ADCY7, AQP1, EDNRA, EDNRB, PNP, GRM8, ENPP1, PDE8A, SULT1C4, TEFM, GUCY1A3, GUCY1A2, PTGIR, NOS3, INSR, PDE2A, SULT1B1, OAS2, GPR161, PDE3A, PDE7B, VIP, PDE9A, RAPGEF3	728	547	16650	1.4634	1	0.168865	0.150641	No
GO:0006941	striated muscle contraction	14	1.64706	0.0242736	MYLK2, ATP8A2, KCNE3, ATP1A2, CACNA1C, RCSD1, SLC8A1, GJC1, KCNQ1, GJA5, HRC, CLIC2, SCN4B, KCNJ2	728	161	16650	1.98877	1	0.169211	0.15095	No
GO:0030218	erythrocyte differentiation	10	1.17647	0.0242933	RB1, MAPK11, RBFOX2, TAL1, INPP5D, TMOD3, INHBA, GATA2, GAS2L1, ETS1	728	96	16650	2.38238	1	0.169211	0.15095	No
GO:0061371	determination of heart left/right asymmetry	8	0.941176	0.0245936	MEF2C, NOTCH1, SOX17, SOX18, MICAL2, ENG, TGFBR2, TBX2	728	66	16650	2.77223	1	0.17092	0.152475	No
GO:1904035	regulation of epithelial cell apoptotic process	8	0.941176	0.0245936	SEMA5A, COL18A1, RAMP2, ANGPT1, ECSCR, KDR, CD248, TEK	728	66	16650	2.77223	1	0.17092	0.152475	No
GO:0002252	immune effector process	45	5.29412	0.0246644	FCN1, CX3CR1, COLEC11, SPON2, SEMA7A, CXCL9, TRIL, LEF1, HTRA1, WAS, GATA2, RASGRP1, CORO1A, LYST, LFNG, SEC14L1, IFI16, TRIM5, INPP5D, HYAL2, PLCG2, CD36, A2M, TNFRSF4, EOMES, APOBEC3C, IFNAR2, APOBEC3D, HLA-DRB5, LAG3, YES1, JAG1, ANGPT1, TGFB3, SWAP70, SPINK5, IRAK3, BTN3A3, FOXP1, OAS2, LCK, MFNG, IL2RA, ELMO1, ITM2A	728	742	16650	1.38705	1	0.171221	0.152743	No
GO:0031623	receptor internalization	9	1.05882	0.0248364	RAMP2, CALCRL, RAMP3, ANGPT1, NEDD4, CXCR2, PLCG2, ACKR3, CD36	728	81	16650	2.54121	1	0.172199	0.153615	No
GO:0070528	protein kinase C signaling	5	0.588235	0.0250795	ADGRG1, PLVAP, PRKCH, FLT4, PDGFB	728	26	16650	4.39825	1	0.172199	0.153615	No
GO:0021602	cranial nerve morphogenesis	5	0.588235	0.0250795	TBX1, NRP1, ATP8B1, SIX1, SEMA3F	728	26	16650	4.39825	1	0.172199	0.153615	No
GO:0036075	replacement ossification	5	0.588235	0.0250795	COL1A1, MEF2C, DLX5, TEK, MEF2D	728	26	16650	4.39825	1	0.172199	0.153615	No
GO:0010665	regulation of cardiac muscle cell apoptotic process	5	0.588235	0.0250795	MYOCD, HEY2, CXCR2, AGT, ENG	728	26	16650	4.39825	1	0.172199	0.153615	No
GO:0001958	endochondral ossification	5	0.588235	0.0250795	COL1A1, MEF2C, DLX5, TEK, MEF2D	728	26	16650	4.39825	1	0.172199	0.153615	No
GO:0060688	regulation of morphogenesis of a branching structure	7	0.823529	0.0250961	HGF, PDGFA, CTNNB1, SIX1, SNAI2, AGT, PGF	728	52	16650	3.07877	1	0.172199	0.153615	No
GO:0003229	ventricular cardiac muscle tissue development	7	0.823529	0.0250961	DLL4, FOXC2, FOXC1, NOTCH1, HEY2, CCM2L, ENG	728	52	16650	3.07877	1	0.172199	0.153615	No
GO:0010812	negative regulation of cell-substrate adhesion	7	0.823529	0.0250961	COL1A1, ACVRL1, NOTCH1, ANGPT2, DLC1, APOD, ARHGAP6	728	52	16650	3.07877	1	0.172199	0.153615	No
GO:0001890	placenta development	13	1.52941	0.0251029	EOMES, BMPR2, LEF1, PDGFB, HTRA1, NR2F2, PCDH12, VASH1, GATA2, HEY1, HEY2, PHLDA2, MDFI	728	145	16650	2.05049	1	0.172199	0.153615	No
GO:0061550	cranial ganglion development	3	0.352941	0.025402	NRP1, CTNNB1, SIX1	728	6	16650	11.4354	1	0.172199	0.153615	No
GO:0045602	negative regulation of endothelial cell differentiation	3	0.352941	0.025402	ACVRL1, NOTCH4, S1PR3	728	6	16650	11.4354	1	0.172199	0.153615	No
GO:0060956	endocardial cell differentiation	3	0.352941	0.025402	NOTCH1, SOX17, SOX18	728	6	16650	11.4354	1	0.172199	0.153615	No
GO:0003160	endocardium morphogenesis	3	0.352941	0.025402	NOTCH1, SOX17, SOX18	728	6	16650	11.4354	1	0.172199	0.153615	No
GO:0060842	arterial endothelial cell differentiation	3	0.352941	0.025402	NOTCH1, HEY1, HEY2	728	6	16650	11.4354	1	0.172199	0.153615	No
GO:0003175	tricuspid valve development	3	0.352941	0.025402	BMPR2, HEY2, TGFBR2	728	6	16650	11.4354	1	0.172199	0.153615	No
GO:0032534	regulation of microvillus assembly	3	0.352941	0.025402	ATP8B1, PODXL, FSCN1	728	6	16650	11.4354	1	0.172199	0.153615	No
GO:0071321	cellular response to cGMP	3	0.352941	0.025402	PDE2A, PDE3A, RAPGEF2	728	6	16650	11.4354	1	0.172199	0.153615	No
GO:0003348	cardiac endothelial cell differentiation	3	0.352941	0.025402	NOTCH1, SOX17, SOX18	728	6	16650	11.4354	1	0.172199	0.153615	No
GO:0019800	peptide cross-linking via chondroitin 4-sulfate glycosaminoglycan	3	0.352941	0.025402	EGFLAM, SPOCK2, BGN	728	6	16650	11.4354	1	0.172199	0.153615	No
GO:0072148	epithelial cell fate commitment	4	0.470588	0.0254689	JAG2, NRP1, NOTCH1, NR2F2	728	15	16650	6.0989	1	0.172199	0.153615	No
GO:0015671	oxygen transport	4	0.470588	0.0254689	HBB, HBA2, HBA1, CYGB	728	15	16650	6.0989	1	0.172199	0.153615	No
GO:0061162	establishment of monopolar cell polarity	4	0.470588	0.0254689	RAP2A, TCF15, FSCN1, MSN	728	15	16650	6.0989	1	0.172199	0.153615	No
GO:0002313	mature B cell differentiation involved in immune response	4	0.470588	0.0254689	LFNG, MFNG, PLCG2, ITM2A	728	15	16650	6.0989	1	0.172199	0.153615	No
GO:0001666	response to hypoxia	21	2.47059	0.0256016	RYR1, ACVRL1, MYOCD, RAMP2, NOTCH1, TRPC6, ANGPT2, TGFB3, ETS1, CYGB, PGF, SLC8A1, AQP1, TGFBR2, EDNRA, CXCL12, KCNMB1, CASP1, TEK, CD34, ENG	728	286	16650	1.67933	1	0.172908	0.154248	No
GO:0046822	regulation of nucleocytoplasmic transport	17	2	0.0257137	SEMA5A, ANGPT1, TGFB3, PDE2A, CABP1, PKIA, HYAL2, NEDD4, ZIC1, TBC1D10C, CDK1, DACT3, SNAI2, APOD, CD36, RAPGEF3, MDFI	728	214	16650	1.81685	1	0.173477	0.154756	No
GO:0051101	regulation of DNA binding	10	1.17647	0.0257822	RB1, MYOCD, IFI16, HEY1, HEY2, LEF1, HJURP, CTNNB1, MMP9, MDFI	728	97	16650	2.35782	1	0.173563	0.154833	No
GO:0055007	cardiac muscle cell differentiation	10	1.17647	0.0257822	MEF2A, AKAP13, MEF2C, MYOCD, HEY2, CDK1, MYH11, SLC8A1, AGT, FOXP1	728	97	16650	2.35782	1	0.173563	0.154833	No
GO:0051259	protein oligomerization	31	3.64706	0.0258683	ACVRL1, CDA, SPTBN5, HBB, SLC6A1, RASGRP1, SCUBE3, TRIM5, GJA5, TK1, CBR4, KCNJ2, VASP, SEPT11, CPT1A, HLA-DRB5, MLKL, VWF, CAV2, INSR, HBA2, HBA1, COL1A1, COL1A2, COL6A2, CCDC88C, COL6A1, TEK, KCTD15, DGKH, LIMS1	728	473	16650	1.49894	1	0.173955	0.155182	No
GO:0045444	fat cell differentiation	16	1.88235	0.026165	JAG1, LAMA4, EBF2, ADIRF, ADRB1, GATA2, MMP11, GRK5, WIF1, ADGRF5, LRRC8C, FFAR4, ENPP1, SNAI2, CCDC3, RUNX1T1	728	197	16650	1.85753	1	0.17576	0.156792	No
GO:1903115	regulation of actin filament-based movement	6	0.705882	0.0264023	MYLK2, KCNE3, GJA5, ATP1A2, CACNA1C, KCNJ2	728	39	16650	3.5186	1	0.177026	0.157922	No
GO:1903845	negative regulation of cellular response to transforming growth factor beta stimulus	8	0.941176	0.0264672	TGFB3, CAV2, ADAMTSL2, HTRA1, PMEPA1, ASPN, ENG, TGFBR2	728	67	16650	2.73085	1	0.177026	0.157922	No
GO:0030512	negative regulation of transforming growth factor beta receptor signaling pathway	8	0.941176	0.0264672	TGFB3, CAV2, ADAMTSL2, HTRA1, PMEPA1, ASPN, ENG, TGFBR2	728	67	16650	2.73085	1	0.177026	0.157922	No
GO:0003143	embryonic heart tube morphogenesis	8	0.941176	0.0264672	MEF2C, NOTCH1, SOX17, SOX18, MICAL2, ENG, TGFBR2, TBX2	728	67	16650	2.73085	1	0.177026	0.157922	No
GO:0009628	response to abiotic stimulus	59	6.94118	0.0270691	ACVRL1, RYR1, COL18A1, CNTNAP2, ATP8A2, ADIRF, FGF1, RCSD1, ETS1, SLC8A1, GLI2, AQP1, EDNRA, GNGT2, HYAL2, PIEZO2, CASP1, BDKRB2, SLC12A6, CD34, MYOCD, TRPC6, AVPR1A, PGF, TGFBR2, ANO1, TFEC, TXNIP, ARHGEF2, SHANK3, ENG, RAMP2, NOTCH1, PDE1B, NRXN2, ADRB1, ATP1A2, KALRN, CYGB, HRH1, IFI16, KCNMB1, KCNJ2, ANGPT2, TGFB3, NOS3, PDE2A, ANKRD23, SLC52A3, GPR4, ATP2B1, AGT, COL1A1, COL3A1, CXCL12, NEDD…	728	1029	16650	1.31135	1	0.180858	0.16134	No
GO:0030239	myofibril assembly	7	0.823529	0.0272925	MEF2A, TMOD3, TMOD2, LDB3, MYH11, LMOD3, FOXP1	728	53	16650	3.02068	1	0.182155	0.162497	No
GO:0043065	positive regulation of apoptotic process	36	4.23529	0.0274358	COL18A1, HIP1, NOTCH1, ECSCR, KALRN, ARHGAP4, AKAP13, INPP5D, HYAL2, CXCR2, CASP1, TNFSF10, SOX7, RBM5, NGFR, KLF11, MEF2C, PLEKHG2, TGFB3, ARHGEF17, CARD8, ITGA1, FOXL2, UNC5C, INHBA, MMP9, AGT, DUSP6, LCK, DLC1, TXNIP, ID3, CTNNB1, RAPGEF2, CD248, ARHGEF2	728	572	16650	1.43943	1	0.182915	0.163175	No
GO:0019722	calcium-mediated signaling	13	1.52941	0.0275595	NFATC2, ATP1A2, CACNA1C, AVPR1A, SLC8A1, TRDN, SELP, JPH2, HRC, KDR, PLCG2, CLIC2, LMCD1	728	147	16650	2.02259	1	0.183543	0.163736	No
GO:0048663	neuron fate commitment	8	0.941176	0.0284357	JAG2, DLL4, NOTCH3, NOTCH1, SIX1, GATA2, ZNF521, GLI2	728	68	16650	2.69069	1	0.188892	0.168507	No
GO:2001222	regulation of neuron migration	5	0.588235	0.0284536	SRGAP2C, COL3A1, ADGRG1, SEMA6A, RAPGEF2	728	27	16650	4.23535	1	0.188892	0.168507	No
GO:0060561	apoptotic process involved in morphogenesis	5	0.588235	0.0284536	JAG2, FOXC2, FOXC1, NOTCH1, LEF1	728	27	16650	4.23535	1	0.188892	0.168507	No
GO:0022612	gland morphogenesis	11	1.29412	0.0289133	NRP1, NOTCH1, PLXND1, TGFB3, HGF, PDGFA, MSN, LIMS2, GLI2, TGFBR2, TBX2	728	115	16650	2.18765	1	0.191739	0.171048	No
GO:0032881	regulation of polysaccharide metabolic process	6	0.705882	0.0291266	INSR, PDGFB, GRB10, IGF2, ENPP1, PHLDA2	728	40	16650	3.43063	1	0.192948	0.172126	No
GO:0072521	purine-containing compound metabolic process	36	4.23529	0.0292322	GUCY1B3, RAMP2, CXCL9, CALCRL, NPR1, PDE1B, PDE1A, ADCY4, ADRB1, ATP1A2, ADCY1, ADCY7, AQP1, EDNRA, EDNRB, PNP, GRM8, ENPP1, PDE8A, SULT1C4, PTGDR, TEFM, GUCY1A3, GUCY1A2, PTGIR, NOS3, INSR, PDE2A, SULT1B1, OAS2, GPR161, PDE3A, PDE7B, VIP, PDE9A, RAPGEF3	728	575	16650	1.43192	1	0.193243	0.172388	No
GO:0051235	maintenance of location	21	2.47059	0.0292331	RYR1, CXCL9, STARD4, HTR1F, ATP1A2, CACNA1C, THY1, CORO1A, SYNE3, SLC8A1, TRDN, JPH2, ARL2BP, LCK, HRC, PLCG2, ENPP1, CD36, CLIC2, MDFI, F2RL3	728	290	16650	1.65617	1	0.193243	0.172388	No
GO:0098662	inorganic cation transmembrane transport	39	4.58824	0.0293902	RYR1, CXCL9, SLC24A3, KCNE3, KCNE4, FHL1, NDUFA4L2, ATP2A3, SLC40A1, ATP1A2, CACNA1C, THY1, CORO1A, CACNA1H, SLC8A1, AQP1, JPH2, KCNMB1, PLCG2, KCNN3, SLC12A6, CLIC2, KCNJ2, TRPC6, HTR1F, TESC, PDE2A, KCNAB1, ATP2B1, AGT, TRDN, SLC9A5, LCK, KCNQ1, NEDD4, FXYD1, HRC, SCN4B, F2RL3	728	635	16650	1.40467	1	0.194075	0.173131	No
GO:0090280	positive regulation of calcium ion import	7	0.823529	0.0296123	JPH2, CXCL9, CXCL12, PDGFB, THY1, TRDN, F2RL3	728	54	16650	2.96474	1	0.195256	0.174185	No
GO:0021700	developmental maturation	18	2.11765	0.0296318	RB1, RYR1, ACVRL1, CNTNAP2, ARHGEF15, LGI4, SPINK5, PTH1R, GATA2, CDC25B, CDC20, CDH5, EDNRB, TAL1, SOX18, PDE3A, LHX6, CTNNB1	728	236	16650	1.74439	1	0.195256	0.174185	No
GO:1903039	positive regulation of leukocyte cell-cell adhesion	17	2	0.0298477	HLA-DRB5, YES1, TRAC, IGF2, THY1, RASAL3, ETS1, RASGRP1, CORO1A, TGFBR2, GLI2, EFNB1, PNP, LCK, IL2RA, HLA-DRA, HLA-DQA1	728	218	16650	1.78351	1	0.196471	0.175268	No
GO:0051338	regulation of transferase activity	55	6.47059	0.0299146	RB1, FLT1, KIF14, MAP3K7CL, LRRC4, LDB2, FGF1, CDC20, AKAP13, SPRED1, DEPTOR, CCND2, HYAL2, CDC27, CARD10, MYOCD, MEF2C, HGF, TESC, ITGA1, BGN, IRAK3, ASPN, DUSP6, TGFBR2, CDC25B, RAPGEF2, LCP2, MDFI, RALB, ADCY4, PDGFB, PDGFA, THY1, ADCY1, RASGRP1, ADCY7, SOCS2, SH3BP5, CLSPN, AFAP1L2, ANGPT1, TGFB3, UBE2C, INSR, IGF2, NR2F2, AGT, MAPK11, PKIA, TAOK2, CDK1, CTNNB1, CSPG4, TEK	728	955	16650	1.31717	1	0.196704	0.175476	No
GO:0050886	endocrine process	9	1.05882	0.0300882	ENPEP, NOS3, GJA5, ECE1, FOXL2, AVPR1A, INHBA, AGT, APLN	728	84	16650	2.45045	1	0.197636	0.176308	No
GO:0061339	establishment or maintenance of monopolar cell polarity	4	0.470588	0.030352	RAP2A, TCF15, FSCN1, MSN	728	16	16650	5.71772	1	0.197701	0.176366	No
GO:0060841	venous blood vessel development	4	0.470588	0.030352	ACVRL1, BMPR2, NOTCH1, ENG	728	16	16650	5.71772	1	0.197701	0.176366	No
GO:0021783	preganglionic parasympathetic fiber development	4	0.470588	0.030352	TBX1, NRP1, SIX1, SEMA3F	728	16	16650	5.71772	1	0.197701	0.176366	No
GO:1900271	regulation of long-term synaptic potentiation	4	0.470588	0.030352	CX3CR1, KALRN, SHANK3, NRGN	728	16	16650	5.71772	1	0.197701	0.176366	No
GO:0055119	relaxation of cardiac muscle	4	0.470588	0.030352	HRC, ATP1A2, SLC8A1, KCNJ2	728	16	16650	5.71772	1	0.197701	0.176366	No
GO:0071696	ectodermal placode development	4	0.470588	0.030352	NRP1, CTNNB1, SIX1, TBX2	728	16	16650	5.71772	1	0.197701	0.176366	No
GO:0051895	negative regulation of focal adhesion assembly	4	0.470588	0.030352	ACVRL1, DLC1, APOD, ARHGAP6	728	16	16650	5.71772	1	0.197701	0.176366	No
GO:0071711	basement membrane organization	4	0.470588	0.030352	MMP11, RAMP2, COL4A1, NID1	728	16	16650	5.71772	1	0.197701	0.176366	No
GO:0007610	behavior	35	4.11765	0.03042	CX3CR1, CNTNAP2, ATP8A2, PDE1B, NRXN2, ATP1A2, ADCY1, SLC6A1, KALRN, PCDH17, NRGN, EPS8, PREX2, RASD2, HRH1, ZIC1, SNCG, TBX1, ZFHX3, CPT1A, MEF2C, TCF15, GRID1, LGI4, TMOD2, KCNAB1, AVPR1A, AGT, APLN, CLDN5, CXCL12, TAL1, VWA1, MAN2B1, SHANK3	728	557	16650	1.43713	1	0.197936	0.176576	No
GO:0050772	positive regulation of axonogenesis	8	0.941176	0.030501	SEMA5A, NGFR, NRP1, SEMA7A, CXCL12, BMPR2, CDKL5, ISLR2	728	69	16650	2.6517	1	0.198257	0.176861	No
GO:0030001	metal ion transport	48	5.64706	0.0305673	RYR1, RAMP2, CXCL9, SLC24A3, CALCRL, RAMP3, KCNE3, KCNE4, FHL1, PDGFB, ATP2A3, SLC40A1, ATP1A2, CACNA1C, THY1, CORO1A, CACNA1H, SLC8A1, AQP1, JPH2, CYSLTR1, KCNMB1, GJA5, GJA4, PLCG2, KCNN3, SLC12A6, CLIC2, KCNJ2, TRPC6, HTR1F, NOS3, TESC, PDE2A, KCNAB1, ATP2B1, AGT, TRDN, SLC9A5, CXCL12, LCK, KCNQ1, NEDD4, FXYD1, HRC, CTNNB1, SCN4B, F2RL3	728	814	16650	1.34865	1	0.198274	0.176877	No
GO:0043068	positive regulation of programmed cell death	36	4.23529	0.0305674	COL18A1, HIP1, NOTCH1, ECSCR, KALRN, ARHGAP4, AKAP13, INPP5D, HYAL2, CXCR2, CASP1, TNFSF10, SOX7, RBM5, NGFR, KLF11, MEF2C, PLEKHG2, TGFB3, ARHGEF17, CARD8, ITGA1, FOXL2, UNC5C, INHBA, MMP9, AGT, DUSP6, LCK, DLC1, TXNIP, ID3, CTNNB1, RAPGEF2, CD248, ARHGEF2	728	577	16650	1.42695	1	0.198274	0.176877	No
GO:0045666	positive regulation of neuron differentiation	22	2.58824	0.0306907	SEMA5A, NGFR, RANBP1, NRP1, SEMA7A, MEF2C, CDKL5, ATP8A2, BMPR2, TRPC6, CPNE5, HGF, ISLR2, GATA2, KALRN, GLI2, HEYL, CXCL12, ZEB1, RAPGEF2, TCF4, SHANK3	728	310	16650	1.62309	1	0.19866	0.177221	No
GO:0030098	lymphocyte differentiation	22	2.58824	0.0306907	EOMES, JAG2, LEF1, SPINK5, NRARP, INHBA, RASGRP1, TGFBR2, FOXP1, GLI2, DLL4, LFNG, PREX1, ZEB1, PNP, LCK, IL2RA, MFNG, INPP5D, PLCG2, CTNNB1, ITM2A	728	310	16650	1.62309	1	0.19866	0.177221	No
GO:0060341	regulation of cellular localization	49	5.76471	0.031124	RB1, SEMA5A, MYLK2, CXCL9, SLC8A1, JPH2, RASSF5, HYAL2, ZIC1, TBC1D10C, DACT3, CD36, CLIC2, MEF2C, TRDN, ANO1, SHANK3, RAPGEF3, MDFI, RALB, RAMP3, PRR5L, ATP1A2, CABP1, CACNA1C, THY1, GATA2, CORO1A, KALRN, PCDH17, SNCG, APOD, KCNN3, GPM6B, NGFR, HLA-DRB5, TMEM30B, ANGPT1, TGFB3, PDE2A, DCLK3, MSN, PKIA, NEDD4, HRC, CDK1, SNAI2, CTNNB1, F2RL3	728	834	16650	1.34373	1	0.201053	0.179356	No
GO:0048015	phosphatidylinositol-mediated signaling	15	1.76471	0.031125	FLT1, ANGPT1, HGF, PDGFB, AGAP2, PDGFA, PRR5L, FGF1, AGT, SELP, PREX2, LCK, NEDD4, KDR, TEK	728	184	16650	1.86447	1	0.201053	0.179356	No
GO:0022408	negative regulation of cell-cell adhesion	12	1.41176	0.0312669	HLA-DRB5, LAG3, CXCL12, PODXL, SWAP70, IL2RA, LEF1, ZNF703, CCM2L, NRARP, LRRC32, TNFRSF21	728	133	16650	2.06354	1	0.201761	0.179987	No
GO:0009150	purine ribonucleotide metabolic process	33	3.88235	0.0314842	GUCY1B3, RAMP2, CXCL9, CALCRL, NPR1, PDE1B, PDE1A, ADCY4, ADRB1, ATP1A2, ADCY1, ADCY7, AQP1, EDNRA, EDNRB, GRM8, ENPP1, PDE8A, SULT1C4, TEFM, GUCY1A3, GUCY1A2, PTGIR, NOS3, INSR, PDE2A, SULT1B1, GPR161, PDE3A, PDE7B, VIP, PDE9A, RAPGEF3	728	520	16650	1.45142	1	0.202953	0.181051	No
GO:0050707	regulation of cytokine secretion	13	1.52941	0.0315651	FCN1, HLA-DRB5, ANGPT1, CARD8, LRRC32, RASGRP1, FOXP1, MAPK11, HYAL2, CASP1, FFAR4, CD34, TNFRSF21	728	150	16650	1.98214	1	0.203264	0.181328	No
GO:0009615	response to virus	22	2.58824	0.0318644	APOBEC3C, IFNAR2, SPON2, APOBEC3D, MEF2C, CXCL9, IFNGR1, HTRA1, IRAK3, LYST, GLI2, ACTA2, MAPK11, CXCL12, SEC14L1, IFI16, OAS2, TRIM5, LCK, IL2RA, HYAL2, ELMO1	728	311	16650	1.61788	1	0.204493	0.182425	No
GO:0050919	negative chemotaxis	6	0.705882	0.032022	SEMA6B, SEMA5A, SEMA7A, SEMA6A, PDGFA, SEMA3F	728	41	16650	3.34696	1	0.204493	0.182425	No
GO:0070169	positive regulation of biomineral tissue development	6	0.705882	0.032022	MEF2C, BMPR2, TGFB3, TMEM119, SLC8A1, GPM6B	728	41	16650	3.34696	1	0.204493	0.182425	No
GO:0071230	cellular response to amino acid stimulus	7	0.823529	0.0320578	COL1A1, COL3A1, ZEB1, COL1A2, COL4A1, COL6A1, UBR1	728	55	16650	2.91084	1	0.204493	0.182425	No
GO:0086003	cardiac muscle cell contraction	7	0.823529	0.0320578	GJC1, KCNE3, KCNQ1, GJA5, CACNA1C, SCN4B, KCNJ2	728	55	16650	2.91084	1	0.204493	0.182425	No
GO:2000352	negative regulation of endothelial cell apoptotic process	5	0.588235	0.0320845	SEMA5A, RAMP2, ANGPT1, KDR, TEK	728	28	16650	4.08409	1	0.204493	0.182425	No
GO:0002026	regulation of the force of heart contraction	5	0.588235	0.0320845	NOS3, ADRB1, ATP1A2, SLC8A1, APLN	728	28	16650	4.08409	1	0.204493	0.182425	No
GO:0008045	motor neuron axon guidance	5	0.588235	0.0320845	NRP1, PLXND1, PLXNA2, SEMA3F, FOXP1	728	28	16650	4.08409	1	0.204493	0.182425	No
GO:0051482	positive regulation of cytosolic calcium ion concentration involved in phospholipase C-activating G-protein coupled signaling pathway	5	0.588235	0.0320845	LPAR6, GPR20, GPR4, LPAR4, F2RL3	728	28	16650	4.08409	1	0.204493	0.182425	No
GO:0086019	cell-cell signaling involved in cardiac conduction	5	0.588235	0.0320845	GJC1, KCNQ1, GJA5, CACNA1C, SCN4B	728	28	16650	4.08409	1	0.204493	0.182425	No
GO:0051347	positive regulation of transferase activity	39	4.58824	0.0324381	RALB, FLT1, KIF14, MAP3K7CL, ADCY4, PDGFB, PDGFA, ADCY1, FGF1, RASGRP1, ADCY7, CDC20, AKAP13, CCND2, CDC27, CLSPN, CARD10, AFAP1L2, MEF2C, ANGPT1, TGFB3, UBE2C, HGF, INSR, ITGA1, IGF2, AGT, DUSP6, TGFBR2, CDC25B, MAPK11, TAOK2, CDK1, CTNNB1, RAPGEF2, LCP2, CSPG4, TEK, MDFI	728	640	16650	1.39369	1	0.206536	0.184247	No
GO:0048858	cell projection morphogenesis	47	5.52941	0.0324784	SEMA5A, SPON2, NRP1, SPTBN5, SEMA7A, BMPR2, NRN1, ATP8A2, ECM2, NOTCH1, PLXND1, CPNE5, DLX5, PLPPR4, SEMA3F, THY1, ADCY1, LRRC55, KALRN, ARHGAP4, GLI2, PREX2, EFNB1, PLXNA2, SEMA6B, MEF2A, VASP, NGFR, LINGO1, FARP1, CDKL5, SEMA6A, RBFOX2, TRPC6, ITGA1, ISLR2, UNC5C, FOXP1, WRAP73, CXCL12, RILPL2, KIF26A, RAPGEF2, PLEKHO1, ARHGEF1, NES, SHANK3	728	797	16650	1.34872	1	0.206581	0.184287	No
GO:0022411	cellular component disassembly	32	3.76471	0.0325584	SEMA5A, SPTBN5, KIF14, HTRA1, LAMC1, NID1, LMOD3, EPS8, ADAMTS4, LIMA1, ACAN, CLSPN, A2M, GAS2L1, TGFB3, TMOD3, SWAP70, TMOD2, MICAL2, IRAK3, FOXL2, HSPG2, MMP9, MMP11, CDK1, FSCN1, CTNNB1, SNAI2, TLL1, ARHGEF2, NES, ENG	728	502	16650	1.4579	1	0.206878	0.184553	No
GO:0009260	ribonucleotide biosynthetic process	19	2.23529	0.0337039	GUCY1A3, GUCY1A2, GUCY1B3, PTGIR, RAMP2, CALCRL, NOS3, NPR1, PDE2A, ADCY4, ADRB1, ADCY1, ADCY7, AQP1, EDNRA, EDNRB, GPR161, GRM8, VIP	728	258	16650	1.68429	1	0.213786	0.190714	No
GO:0050680	negative regulation of epithelial cell proliferation	11	1.29412	0.0337141	RB1, DLL4, ACVRL1, NGFR, MEF2C, CAV2, SNAI2, NR2F2, VASH1, LIMS2, ENG	728	118	16650	2.13203	1	0.213786	0.190714	No
GO:0036293	response to decreased oxygen levels	21	2.47059	0.0341051	RYR1, ACVRL1, MYOCD, RAMP2, NOTCH1, TRPC6, ANGPT2, TGFB3, ETS1, CYGB, PGF, SLC8A1, AQP1, TGFBR2, EDNRA, CXCL12, KCNMB1, CASP1, TEK, CD34, ENG	728	295	16650	1.6281	1	0.215216	0.191991	No
GO:0030217	T cell differentiation	16	1.88235	0.0341967	EOMES, JAG2, LEF1, NRARP, RASGRP1, TGFBR2, FOXP1, GLI2, DLL4, LFNG, PREX1, ZEB1, PNP, LCK, IL2RA, CTNNB1	728	204	16650	1.79379	1	0.215216	0.191991	No
GO:0070482	response to oxygen levels	22	2.58824	0.0343477	RYR1, ACVRL1, MYOCD, RAMP2, NOTCH1, TRPC6, ANGPT2, TGFB3, ETS1, CYGB, PGF, SLC8A1, AQP1, TGFBR2, COL1A1, EDNRA, CXCL12, KCNMB1, CASP1, TEK, CD34, ENG	728	314	16650	1.60242	1	0.215216	0.191991	No
GO:0003190	atrioventricular valve formation	3	0.352941	0.0345457	NOTCH1, HEY1, HEY2	728	7	16650	9.80181	1	0.215216	0.191991	No
GO:0045650	negative regulation of macrophage differentiation	3	0.352941	0.0345457	ZBTB46, INHBA, GATA2	728	7	16650	9.80181	1	0.215216	0.191991	No
GO:0051694	pointed-end actin filament capping	3	0.352941	0.0345457	TMOD3, TMOD2, LMOD3	728	7	16650	9.80181	1	0.215216	0.191991	No
GO:0045906	negative regulation of vasoconstriction	3	0.352941	0.0345457	DOCK4, BMPR2, APLN	728	7	16650	9.80181	1	0.215216	0.191991	No
GO:0060982	coronary artery morphogenesis	3	0.352941	0.0345457	TBX1, NRP1, NOTCH1	728	7	16650	9.80181	1	0.215216	0.191991	No
GO:0098598	learned vocalization behavior or vocal learning	3	0.352941	0.0345457	CNTNAP2, NRXN2, SHANK3	728	7	16650	9.80181	1	0.215216	0.191991	No
GO:0021796	cerebral cortex regionalization	3	0.352941	0.0345457	EOMES, EMX2, ADGRG1	728	7	16650	9.80181	1	0.215216	0.191991	No
GO:0042908	xenobiotic transport	3	0.352941	0.0345457	ABCB1, ABCB4, ABCG2	728	7	16650	9.80181	1	0.215216	0.191991	No
GO:0098596	imitative learning	3	0.352941	0.0345457	CNTNAP2, NRXN2, SHANK3	728	7	16650	9.80181	1	0.215216	0.191991	No
GO:0060907	positive regulation of macrophage cytokine production	3	0.352941	0.0345457	SPON2, SEMA7A, CD36	728	7	16650	9.80181	1	0.215216	0.191991	No
GO:0042297	vocal learning	3	0.352941	0.0345457	CNTNAP2, NRXN2, SHANK3	728	7	16650	9.80181	1	0.215216	0.191991	No
GO:0070305	response to cGMP	3	0.352941	0.0345457	PDE2A, PDE3A, RAPGEF2	728	7	16650	9.80181	1	0.215216	0.191991	No
GO:0003256	regulation of transcription from RNA polymerase II promoter involved in myocardial precursor cell differentiation	3	0.352941	0.0345457	MYOCD, NOTCH1, TBX2	728	7	16650	9.80181	1	0.215216	0.191991	No
GO:0007221	positive regulation of transcription of Notch receptor target	3	0.352941	0.0345457	NOTCH1, NOTCH4, MAML3	728	7	16650	9.80181	1	0.215216	0.191991	No
GO:0006940	regulation of smooth muscle contraction	7	0.823529	0.0346309	GUCY1A3, CNN1, MYOCD, DOCK4, CALCRL, ATP1A2, NPNT	728	56	16650	2.85886	1	0.215216	0.191991	No
GO:0045740	positive regulation of DNA replication	7	0.823529	0.0346309	TGFB3, INSR, PDGFB, CDK1, PDGFA, GLI1, GLI2	728	56	16650	2.85886	1	0.215216	0.191991	No
GO:0051785	positive regulation of nuclear division	7	0.823529	0.0346309	RB1, RANBP1, UBE2C, INSR, PDGFB, IGF2, DLGAP5	728	56	16650	2.85886	1	0.215216	0.191991	No
GO:0071260	cellular response to mechanical stimulus	8	0.941176	0.0349287	COL1A1, PDE2A, CASP1, ATP1A2, AGT, KCNJ2, AQP1, ENG	728	71	16650	2.577	1	0.216419	0.193063	No
GO:0048814	regulation of dendrite morphogenesis	8	0.941176	0.0349287	RAP2A, CDKL5, TRPC6, NEDD4, RAPGEF2, KALRN, LZTS1, SHANK3	728	71	16650	2.577	1	0.216419	0.193063	No
GO:0030500	regulation of bone mineralization	8	0.941176	0.0349287	MEF2C, BMPR2, TGFB3, MGP, TMEM119, ENPP1, SLC8A1, GPM6B	728	71	16650	2.577	1	0.216419	0.193063	No
GO:0048017	inositol lipid-mediated signaling	15	1.76471	0.0350035	FLT1, ANGPT1, HGF, PDGFB, AGAP2, PDGFA, PRR5L, FGF1, AGT, SELP, PREX2, LCK, NEDD4, KDR, TEK	728	187	16650	1.83456	1	0.216667	0.193285	No
GO:0098655	cation transmembrane transport	42	4.94118	0.0350434	RYR1, CXCL9, SLC24A3, KCNE3, KCNE4, FHL1, NDUFA4L2, ATP2A3, SLC40A1, ATP1A2, CACNA1C, THY1, CORO1A, CACNA1H, SLC8A1, AQP1, JPH2, KCNMB1, CHRNE, PLCG2, KCNN3, SLC12A6, CLIC2, KCNJ2, TRPC6, HTR1F, TESC, PDE2A, KCNAB1, ATP2B1, MMP9, AGT, TRDN, ANO1, SLC9A5, LCK, KCNQ1, NEDD4, FXYD1, HRC, SCN4B, F2RL3	728	703	16650	1.3664	1	0.216698	0.193313	No
GO:0042326	negative regulation of phosphorylation	28	3.29412	0.0350918	RB1, LRRC4, PRR5L, THY1, SOCS2, SPRED1, DEPTOR, MECOM, HYAL2, TBC1D10C, GRB10, BDKRB2, SH3BP5, PMEPA1, ENPP1, MYOCD, ANGPT1, UBE2C, HGF, TESC, BGN, IRAK3, INHBA, NR2F2, ASPN, DUSP6, PKIA, ENG	728	428	16650	1.49623	1	0.216782	0.193388	No
GO:0043271	negative regulation of ion transport	11	1.29412	0.0354312	KCNE3, NOS3, KCNQ1, NEDD4, HRC, KCNAB1, ATP1A2, CLIC2, MMP9, AGT, TRDN	728	119	16650	2.11411	1	0.218662	0.195065	No
GO:0048736	appendage development	14	1.64706	0.0356206	BMPR2, NOTCH1, DLX5, DLX6, LEF1, ECE1, CACNA1C, NR2F2, GLI2, TBX2, GJA5, SMOC1, PLXNA2, CTNNB1	728	170	16650	1.88348	1	0.219389	0.195713	No
GO:0060173	limb development	14	1.64706	0.0356206	BMPR2, NOTCH1, DLX5, DLX6, LEF1, ECE1, CACNA1C, NR2F2, GLI2, TBX2, GJA5, SMOC1, PLXNA2, CTNNB1	728	170	16650	1.88348	1	0.219389	0.195713	No
GO:1903392	negative regulation of adherens junction organization	4	0.470588	0.0356898	ACVRL1, DLC1, APOD, ARHGAP6	728	17	16650	5.38138	1	0.219389	0.195713	No
GO:0061323	cell proliferation involved in heart morphogenesis	4	0.470588	0.0356898	BMPR2, NOTCH1, CTNNB1, SIX1	728	17	16650	5.38138	1	0.219389	0.195713	No
GO:0001654	eye development	23	2.70588	0.0358593	ACVRL1, NRP1, FOXC2, FOXC1, ATP8A2, BMPR2, JAG1, ARHGEF15, FOXL2, CACNA1C, INHBA, SLC7A11, ATP2B1, THY1, TGFBR2, TBX2, DLL4, ZEB1, COL4A1, SMOC1, CTNNB1, NES, FJX1	728	334	16650	1.57494	1	0.220213	0.196448	No
GO:0010762	regulation of fibroblast migration	5	0.588235	0.0359741	HYAL2, PRR5L, SLC8A1, CYGB, ARHGAP4	728	29	16650	3.94326	1	0.220266	0.196496	No
GO:0055023	positive regulation of cardiac muscle tissue growth	5	0.588235	0.0359741	MEF2C, NOTCH1, HEY2, CDK1, TBX2	728	29	16650	3.94326	1	0.220266	0.196496	No
GO:0010662	regulation of striated muscle cell apoptotic process	5	0.588235	0.0359741	MYOCD, HEY2, CXCR2, AGT, ENG	728	29	16650	3.94326	1	0.220266	0.196496	No
GO:0006029	proteoglycan metabolic process	9	1.05882	0.0360564	ACAN, NDST1, EGFLAM, BMPR2, SPOCK2, BGN, CTNNB1, CSPG4, CHST13	728	87	16650	2.36595	1	0.220337	0.196559	No
GO:0006942	regulation of striated muscle contraction	9	1.05882	0.0360564	KCNE3, KCNQ1, GJA5, HRC, ATP1A2, CACNA1C, CLIC2, SLC8A1, KCNJ2	728	87	16650	2.36595	1	0.220337	0.196559	No
GO:0098660	inorganic ion transmembrane transport	43	5.05882	0.0362027	RYR1, CXCL9, SLC24A3, KCNE3, KCNE4, FHL1, NDUFA4L2, ATP2A3, SLC40A1, ATP1A2, CACNA1C, THY1, CORO1A, CACNA1H, SLC8A1, AQP1, JPH2, KCNMB1, PLCG2, KCNN3, SLC12A6, APOL1, CLIC2, GABRD, KCNJ2, TRPC6, HTR1F, TESC, PDE2A, KCNAB1, ATP2B1, ANO2, AGT, TRDN, ANO1, SLC9A5, LCK, KCNQ1, NEDD4, FXYD1, HRC, SCN4B, F2RL3	728	725	16650	1.35648	1	0.221014	0.197163	No
GO:0046390	ribose phosphate biosynthetic process	19	2.23529	0.0371125	GUCY1A3, GUCY1A2, GUCY1B3, PTGIR, RAMP2, CALCRL, NOS3, NPR1, PDE2A, ADCY4, ADRB1, ADCY1, ADCY7, AQP1, EDNRA, EDNRB, GPR161, GRM8, VIP	728	261	16650	1.66493	1	0.226346	0.20192	No
GO:0071822	protein complex subunit organization	89	10.4706	0.0376442	SEMA5A, ACVRL1, CDA, HIP1, COL14A1, HJURP, KIF14, HBB, LAMC1, SLC6A1, ARHGAP6, LMOD3, CX3CL1, EPS8, PREX1, ADAMTS2, SH3PXD2A, TRIM5, GJA5, HEY2, PMEPA1, TK1, CD36, MAGI1, CARD10, CPT1A, VWF, SWAP70, TMOD3, TMOD2, IRAK3, HBA2, HBA1, F5, MMP11, TAL1, COL6A2, COL6A1, FSCN1, ARHGEF2, KCTD15, ASF1A, DGKH, KMT2D, FOXC2, SPTBN5, FOXC1, RALB, FBLIM1, LEF1, WAS, RASGRP1, CORO1A, SLC9A3R2, LIMA1, ACAN, SCU…	728	1674	16650	1.21595	1	0.229365	0.204612	No
GO:0001933	negative regulation of protein phosphorylation	26	3.05882	0.0380509	RB1, LRRC4, PRR5L, THY1, SOCS2, SPRED1, DEPTOR, MECOM, HYAL2, TBC1D10C, BDKRB2, SH3BP5, PMEPA1, ENPP1, MYOCD, ANGPT1, UBE2C, HGF, TESC, BGN, IRAK3, NR2F2, ASPN, DUSP6, PKIA, ENG	728	393	16650	1.51309	1	0.231616	0.206621	No
GO:2000649	regulation of sodium ion transmembrane transporter activity	6	0.705882	0.0383355	TESC, NEDD4, FXYD1, ATP1A2, SCN4B, AGT	728	43	16650	3.19129	1	0.23312	0.207962	No
GO:1902105	regulation of leukocyte differentiation	18	2.11765	0.0385194	RB1, ZBTB46, TESC, LEF1, SPINK5, NRARP, INHBA, GATA2, RASGRP1, TGFBR2, FOXP1, GLI2, ZEB1, PNP, TAL1, IL2RA, INPP5D, CTNNB1	728	244	16650	1.6872	1	0.23401	0.208756	No
GO:0032355	response to estradiol	11	1.29412	0.0390461	SOCS2, COL1A1, RAMP2, RAMP3, ZNF703, TXNIP, CTNNB1, NR2F2, SSTR2, SLC6A1, ETS1	728	121	16650	2.07917	1	0.236978	0.211404	No
GO:0016358	dendrite development	15	1.76471	0.039219	MEF2A, FARP1, NRP1, MEF2C, CDKL5, RBFOX2, TRPC6, KALRN, PREX2, SRGAP2C, RAP2A, NEDD4, RAPGEF2, LZTS1, SHANK3	728	190	16650	1.8056	1	0.237796	0.212134	No
GO:0071902	positive regulation of protein serine/threonine kinase activity	21	2.47059	0.0394534	CARD10, MEF2C, RALB, FLT1, TGFB3, HGF, INSR, ITGA1, PDGFB, IGF2, PDGFA, FGF1, RASGRP1, DUSP6, MAPK11, AKAP13, CCND2, CDK1, RAPGEF2, CSPG4, MDFI	728	300	16650	1.60096	1	0.238985	0.213194	No
GO:0072078	nephron tubule morphogenesis	8	0.941176	0.0397625	IRX1, IRX2, CTNNB1, SIX1, FGF1, NPNT, AGT, PGF	728	73	16650	2.5064	1	0.240623	0.214656	No
GO:0034101	erythrocyte homeostasis	10	1.17647	0.0400743	RB1, MAPK11, RBFOX2, TAL1, INPP5D, TMOD3, INHBA, GATA2, GAS2L1, ETS1	728	105	16650	2.17818	1	0.241869	0.215768	No
GO:0051928	positive regulation of calcium ion transport	10	1.17647	0.0400743	JPH2, CXCL9, CXCL12, TRPC6, KCNE3, PDGFB, PLCG2, THY1, TRDN, F2RL3	728	105	16650	2.17818	1	0.241869	0.215768	No
GO:0060306	regulation of membrane repolarization	5	0.588235	0.0401238	KCNE3, KCNQ1, GJA5, SCN4B, KCNJ2	728	30	16650	3.81181	1	0.241869	0.215768	No
GO:0032528	microvillus organization	5	0.588235	0.0401238	RAP2A, ATP8B1, PODXL, FSCN1, RAPGEF2	728	30	16650	3.81181	1	0.241869	0.215768	No
GO:0046434	organophosphate catabolic process	11	1.29412	0.0409455	PNP, PDE1B, PDE1A, PDE2A, PDE3A, PLCG2, ENPP1, PDE7B, PDE8A, PDE9A, RAPGEF3	728	122	16650	2.06213	1	0.246584	0.219973	No
GO:0050867	positive regulation of cell activation	22	2.58824	0.0411122	MEF2C, HLA-DRB5, YES1, TRAC, IGF2, NFATC2, THY1, GATA2, RASAL3, RASGRP1, CORO1A, TGFBR2, GLI2, SELP, EFNB1, PNP, LCK, IL2RA, INPP5D, HLA-DRA, TNFRSF4, HLA-DQA1	728	320	16650	1.57237	1	0.247149	0.220478	No
GO:1903828	negative regulation of cellular protein localization	12	1.41176	0.0411188	ANGPT1, PKIA, PDE2A, DCLK3, TBC1D10C, DACT3, SNAI2, APOD, CD36, CABP1, GPM6B, MDFI	728	139	16650	1.97446	1	0.247149	0.220478	No
GO:1902532	negative regulation of intracellular signal transduction	29	3.41176	0.0412382	LRRC4, NLRC3, UBR1, RASAL3, SOCS2, SPRED1, DEPTOR, SEC14L1, MECOM, HYAL2, TBC1D10C, TNFAIP8L1, WWC3, BDKRB2, CLIC2, RNF152, CARD8, BGN, ARAP3, IRAK3, MMP9, ASPN, DUSP6, TRDN, CXCL12, DLC1, ACKR3, SNAI2, ARHGEF2	728	454	16650	1.46092	1	0.247628	0.220905	No
GO:0035812	renal sodium excretion	4	0.470588	0.041476	EDNRB, NPR1, AVPR1A, AGT	728	18	16650	5.08242	1	0.247861	0.221113	No
GO:0030852	regulation of granulocyte differentiation	4	0.470588	0.041476	ZBTB46, INPP5D, TESC, LEF1	728	18	16650	5.08242	1	0.247861	0.221113	No
GO:2001014	regulation of skeletal muscle cell differentiation	4	0.470588	0.041476	TBX1, MEF2C, MYOCD, SIX1	728	18	16650	5.08242	1	0.247861	0.221113	No
GO:0086066	atrial cardiac muscle cell to AV node cell communication	4	0.470588	0.041476	GJC1, KCNQ1, GJA5, CACNA1C	728	18	16650	5.08242	1	0.247861	0.221113	No
GO:0048486	parasympathetic nervous system development	4	0.470588	0.041476	TBX1, NRP1, SIX1, SEMA3F	728	18	16650	5.08242	1	0.247861	0.221113	No
GO:0050851	antigen receptor-mediated signaling pathway	17	2	0.0415186	MEF2C, HLA-DRB5, PRKCH, TRAC, WAS, NFATC2, THY1, ELF1, KLHL6, LCK, INPP5D, PLCG2, HLA-DRA, LCP2, PRKD2, TNFRSF21, HLA-DQA1	728	228	16650	1.70528	1	0.247877	0.221127	No
GO:0006812	cation transport	55	6.47059	0.0416393	RYR1, CXCL9, FHL1, ATP2A3, SLC40A1, SLC2A6, SLC8A1, AQP1, CYSLTR1, JPH2, GJA5, GJA4, PIEZO2, SLC12A6, CLIC2, TRPC6, TESC, KCNAB1, MMP9, TRDN, ANO1, SLC9A5, LCK, KCNQ1, SCN4B, RAMP2, RAMP3, SLC24A3, CALCRL, KCNE3, KCNE4, PDGFB, NDUFA4L2, ATP1A2, CACNA1C, THY1, CORO1A, CACNA1H, SEC14L1, KCNMB1, CHRNE, PLCG2, KCNN3, KCNJ2, HTR1F, NOS3, PDE2A, ATP2B1, AGT, CXCL12, NEDD4, FXYD1, HRC, CTNNB1, F2RL3	728	975	16650	1.29015	1	0.248113	0.221337	No
GO:0046903	secretion	61	7.17647	0.0417504	FCN1, EXOC3L1, EXOC3L2, ICA1, SLC6A1, LRRC32, AQP1, EDNRB, PNP, GJA5, HYAL2, CASP1, BDKRB2, FFAR4, CD36, CD34, TNFRSF4, CPT1A, MEF2C, VWF, HGF, FOXL2, AVPR1A, SYTL2, FOXP1, F5, ANO1, MMRN1, KCNQ1, PECAM1, LCP2, RAPGEF3, TNFRSF21, ENG, RALB, NOTCH1, NPR1, ABCB4, PDGFB, PDGFA, NRXN2, CACNA1C, GATA2, RASGRP1, CORO1A, CLEC3B, SNCG, A2M, HLA-DRB5, ANGPT1, TGFB3, CARD8, IGF2, INHBA, AGT, APLN, SELP, MA…	728	1098	16650	1.2706	1	0.248113	0.221337	No
GO:0070206	protein trimerization	6	0.705882	0.0417572	COL1A1, COL1A2, MLKL, TRIM5, COL6A2, COL6A1	728	44	16650	3.11876	1	0.248113	0.221337	No
GO:0021795	cerebral cortex cell migration	6	0.705882	0.0417572	CX3CR1, SRGAP2C, NRP1, ADGRG1, LHX6, CTNNB1	728	44	16650	3.11876	1	0.248113	0.221337	No
GO:0090102	cochlea development	6	0.705882	0.0417572	TBX1, ZEB1, HEY2, SIX1, GATA2, GLI2	728	44	16650	3.11876	1	0.248113	0.221337	No
GO:0090101	negative regulation of transmembrane receptor protein serine/threonine kinase signaling pathway	10	1.17647	0.0421745	NOTCH1, TGFB3, CAV2, ADAMTSL2, CHRD, HTRA1, PMEPA1, ASPN, ENG, TGFBR2	728	106	16650	2.15763	1	0.250353	0.223336	No
GO:0050870	positive regulation of T cell activation	16	1.88235	0.0423952	HLA-DRB5, YES1, TRAC, IGF2, THY1, RASAL3, RASGRP1, CORO1A, TGFBR2, GLI2, EFNB1, PNP, LCK, IL2RA, HLA-DRA, HLA-DQA1	728	210	16650	1.74254	1	0.251424	0.224291	No
GO:0030856	regulation of epithelial cell differentiation	11	1.29412	0.0429071	ACVRL1, CLDN5, CDH5, NOTCH1, ZEB1, PRKCH, NOTCH4, HEY2, CTNNB1, S1PR3, FOXP1	728	123	16650	2.04536	1	0.254218	0.226783	No
GO:0021879	forebrain neuron differentiation	7	0.823529	0.0431337	NRP1, LEF1, LHX6, RAPGEF2, INHBA, GATA2, SHANK3	728	59	16650	2.71349	1	0.254591	0.227116	No
GO:0002718	regulation of cytokine production involved in immune response	7	0.823529	0.0431337	SPON2, SEMA7A, ANGPT1, TGFB3, TRIL, IRAK3, CD36	728	59	16650	2.71349	1	0.254591	0.227116	No
GO:1904427	positive regulation of calcium ion transmembrane transport	7	0.823529	0.0431337	JPH2, CXCL9, KCNE3, PLCG2, THY1, TRDN, F2RL3	728	59	16650	2.71349	1	0.254591	0.227116	No
GO:0022029	telencephalon cell migration	7	0.823529	0.0431337	CX3CR1, SRGAP2C, NRP1, ADGRG1, CXCL12, LHX6, CTNNB1	728	59	16650	2.71349	1	0.254591	0.227116	No
GO:0009259	ribonucleotide metabolic process	33	3.88235	0.0438422	GUCY1B3, RAMP2, CXCL9, CALCRL, NPR1, PDE1B, PDE1A, ADCY4, ADRB1, ATP1A2, ADCY1, ADCY7, AQP1, EDNRA, EDNRB, GRM8, ENPP1, PDE8A, SULT1C4, TEFM, GUCY1A3, GUCY1A2, PTGIR, NOS3, INSR, PDE2A, SULT1B1, GPR161, PDE3A, PDE7B, VIP, PDE9A, RAPGEF3	728	535	16650	1.41073	1	0.258528	0.230628	No
GO:0071900	regulation of protein serine/threonine kinase activity	30	3.52941	0.0440455	RALB, FLT1, MAP3K7CL, PDGFB, PDGFA, FGF1, RASGRP1, AKAP13, SPRED1, CCND2, HYAL2, CARD10, MYOCD, MEF2C, TGFB3, UBE2C, HGF, INSR, ITGA1, IGF2, IRAK3, NR2F2, DUSP6, MAPK11, PKIA, TAOK2, CDK1, RAPGEF2, CSPG4, MDFI	728	476	16650	1.44144	1	0.259481	0.231478	No
GO:0031347	regulation of defense response	40	4.70588	0.0441517	FCN1, CX3CR1, SEMA7A, CALCRL, TNFAIP6, TRIL, HTRA1, ICAM2, ETS1, RASGRP1, CX3CL1, EDNRB, SEC14L1, IFI16, TRIM5, HYAL2, CASP1, PLCG2, FFAR4, APOD, CD36, A2M, GPSM3, IFNAR2, MEF2C, LAG3, IFNGR1, HGF, PDE2A, SPINK5, IRAK3, AGT, FOXP1, LCK, CD209, IL2RA, ELMO1, TEK, SHANK3, MGLL	728	676	16650	1.35331	1	0.259861	0.231817	No
GO:0002700	regulation of production of molecular mediator of immune response	10	1.17647	0.0443476	SPON2, SEMA7A, ANGPT1, TGFB3, TRIL, SPINK5, IRAK3, CD36, TNFRSF4, FOXP1	728	107	16650	2.13747	1	0.26042	0.232316	No
GO:0042592	homeostatic process	87	10.2353	0.0443591	RB1, RYR1, CXCL9, NCF4, FHL1, ATP2A3, SLC40A1, GPR20, PTH1R, LDB2, ETS1, SLC8A1, AQP1, CYSLTR1, JPH2, EDNRA, EDNRB, GJA5, HYAL2, KDR, BDKRB2, ENPP1, CD36, CLIC2, CD34, TNS2, PTGDR, PTGIR, MEF2C, TRPC6, RBFOX2, SWAP70, TMOD3, AVPR1A, TRDN, ANO1, SLC9A5, NR5A2, TMX1, LCK, TAL1, ADGRF5, SHANK3, ABCG2, CETP, FOXC1, SLC24A3, NPR1, ABCB4, ADCY4, ADRB1, FPR3, ATP1A2, CACNA1C, LPAR4, THY1, ADCY1, GATA2, …	728	1645	16650	1.20958	1	0.26042	0.232316	No
GO:1903053	regulation of extracellular matrix organization	5	0.588235	0.0445341	NOTCH1, TCF15, FSCN1, ETS1, AGT	728	31	16650	3.68885	1	0.26042	0.232316	No
GO:0030513	positive regulation of BMP signaling pathway	5	0.588235	0.0445341	ACVRL1, BMPR2, NOTCH1, ZNF423, ENG	728	31	16650	3.68885	1	0.26042	0.232316	No
GO:0048341	paraxial mesoderm formation	3	0.352941	0.0447486	FOXC2, FOXC1, LEF1	728	8	16650	8.57658	1	0.26042	0.232316	No
GO:0010764	negative regulation of fibroblast migration	3	0.352941	0.0447486	HYAL2, CYGB, ARHGAP4	728	8	16650	8.57658	1	0.26042	0.232316	No
GO:1905005	regulation of epithelial to mesenchymal transition involved in endocardial cushion formation	3	0.352941	0.0447486	TGFB3, ENG, TGFBR2	728	8	16650	8.57658	1	0.26042	0.232316	No
GO:1903817	negative regulation of voltage-gated potassium channel activity	3	0.352941	0.0447486	KCNE3, KCNQ1, KCNAB1	728	8	16650	8.57658	1	0.26042	0.232316	No
GO:0098597	observational learning	3	0.352941	0.0447486	CNTNAP2, NRXN2, SHANK3	728	8	16650	8.57658	1	0.26042	0.232316	No
GO:1902260	negative regulation of delayed rectifier potassium channel activity	3	0.352941	0.0447486	KCNE3, KCNQ1, KCNAB1	728	8	16650	8.57658	1	0.26042	0.232316	No
GO:0071474	cellular hyperosmotic response	3	0.352941	0.0447486	ARHGEF2, RCSD1, AQP1	728	8	16650	8.57658	1	0.26042	0.232316	No
GO:0060947	cardiac vascular smooth muscle cell differentiation	3	0.352941	0.0447486	MYOCD, NOTCH1, HEY2	728	8	16650	8.57658	1	0.26042	0.232316	No
GO:0002262	myeloid cell homeostasis	11	1.29412	0.0449319	RB1, MAPK11, RBFOX2, TAL1, INPP5D, TMOD3, CXCR2, INHBA, GATA2, GAS2L1, ETS1	728	124	16650	2.02887	1	0.261243	0.23305	No
GO:0043266	regulation of potassium ion transport	8	0.941176	0.0450131	KCNE3, NOS3, KCNMB1, KCNQ1, NEDD4, FHL1, KCNAB1, KCNJ2	728	75	16650	2.43956	1	0.261471	0.233254	No
GO:0051899	membrane depolarization	9	1.05882	0.0451868	GJA5, CASP1, KDR, ATP1A2, CACNA1C, SCN4B, CACNA1H, SLC8A1, KCNJ2	728	91	16650	2.26196	1	0.262235	0.233935	No
GO:0045123	cellular extravasation	6	0.705882	0.0453575	SELP, PLVAP, CXCL12, ITGA1, PECAM1, CX3CL1	728	45	16650	3.04945	1	0.262981	0.234601	No
GO:0006813	potassium ion transport	16	1.88235	0.045415	SLC24A3, KCNE3, NOS3, KCNE4, FHL1, KCNAB1, ATP1A2, AQP1, SLC9A5, KCNMB1, KCNQ1, GJA5, NEDD4, KCNN3, SLC12A6, KCNJ2	728	212	16650	1.7261	1	0.263069	0.234679	No
GO:0050808	synapse organization	17	2	0.0458132	FARP1, MEF2C, ARHGEF15, PLXND1, LRRC4, NRXN2, SIX1, THBS2, PCDH17, CDC20, COL4A1, SPOCK2, NEDD4, DNER, CTNNB1, SNCG, SHANK3	728	231	16650	1.68314	1	0.265129	0.236517	No
GO:0071214	cellular response to abiotic stimulus	19	2.23529	0.0459989	PDE2A, ADIRF, ATP1A2, AVPR1A, RCSD1, AGT, AQP1, COL1A1, IFI16, HYAL2, NEDD4, CASP1, BDKRB2, SNAI2, ARHGEF2, SLC12A6, KCNJ2, SIPA1, ENG	728	268	16650	1.62144	1	0.265957	0.237255	No
GO:1901379	regulation of potassium ion transmembrane transport	7	0.823529	0.0462339	KCNE3, KCNMB1, KCNQ1, NEDD4, FHL1, KCNAB1, KCNJ2	728	60	16650	2.66827	1	0.26682	0.238025	No
GO:0051148	negative regulation of muscle cell differentiation	7	0.823529	0.0462339	MYOCD, ZFHX3, NOTCH1, HEY2, PDGFB, ID3, MBNL3	728	60	16650	2.66827	1	0.26682	0.238025	No
GO:0032990	cell part morphogenesis	47	5.52941	0.0463174	SEMA5A, SPON2, NRP1, SPTBN5, SEMA7A, BMPR2, NRN1, ATP8A2, ECM2, NOTCH1, PLXND1, CPNE5, DLX5, PLPPR4, SEMA3F, THY1, ADCY1, LRRC55, KALRN, ARHGAP4, GLI2, PREX2, EFNB1, PLXNA2, SEMA6B, MEF2A, VASP, NGFR, LINGO1, FARP1, CDKL5, SEMA6A, RBFOX2, TRPC6, ITGA1, ISLR2, UNC5C, FOXP1, WRAP73, CXCL12, RILPL2, KIF26A, RAPGEF2, PLEKHO1, ARHGEF1, NES, SHANK3	728	817	16650	1.31571	1	0.267054	0.238234	No
GO:0051251	positive regulation of lymphocyte activation	20	2.35294	0.0464071	MEF2C, HLA-DRB5, YES1, TRAC, IGF2, NFATC2, THY1, RASAL3, RASGRP1, CORO1A, TGFBR2, GLI2, EFNB1, PNP, LCK, IL2RA, INPP5D, HLA-DRA, TNFRSF4, HLA-DQA1	728	287	16650	1.59379	1	0.267324	0.238475	No
GO:0030534	adult behavior	12	1.41176	0.0467729	PREX2, EPS8, CNTNAP2, CXCL12, LGI4, ZIC1, NRXN2, SNCG, ATP1A2, KALRN, SHANK3, PCDH17	728	142	16650	1.93275	1	0.269182	0.240133	No
GO:0034504	protein localization to nucleus	24	2.82353	0.0468402	SEMA5A, NGFR, RANBP1, ANGPT1, TGFB3, PDE2A, DCLK3, SIX1, CABP1, AGT, COL1A1, ARL2BP, PKIA, HYAL2, ZIC1, TBC1D10C, CDK1, DACT3, TXNIP, CTNNB1, SNAI2, APOD, CD36, MDFI	728	363	16650	1.51212	1	0.269321	0.240256	No
GO:0031400	negative regulation of protein modification process	35	4.11765	0.0470162	RB1, LRRC4, PRR5L, THY1, FRY, SOCS2, CDC20, RASD2, SPRED1, DEPTOR, MECOM, HYAL2, CDC27, TBC1D10C, BDKRB2, SH3BP5, PMEPA1, ENPP1, JARID2, PPP1R16B, MYOCD, ANGPT1, UBE2C, HGF, TESC, SWAP70, BGN, IRAK3, NR2F2, ASPN, DUSP6, PKIA, CDK1, CTNNB1, ENG	728	578	16650	1.38491	1	0.269858	0.240736	No
GO:0009855	determination of bilateral symmetry	11	1.29412	0.0470204	TBX1, MEF2C, NOTCH1, SOX17, SOX18, DAAM2, CTNNB1, MICAL2, ENG, TGFBR2, TBX2	728	125	16650	2.01264	1	0.269858	0.240736	No
GO:0003094	glomerular filtration	4	0.470588	0.0477021	MCAM, GJA5, PDGFB, CD34	728	19	16650	4.81492	1	0.272016	0.242661	No
GO:0030828	positive regulation of cGMP biosynthetic process	4	0.470588	0.0477021	GUCY1A3, GUCY1A2, NPR1, NOS3	728	19	16650	4.81492	1	0.272016	0.242661	No
GO:0002335	mature B cell differentiation	4	0.470588	0.0477021	LFNG, MFNG, PLCG2, ITM2A	728	19	16650	4.81492	1	0.272016	0.242661	No
GO:0048339	paraxial mesoderm development	4	0.470588	0.0477021	FOXC2, FOXC1, TCF15, LEF1	728	19	16650	4.81492	1	0.272016	0.242661	No
GO:0006855	drug transmembrane transport	4	0.470588	0.0477021	ABCB1, ATP8B1, ABCB4, ABCG2	728	19	16650	4.81492	1	0.272016	0.242661	No
GO:0010002	cardioblast differentiation	4	0.470588	0.0477021	EOMES, MYOCD, NOTCH1, TBX2	728	19	16650	4.81492	1	0.272016	0.242661	No
GO:0090049	regulation of cell migration involved in sprouting angiogenesis	4	0.470588	0.0477021	DLL4, FOXC2, NOTCH1, MMRN2	728	19	16650	4.81492	1	0.272016	0.242661	No
GO:0031100	organ regeneration	8	0.941176	0.0477976	CXCL12, NOTCH1, ANGPT2, HGF, CDK1, GLI1, PGF, TGFBR2	728	76	16650	2.40746	1	0.272062	0.242702	No
GO:0072088	nephron epithelium morphogenesis	8	0.941176	0.0477976	IRX1, IRX2, CTNNB1, SIX1, FGF1, NPNT, AGT, PGF	728	76	16650	2.40746	1	0.272062	0.242702	No
GO:0055078	sodium ion homeostasis	6	0.705882	0.0491373	EDNRB, NPR1, ATP1A2, AVPR1A, SLC8A1, AGT	728	46	16650	2.98316	1	0.279303	0.249162	No
GO:0009799	specification of symmetry	11	1.29412	0.0491732	TBX1, MEF2C, NOTCH1, SOX17, SOX18, DAAM2, CTNNB1, MICAL2, ENG, TGFBR2, TBX2	728	126	16650	1.99666	1	0.279303	0.249162	No
GO:0048333	mesodermal cell differentiation	5	0.588235	0.0492044	SMAD1, FOXC2, SOX17, TAL1, INHBA	728	32	16650	3.57357	1	0.279303	0.249162	No
GO:0051349	positive regulation of lyase activity	7	0.823529	0.0494689	EDNRA, NOS3, ADCY4, ADRB1, ADCY1, VIP, ADCY7	728	61	16650	2.62453	1	0.280039	0.249818	No
GO:0030166	proteoglycan biosynthetic process	7	0.823529	0.0494689	ACAN, NDST1, BMPR2, BGN, CTNNB1, CSPG4, CHST13	728	61	16650	2.62453	1	0.280039	0.249818	No
GO:0031281	positive regulation of cyclase activity	7	0.823529	0.0494689	EDNRA, NOS3, ADCY4, ADRB1, ADCY1, VIP, ADCY7	728	61	16650	2.62453	1	0.280039	0.249818	No
GO:2001236	regulation of extrinsic apoptotic signaling pathway	13	1.52941	0.0498189	CX3CR1, NRP1, NOS3, HGF, AGAP2, INHBA, CX3CL1, AGT, DEPTOR, HYAL2, TNFSF10, SNAI2, ARHGEF2	728	161	16650	1.84672	1	0.281764	0.251357	No
GO:0032940	secretion by cell	54	6.35294	0.0500824	FCN1, EXOC3L1, EXOC3L2, ICA1, LRRC32, PNP, GJA5, HYAL2, CASP1, FFAR4, CD36, CD34, TNFRSF4, CPT1A, MEF2C, VWF, HGF, FOXL2, AVPR1A, SYTL2, FOXP1, F5, ANO1, MMRN1, PECAM1, LCP2, RAPGEF3, TNFRSF21, ENG, RALB, NOTCH1, PDGFB, PDGFA, NRXN2, CACNA1C, GATA2, RASGRP1, CORO1A, CLEC3B, SNCG, A2M, HLA-DRB5, ANGPT1, TGFB3, CARD8, IGF2, INHBA, AGT, APLN, SELP, MAPK11, CXCL12, ARL2BP, VIP	728	966	16650	1.2785	1	0.282997	0.252457	No
GO:0001952	regulation of cell-matrix adhesion	9	1.05882	0.0502733	ACVRL1, DLC1, KDR, APOD, TEK, CD36, ARHGAP6, GPM6B, LIMS1	728	93	16650	2.21331	1	0.283561	0.25296	No
GO:2001257	regulation of cation channel activity	9	1.05882	0.0502733	JPH2, KCNE3, KCNQ1, HRC, PLCG2, KCNAB1, CLIC2, MMP9, TRDN	728	93	16650	2.21331	1	0.283561	0.25296	No
GO:0050890	cognition	18	2.11765	0.0511577	CX3CR1, CNTNAP2, MEF2C, PDE1B, TMOD2, NRXN2, KCNAB1, ATP1A2, ADCY1, SLC6A1, KALRN, SHROOM4, NRGN, CLDN5, HRH1, HLA-DRA, MAN2B1, SHANK3	728	253	16650	1.62718	1	0.288289	0.257177	No
GO:0050730	regulation of peptidyl-tyrosine phosphorylation	16	1.88235	0.0519036	NRP1, AFAP1L2, YES1, ANGPT1, HGF, PDGFB, IGF2, PDGFA, AGT, ARL2BP, HYAL2, PECAM1, SH3BP5, CSPG4, CD36, ARHGEF2	728	216	16650	1.69414	1	0.292124	0.260598	No
GO:0006897	endocytosis	39	4.58824	0.051932	FCN1, COLEC11, CETP, SPON2, RAMP2, TINAGL1, HIP1, CALCRL, RAMP3, WAS, HBB, LDLRAD3, GATA2, PEAR1, CORO1A, NEURL1B, CYTH2, PSTPIP1, DNER, CXCR2, PLCG2, ENPP1, CD36, APOL1, YES1, CD93, ANGPT1, CAV2, SUSD2, HBA2, HBA1, TGFBR2, CD209, NEDD4, NOSTRIN, ELMO1, PECAM1, MYH9, ACKR3	728	665	16650	1.3413	1	0.292124	0.260598	No
GO:0043401	steroid hormone mediated signaling pathway	14	1.64706	0.0521921	PAQR8, RB1, KANK2, KMT2D, RBFOX2, LEF1, NR2F2, FOXP1, HEYL, NR5A2, NEDD4, PMEPA1, CTNNB1, ZNF366	728	180	16650	1.77885	1	0.293123	0.26149	No
GO:0050670	regulation of lymphocyte proliferation	15	1.76471	0.0522038	MEF2C, HLA-DRB5, IGF2, NFATC2, LRRC32, RASAL3, CORO1A, EFNB1, PNP, CD209, IL2RA, INPP5D, CTNNB1, TNFRSF4, TNFRSF21	728	198	16650	1.73264	1	0.293123	0.26149	No
GO:0007585	respiratory gaseous exchange	7	0.823529	0.0528396	JAG2, NDST1, CYSLTR1, EDNRA, TCF15, FLT4, ATP1A2	728	62	16650	2.5822	1	0.296159	0.264198	No
GO:0060389	pathway-restricted SMAD protein phosphorylation	7	0.823529	0.0528396	ACVRL1, BMPR2, TGFB3, PMEPA1, INHBA, ENG, TGFBR2	728	62	16650	2.5822	1	0.296159	0.264198	No
GO:0042472	inner ear morphogenesis	9	1.05882	0.0529498	TBX1, ATP8A2, ZEB1, DLX5, DLX6, ZIC1, SIX1, GATA2, GLI2	728	94	16650	2.18977	1	0.296268	0.264295	No
GO:0002437	inflammatory response to antigenic stimulus	6	0.705882	0.0530969	CYSLTR1, HLA-DRB5, NOTCH1, IL2RA, CXCR2, RASGRP1	728	47	16650	2.91969	1	0.296268	0.264295	No
GO:2000243	positive regulation of reproductive process	6	0.705882	0.0530969	EDNRB, INSR, PDE3A, CTNNB1, INHBA, CACNA1H	728	47	16650	2.91969	1	0.296268	0.264295	No
GO:0003044	regulation of systemic arterial blood pressure mediated by a chemical signal	6	0.705882	0.0530969	ENPEP, NOS3, ECE1, ADRB1, AVPR1A, AGT	728	47	16650	2.91969	1	0.296268	0.264295	No
GO:0021545	cranial nerve development	6	0.705882	0.0530969	TBX1, NRP1, ATP8B1, CTNNB1, SIX1, SEMA3F	728	47	16650	2.91969	1	0.296268	0.264295	No
GO:0010557	positive regulation of macromolecule biosynthetic process	84	9.88235	0.0534403	RB1, ACVRL1, BMPR2, FHOD1, SLC40A1, ADIRF, SIX1, LDB2, GLI1, FGF1, ETS1, GLI2, ELK3, HEY1, SOX17, MECOM, ZIC2, SOX18, HYAL2, HEY2, ZIC1, KDR, SOX7, EOMES, MKL2, MEF2A, MYOCD, MEF2C, HGF, TESC, LMO2, EBF1, EBF2, FOXL2, NPNT, FOXP1, ELF1, ZEB1, NR5A2, TAL1, PRKD2, ARHGEF2, MAML3, ASF1A, ENG, KMT2D, NOTCH3, FOXC2, FOXC1, NOTCH1, DLX5, NOTCH4, LEF1, PDGFB, AGAP2, PDGFA, GATA2, IFI16, STAT4, ZNF423, M…	728	1597	16650	1.20298	1	0.297917	0.265766	No
GO:0043406	positive regulation of MAP kinase activity	16	1.88235	0.0536213	MEF2C, FLT1, TGFB3, HGF, INSR, ITGA1, PDGFB, PDGFA, FGF1, RASGRP1, DUSP6, MAPK11, AKAP13, CDK1, CSPG4, MDFI	728	217	16650	1.68633	1	0.298488	0.266276	No
GO:0072028	nephron morphogenesis	8	0.941176	0.0536893	IRX1, IRX2, CTNNB1, SIX1, FGF1, NPNT, AGT, PGF	728	78	16650	2.34573	1	0.298488	0.266276	No
GO:0002696	positive regulation of leukocyte activation	21	2.47059	0.0539932	MEF2C, HLA-DRB5, YES1, TRAC, IGF2, NFATC2, THY1, GATA2, RASAL3, RASGRP1, CORO1A, TGFBR2, GLI2, EFNB1, PNP, LCK, IL2RA, INPP5D, HLA-DRA, TNFRSF4, HLA-DQA1	728	311	16650	1.54434	1	0.298488	0.266276	No
GO:0032944	regulation of mononuclear cell proliferation	15	1.76471	0.0540128	MEF2C, HLA-DRB5, IGF2, NFATC2, LRRC32, RASAL3, CORO1A, EFNB1, PNP, CD209, IL2RA, INPP5D, CTNNB1, TNFRSF4, TNFRSF21	728	199	16650	1.72394	1	0.298488	0.266276	No
GO:0060421	positive regulation of heart growth	5	0.588235	0.0541337	MEF2C, NOTCH1, HEY2, CDK1, TBX2	728	33	16650	3.46528	1	0.298488	0.266276	No
GO:0070873	regulation of glycogen metabolic process	5	0.588235	0.0541337	INSR, GRB10, IGF2, ENPP1, PHLDA2	728	33	16650	3.46528	1	0.298488	0.266276	No
GO:0007435	salivary gland morphogenesis	5	0.588235	0.0541337	NRP1, PLXND1, TGFB3, HGF, PDGFA	728	33	16650	3.46528	1	0.298488	0.266276	No
GO:1902742	apoptotic process involved in development	5	0.588235	0.0541337	JAG2, FOXC2, FOXC1, NOTCH1, LEF1	728	33	16650	3.46528	1	0.298488	0.266276	No
GO:0009954	proximal/distal pattern formation	5	0.588235	0.0541337	IRX1, IRX2, CTNNB1, GLI1, GLI2	728	33	16650	3.46528	1	0.298488	0.266276	No
GO:0045649	regulation of macrophage differentiation	4	0.470588	0.0543578	RB1, ZBTB46, INHBA, GATA2	728	20	16650	4.57418	1	0.298488	0.266276	No
GO:0097205	renal filtration	4	0.470588	0.0543578	MCAM, GJA5, PDGFB, CD34	728	20	16650	4.57418	1	0.298488	0.266276	No
GO:0060445	branching involved in salivary gland morphogenesis	4	0.470588	0.0543578	NRP1, PLXND1, HGF, PDGFA	728	20	16650	4.57418	1	0.298488	0.266276	No
GO:0060307	regulation of ventricular cardiac muscle cell membrane repolarization	4	0.470588	0.0543578	KCNE3, KCNQ1, GJA5, SCN4B	728	20	16650	4.57418	1	0.298488	0.266276	No
GO:0043586	tongue development	4	0.470588	0.0543578	TBX1, LEF1, CTNNB1, SIX1	728	20	16650	4.57418	1	0.298488	0.266276	No
GO:0010996	response to auditory stimulus	4	0.470588	0.0543578	CNTNAP2, ATP8A2, NRXN2, SHANK3	728	20	16650	4.57418	1	0.298488	0.266276	No
GO:0072079	nephron tubule formation	4	0.470588	0.0543578	IRX1, IRX2, CTNNB1, SIX1	728	20	16650	4.57418	1	0.298488	0.266276	No
GO:0048745	smooth muscle tissue development	4	0.470588	0.0543578	COL3A1, SIX1, ENG, FOXP1	728	20	16650	4.57418	1	0.298488	0.266276	No
GO:0006869	lipid transport	21	2.47059	0.0549287	CETP, CPT1A, STARD4, ATP8A2, ABCB1, TMEM30B, OSBPL5, ATP8B1, ABCB4, ATP10A, INHBA, SERPINA5, SLCO2B1, SLCO2A1, BDKRB2, APOD, CD36, APOL1, APOL3, MFSD2A, GPIHBP1	728	312	16650	1.53939	1	0.301358	0.268836	No
GO:0006469	negative regulation of protein kinase activity	17	2	0.0552754	RB1, MYOCD, UBE2C, TESC, LRRC4, BGN, IRAK3, NR2F2, THY1, ASPN, DUSP6, SOCS2, SPRED1, DEPTOR, PKIA, HYAL2, SH3BP5	728	237	16650	1.64053	1	0.302693	0.270027	No
GO:0050731	positive regulation of peptidyl-tyrosine phosphorylation	13	1.52941	0.0558387	NRP1, AFAP1L2, YES1, ANGPT1, HGF, PDGFB, IGF2, AGT, ARL2BP, PECAM1, CSPG4, CD36, ARHGEF2	728	164	16650	1.81294	1	0.302693	0.270027	No
GO:0033631	cell-cell adhesion mediated by integrin	3	0.352941	0.0559012	PODXL, SWAP70, NPNT	728	9	16650	7.62363	1	0.302693	0.270027	No
GO:0060872	semicircular canal development	3	0.352941	0.0559012	TBX1, ZEB1, GATA2	728	9	16650	7.62363	1	0.302693	0.270027	No
GO:0061549	sympathetic ganglion development	3	0.352941	0.0559012	NRP1, CTNNB1, SEMA3F	728	9	16650	7.62363	1	0.302693	0.270027	No
GO:0003264	regulation of cardioblast proliferation	3	0.352941	0.0559012	NOTCH1, CTNNB1, SIX1	728	9	16650	7.62363	1	0.302693	0.270027	No
GO:0061042	vascular wound healing	3	0.352941	0.0559012	FOXC2, MCAM, CD34	728	9	16650	7.62363	1	0.302693	0.270027	No
GO:0060693	regulation of branching involved in salivary gland morphogenesis	3	0.352941	0.0559012	HGF, PDGFA, SNAI2	728	9	16650	7.62363	1	0.302693	0.270027	No
GO:2001224	positive regulation of neuron migration	3	0.352941	0.0559012	SRGAP2C, SEMA6A, RAPGEF2	728	9	16650	7.62363	1	0.302693	0.270027	No
GO:0003263	cardioblast proliferation	3	0.352941	0.0559012	NOTCH1, CTNNB1, SIX1	728	9	16650	7.62363	1	0.302693	0.270027	No
GO:0061299	retina vasculature morphogenesis in camera-type eye	3	0.352941	0.0559012	NRP1, ARHGEF15, COL4A1	728	9	16650	7.62363	1	0.302693	0.270027	No
GO:0043587	tongue morphogenesis	3	0.352941	0.0559012	TBX1, CTNNB1, SIX1	728	9	16650	7.62363	1	0.302693	0.270027	No
GO:0003266	regulation of secondary heart field cardioblast proliferation	3	0.352941	0.0559012	NOTCH1, CTNNB1, SIX1	728	9	16650	7.62363	1	0.302693	0.270027	No
GO:0045198	establishment of epithelial cell apical/basal polarity	3	0.352941	0.0559012	RAP2A, TCF15, MSN	728	9	16650	7.62363	1	0.302693	0.270027	No
GO:1904754	positive regulation of vascular associated smooth muscle cell migration	3	0.352941	0.0559012	DOCK4, PDGFB, AGT	728	9	16650	7.62363	1	0.302693	0.270027	No
GO:0006024	glycosaminoglycan biosynthetic process	10	1.17647	0.0563322	ACAN, NDST1, ANGPT1, PDGFB, BGN, CHST1, GPC2, CSPG4, CHST13, HSPG2	728	112	16650	2.04204	1	0.304047	0.271236	No
GO:0051705	multi-organism behavior	7	0.823529	0.0563467	TBX1, CNTNAP2, GRID1, NRXN2, AVPR1A, KALRN, SHANK3	728	63	16650	2.54121	1	0.304047	0.271236	No
GO:0003281	ventricular septum development	7	0.823529	0.0563467	HEYL, BMPR2, NOTCH1, HEY1, GJA5, HEY2, TGFBR2	728	63	16650	2.54121	1	0.304047	0.271236	No
GO:0001756	somitogenesis	7	0.823529	0.0563467	LFNG, FOXC2, FOXC1, TCF15, LEF1, PLXNA2, NRARP	728	63	16650	2.54121	1	0.304047	0.271236	No
GO:0022404	molting cycle process	8	0.941176	0.056798	NOTCH1, SOX18, SPINK5, PDGFA, CTNNB1, LDB2, INHBA, APCDD1	728	79	16650	2.31604	1	0.305688	0.272699	No
GO:0001942	hair follicle development	8	0.941176	0.056798	NOTCH1, SOX18, SPINK5, PDGFA, CTNNB1, LDB2, INHBA, APCDD1	728	79	16650	2.31604	1	0.305688	0.272699	No
GO:0022405	hair cycle process	8	0.941176	0.056798	NOTCH1, SOX18, SPINK5, PDGFA, CTNNB1, LDB2, INHBA, APCDD1	728	79	16650	2.31604	1	0.305688	0.272699	No
GO:0003382	epithelial cell morphogenesis	6	0.705882	0.0572368	COL18A1, TCF15, RILPL2, NOTCH4, PECAM1, CTNNB1	728	48	16650	2.85886	1	0.307501	0.274317	No
GO:0045762	positive regulation of adenylate cyclase activity	6	0.705882	0.0572368	EDNRA, ADCY4, ADRB1, ADCY1, VIP, ADCY7	728	48	16650	2.85886	1	0.307501	0.274317	No
GO:0009306	protein secretion	29	3.41176	0.0573138	FCN1, NOTCH1, ICA1, CACNA1C, LRRC32, RASGRP1, PNP, GJA5, HYAL2, CASP1, FFAR4, SNCG, CD36, CD34, TNFRSF4, CPT1A, HLA-DRB5, ANGPT1, TGFB3, CARD8, AGT, FOXP1, ANO1, MAPK11, ARL2BP, LCP2, VIP, TNFRSF21, RAPGEF3	728	469	16650	1.41419	1	0.307501	0.274317	No
GO:0002274	myeloid leukocyte activation	12	1.41176	0.0573324	CX3CR1, PREX1, CD93, HYAL2, ADGRF5, CXCR2, LCP2, GATA2, RASGRP1, CD200, TGFBR2, FOXP1	728	147	16650	1.86701	1	0.307501	0.274317	No
GO:0019693	ribose phosphate metabolic process	33	3.88235	0.0580944	GUCY1B3, RAMP2, CXCL9, CALCRL, NPR1, PDE1B, PDE1A, ADCY4, ADRB1, ATP1A2, ADCY1, ADCY7, AQP1, EDNRA, EDNRB, GRM8, ENPP1, PDE8A, SULT1C4, TEFM, GUCY1A3, GUCY1A2, PTGIR, NOS3, INSR, PDE2A, SULT1B1, GPR161, PDE3A, PDE7B, VIP, PDE9A, RAPGEF3	728	549	16650	1.37475	1	0.31132	0.277723	No
GO:0052548	regulation of endopeptidase activity	24	2.82353	0.0583724	ITIH5, NGFR, HIP1, SPINK8, HGF, CARD8, LEF1, SPINK5, FOXL2, MMP9, AGT, AQP1, SERPINA5, IFI16, LCK, SPOCK2, DLC1, CASP1, TNFSF10, DPEP1, COL6A3, CARD16, A2M, SOX7	728	372	16650	1.47554	1	0.312541	0.278812	No
GO:0044344	cellular response to fibroblast growth factor stimulus	11	1.29412	0.0584403	TBX1, DLL4, COL1A1, NDST1, SPRED1, RBFOX2, HYAL2, CTNNB1, SNAI2, PRKD2, FGF1	728	130	16650	1.93523	1	0.312635	0.278897	No
GO:0002761	regulation of myeloid leukocyte differentiation	10	1.17647	0.0589574	RB1, TAL1, ZBTB46, INPP5D, TESC, LEF1, CTNNB1, INHBA, GATA2, FOXP1	728	113	16650	2.02397	1	0.314861	0.280882	No
GO:0006023	aminoglycan biosynthetic process	10	1.17647	0.0589574	ACAN, NDST1, ANGPT1, PDGFB, BGN, CHST1, GPC2, CSPG4, CHST13, HSPG2	728	113	16650	2.02397	1	0.314861	0.280882	No
GO:0007611	learning or memory	16	1.88235	0.0590093	CX3CR1, CNTNAP2, MEF2C, PDE1B, TMOD2, NRXN2, KCNAB1, ATP1A2, ADCY1, SLC6A1, KALRN, NRGN, CLDN5, HRH1, MAN2B1, SHANK3	728	220	16650	1.66334	1	0.314868	0.280888	No
GO:0010658	striated muscle cell apoptotic process	5	0.588235	0.05932	MYOCD, HEY2, CXCR2, AGT, ENG	728	34	16650	3.36336	1	0.315714	0.281643	No
GO:0060795	cell fate commitment involved in formation of primary germ layer	5	0.588235	0.05932	EOMES, SMAD1, FOXC2, SOX17, CTNNB1	728	34	16650	3.36336	1	0.315714	0.281643	No
GO:0099622	cardiac muscle cell membrane repolarization	5	0.588235	0.05932	KCNE3, KCNQ1, GJA5, SCN4B, KCNJ2	728	34	16650	3.36336	1	0.315714	0.281643	No
GO:0021536	diencephalon development	8	0.941176	0.060016	SEMA5A, NRP1, CNTNAP2, LEF1, GATA2, GLI1, ETS1, GLI2	728	80	16650	2.28709	1	0.318874	0.284462	No
GO:0032092	positive regulation of protein binding	8	0.941176	0.060016	LFNG, NRP1, MEF2C, RALB, PLXND1, MFNG, RAPGEF2, MMP9	728	80	16650	2.28709	1	0.318874	0.284462	No
GO:0006898	receptor-mediated endocytosis	22	2.58824	0.0607734	COLEC11, CETP, RAMP2, TINAGL1, HIP1, CALCRL, RAMP3, ANGPT1, CAV2, SUSD2, HBB, LDLRAD3, HBA2, HBA1, TGFBR2, NEDD4, CXCR2, PLCG2, ENPP1, ACKR3, CD36, APOL1	728	335	16650	1.50197	1	0.322622	0.287806	No
GO:0035813	regulation of renal sodium excretion	4	0.470588	0.061431	EDNRB, NPR1, AVPR1A, AGT	728	21	16650	4.35636	1	0.324649	0.289614	No
GO:1901889	negative regulation of cell junction assembly	4	0.470588	0.061431	ACVRL1, DLC1, APOD, ARHGAP6	728	21	16650	4.35636	1	0.324649	0.289614	No
GO:0030825	positive regulation of cGMP metabolic process	4	0.470588	0.061431	GUCY1A3, GUCY1A2, NPR1, NOS3	728	21	16650	4.35636	1	0.324649	0.289614	No
GO:0042633	hair cycle	9	1.05882	0.0615201	NOTCH1, SOX18, SPINK5, PDGFA, CTNNB1, LDB2, INHBA, APCDD1, MPZL3	728	97	16650	2.12204	1	0.324649	0.289614	No
GO:0042303	molting cycle	9	1.05882	0.0615201	NOTCH1, SOX18, SPINK5, PDGFA, CTNNB1, LDB2, INHBA, APCDD1, MPZL3	728	97	16650	2.12204	1	0.324649	0.289614	No
GO:0001657	ureteric bud development	9	1.05882	0.0615201	SMAD1, FOXC2, FOXC1, CTNNB1, SIX1, FGF1, NPNT, AGT, PGF	728	97	16650	2.12204	1	0.324649	0.289614	No
GO:0048813	dendrite morphogenesis	9	1.05882	0.0615201	PREX2, MEF2A, FARP1, RBFOX2, CDKL5, TRPC6, RAPGEF2, KALRN, SHANK3	728	97	16650	2.12204	1	0.324649	0.289614	No
GO:0051047	positive regulation of secretion	23	2.70588	0.0618423	FCN1, HLA-DRB5, TGFB3, NPR1, CARD8, FOXL2, AVPR1A, INHBA, GATA2, SLC6A1, RASGRP1, AGT, AQP1, SYTL2, APLN, MAPK11, ANO1, CXCL12, EDNRB, HYAL2, CASP1, CD34, TNFRSF4	728	355	16650	1.48178	1	0.326073	0.290884	No
GO:0002440	production of molecular mediator of immune response	13	1.52941	0.0623291	SPON2, SEMA7A, HLA-DRB5, ANGPT1, TGFB3, SWAP70, TRIL, SPINK5, IRAK3, FOXP1, CD36, ITM2A, TNFRSF4	728	167	16650	1.78037	1	0.328084	0.292678	No
GO:0050852	T cell receptor signaling pathway	13	1.52941	0.0623291	HLA-DRB5, TRAC, WAS, THY1, ELF1, LCK, INPP5D, PLCG2, HLA-DRA, LCP2, PRKD2, TNFRSF21, HLA-DQA1	728	167	16650	1.78037	1	0.328084	0.292678	No
GO:0098773	skin epidermis development	8	0.941176	0.0633438	NOTCH1, SOX18, SPINK5, PDGFA, CTNNB1, LDB2, INHBA, APCDD1	728	81	16650	2.25885	1	0.333144	0.297192	No
GO:0044708	single-organism behavior	25	2.94118	0.0637317	CX3CR1, CNTNAP2, PDE1B, NRXN2, ATP1A2, ADCY1, SLC6A1, KALRN, PCDH17, NRGN, EPS8, PREX2, HRH1, ZIC1, SNCG, MEF2C, LGI4, TMOD2, KCNAB1, AVPR1A, CLDN5, CXCL12, VWA1, MAN2B1, SHANK3	728	395	16650	1.44752	1	0.334901	0.298759	No
GO:0072163	mesonephric epithelium development	9	1.05882	0.0645588	SMAD1, FOXC2, FOXC1, CTNNB1, SIX1, FGF1, NPNT, AGT, PGF	728	98	16650	2.10039	1	0.336615	0.300288	No
GO:0072164	mesonephric tubule development	9	1.05882	0.0645588	SMAD1, FOXC2, FOXC1, CTNNB1, SIX1, FGF1, NPNT, AGT, PGF	728	98	16650	2.10039	1	0.336615	0.300288	No
GO:0044744	protein targeting to nucleus	19	2.23529	0.0645822	SEMA5A, RANBP1, ANGPT1, TGFB3, PDE2A, CABP1, AGT, PKIA, HYAL2, ZIC1, TBC1D10C, CDK1, DACT3, TXNIP, CTNNB1, SNAI2, APOD, CD36, MDFI	728	280	16650	1.55195	1	0.336615	0.300288	No
GO:0007568	aging	19	2.23529	0.0645822	ATP8A2, TRPC6, TGFB3, ATP2B1, PTH1R, VASH1, AGT, TGFBR2, TBX2, COL3A1, NUAK1, EDNRB, KCNMB1, INPP5D, HYAL2, CDK1, APOD, ENG, LIMS1	728	280	16650	1.55195	1	0.336615	0.300288	No
GO:0006606	protein import into nucleus	19	2.23529	0.0645822	SEMA5A, RANBP1, ANGPT1, TGFB3, PDE2A, CABP1, AGT, PKIA, HYAL2, ZIC1, TBC1D10C, CDK1, DACT3, TXNIP, CTNNB1, SNAI2, APOD, CD36, MDFI	728	280	16650	1.55195	1	0.336615	0.300288	No
GO:0052547	regulation of peptidase activity	25	2.94118	0.064741	ITIH5, HIP1, LEF1, AQP1, SERPINA5, IFI16, SPOCK2, CASP1, TNFSF10, A2M, SOX7, NGFR, SPINK8, HGF, CARD8, SPINK5, FOXL2, PCOLCE, MMP9, AGT, LCK, DLC1, DPEP1, COL6A3, CARD16	728	396	16650	1.44387	1	0.336615	0.300288	No
GO:0032885	regulation of polysaccharide biosynthetic process	5	0.588235	0.0647606	INSR, PDGFB, GRB10, IGF2, ENPP1	728	35	16650	3.26727	1	0.336615	0.300288	No
GO:0045823	positive regulation of heart contraction	5	0.588235	0.0647606	KCNQ1, HEY2, HRC, ADRB1, AVPR1A	728	35	16650	3.26727	1	0.336615	0.300288	No
GO:0051693	actin filament capping	5	0.588235	0.0647606	EPS8, SPTBN5, TMOD3, TMOD2, LMOD3	728	35	16650	3.26727	1	0.336615	0.300288	No
GO:0003091	renal water homeostasis	5	0.588235	0.0647606	HYAL2, ADCY4, ADCY1, ADCY7, AQP1	728	35	16650	3.26727	1	0.336615	0.300288	No
GO:0086004	regulation of cardiac muscle cell contraction	5	0.588235	0.0647606	KCNE3, GJA5, ATP1A2, CACNA1C, KCNJ2	728	35	16650	3.26727	1	0.336615	0.300288	No
GO:1903523	negative regulation of blood circulation	5	0.588235	0.0647606	DOCK4, BMPR2, KCNE3, ATP1A2, APLN	728	35	16650	3.26727	1	0.336615	0.300288	No
GO:0010863	positive regulation of phospholipase C activity	5	0.588235	0.0647606	EDNRA, FLT1, AVPR1A, ARHGAP6, AGT	728	35	16650	3.26727	1	0.336615	0.300288	No
GO:0043086	negative regulation of catalytic activity	47	5.52941	0.0654995	RB1, ITIH5, NOTCH1, LEF1, LRRC4, CABP1, THY1, FRY, AQP1, SERPINA5, SOCS2, CDC20, SPRED1, DEPTOR, EDNRB, IFI16, SPOCK2, HYAL2, CDC27, SH3BP5, A2M, PPP1R14A, NGFR, FARP1, MYOCD, SPINK8, NOS3, UBE2C, HGF, TESC, SPINK5, BGN, IRAK3, NR2F2, MMP9, ASPN, AGT, DUSP6, SYTL2, PKIA, CDK1, TXNIP, DPEP1, COL6A3, CARD16, NES, ENG	728	839	16650	1.28121	1	0.340172	0.303461	No
GO:0010660	regulation of muscle cell apoptotic process	6	0.705882	0.0660557	MYOCD, PDE1A, HEY2, CXCR2, AGT, ENG	728	50	16650	2.74451	1	0.342774	0.305783	No
GO:0051495	positive regulation of cytoskeleton organization	14	1.64706	0.0665246	SEMA5A, VASP, RANBP1, ARHGEF15, TGFB3, SWAP70, SYNPO2, FHOD1, WAS, CORO1A, TEK, SYNPO, NES, RAPGEF3	728	187	16650	1.71226	1	0.34492	0.307697	No
GO:0070098	chemokine-mediated signaling pathway	8	0.941176	0.0667817	CX3CR1, CXCL9, CXCL12, CCRL2, CXCR2, ACKR3, ACKR1, CX3CL1	728	82	16650	2.23131	1	0.345677	0.308373	No
GO:0061053	somite development	8	0.941176	0.0667817	LFNG, FOXC2, FOXC1, TCF15, LEF1, PLXNA2, SIX1, NRARP	728	82	16650	2.23131	1	0.345677	0.308373	No
GO:1902593	single-organism nuclear import	19	2.23529	0.0669553	SEMA5A, RANBP1, ANGPT1, TGFB3, PDE2A, CABP1, AGT, PKIA, HYAL2, ZIC1, TBC1D10C, CDK1, DACT3, TXNIP, CTNNB1, SNAI2, APOD, CD36, MDFI	728	281	16650	1.54643	1	0.346288	0.308917	No
GO:0007368	determination of left/right symmetry	10	1.17647	0.0672989	TBX1, MEF2C, NOTCH1, SOX17, SOX18, DAAM2, MICAL2, ENG, TGFBR2, TBX2	728	116	16650	1.97163	1	0.347428	0.309935	No
GO:0055085	transmembrane transport	70	8.23529	0.0673301	RYR1, CXCL9, FHL1, ATP2A3, SLC40A1, SLC7A11, SLC6A1, SLC2A6, SLC8A1, AQP1, JPH2, GJA5, PIEZO2, SLC12A6, CLIC2, MFSD2A, CPT1A, MEF2C, TRPC6, GRID1, TESC, KCNAB1, MMP9, ANO2, TRDN, ANO1, SLC9A5, LCK, KCNQ1, SLC18B1, SCN4B, SHANK3, ABCG2, SLC24A3, ABCB1, KCNE3, KCNE4, SLC43A3, ABCB4, SLC43A1, NDUFA4L2, ATP1A2, ATP10A, CACNA1C, THY1, CORO1A, CACNA1H, GJC1, GJC2, KCNMB1, CHRNE, LRRC8C, PLCG2, KCNN3, A…	728	1322	16650	1.21101	1	0.347428	0.309935	No
GO:0014896	muscle hypertrophy	7	0.823529	0.067689	MEF2A, AKAP13, MEF2C, HEY2, LMCD1, PDE9A, AGT	728	66	16650	2.4257	1	0.347428	0.309935	No
GO:0021510	spinal cord development	9	1.05882	0.0676892	DLL4, NOTCH1, TAL1, ZIC1, CHRD, GATA2, PLXDC1, GLI2, FOXP1	728	99	16650	2.07917	1	0.347428	0.309935	No
GO:0021610	facial nerve morphogenesis	3	0.352941	0.0679011	NRP1, SIX1, SEMA3F	728	10	16650	6.86126	1	0.347428	0.309935	No
GO:0014807	regulation of somitogenesis	3	0.352941	0.0679011	LFNG, NOTCH1, NRARP	728	10	16650	6.86126	1	0.347428	0.309935	No
GO:0032486	Rap protein signal transduction	3	0.352941	0.0679011	RAP2A, RAPGEF2, RAPGEF3	728	10	16650	6.86126	1	0.347428	0.309935	No
GO:0033623	regulation of integrin activation	3	0.352941	0.0679011	SELP, FBLIM1, KIF14	728	10	16650	6.86126	1	0.347428	0.309935	No
GO:0021561	facial nerve development	3	0.352941	0.0679011	NRP1, SIX1, SEMA3F	728	10	16650	6.86126	1	0.347428	0.309935	No
GO:0060856	establishment of blood-brain barrier	3	0.352941	0.0679011	CTNNB1, ENG, MFSD2A	728	10	16650	6.86126	1	0.347428	0.309935	No
GO:0051481	negative regulation of cytosolic calcium ion concentration	3	0.352941	0.0679011	HRC, ATP1A2, SLC8A1	728	10	16650	6.86126	1	0.347428	0.309935	No
GO:0031223	auditory behavior	3	0.352941	0.0679011	CNTNAP2, NRXN2, SHANK3	728	10	16650	6.86126	1	0.347428	0.309935	No
GO:0007440	foregut morphogenesis	3	0.352941	0.0679011	NOTCH1, SOX17, CTNNB1	728	10	16650	6.86126	1	0.347428	0.309935	No
GO:0051248	negative regulation of protein metabolic process	57	6.70588	0.0682347	RB1, LRRC4, FRY, AQP1, SERPINA5, CDC20, SPRED1, DEPTOR, EDNRB, MECOM, HYAL2, CDC27, TBC1D10C, BDKRB2, ENPP1, PMEPA1, JARID2, PPP1R16B, LAG3, MYOCD, SPINK8, HGF, SWAP70, TESC, SPINK5, BGN, IRAK3, MMP9, ASPN, DUSP6, DPEP1, COL6A3, CARD16, ENG, ITIH5, LEF1, AGAP2, PRR5L, THY1, SOCS2, RASD2, IFI16, INPP5D, SPOCK2, SH3BP5, A2M, NGFR, SMAD1, ANGPT1, UBE2C, INHBA, NR2F2, AGT, PKIA, CDK1, CTNNB1, ITM2A	728	1049	16650	1.24275	1	0.348848	0.311202	No
GO:0048608	reproductive structure development	26	3.05882	0.0683033	FOXC1, BMPR2, NOTCH1, LEF1, HTRA1, PDGFB, PCDH12, GATA2, GLI2, LFNG, ADGRG1, HEY1, HEY2, TNFSF10, PHLDA2, EOMES, MYOCD, NOS3, TESC, INSR, FOXL2, INHBA, NR2F2, VASH1, CTNNB1, MDFI	728	418	16650	1.42259	1	0.348913	0.311259	No
GO:0030826	regulation of cGMP biosynthetic process	4	0.470588	0.0689084	GUCY1A3, GUCY1A2, NPR1, NOS3	728	22	16650	4.15834	1	0.351427	0.313502	No
GO:0090103	cochlea morphogenesis	4	0.470588	0.0689084	TBX1, ZEB1, SIX1, GLI2	728	22	16650	4.15834	1	0.351427	0.313502	No
GO:0008064	regulation of actin polymerization or depolymerization	13	1.52941	0.0692995	SEMA5A, VASP, SPTBN5, SWAP70, TMOD3, TMOD2, WAS, CORO1A, LMOD3, EPS8, PREX1, LIMA1, CXCL12	728	170	16650	1.74895	1	0.35291	0.314825	No
GO:0014074	response to purine-containing compound	12	1.41176	0.0693629	RYR1, COL1A1, KCNQ1, PDE2A, CASP1, PDE3A, RAPGEF2, TEK, SLC6A1, SLC8A1, RAPGEF3, AQP1	728	152	16650	1.8056	1	0.35291	0.314825	No
GO:0022607	cellular component assembly	130	15.2941	0.0693693	CDA, PLXND1, FHOD1, HJURP, EPS8, SRGAP2C, CDH5, PREX1, GJA5, GJA4, TBC1D10C, KDR, SYNPO, BAHCC1, MAGI1, MEF2A, PPP1R16B, CARD10, CPT1A, MEF2C, PRKCH, SWAP70, TMOD3, TMOD2, FOXP1, CLDN5, FSCN1, KCTD15, ASF1A, DGKH, KMT2D, SPTBN5, FBLIM1, PDGFA, THY1, RASGRP1, CORO1A, PCDH17, GJC1, SLC9A3R2, SCUBE3, PODXL, ZNF703, MYH11, APOD, GPM6B, VASP, SMAD1, HLA-DRB5, MLKL, UBE2C, ATP8B1, CAV2, TGFB3, INSR, MS…	728	2618	16650	1.13568	1	0.35291	0.314825	No
GO:0006275	regulation of DNA replication	10	1.17647	0.0702358	ACVRL1, CDT1, TGFB3, INSR, PDGFB, CDK1, PDGFA, ID3, GLI1, GLI2	728	117	16650	1.95478	1	0.356673	0.318181	No
GO:0002028	regulation of sodium ion transport	8	0.941176	0.0703298	NOS3, TESC, NEDD4, FXYD1, ATP1A2, SCN4B, SLC8A1, AGT	728	83	16650	2.20442	1	0.356673	0.318181	No
GO:0015748	organophosphate ester transport	8	0.941176	0.0703298	CETP, ATP8A2, ABCB1, OSBPL5, ATP8B1, ABCB4, ATP10A, MFSD2A	728	83	16650	2.20442	1	0.356673	0.318181	No
GO:0048662	negative regulation of smooth muscle cell proliferation	5	0.588235	0.0704524	CNN1, PTGIR, NPR1, TGFB3, APOD	728	36	16650	3.17651	1	0.356673	0.318181	No
GO:0010611	regulation of cardiac muscle hypertrophy	5	0.588235	0.0704524	MEF2A, AKAP13, LMCD1, PDE9A, AGT	728	36	16650	3.17651	1	0.356673	0.318181	No
GO:1905207	regulation of cardiocyte differentiation	5	0.588235	0.0704524	MEF2C, MYOCD, SOX17, HEY2, FOXP1	728	36	16650	3.17651	1	0.356673	0.318181	No
GO:0048641	regulation of skeletal muscle tissue development	6	0.705882	0.0707334	TBX1, MEF2C, MYOCD, SOX17, CTNNB1, SIX1	728	51	16650	2.69069	1	0.357804	0.319191	No
GO:0090100	positive regulation of transmembrane receptor protein serine/threonine kinase signaling pathway	9	1.05882	0.0709113	ACVRL1, MYOCD, BMPR2, NOTCH1, TGFB3, INHBA, ZNF423, NPNT, ENG	728	100	16650	2.05838	1	0.358413	0.319734	No
GO:0008154	actin polymerization or depolymerization	14	1.64706	0.0710536	SEMA5A, VASP, SPTBN5, SWAP70, TMOD3, TMOD2, WAS, MICAL2, ARHGAP6, CORO1A, LMOD3, EPS8, PREX1, LIMA1	728	189	16650	1.69414	1	0.358841	0.320116	No
GO:0051046	regulation of secretion	39	4.58824	0.0712846	FCN1, RALB, NOTCH1, NPR1, ICA1, CACNA1C, GATA2, SLC6A1, LRRC32, RASGRP1, AQP1, EDNRB, GJA5, HYAL2, CASP1, FFAR4, SNCG, CD34, TNFRSF4, CPT1A, MEF2C, HLA-DRB5, ANGPT1, TGFB3, CARD8, FOXL2, AVPR1A, INHBA, AGT, FOXP1, APLN, SYTL2, ANO1, MAPK11, CXCL12, ARL2BP, KCNQ1, TNFRSF21, RAPGEF3	728	683	16650	1.30595	1	0.359716	0.320896	No
GO:0030832	regulation of actin filament length	13	1.52941	0.071731	SEMA5A, VASP, SPTBN5, SWAP70, TMOD3, TMOD2, WAS, CORO1A, LMOD3, EPS8, PREX1, LIMA1, CXCL12	728	171	16650	1.73872	1	0.361154	0.322179	No
GO:0014812	muscle cell migration	7	0.823529	0.0717436	NRP1, DOCK4, PDGFB, SIX1, PLEKHO1, KALRN, AGT	728	67	16650	2.38949	1	0.361154	0.322179	No
GO:0021872	forebrain generation of neurons	7	0.823529	0.0717436	NRP1, LEF1, LHX6, RAPGEF2, INHBA, GATA2, SHANK3	728	67	16650	2.38949	1	0.361154	0.322179	No
GO:0010876	lipid localization	22	2.58824	0.0719256	CETP, CPT1A, STARD4, ATP8A2, ABCB1, TMEM30B, OSBPL5, ATP8B1, ABCB4, ATP10A, INHBA, SERPINA5, SLCO2B1, SLCO2A1, BDKRB2, ENPP1, APOD, CD36, APOL1, APOL3, MFSD2A, GPIHBP1	728	342	16650	1.47123	1	0.361606	0.322582	No
GO:0048469	cell maturation	12	1.41176	0.0719495	RB1, CNTNAP2, EDNRB, LGI4, TAL1, SOX18, PDE3A, LHX6, CTNNB1, PTH1R, GATA2, CDC25B	728	153	16650	1.79379	1	0.361606	0.322582	No
GO:0070663	regulation of leukocyte proliferation	15	1.76471	0.0722448	MEF2C, HLA-DRB5, IGF2, NFATC2, LRRC32, RASAL3, CORO1A, EFNB1, PNP, CD209, IL2RA, INPP5D, CTNNB1, TNFRSF4, TNFRSF21	728	208	16650	1.64934	1	0.362797	0.323645	No
GO:0048732	gland development	26	3.05882	0.0730716	NRP1, FOXC1, NOTCH1, PLXND1, NOTCH4, LEF1, AGAP2, SIX1, PDGFA, GATA2, GLI1, ETS1, GLI2, SLCO2B1, ZNF703, JARID2, TBX1, TGFB3, HGF, INSR, MSN, TGFBR2, APLN, TBX2, CTNNB1, LIMS2	728	421	16650	1.41245	1	0.366653	0.327085	No
GO:0051592	response to calcium ion	10	1.17647	0.0732514	MEF2A, RANBP1, MEF2C, KCNMB1, NEDD4, TXNIP, DPEP1, ADCY1, SLC6A1, RASGRP2	728	118	16650	1.93821	1	0.36726	0.327626	No
GO:0060349	bone morphogenesis	8	0.941176	0.0739881	COL1A1, MEF2C, BMPR2, TGFB3, DLX5, TEK, MEF2D, TGFBR2	728	84	16650	2.17818	1	0.370059	0.330124	No
GO:0051897	positive regulation of protein kinase B signaling	8	0.941176	0.0739881	SEMA5A, RASD2, HIP1, ANGPT1, INSR, IGF2, PDGFA, TEK	728	84	16650	2.17818	1	0.370059	0.330124	No
GO:0043500	muscle adaptation	8	0.941176	0.0739881	MEF2A, AKAP13, MEF2C, NOS3, HEY2, LMCD1, PDE9A, AGT	728	84	16650	2.17818	1	0.370059	0.330124	No
GO:0072089	stem cell proliferation	9	1.05882	0.0742255	CX3CR1, NOTCH1, ABCB1, MECOM, LEF1, CTNNB1, SNAI2, CD34, NES	728	101	16650	2.038	1	0.370949	0.330917	No
GO:0071774	response to fibroblast growth factor	11	1.29412	0.0743579	TBX1, DLL4, COL1A1, NDST1, SPRED1, RBFOX2, HYAL2, CTNNB1, SNAI2, PRKD2, FGF1	728	136	16650	1.84985	1	0.371312	0.331241	No
GO:0071345	cellular response to cytokine stimulus	40	4.70588	0.0753846	CX3CR1, PLVAP, CXCL9, PDE1B, LEF1, PDGFB, LRRC4, CORO1A, CSF2RA, CX3CL1, SOCS2, TRIM5, HYAL2, CCRL2, CXCR2, STAT4, TNFRSF4, HLA-DQA1, IFNAR2, NGFR, HLA-DRB5, ANGPT1, IFNGR1, PDE2A, TNFRSF10C, BGN, IRAK3, NPNT, ASPN, COL1A1, CXCL12, OAS2, IL2RA, IL3RA, ACKR3, HLA-DRA, ARHGEF2, ACKR1, XAF1, TNFRSF21	728	706	16650	1.2958	1	0.376138	0.335546	No
GO:0061458	reproductive system development	26	3.05882	0.0757609	FOXC1, BMPR2, NOTCH1, LEF1, HTRA1, PDGFB, PCDH12, GATA2, GLI2, LFNG, ADGRG1, HEY1, HEY2, TNFSF10, PHLDA2, EOMES, MYOCD, NOS3, TESC, INSR, FOXL2, INHBA, NR2F2, VASH1, CTNNB1, MDFI	728	423	16650	1.40578	1	0.377712	0.336951	No
GO:0007431	salivary gland development	5	0.588235	0.0763914	NRP1, PLXND1, TGFB3, HGF, PDGFA	728	37	16650	3.09066	1	0.37964	0.338671	No
GO:0001990	regulation of systemic arterial blood pressure by hormone	5	0.588235	0.0763914	ENPEP, NOS3, ECE1, AVPR1A, AGT	728	37	16650	3.09066	1	0.37964	0.338671	No
GO:0007520	myoblast fusion	5	0.588235	0.0763914	CXCL9, MYH9, NFATC2, PLEKHO1, CACNA1H	728	37	16650	3.09066	1	0.37964	0.338671	No
GO:0035315	hair cell differentiation	5	0.588235	0.0763914	JAG2, NOTCH1, JAG1, SPINK5, CTNNB1	728	37	16650	3.09066	1	0.37964	0.338671	No
GO:0071295	cellular response to vitamin	4	0.470588	0.0767754	KANK2, COL1A1, SNAI2, ATP2B1	728	23	16650	3.97754	1	0.381244	0.340102	No
GO:0009117	nucleotide metabolic process	38	4.47059	0.0775009	CDA, GUCY1B3, RAMP2, CXCL9, CALCRL, NPR1, PDE1B, PDE1A, ADCY4, ADRB1, ATP1A2, ADCY1, ADCY7, AQP1, EDNRA, EDNRB, PNP, GRM8, ENPP1, TK1, PDE8A, SULT1C4, TEFM, GUCY1A3, GUCY1A2, PTGIR, NOS3, INSR, PDE2A, NMNAT2, SULT1B1, OAS2, GPR161, PDE3A, PDE7B, VIP, PDE9A, RAPGEF3	728	667	16650	1.30299	1	0.38454	0.343042	No
GO:0031279	regulation of cyclase activity	8	0.941176	0.0777566	EDNRA, EDNRB, NOS3, ADCY4, ADRB1, ADCY1, VIP, ADCY7	728	85	16650	2.15255	1	0.385502	0.3439	No
GO:0043405	regulation of MAP kinase activity	21	2.47059	0.079825	MEF2C, FLT1, TGFB3, HGF, INSR, ITGA1, PDGFB, MAP3K7CL, PDGFA, IRAK3, FGF1, RASGRP1, DUSP6, MAPK11, AKAP13, SPRED1, HYAL2, TAOK2, CDK1, CSPG4, MDFI	728	327	16650	1.46877	1	0.392914	0.350512	No
GO:0032414	positive regulation of ion transmembrane transporter activity	7	0.823529	0.0802617	JPH2, TRPC6, KCNE3, TESC, PLCG2, SHANK3, TRDN	728	69	16650	2.32023	1	0.392914	0.350512	No
GO:0051492	regulation of stress fiber assembly	7	0.823529	0.0802617	ARHGEF15, TGFB3, FHOD1, DLC1, SYNPO, ARHGAP6, RAPGEF3	728	69	16650	2.32023	1	0.392914	0.350512	No
GO:0055086	nucleobase-containing small molecule metabolic process	41	4.82353	0.0804553	CDA, GUCY1B3, RAMP2, CXCL9, CALCRL, NPR1, PDE1B, PDE1A, ADCY4, ADRB1, ATP1A2, ADCY1, ADCY7, AQP1, EDNRA, EDNRB, PNP, GRM8, ENPP1, TK1, PDE8A, SULT1C4, PTGDR, TEFM, APOBEC3C, GUCY1A3, GUCY1A2, PTGIR, NOS3, INSR, PDE2A, NMNAT2, SULT1B1, OAS2, GPR161, PDE3A, PDCL, PDE7B, VIP, PDE9A, RAPGEF3	728	728	16650	1.28806	1	0.392914	0.350512	No
GO:1902305	regulation of sodium ion transmembrane transport	6	0.705882	0.0806193	TESC, NEDD4, FXYD1, ATP1A2, SCN4B, AGT	728	53	16650	2.58916	1	0.392914	0.350512	No
GO:0003174	mitral valve development	3	0.352941	0.0806535	BMPR2, NOTCH1, GJA5	728	11	16650	6.23751	1	0.392914	0.350512	No
GO:0071071	regulation of phospholipid biosynthetic process	3	0.352941	0.0806535	ADGRF5, PDGFB, PDGFA	728	11	16650	6.23751	1	0.392914	0.350512	No
GO:2000650	negative regulation of sodium ion transmembrane transporter activity	3	0.352941	0.0806535	NEDD4, ATP1A2, AGT	728	11	16650	6.23751	1	0.392914	0.350512	No
GO:0061081	positive regulation of myeloid leukocyte cytokine production involved in immune response	3	0.352941	0.0806535	SPON2, SEMA7A, CD36	728	11	16650	6.23751	1	0.392914	0.350512	No
GO:0035791	platelet-derived growth factor receptor-beta signaling pathway	3	0.352941	0.0806535	HIP1, PDGFB, PDGFA	728	11	16650	6.23751	1	0.392914	0.350512	No
GO:0048340	paraxial mesoderm morphogenesis	3	0.352941	0.0806535	FOXC2, FOXC1, LEF1	728	11	16650	6.23751	1	0.392914	0.350512	No
GO:0072070	loop of Henle development	3	0.352941	0.0806535	IRX1, IRX2, JAG1	728	11	16650	6.23751	1	0.392914	0.350512	No
GO:0090051	negative regulation of cell migration involved in sprouting angiogenesis	3	0.352941	0.0806535	DLL4, NOTCH1, MMRN2	728	11	16650	6.23751	1	0.392914	0.350512	No
GO:0048484	enteric nervous system development	3	0.352941	0.0806535	EDNRA, EDNRB, KIF26A	728	11	16650	6.23751	1	0.392914	0.350512	No
GO:0001886	endothelial cell morphogenesis	3	0.352941	0.0806535	COL18A1, NOTCH4, PECAM1	728	11	16650	6.23751	1	0.392914	0.350512	No
GO:0003157	endocardium development	3	0.352941	0.0806535	NOTCH1, SOX17, SOX18	728	11	16650	6.23751	1	0.392914	0.350512	No
GO:1904738	vascular associated smooth muscle cell migration	3	0.352941	0.0806535	DOCK4, PDGFB, AGT	728	11	16650	6.23751	1	0.392914	0.350512	No
GO:0048012	hepatocyte growth factor receptor signaling pathway	3	0.352941	0.0806535	NRP1, ESM1, HGF	728	11	16650	6.23751	1	0.392914	0.350512	No
GO:0060379	cardiac muscle cell myoblast differentiation	3	0.352941	0.0806535	MYOCD, NOTCH1, TBX2	728	11	16650	6.23751	1	0.392914	0.350512	No
GO:1904752	regulation of vascular associated smooth muscle cell migration	3	0.352941	0.0806535	DOCK4, PDGFB, AGT	728	11	16650	6.23751	1	0.392914	0.350512	No
GO:1900273	positive regulation of long-term synaptic potentiation	3	0.352941	0.0806535	KALRN, SHANK3, NRGN	728	11	16650	6.23751	1	0.392914	0.350512	No
GO:2001028	positive regulation of endothelial cell chemotaxis	3	0.352941	0.0806535	SEMA5A, KDR, PRKD2	728	11	16650	6.23751	1	0.392914	0.350512	No
GO:0051224	negative regulation of protein transport	14	1.64706	0.080703	ANGPT1, PDE2A, CABP1, LRRC32, PKIA, TBC1D10C, FFAR4, DACT3, SNAI2, APOD, CD36, CD34, TNFRSF21, MDFI	728	193	16650	1.65903	1	0.392914	0.350512	No
GO:0002429	immune response-activating cell surface receptor signaling pathway	23	2.70588	0.0809562	FCN1, MEF2C, HLA-DRB5, YES1, PRKCH, TRAC, ICAM2, WAS, NFATC2, FPR3, THY1, ELF1, KLHL6, CD209, LCK, INPP5D, ELMO1, PLCG2, HLA-DRA, LCP2, PRKD2, TNFRSF21, HLA-DQA1	728	367	16650	1.43332	1	0.393839	0.351337	No
GO:0001823	mesonephros development	9	1.05882	0.0811301	SMAD1, FOXC2, FOXC1, CTNNB1, SIX1, FGF1, NPNT, AGT, PGF	728	103	16650	1.99843	1	0.394377	0.351817	No
GO:0007043	cell-cell junction assembly	8	0.941176	0.0816351	GJC1, CLDN5, CDH5, RAMP2, GJA5, GJA4, FSCN1, AGT	728	86	16650	2.12752	1	0.396522	0.353731	No
GO:0051281	positive regulation of release of sequestered calcium ion into cytosol	5	0.588235	0.0825732	JPH2, CXCL9, THY1, TRDN, F2RL3	728	38	16650	3.00933	1	0.399832	0.356683	No
GO:1904036	negative regulation of epithelial cell apoptotic process	5	0.588235	0.0825732	SEMA5A, RAMP2, ANGPT1, KDR, TEK	728	38	16650	3.00933	1	0.399832	0.356683	No
GO:0014743	regulation of muscle hypertrophy	5	0.588235	0.0825732	MEF2A, AKAP13, LMCD1, PDE9A, AGT	728	38	16650	3.00933	1	0.399832	0.356683	No
GO:0097035	regulation of membrane lipid distribution	5	0.588235	0.0825732	ATP8A2, ABCB1, ATP8B1, ABCB4, ATP10A	728	38	16650	3.00933	1	0.399832	0.356683	No
GO:0045662	negative regulation of myoblast differentiation	4	0.470588	0.0850164	ZFHX3, NOTCH1, ID3, MBNL3	728	24	16650	3.81181	1	0.404735	0.361057	No
GO:0051642	centrosome localization	4	0.470588	0.0850164	SEMA6A, FHOD1, PLXNA2, BICD2	728	24	16650	3.81181	1	0.404735	0.361057	No
GO:0044062	regulation of excretion	4	0.470588	0.0850164	EDNRB, NPR1, AVPR1A, AGT	728	24	16650	3.81181	1	0.404735	0.361057	No
GO:0099623	regulation of cardiac muscle cell membrane repolarization	4	0.470588	0.0850164	KCNE3, KCNQ1, GJA5, SCN4B	728	24	16650	3.81181	1	0.404735	0.361057	No
GO:0072254	metanephric glomerular mesangial cell differentiation	2	0.235294	0.0854233	PDGFB, CD34	728	2	16650	22.8709	1	0.404735	0.361057	No
GO:0060032	notochord regression	2	0.235294	0.0854233	GLI1, GLI2	728	2	16650	22.8709	1	0.404735	0.361057	No
GO:1902257	negative regulation of apoptotic process involved in outflow tract morphogenesis	2	0.235294	0.0854233	FOXC2, FOXC1	728	2	16650	22.8709	1	0.404735	0.361057	No
GO:0086100	endothelin receptor signaling pathway	2	0.235294	0.0854233	EDNRA, EDNRB	728	2	16650	22.8709	1	0.404735	0.361057	No
GO:0048866	stem cell fate specification	2	0.235294	0.0854233	SOX17, SOX18	728	2	16650	22.8709	1	0.404735	0.361057	No
GO:0061027	umbilical cord development	2	0.235294	0.0854233	HEY1, HEY2	728	2	16650	22.8709	1	0.404735	0.361057	No
GO:1905064	negative regulation of vascular smooth muscle cell differentiation	2	0.235294	0.0854233	HEY2, PDGFB	728	2	16650	22.8709	1	0.404735	0.361057	No
GO:0070483	detection of hypoxia	2	0.235294	0.0854233	TGFB3, ENG	728	2	16650	22.8709	1	0.404735	0.361057	No
GO:0010512	negative regulation of phosphatidylinositol biosynthetic process	2	0.235294	0.0854233	PDGFB, PDGFA	728	2	16650	22.8709	1	0.404735	0.361057	No
GO:2000820	negative regulation of transcription from RNA polymerase II promoter involved in smooth muscle cell differentiation	2	0.235294	0.0854233	HEY1, HEY2	728	2	16650	22.8709	1	0.404735	0.361057	No
GO:0072750	cellular response to leptomycin B	2	0.235294	0.0854233	RANBP1, ID3	728	2	16650	22.8709	1	0.404735	0.361057	No
GO:1900239	regulation of phenotypic switching	2	0.235294	0.0854233	MYOCD, PDGFB	728	2	16650	22.8709	1	0.404735	0.361057	No
GO:1902367	negative regulation of Notch signaling pathway involved in somitogenesis	2	0.235294	0.0854233	LFNG, NRARP	728	2	16650	22.8709	1	0.404735	0.361057	No
GO:0072272	proximal/distal pattern formation involved in metanephric nephron development	2	0.235294	0.0854233	IRX1, IRX2	728	2	16650	22.8709	1	0.404735	0.361057	No
GO:0070563	negative regulation of vitamin D receptor signaling pathway	2	0.235294	0.0854233	KANK2, SNAI2	728	2	16650	22.8709	1	0.404735	0.361057	No
GO:0036304	umbilical cord morphogenesis	2	0.235294	0.0854233	HEY1, HEY2	728	2	16650	22.8709	1	0.404735	0.361057	No
GO:1902359	Notch signaling pathway involved in somitogenesis	2	0.235294	0.0854233	LFNG, NRARP	728	2	16650	22.8709	1	0.404735	0.361057	No
GO:0003275	apoptotic process involved in outflow tract morphogenesis	2	0.235294	0.0854233	FOXC2, FOXC1	728	2	16650	22.8709	1	0.404735	0.361057	No
GO:0086021	SA node cell to atrial cardiac muscle cell communication by electrical coupling	2	0.235294	0.0854233	GJC1, GJA5	728	2	16650	22.8709	1	0.404735	0.361057	No
GO:1902366	regulation of Notch signaling pathway involved in somitogenesis	2	0.235294	0.0854233	LFNG, NRARP	728	2	16650	22.8709	1	0.404735	0.361057	No
GO:1901344	response to leptomycin B	2	0.235294	0.0854233	RANBP1, ID3	728	2	16650	22.8709	1	0.404735	0.361057	No
GO:0007521	muscle cell fate determination	2	0.235294	0.0854233	MEF2C, TBX2	728	2	16650	22.8709	1	0.404735	0.361057	No
GO:0032796	uropod organization	2	0.235294	0.0854233	MYH9, CORO1A	728	2	16650	22.8709	1	0.404735	0.361057	No
GO:0072209	metanephric mesangial cell differentiation	2	0.235294	0.0854233	PDGFB, CD34	728	2	16650	22.8709	1	0.404735	0.361057	No
GO:0010035	response to inorganic substance	28	3.29412	0.0854708	COL18A1, GUCY1B3, SLC40A1, HBB, ADCY1, SLC6A1, RASGRP2, ETS1, CACNA1H, SLC8A1, AQP1, KCNMB1, PDE8A, MEF2A, RANBP1, MEF2C, TRPC6, NOS3, HGF, HBA2, HBA1, AVPR1A, COL1A1, NEDD4, CDK1, TXNIP, DPEP1, SIPA1	728	469	16650	1.36543	1	0.404735	0.361057	No
GO:0051339	regulation of lyase activity	8	0.941176	0.0856232	EDNRA, EDNRB, NOS3, ADCY4, ADRB1, ADCY1, VIP, ADCY7	728	87	16650	2.10307	1	0.405149	0.361426	No
GO:0030858	positive regulation of epithelial cell differentiation	6	0.705882	0.0858241	ACVRL1, CLDN5, CDH5, NOTCH1, PRKCH, CTNNB1	728	54	16650	2.54121	1	0.405791	0.361999	No
GO:0033043	regulation of organelle organization	61	7.17647	0.085907	RB1, SEMA5A, FHOD1, ARHGAP6, LMOD3, EPS8, CDC20, AKAP13, PREX1, ARHGDIB, CDC27, TBC1D10C, TNFSF10, KDR, JARID2, SYNPO, DLGAP5, MYOCD, MEF2C, ARHGEF15, HGF, SWAP70, TMOD3, TMOD2, MMP9, WRAP73, TAL1, FSCN1, PRKD2, ARHGEF2, SHANK3, RAPGEF3, ASF1A, SPTBN5, RALB, SYNPO2, WAS, PDGFB, PDGFA, GATA2, CORO1A, LIMA1, KCNN3, GAS2L1, GPM6B, VASP, RANBP1, TGFB3, UBE2C, CAV2, INSR, IGF2, MSN, ANLN, CXCL12, DLC1…	728	1152	16650	1.21104	1	0.405875	0.362074	No
GO:0048167	regulation of synaptic plasticity	11	1.29412	0.0863418	CX3CR1, CDC20, MEF2C, HRH1, RAPGEF2, KALRN, LZTS1, SHANK3, AGT, NRGN, GFAP	728	140	16650	1.797	1	0.40762	0.36363	No
GO:0006753	nucleoside phosphate metabolic process	38	4.47059	0.087606	CDA, GUCY1B3, RAMP2, CXCL9, CALCRL, NPR1, PDE1B, PDE1A, ADCY4, ADRB1, ATP1A2, ADCY1, ADCY7, AQP1, EDNRA, EDNRB, PNP, GRM8, ENPP1, TK1, PDE8A, SULT1C4, TEFM, GUCY1A3, GUCY1A2, PTGIR, NOS3, INSR, PDE2A, NMNAT2, SULT1B1, OAS2, GPR161, PDE3A, PDE7B, VIP, PDE9A, RAPGEF3	728	675	16650	1.28755	1	0.413275	0.368675	No
GO:0032880	regulation of protein localization	52	6.11765	0.0882396	RB1, FCN1, SEMA5A, ICA1, SIX1, LRRC32, TRIM5, RASSF5, GJA5, HYAL2, ZIC1, TBC1D10C, CASP1, FFAR4, DACT3, CD36, CD34, TNFRSF4, CPT1A, SWAP70, FOXP1, ANO1, SHANK3, RAPGEF3, MDFI, TNFRSF21, RALB, RAMP3, PRR5L, CABP1, CACNA1C, RASGRP1, KALRN, APOD, KCNN3, GPM6B, NGFR, HLA-DRB5, TMEM30B, ANGPT1, TGFB3, CARD8, PDE2A, DCLK3, MSN, MAPK11, ARL2BP, PKIA, CDK1, SNAI2, CTNNB1, VIP	728	962	16650	1.23626	1	0.415949	0.371061	No
GO:2001237	negative regulation of extrinsic apoptotic signaling pathway	9	1.05882	0.0884025	CX3CR1, NRP1, NOS3, HGF, TNFSF10, AGAP2, SNAI2, ARHGEF2, CX3CL1	728	105	16650	1.96036	1	0.416087	0.371184	No
GO:0032680	regulation of tumor necrosis factor production	9	1.05882	0.0884025	SPON2, ANGPT1, NLRC3, IRAK3, CD36, ARHGEF2, CD34, RASGRP1, FOXP1	728	105	16650	1.96036	1	0.416087	0.371184	No
GO:0097529	myeloid leukocyte migration	12	1.41176	0.0887505	CX3CR1, PREX1, HRH1, FLT1, CXCL12, EDNRB, SWAP70, ITGA1, CXCR2, PDGFB, CX3CL1, PGF	728	159	16650	1.7261	1	0.417409	0.372363	No
GO:1901016	regulation of potassium ion transmembrane transporter activity	5	0.588235	0.0889927	KCNE3, KCNQ1, NEDD4, FHL1, KCNAB1	728	39	16650	2.93216	1	0.417917	0.372816	No
GO:0033628	regulation of cell adhesion mediated by integrin	5	0.588235	0.0889927	FOXC2, PODXL, SWAP70, TESC, SNAI2	728	39	16650	2.93216	1	0.417917	0.372816	No
GO:0033673	negative regulation of kinase activity	17	2	0.0891702	RB1, MYOCD, UBE2C, TESC, LRRC4, BGN, IRAK3, NR2F2, THY1, ASPN, DUSP6, SOCS2, SPRED1, DEPTOR, PKIA, HYAL2, SH3BP5	728	254	16650	1.53073	1	0.418194	0.373064	No
GO:0035690	cellular response to drug	7	0.823529	0.0893204	PPP1R14A, RANBP1, MEF2C, RAP2A, KCNQ1, PDE2A, DPEP1	728	71	16650	2.25488	1	0.418194	0.373064	No
GO:0045761	regulation of adenylate cyclase activity	7	0.823529	0.0893204	EDNRA, EDNRB, ADCY4, ADRB1, ADCY1, VIP, ADCY7	728	71	16650	2.25488	1	0.418194	0.373064	No
GO:0007193	adenylate cyclase-inhibiting G-protein coupled receptor signaling pathway	7	0.823529	0.0893204	HTR1F, GRM8, ADCY4, S1PR3, ADCY1, SSTR2, ADCY7	728	71	16650	2.25488	1	0.418194	0.373064	No
GO:0010951	negative regulation of endopeptidase activity	16	1.88235	0.0895758	ITIH5, NGFR, SPINK8, HGF, LEF1, SPINK5, MMP9, AGT, AQP1, SERPINA5, IFI16, SPOCK2, DPEP1, COL6A3, CARD16, A2M	728	235	16650	1.55717	1	0.419075	0.373849	No
GO:0043393	regulation of protein binding	13	1.52941	0.0902843	NRP1, MEF2C, RALB, PLXND1, ANGPT1, LEF1, CCM2L, PDGFB, MMP9, LFNG, MFNG, RAPGEF2, NES	728	178	16650	1.67035	1	0.422072	0.376523	No
GO:0032675	regulation of interleukin-6 production	9	1.05882	0.0921763	SPON2, AFAP1L2, INPP5D, HYAL2, HGF, NLRC3, IRAK3, CD36, ARHGEF2	728	106	16650	1.94187	1	0.430594	0.384125	No
GO:0019221	cytokine-mediated signaling pathway	32	3.76471	0.0922904	CX3CR1, PLVAP, CXCL9, PDGFB, LRRC4, CSF2RA, CX3CL1, SOCS2, TRIM5, CCRL2, CXCR2, STAT4, TNFRSF4, HLA-DQA1, IFNAR2, NGFR, HLA-DRB5, ANGPT1, IFNGR1, TNFRSF10C, BGN, IRAK3, ASPN, CXCL12, OAS2, IL2RA, IL3RA, ACKR3, HLA-DRA, ACKR1, XAF1, TNFRSF21	728	554	16650	1.32106	1	0.430804	0.384313	No
GO:0050727	regulation of inflammatory response	20	2.35294	0.092407	CX3CR1, SEMA7A, CALCRL, TNFAIP6, HGF, PDE2A, ETS1, CX3CL1, AGT, FOXP1, EDNRB, IL2RA, HYAL2, CASP1, FFAR4, APOD, TEK, A2M, GPSM3, MGLL	728	314	16650	1.45674	1	0.431025	0.38451	No
GO:0002695	negative regulation of leukocyte activation	11	1.29412	0.0927481	HLA-DRB5, LAG3, INPP5D, IL2RA, ADGRF5, TBC1D10C, NRARP, INHBA, LRRC32, CD200, TNFRSF21	728	142	16650	1.77169	1	0.431992	0.385373	No
GO:0051301	cell division	33	3.88235	0.0927531	RB1, RALB, NOTCH1, LEF1, KIF14, PDGFB, PDGFA, PDS5B, FGF1, CDC20, SEPT6, CCND2, SOX17, CDC27, SVIL, SEPT11, TGFB3, UBE2C, SUSD2, IGF2, PGF, CDC25B, HAUS1, SGO1, SGO2, ANLN, TAL1, CDK1, TXNIP, MYH9, ARHGEF2, MAPRE2, SPC25	728	575	16650	1.31259	1	0.431992	0.385373	No
GO:0043536	positive regulation of blood vessel endothelial cell migration	4	0.470588	0.0936152	FOXC2, ANGPT1, PDGFB, PRKD2	728	25	16650	3.65934	1	0.434228	0.387367	No
GO:0015893	drug transport	4	0.470588	0.0936152	ABCB1, ATP8B1, ABCB4, ABCG2	728	25	16650	3.65934	1	0.434228	0.387367	No
GO:0033555	multicellular organismal response to stress	7	0.823529	0.09405	MEF2C, EDNRB, GJA4, VWA1, ADRB1, KALRN, SHANK3	728	72	16650	2.22356	1	0.434228	0.387367	No
GO:0016264	gap junction assembly	3	0.352941	0.0940699	GJC1, GJA5, AGT	728	12	16650	5.71772	1	0.434228	0.387367	No
GO:0060433	bronchus development	3	0.352941	0.0940699	ADAMTSL2, TGFBR2, FOXP1	728	12	16650	5.71772	1	0.434228	0.387367	No
GO:1902306	negative regulation of sodium ion transmembrane transport	3	0.352941	0.0940699	NEDD4, ATP1A2, AGT	728	12	16650	5.71772	1	0.434228	0.387367	No
GO:1903140	regulation of establishment of endothelial barrier	3	0.352941	0.0940699	CLDN5, CDH5, S1PR3	728	12	16650	5.71772	1	0.434228	0.387367	No
GO:0003207	cardiac chamber formation	3	0.352941	0.0940699	MEF2C, NOTCH1, TBX2	728	12	16650	5.71772	1	0.434228	0.387367	No
GO:1901550	regulation of endothelial cell development	3	0.352941	0.0940699	CLDN5, CDH5, S1PR3	728	12	16650	5.71772	1	0.434228	0.387367	No
GO:0007638	mechanosensory behavior	3	0.352941	0.0940699	CNTNAP2, NRXN2, SHANK3	728	12	16650	5.71772	1	0.434228	0.387367	No
GO:1900746	regulation of vascular endothelial growth factor signaling pathway	3	0.352941	0.0940699	PTP4A3, ADGRA2, TCF4	728	12	16650	5.71772	1	0.434228	0.387367	No
GO:0055015	ventricular cardiac muscle cell development	3	0.352941	0.0940699	MEF2A, HEY2, CDK1	728	12	16650	5.71772	1	0.434228	0.387367	No
GO:0050803	regulation of synapse structure or activity	16	1.88235	0.0944988	CX3CR1, MEF2C, ARHGEF15, LRRC4, SIX1, THBS2, KALRN, AGT, NRGN, GFAP, CDC20, HRH1, NEDD4, RAPGEF2, LZTS1, SHANK3	728	237	16650	1.54403	1	0.435884	0.388845	No
GO:0072210	metanephric nephron development	5	0.588235	0.0956445	IRX1, IRX2, PDGFB, CTNNB1, CD34	728	40	16650	2.85886	1	0.439541	0.392107	No
GO:0045777	positive regulation of blood pressure	5	0.588235	0.0956445	ADRB1, NR2F2, AVPR1A, AGT, ENG	728	40	16650	2.85886	1	0.439541	0.392107	No
GO:0034605	cellular response to heat	5	0.588235	0.0956445	ANO1, TFEC, SLC52A3, FGF1, CD34	728	40	16650	2.85886	1	0.439541	0.392107	No
GO:0007190	activation of adenylate cyclase activity	5	0.588235	0.0956445	EDNRA, ADCY4, ADRB1, ADCY1, ADCY7	728	40	16650	2.85886	1	0.439541	0.392107	No
GO:0031952	regulation of protein autophosphorylation	5	0.588235	0.0956445	RAP2A, PDGFB, PDGFA, ENPP1, ENG	728	40	16650	2.85886	1	0.439541	0.392107	No
GO:0034614	cellular response to reactive oxygen species	10	1.17647	0.0965693	GUCY1B3, TRPC6, NOS3, HGF, CDK1, DPEP1, ETS1, PDE8A, SLC8A1, AQP1	728	125	16650	1.82967	1	0.443464	0.395607	No
GO:0010657	muscle cell apoptotic process	6	0.705882	0.0967468	MYOCD, PDE1A, HEY2, CXCR2, AGT, ENG	728	56	16650	2.45045	1	0.443951	0.396041	No
GO:1902589	single-organism organelle organization	82	9.64706	0.0975624	RB1, SEMA5A, ATP8A2, FHOD1, KIF14, DYSF, LDB3, LRMP, FRY, ARHGAP6, SYNE3, BICD2, LMOD3, AQP1, EPS8, CDC20, SRGAP2C, AKAP13, PREX1, ARHGDIB, CDC27, SYNPO, DLGAP5, MEF2A, GAS2L3, MEF2C, TPM4, ARHGEF15, SWAP70, TMOD3, ARHGEF17, TMOD2, SHROOM4, HAUS1, SYTL2, FOXP1, TRDN, SGO1, FRMD3, WRAP73, SGO2, RAP2A, DAAM2, MAP1A, FSCN1, ELMO1, MYH9, ARHGEF2, SHANK3, RAPGEF3, SPTBN5, SYNPO2, WAS, PDGFA, PDS5B, CO…	728	1612	16650	1.16341	1	0.447365	0.399086	No
GO:1901019	regulation of calcium ion transmembrane transporter activity	7	0.823529	0.0989116	JPH2, KCNE3, HRC, PLCG2, ATP1A2, CLIC2, TRDN	728	73	16650	2.1931	1	0.453217	0.404308	No
GO:0048871	multicellular organismal homeostasis	20	2.35294	0.0990899	RB1, FOXC1, SLC40A1, ADCY4, ADRB1, ADCY1, PTH1R, LDB2, GATA2, CORO1A, ADCY7, AQP1, APLN, EDNRB, INPP5D, HYAL2, ADGRF5, CTNNB1, CD34, TNS2	728	317	16650	1.44296	1	0.453701	0.404738	No
GO:0043281	regulation of cysteine-type endopeptidase activity involved in apoptotic process	14	1.64706	0.0995096	NGFR, HIP1, HGF, CARD8, LEF1, FOXL2, MMP9, AQP1, LCK, DLC1, CASP1, TNFSF10, DPEP1, SOX7	728	200	16650	1.60096	1	0.455287	0.406154	No
GO:1903555	regulation of tumor necrosis factor superfamily cytokine production	9	1.05882	0.099997	SPON2, ANGPT1, NLRC3, IRAK3, CD36, ARHGEF2, CD34, RASGRP1, FOXP1	728	108	16650	1.90591	1	0.457181	0.407844	No

## Sheet: SuppTable5B.CellularComponents
Category	Term	Count	%	PValue	Genes	List Total	Pop Hits	Pop Total	Fold Enrichment	Bonferroni	Benjamini	FDR	Significant
GO:0005887	integral component of plasma membrane	136	16	7.30396e-13	PLXND1, NCF4, ICAM2, SLC8A1, AQP1, EPS8, CYSLTR1, EDNRA, CYSLTR2, EDNRB, VSIG2, MPZ, SLCO2B1, GJA5, CCRL2, GJA4, TNFSF10, KDR, ENPP1, SLC12A6, TNFRSF4, PTGDR, MFSD2A, SEMA6B, IFNAR2, ENTPD1, SEMA6A, NPNT, PROCR, BCAM, FOLH1, KCNQ1, SLCO2A1, APLNR, ENPEP, NRN1, CALCRL, KCNE3, GYPC, NPR1, ABCB4, NOTCH4, FPR3, ADRB1, LPAR4, PCDH12, THY1, APCDD1, CSF2RA, FUT1, RASGRP3, EFNB1, ADGRG1, HRH1, PODXL, KCN…	654	1635	14527	1.84765	4.53588e-10	4.43255e-10	4.06852e-10	Yes
GO:0031226	intrinsic component of plasma membrane	139	16.3529	1.42755e-12	PLXND1, NCF4, ICAM2, SLC8A1, AQP1, EPS8, CYSLTR1, EDNRA, CYSLTR2, EDNRB, VSIG2, MPZ, SLCO2B1, GJA5, CCRL2, GJA4, TNFSF10, KDR, ENPP1, SLC12A6, TNFRSF4, PTGDR, MFSD2A, SEMA6B, IFNAR2, ENTPD1, SEMA6A, NPNT, PROCR, BCAM, FOLH1, KCNQ1, SLCO2A1, APLNR, ENPEP, NRN1, CALCRL, KCNE3, GYPC, NPR1, ABCB4, NOTCH4, FPR3, ADRB1, LPAR4, PCDH12, THY1, APCDD1, RASAL3, CSF2RA, FUT1, RASGRP3, EFNB1, ADGRG1, HRH1, PO…	654	1701	14527	1.81513	8.86493e-10	4.43255e-10	4.06852e-10	Yes
GO:0031012	extracellular matrix	63	7.41176	3.7355e-12	COL18A1, SPON2, TINAGL1, OLFML2B, ECM2, COL14A1, CLEC14A, LAMC1, OLFML2A, FGF1, HAPLN3, HAPLN1, ADAMTS4, MMP25, ADAMTS2, IBSP, ADAMTSL2, HMCN2, EMILIN1, LMCD1, EGFL7, CD93, VWF, BGN, PCOLCE, NPNT, HSPG2, MMP9, ASPN, MMP11, MMRN1, COL4A2, COL4A1, CRISPLD2, COL6A2, COL6A1, MMRN2, COL6A3, MYH9, SPARCL1, VWA1, COL15A1, LAMA4, HTRA1, PDGFB, CRIP2, AEBP1, THBS2, NID1, ACAN, CLEC3B, EGFLAM, SPOCK2, GPC2…	654	530	14527	2.64036	2.31972e-09	7.73249e-10	7.09745e-10	Yes
GO:0005578	proteinaceous extracellular matrix	47	5.52941	1.53594e-10	COL18A1, SPON2, COL15A1, OLFML2B, ECM2, COL14A1, LAMA4, LAMC1, FGF1, OLFML2A, HAPLN3, NID1, THBS2, HAPLN1, ADAMTS4, ACAN, MMP25, ADAMTS2, EGFLAM, SPOCK2, ADAMTSL2, HMCN2, GPC2, EMILIN1, VWF, BGN, NPNT, HSPG2, MMP9, ASPN, COL1A1, MMP11, COL3A1, COL1A2, COL4A2, COL4A1, CRISPLD2, COL6A2, COL5A3, SMOC1, MMRN2, COL6A1, MGP, COL6A3, SPARCL1, VWA1, CD248	654	361	14527	2.89194	9.53817e-08	2.38454e-08	2.18871e-08	Yes
GO:0030054	cell junction	110	12.9412	2.4721e-09	FHOD1, LDLRAD3, SLC8A1, EPS8, CDH5, MPRIP, GJA5, GJA4, HMCN2, KDR, SYNPO, LZTS1, TNS2, MAGI1, PRKCH, TPM4, STARD8, SWAP70, TMOD3, FRMD4A, LMO7, UNC5C, HSPG2, PROCR, CLDN5, FSCN1, NOTCH3, NRN1, NOTCH1, FBLIM1, ABCB4, CABP1, PCDH12, THY1, RASGRP2, CORO1A, LPP, GJC1, SLC9A3R2, CNN1, GJC2, GRK5, PODXL, CD99, PRRT1, VASP, YES1, AFAP1L1, JAG1, CAV2, MCAM, ANKRD23, MSN, PARVB, ARHGAP26, ANLN, ARHGAP31, …	654	1379	14527	1.77185	1.53518e-06	3.07035e-07	2.8182e-07	Yes
GO:0044420	extracellular matrix component	23	2.70588	5.42328e-08	COL18A1, COL15A1, COL14A1, LAMA4, LAMC1, NID1, THBS2, NPNT, HSPG2, COL1A1, ACAN, COL3A1, EGFLAM, COL1A2, COL4A2, COL4A1, COL5A3, SMOC1, MMRN2, COL6A1, HMCN2, COL6A3, VWA1	654	128	14527	3.99132	3.3678e-05	5.61309e-06	5.15211e-06	Yes
GO:0009986	cell surface	67	7.88235	2.28931e-07	FCN1, ACVRL1, CNTNAP2, NRP1, PLVAP, CXCL9, BMPR2, CLEC14A, ECE1, SLC7A11, SLC6A1, CX3CL1, SERPINA5, CDH5, PSTPIP1, SEPT6, ADGRA2, HYAL2, HMCN2, ENPP1, CD36, CD34, TNFRSF4, LAG3, CD93, ITGA1, BGN, ISLR2, TGFBR2, PROCR, BCAM, FOLH1, EMCN, ADGRF5, PECAM1, MYH9, ENG, RAMP2, SEMA7A, ENPEP, RAMP3, NOTCH1, ABCB1, NOTCH4, PDGFB, PDGFA, THY1, LIMA1, SCUBE3, EGFLAM, CXCR2, GPIHBP1, AOC3, SVIL, NGFR, HLA-DR…	654	765	14527	1.94541	0.000142156	2.03094e-05	1.86415e-05	Yes
GO:0098590	plasma membrane region	77	9.05882	3.08462e-07	CNTNAP2, PLVAP, BMPR2, LRRC4, SLC40A1, PTH1R, KIF17, AQP1, EPS8, SPRED1, MPZ, SLCO2B1, HYAL2, GRM8, TBC1D10C, ENPP1, CD36, SLC12A6, SYNPO, LZTS1, CD34, GRASP, CDKL5, GRID1, TESC, LMO7, SHROOM4, TGFBR2, ANO1, CLDN5, GPR161, KCNQ1, FSCN1, DPEP1, RAPGEF2, LCP2, PLEKHO1, ARHGEF2, SHANK3, PDE9A, SPTBN5, ENPEP, NOTCH1, ABCB1, KCNE4, ABCB4, PDGFB, NRXN2, ATP1A2, CABP1, THY1, RASGRP2, SLC9A3R2, FGD5, POD…	654	936	14527	1.82731	0.000191536	2.10628e-05	1.9333e-05	Yes
GO:0045121	membrane raft	34	4	3.1351e-07	PLVAP, BMPR2, KCNE3, ABCB4, ATP1A2, THY1, ADCY1, EFNB1, ADGRG1, SPRED1, EDNRB, SGCA, PODXL, INPP5D, HYAL2, KDR, CD36, GPM6B, ANGPT1, PLLP, CAV2, NOS3, INSR, ITGA1, ARID3A, ATP2B1, TGFBR2, LCK, KCNQ1, DLC1, PECAM1, CTNNB1, LCP2, TEK	654	277	14527	2.72645	0.000194671	2.10628e-05	1.9333e-05	Yes
GO:0098857	membrane microdomain	34	4	3.39175e-07	PLVAP, BMPR2, KCNE3, ABCB4, ATP1A2, THY1, ADCY1, EFNB1, ADGRG1, SPRED1, EDNRB, SGCA, PODXL, INPP5D, HYAL2, KDR, CD36, GPM6B, ANGPT1, PLLP, CAV2, NOS3, INSR, ITGA1, ARID3A, ATP2B1, TGFBR2, LCK, KCNQ1, DLC1, PECAM1, CTNNB1, LCP2, TEK	654	278	14527	2.71664	0.000210606	2.10628e-05	1.9333e-05	Yes
GO:0005925	focal adhesion	42	4.94118	4.00187e-07	NRP1, FLT1, FBLIM1, SYNPO2, FHL1, THY1, LPP, SLC9A3R2, LIMA1, CNN1, CSRP2, GRK5, CSRP1, MPRIP, TNS2, CD99, VASP, SVIL, YES1, TPM4, CAV2, MCAM, STARD8, ITGA1, MSN, LMO7, PARVB, ARHGAP26, HSPG2, PROCR, ARHGAP31, PEAK1, DLC1, MYH9, CTNNB1, CSPG4, ARHGEF2, TEK, FERMT2, LIMS2, LIMS1, ENG	654	391	14527	2.386	0.000248486	2.25924e-05	2.0737e-05	Yes
GO:0005924	cell-substrate adherens junction	42	4.94118	4.87271e-07	NRP1, FLT1, FBLIM1, SYNPO2, FHL1, THY1, LPP, SLC9A3R2, LIMA1, CNN1, CSRP2, GRK5, CSRP1, MPRIP, TNS2, CD99, VASP, SVIL, YES1, TPM4, CAV2, MCAM, STARD8, ITGA1, MSN, LMO7, PARVB, ARHGAP26, HSPG2, PROCR, ARHGAP31, PEAK1, DLC1, MYH9, CTNNB1, CSPG4, ARHGEF2, TEK, FERMT2, LIMS2, LIMS1, ENG	654	394	14527	2.36783	0.00030255	2.52163e-05	2.31454e-05	Yes
GO:0030055	cell-substrate junction	42	4.94118	6.81654e-07	NRP1, FLT1, FBLIM1, SYNPO2, FHL1, THY1, LPP, SLC9A3R2, LIMA1, CNN1, CSRP2, GRK5, CSRP1, MPRIP, TNS2, CD99, VASP, SVIL, YES1, TPM4, CAV2, MCAM, STARD8, ITGA1, MSN, LMO7, PARVB, ARHGAP26, HSPG2, PROCR, ARHGAP31, PEAK1, DLC1, MYH9, CTNNB1, CSPG4, ARHGEF2, TEK, FERMT2, LIMS2, LIMS1, ENG	654	399	14527	2.33816	0.000423218	3.25621e-05	2.98879e-05	Yes
GO:0098589	membrane region	38	4.47059	1.5937e-06	RAMP2, PLVAP, BMPR2, HIP1, KCNE3, ABCB4, ATP1A2, THY1, ADCY1, BICD2, EFNB1, ADGRG1, SPRED1, EDNRB, SGCA, PODXL, INPP5D, HYAL2, KDR, CD36, GPM6B, ANGPT1, PLLP, CAV2, NOS3, INSR, ITGA1, ARID3A, ATP2B1, TGFBR2, LCK, KCNQ1, DLC1, PECAM1, CTNNB1, ACKR3, LCP2, TEK	654	354	14527	2.3844	0.000989198	7.06919e-05	6.48863e-05	Yes
GO:0015629	actin cytoskeleton	45	5.29412	2.79696e-06	MYOM1, NOTCH3, SPTBN5, FBLIM1, SYNPO2, FHOD1, WAS, RCSD1, ARHGAP6, CORO1A, KALRN, MYL12A, ACTG2, LMOD3, AKAP13, LIMA1, SH3PXD2A, MPRIP, MYH11, GAS2L1, SYNPO, VASP, SVIL, SEPT11, GAS2L3, YES1, AFAP1L1, TPM4, TMOD3, TMOD2, ANKRD23, NFATC2, SHROOM4, ACTA2, CLDN5, ANLN, MYO1B, SMTN, PEAK1, DLC1, FSCN1, MYH9, TEK, FERMT2, RAPGEF3	654	467	14527	2.14039	0.00173541	0.000115794	0.000106284	Yes
GO:0005912	adherens junction	59	6.94118	3.51318e-06	NRP1, FLT1, DOCK9, FHL1, CDH5, CSRP2, CSRP1, MPRIP, TNS2, MAGI1, MKL2, TPM4, STARD8, SWAP70, TMOD3, ITGA1, LMO7, HSPG2, PROCR, PEAK1, FSCN1, MYH9, ARHGEF2, ENG, NOTCH3, NOTCH1, FBLIM1, SYNPO2, THY1, LPP, SLC9A3R2, LIMA1, CNN1, GRK5, TMEM204, EPS8L1, CD99, VASP, RANBP1, SVIL, JAG1, YES1, CAV2, MCAM, MSN, PARVB, ARHGAP26, ANLN, ARHGAP31, MYO1B, DLC1, CTNNB1, CSPG4, ESAM, TEK, FERMT2, CD200, LIMS2, …	654	694	14527	1.88839	0.00217931	0.000128226	0.000117695	Yes
GO:0097517	contractile actin filament bundle	13	1.52941	3.71669e-06	SEPT11, TPM4, FBLIM1, FHOD1, MYL12A, SHROOM4, LIMA1, FSCN1, MYH9, TEK, GAS2L1, SYNPO, FERMT2	654	54	14527	5.34746	0.00230541	0.000128226	0.000117695	Yes
GO:0001725	stress fiber	13	1.52941	3.71669e-06	SEPT11, TPM4, FBLIM1, FHOD1, MYL12A, SHROOM4, LIMA1, FSCN1, MYH9, TEK, GAS2L1, SYNPO, FERMT2	654	54	14527	5.34746	0.00230541	0.000128226	0.000117695	Yes
GO:0070161	anchoring junction	59	6.94118	7.45307e-06	NRP1, FLT1, DOCK9, FHL1, CDH5, CSRP2, CSRP1, MPRIP, TNS2, MAGI1, MKL2, TPM4, STARD8, SWAP70, TMOD3, ITGA1, LMO7, HSPG2, PROCR, PEAK1, FSCN1, MYH9, ARHGEF2, ENG, NOTCH3, NOTCH1, FBLIM1, SYNPO2, THY1, LPP, SLC9A3R2, LIMA1, CNN1, GRK5, TMEM204, EPS8L1, CD99, VASP, RANBP1, SVIL, JAG1, YES1, CAV2, MCAM, MSN, PARVB, ARHGAP26, ANLN, ARHGAP31, MYO1B, DLC1, CTNNB1, CSPG4, ESAM, TEK, FERMT2, CD200, LIMS2, …	654	711	14527	1.84323	0.00461768	0.000243598	0.000223592	Yes
GO:0005581	collagen trimer	17	2	1.19215e-05	FCN1, COL18A1, COLEC11, COL15A1, COL14A1, PCOLCE, COL1A1, COL3A1, COL1A2, COL4A2, COL4A1, COL6A2, COL5A3, COL6A1, COL6A3, EMILIN1, CD36	654	102	14527	3.70209	0.00737598	0.000370164	0.000339764	Yes
GO:0032432	actin filament bundle	13	1.52941	1.41479e-05	SEPT11, TPM4, FBLIM1, FHOD1, MYL12A, SHROOM4, LIMA1, FSCN1, MYH9, TEK, GAS2L1, SYNPO, FERMT2	654	61	14527	4.73382	0.0087474	0.000418372	0.000384013	Yes
GO:0005938	cell cortex	28	3.29412	1.83443e-05	RYR1, EXOC3L1, SPTBN5, EXOC3L2, RALB, GYPC, FBLIM1, CRIP2, CABP1, FGF1, FRY, RASAL3, CORO1A, EPS8, AKAP13, SEPT6, HMCN2, TPM4, SPINK5, SHROOM4, CLDN5, ANLN, DLC1, NEDD4, MYH9, CTNNB1, FERMT2, RAPGEF3	654	247	14527	2.51802	0.0113273	0.000517809	0.000475283	Yes
GO:0005604	basement membrane	16	1.88235	2.05071e-05	COL18A1, COL15A1, LAMA4, LAMC1, NID1, THBS2, NPNT, HSPG2, ACAN, EGFLAM, COL4A2, COL4A1, SMOC1, MMRN2, HMCN2, VWA1	654	95	14527	3.74106	0.0126543	0.000553692	0.000508219	Yes
GO:0031091	platelet alpha granule	14	1.64706	2.62263e-05	VWF, TGFB3, HGF, PDGFB, IGF2, PDGFA, THBS2, F5, SERPINA5, SELP, MMRN1, PECAM1, CD36, A2M	654	75	14527	4.14634	0.0161548	0.000678605	0.000622874	Yes
GO:0042641	actomyosin	13	1.52941	2.7749e-05	SEPT11, TPM4, FBLIM1, FHOD1, MYL12A, SHROOM4, LIMA1, FSCN1, MYH9, TEK, GAS2L1, SYNPO, FERMT2	654	65	14527	4.44251	0.0170847	0.000689285	0.000632677	Yes
GO:0099568	cytoplasmic region	31	3.64706	3.35559e-05	RYR1, EXOC3L1, SPTBN5, EXOC3L2, RALB, GYPC, FBLIM1, CRIP2, CABP1, FGF1, FRY, RASAL3, CORO1A, EPS8, AKAP13, SEPT6, HMCN2, RANBP1, CDKL5, TPM4, SPINK5, KCNAB1, SHROOM4, CLDN5, ANLN, DLC1, NEDD4, MYH9, CTNNB1, FERMT2, RAPGEF3	654	299	14527	2.30297	0.0206229	0.000801469	0.000735648	Yes
GO:0098644	complex of collagen trimers	8	0.941176	4.68363e-05	COL1A1, COL3A1, COL1A2, COL4A2, COL4A1, COL5A3, COL6A1, COL6A3	654	23	14527	7.7261	0.0286671	0.00107723	0.000988766	Yes
GO:0031252	cell leading edge	34	4	6.42477e-05	CNTNAP2, PLXND1, DYSF, LDB2, RASGRP2, CORO1A, ACTG2, EPS8, CYTH3, FGD5, PSTPIP1, PODXL, EPS8L1, VASP, CDKL5, TESC, SWAP70, ARAP3, PARVB, ATP2B1, DGKZ, ACTA2, ARHGAP31, ABI3, DLC1, FSCN1, MYH9, CTNNB1, PLEKHO1, CSPG4, ARHGEF2, PDE9A, FERMT2, RAPGEF3	654	355	14527	2.1274	0.0391136	0.00142492	0.0013079	Yes
GO:0098552	side of membrane	39	4.58824	0.000107472	FCN1, SEMA7A, ENPEP, CXCL9, ECE1, CLEC14A, THY1, RASAL3, SERPINA5, CYTH3, CDH5, GNGT2, HYAL2, CD36, CD34, HLA-DQA1, GPIHBP1, FARP1, HLA-DRB5, LAG3, YES1, CAV2, MCAM, ITGA1, KCNAB1, ATP2B1, SHROOM4, TGFBR2, GFAP, SELP, BCAM, CXCL12, EMCN, LCK, IL2RA, PECAM1, HLA-DRA, FERMT2, ENG	654	444	14527	1.9511	0.0645649	0.00226185	0.00207609	Yes
GO:0030027	lamellipodium	21	2.47059	0.000109268	VASP, PLXND1, SWAP70, TESC, DYSF, ARAP3, PARVB, DGKZ, CORO1A, ACTG2, ACTA2, ARHGAP31, FGD5, PSTPIP1, PODXL, ABI3, FSCN1, CTNNB1, CSPG4, FERMT2, RAPGEF3	654	174	14527	2.68082	0.065608	0.00226185	0.00207609	Yes
GO:0005911	cell-cell junction	51	6	0.000114007	BMPR2, DOCK9, FHOD1, SLC8A1, CDH5, SGCA, MPRIP, GJA5, GJA4, SYNPO, MAGI1, MKL2, TRPC6, PRKCH, SWAP70, TMOD3, FRMD4A, LMO7, CLDN5, FSCN1, MYH9, RAPGEF2, LCP2, ARHGEF2, SCN4B, NOTCH3, ABCB4, WAS, ATP1A2, PCDH12, CORO1A, SLC9A3R2, GJC1, LIMA1, GJC2, PODXL, EPS8L1, PCDH1, KCNJ2, JAM2, VASP, RANBP1, ANKRD23, PLXDC1, ANLN, MYO1B, CTNNB1, ESAM, TEK, CD200, LIMS1	654	644	14527	1.75907	0.0683541	0.00228382	0.00209626	Yes
GO:0044449	contractile fiber part	23	2.70588	0.000140143	RYR1, MYOM1, MYLK2, SVIL, TPM4, TMOD3, SYNPO2, TMOD2, LDB3, CACNA1C, PARVB, NPNT, MYL12A, LMOD3, SLC8A1, ACTA2, JPH2, HRC, PECAM1, CTNNB1, MYH11, SYNPO, FERMT2	654	205	14527	2.49214	0.083355	0.00267804	0.0024581	Yes
GO:0016324	apical plasma membrane	29	3.41176	0.000142311	ENPEP, BMPR2, NOTCH1, ABCB1, KCNE4, ABCB4, THY1, PTH1R, AQP1, SLC9A3R2, PODXL, SLCO2B1, HYAL2, CD36, LZTS1, CD34, GPIHBP1, JAG1, ATP8B1, SLC52A3, MSN, LMO7, ATP2B1, SHROOM4, ANO1, DPEP1, RAPGEF2, CSPG4, TEK	654	293	14527	2.19851	0.0845885	0.00267804	0.0024581	Yes
GO:0098858	actin-based cell projection	21	2.47059	0.000161354	VASP, AOC3, FARP1, DOCK4, ANGPT1, ATP8B1, PDGFA, MSN, ACTG2, EPS8, ACTA2, MYO1B, ADGRA2, PODXL, HYAL2, FSCN1, TBC1D10C, DPEP1, CTNNB1, TEK, RAPGEF3	654	179	14527	2.60594	0.0953513	0.00294707	0.00270504	Yes
GO:0043292	contractile fiber	24	2.82353	0.000193351	RYR1, MYOM1, MYLK2, SVIL, TPM4, TMOD3, SYNPO2, TMOD2, ANKRD23, LDB3, CACNA1C, PARVB, NPNT, MYL12A, LMOD3, SLC8A1, ACTA2, JPH2, HRC, PECAM1, CTNNB1, MYH11, SYNPO, FERMT2	654	224	14527	2.37991	0.113153	0.0034306	0.00314886	Yes
GO:0045177	apical part of cell	33	3.88235	0.000199931	ENPEP, BMPR2, NOTCH1, ABCB1, KCNE4, ABCB4, THY1, PTH1R, MYL12A, AQP1, SLC9A3R2, PODXL, SLCO2B1, HYAL2, CD36, LZTS1, CD34, GPIHBP1, JAG1, ATP8B1, SLC52A3, MSN, LMO7, ATP2B1, VASH1, SHROOM4, ANO1, ADGRF5, DPEP1, CTNNB1, RAPGEF2, CSPG4, TEK	654	361	14527	2.03051	0.11677	0.00344881	0.00316558	Yes
GO:0009897	external side of plasma membrane	25	2.94118	0.00030728	FCN1, SEMA7A, ENPEP, CXCL9, ECE1, CLEC14A, THY1, SERPINA5, CDH5, HYAL2, CD36, CD34, GPIHBP1, HLA-DRB5, LAG3, MCAM, ITGA1, TGFBR2, SELP, BCAM, CXCL12, EMCN, IL2RA, PECAM1, ENG	654	246	14527	2.25737	0.173744	0.00515732	0.00473377	Yes
GO:0031253	cell projection membrane	28	3.29412	0.000351946	CNTNAP2, SPTBN5, PTH1R, RASGRP2, AQP1, EPS8, FGD5, PODXL, TBC1D10C, EPS8L1, CD36, VASP, CDKL5, ATP8B1, TESC, MSN, ATP2B1, GPR161, DLC1, FSCN1, DPEP1, CTNNB1, PLEKHO1, CSPG4, ARHGEF2, SHANK3, PDE9A, FERMT2	654	294	14527	2.11548	0.196354	0.00575154	0.00527919	Yes
GO:0042383	sarcolemma	15	1.76471	0.000698673	RYR1, TGFB3, DYSF, BGN, ATP1A2, CACNA1C, SLC8A1, AQP1, SGCA, COL6A2, FXYD1, COL6A1, COL6A3, PDE9A, KCNJ2	654	116	14527	2.87231	0.352106	0.011125	0.0102114	Yes
GO:0005576	extracellular region	245	28.8235	0.00120969	SPON2, CDA, CPNE5, ICAM2, AQP1, EPS8, PNP, TNFSF10, HMCN2, KDR, VSTM4, ENTPD1, PRKCH, CLEC11A, RNASE6, HSPG2, CLDN5, BCAM, CRISPLD2, DAAM2, SPARCL1, CETP, SPTBN5, ENPEP, NRN1, ABCB1, ABCB4, PDGFB, AGAP2, PDGFA, PCDH12, THY1, KALRN, MYL12A, PLCG2, APOD, A2M, GPIHBP1, VASP, NGFR, HLA-DRB5, JAG1, YES1, INSR, MCAM, IGF2, LNPEP, COL1A1, COL1A2, CD209, GIPC2, ITM2A, RYR1, NRP1, COL18A1, ROBO4, TINAGL1,…	654	4623	14527	1.17717	0.528424	0.0184759	0.0169586	Yes
GO:0005615	extracellular space	90	10.5882	0.00121983	COL18A1, SPON2, NRP1, CXCL9, TINAGL1, FLT1, BMPR2, ECM2, TNFAIP6, COL14A1, HBB, LAMC1, FGF1, HAPLN3, ACTG2, CX3CL1, PTPRG, SERPINA5, ADAMTS4, IBSP, TNFSF10, ENPP1, CPXM1, CD36, LMCD1, IFNAR2, EGFL7, SPINK8, IGFBP4, HGF, CLEC11A, HBA2, PCOLCE, VASH1, HBA1, HSPG2, MMP9, PGF, F5, ACTA2, COL6A2, MFNG, MMRN2, PECAM1, DPEP1, COL6A3, SPARCL1, VWA1, S100A4, FJX1, ENG, CETP, COL15A1, SEMA7A, NRN1, PLEKHH3…	654	1444	14527	1.38444	0.531386	0.0184759	0.0169586	Yes
GO:0044421	extracellular region part	209	24.5882	0.00154019	SPON2, CPNE5, ICAM2, AQP1, EPS8, PNP, TNFSF10, HMCN2, ENTPD1, PRKCH, CLEC11A, RNASE6, HSPG2, CLDN5, BCAM, CRISPLD2, DAAM2, SPARCL1, CETP, SPTBN5, ENPEP, NRN1, ABCB1, ABCB4, PDGFB, AGAP2, PDGFA, PCDH12, THY1, KALRN, MYL12A, PLCG2, APOD, A2M, GPIHBP1, VASP, HLA-DRB5, YES1, INSR, MCAM, IGF2, COL1A1, COL1A2, CD209, GIPC2, ITM2A, RYR1, NRP1, COL18A1, ROBO4, TINAGL1, ECM2, ADIRF, HBB, PTH1R, CX3CL1, PT…	654	3878	14527	1.19712	0.616031	0.0227728	0.0209026	Yes
GO:0014704	intercalated disc	9	1.05882	0.00160972	GJC1, FHOD1, GJA5, ANKRD23, CTNNB1, ATP1A2, SCN4B, SLC8A1, KCNJ2	654	50	14527	3.99826	0.632282	0.0232473	0.0213381	Yes
GO:0005902	microvillus	11	1.29412	0.00167883	AOC3, ANGPT1, PODXL, HYAL2, FSCN1, PDGFA, DPEP1, CTNNB1, MSN, TEK, RAPGEF3	654	74	14527	3.30186	0.647756	0.0236945	0.0217485	Yes
GO:0044448	cell cortex part	15	1.76471	0.00212321	EXOC3L1, SPTBN5, EXOC3L2, RALB, TPM4, GYPC, CORO1A, SHROOM4, ANLN, AKAP13, CLDN5, SEPT6, DLC1, MYH9, RAPGEF3	654	130	14527	2.56299	0.732842	0.0293003	0.026894	Yes
GO:0060205	cytoplasmic membrane-bounded vesicle lumen	13	1.52941	0.00262403	VWF, TGFB3, HGF, PDGFB, IGF2, PDGFA, HBB, HBA2, HBA1, F5, CLEC3B, MMRN1, A2M	654	105	14527	2.75012	0.804396	0.0354244	0.0325151	Yes
GO:0031983	vesicle lumen	13	1.52941	0.0028414	VWF, TGFB3, HGF, PDGFB, IGF2, PDGFA, HBB, HBA2, HBA1, F5, CLEC3B, MMRN1, A2M	654	106	14527	2.72418	0.829159	0.0375428	0.0344595	Yes
GO:0031093	platelet alpha granule lumen	9	1.05882	0.00299905	MMRN1, VWF, TGFB3, HGF, PDGFB, IGF2, PDGFA, A2M, F5	654	55	14527	3.63478	0.845136	0.0388002	0.0356137	Yes
GO:0030016	myofibril	20	2.35294	0.00331478	RYR1, MYOM1, MYLK2, SVIL, TPM4, TMOD3, SYNPO2, TMOD2, ANKRD23, LDB3, CACNA1C, PARVB, MYL12A, LMOD3, SLC8A1, JPH2, HRC, CTNNB1, SYNPO, FERMT2	654	212	14527	2.09552	0.872788	0.0420098	0.0385597	Yes
GO:0031256	leading edge membrane	15	1.76471	0.00345205	VASP, CNTNAP2, CDKL5, TESC, ATP2B1, RASGRP2, EPS8, FGD5, DLC1, EPS8L1, PLEKHO1, CSPG4, ARHGEF2, PDE9A, FERMT2	654	137	14527	2.43203	0.883216	0.0428744	0.0393533	Yes
GO:0044853	plasma membrane raft	11	1.29412	0.00362872	PLVAP, SPRED1, BMPR2, CAV2, NOS3, DLC1, INSR, CTNNB1, LCP2, ATP1A2, TGFBR2	654	82	14527	2.97973	0.895392	0.044185	0.0405563	Yes
GO:0043235	receptor complex	27	3.17647	0.00372026	NOTCH3, NRP1, RAMP2, FLT1, RAMP3, NRN1, NOTCH1, PLXND1, NPR1, TRIL, FLT4, GPR20, PTH1R, EPS8, CHRNE, PLXNA2, GABRD, INSR, ITGA1, NPNT, PLXDC1, TGFBR2, PTPRB, ITGA10, TAOK2, MYH9, ENG	654	328	14527	1.82847	0.901193	0.0444285	0.0407798	Yes
GO:0005788	endoplasmic reticulum lumen	19	2.23529	0.00445066	COL18A1, COL15A1, COL14A1, PDGFB, PDGFA, F5, TRDN, RCN3, COL1A1, COL3A1, COL1A2, COL4A2, COL4A1, COL6A2, COL5A3, COL6A1, HRC, COL6A3, COLGALT1	654	202	14527	2.0893	0.93734	0.0521483	0.0478656	Yes
GO:0030017	sarcomere	18	2.11765	0.00485077	RYR1, MYOM1, MYLK2, TPM4, TMOD3, SYNPO2, TMOD2, LDB3, CACNA1C, PARVB, MYL12A, LMOD3, SLC8A1, JPH2, HRC, CTNNB1, SYNPO, FERMT2	654	188	14527	2.12673	0.951182	0.0557839	0.0512026	No
GO:0005901	caveola	10	1.17647	0.00526867	PLVAP, SPRED1, BMPR2, CAV2, NOS3, DLC1, INSR, CTNNB1, ATP1A2, TGFBR2	654	73	14527	3.04281	0.96239	0.0594881	0.0546026	No
GO:0008074	guanylate cyclase complex, soluble	4	0.470588	0.00619634	GUCY1A3, GUCY1A2, GUCY1B3, NPR1	654	9	14527	9.87224	0.97893	0.068713	0.0630699	No
GO:0030863	cortical cytoskeleton	11	1.29412	0.00820949	CLDN5, ANLN, AKAP13, SPTBN5, GYPC, TPM4, DLC1, MYH9, CORO1A, SHROOM4, RAPGEF3	654	92	14527	2.65585	0.994019	0.0894402	0.0820949	No
GO:0005884	actin filament	11	1.29412	0.0088401	AKAP13, MYO1B, YES1, TPM4, FSCN1, TEK, RCSD1, ARHGAP6, CORO1A, FERMT2, SHROOM4	654	93	14527	2.62729	0.995971	0.0930458	0.0854044	No
GO:0030175	filopodium	11	1.29412	0.0088401	VASP, ACTA2, FARP1, MYO1B, ADGRA2, PODXL, FSCN1, TBC1D10C, MSN, ACTG2, RAPGEF3	654	93	14527	2.62729	0.995971	0.0930458	0.0854044	No
GO:0030864	cortical actin cytoskeleton	9	1.05882	0.0100501	CLDN5, ANLN, AKAP13, SPTBN5, DLC1, MYH9, CORO1A, SHROOM4, RAPGEF3	654	67	14527	2.98377	0.998113	0.102313	0.0939107	No
GO:0044291	cell-cell contact zone	9	1.05882	0.0100501	GJC1, FHOD1, GJA5, ANKRD23, CTNNB1, ATP1A2, SCN4B, SLC8A1, KCNJ2	654	67	14527	2.98377	0.998113	0.102313	0.0939107	No
GO:0032587	ruffle membrane	10	1.17647	0.0111532	EPS8, FGD5, CDKL5, TESC, DLC1, EPS8L1, PLEKHO1, ARHGEF2, RASGRP2, PDE9A	654	82	14527	2.70885	0.999056	0.110561	0.101482	No
GO:0031838	haptoglobin-hemoglobin complex	3	0.352941	0.0113944	HBB, HBA2, HBA1	654	4	14527	16.6594	0.999188	0.110561	0.101482	No
GO:0030485	smooth muscle contractile fiber	3	0.352941	0.0113944	ACTA2, PECAM1, NPNT	654	4	14527	16.6594	0.999188	0.110561	0.101482	No
GO:0030315	T-tubule	7	0.823529	0.0119107	RYR1, TGFB3, DYSF, ATP1A2, CACNA1C, SLC8A1, KCNJ2	654	43	14527	3.61599	0.999413	0.113793	0.104448	No
GO:0001726	ruffle	15	1.76471	0.0124959	CDKL5, TESC, ARAP3, RASGRP2, EPS8, CYTH3, FGD5, PODXL, DLC1, FSCN1, MYH9, EPS8L1, PLEKHO1, ARHGEF2, PDE9A	654	159	14527	2.09552	0.999594	0.117575	0.107919	No
GO:0005923	bicellular tight junction	12	1.41176	0.0127204	VASP, MAGI1, CLDN5, CDH5, CTNNB1, RAPGEF2, ESAM, FRMD4A, ARHGEF2, SYNPO, PLXDC1, JAM2	654	113	14527	2.35885	0.999647	0.117901	0.108218	No
GO:0098643	banded collagen fibril	4	0.470588	0.0146734	COL1A1, COL3A1, COL1A2, COL5A3	654	12	14527	7.40418	0.999897	0.12834	0.1178	No
GO:0005583	fibrillar collagen trimer	4	0.470588	0.0146734	COL1A1, COL3A1, COL1A2, COL5A3	654	12	14527	7.40418	0.999897	0.12834	0.1178	No
GO:0031254	cell trailing edge	4	0.470588	0.0146734	PSTPIP1, ICAM2, MYH9, MSN	654	12	14527	7.40418	0.999897	0.12834	0.1178	No
GO:0001931	uropod	4	0.470588	0.0146734	PSTPIP1, ICAM2, MYH9, MSN	654	12	14527	7.40418	0.999897	0.12834	0.1178	No
GO:0034774	secretory granule lumen	10	1.17647	0.0149578	CLEC3B, MMRN1, VWF, TGFB3, HGF, PDGFB, IGF2, PDGFA, A2M, F5	654	86	14527	2.58285	0.999914	0.129011	0.118416	No
GO:0070160	occluding junction	12	1.41176	0.015259	VASP, MAGI1, CLDN5, CDH5, CTNNB1, RAPGEF2, ESAM, FRMD4A, ARHGEF2, SYNPO, PLXDC1, JAM2	654	116	14527	2.29785	0.999929	0.129806	0.119146	No
GO:0030141	secretory granule	26	3.05882	0.0197011	EXOC3L1, NOTCH1, PDGFB, ICA1, PDGFA, ECE1, THBS2, RCBTB2, SERPINA5, CLEC3B, CD36, A2M, SPINK8, VWF, TGFB3, CAV2, HGF, ITGA1, SPINK5, IGF2, F5, SELP, COL1A1, MMRN1, PECAM1, CPE	654	358	14527	1.6132	0.999996	0.16533	0.151752	No
GO:0002102	podosome	5	0.588235	0.0209931	SVIL, AFAP1L1, TPM4, SH3PXD2A, FSCN1	654	24	14527	4.62761	0.999998	0.173823	0.159548	No
GO:0016323	basolateral plasma membrane	17	2	0.0218733	SLC14A1, BMPR2, PDGFB, SLC40A1, MSN, ATP2B1, PTH1R, SHROOM4, AQP1, MPZ, KCNQ1, ENPP1, CTNNB1, TEK, SLC12A6, CD34, GPIHBP1	654	204	14527	1.85104	0.999999	0.178728	0.16405	No
GO:0036477	somatodendritic compartment	42	4.94118	0.0232914	ACVRL1, CX3CR1, NRP1, CNTNAP2, BMPR2, KCNE3, CPNE5, PDE1B, PDE1A, ADCY4, LRRC4, ATP1A2, THY1, CYGB, SLC8A1, NRGN, PREX1, DNER, SNCG, APOD, KCNN3, SYNPO, LZTS1, KCNJ2, FARP1, SEPT11, CDKL5, ARHGEF15, TGFB3, IFNGR1, HTR1F, ITGA1, KCNAB1, ATP2B1, PLXDC1, TAOK2, CPE, RAPGEF2, RGS12, ARHGEF2, SHANK3, PDE9A	654	662	14527	1.40925	1	0.187844	0.172417	No
GO:0036379	myofilament	5	0.588235	0.0241271	MYOM1, TPM4, TMOD3, TMOD2, LMOD3	654	25	14527	4.44251	1	0.192089	0.176314	No
GO:0016460	myosin II complex	5	0.588235	0.0275291	MYOM1, MYH9, MYH11, MYL12A, SHROOM4	654	26	14527	4.27164	1	0.2164	0.198628	No
GO:0031674	I band	12	1.41176	0.0339519	RYR1, JPH2, SYNPO2, HRC, CTNNB1, LDB3, PARVB, CACNA1C, SYNPO, SLC8A1, MYL12A, FERMT2	654	131	14527	2.03474	1	0.260298	0.238921	No
GO:0043296	apical junction complex	12	1.41176	0.0339519	VASP, MAGI1, CLDN5, CDH5, CTNNB1, RAPGEF2, ESAM, FRMD4A, ARHGEF2, SYNPO, PLXDC1, JAM2	654	131	14527	2.03474	1	0.260298	0.238921	No
GO:0030314	junctional membrane complex	3	0.352941	0.03645	RYR1, JPH2, TRDN	654	7	14527	9.51966	1	0.276042	0.253372	No
GO:0032153	cell division site	7	0.823529	0.0390194	LIMA1, SVIL, ANLN, SEPT6, PSTPIP1, HMCN2, MYH9	654	56	14527	2.77657	1	0.288259	0.264586	No
GO:0032155	cell division site part	7	0.823529	0.0390194	LIMA1, SVIL, ANLN, SEPT6, PSTPIP1, HMCN2, MYH9	654	56	14527	2.77657	1	0.288259	0.264586	No
GO:0030018	Z disc	11	1.29412	0.0397706	RYR1, JPH2, SYNPO2, HRC, CTNNB1, LDB3, PARVB, CACNA1C, SYNPO, SLC8A1, MYL12A	654	118	14527	2.07066	1	0.288259	0.264586	No
GO:0005903	brush border	10	1.17647	0.03992	EPS8, LIMA1, ENPEP, MYO1B, ATP8B1, MYH9, PTH1R, CD36, MYL12A, AQP1	654	102	14527	2.1777	1	0.288259	0.264586	No
GO:0044297	cell body	31	3.64706	0.0430518	ACVRL1, CX3CR1, NRP1, CNTNAP2, BMPR2, KCNE3, CPNE5, PDE1B, PDE1A, CYGB, ACTG2, NRGN, PODXL, DNER, SNCG, APOD, KCNN3, SYNPO, LZTS1, KCNJ2, TGFB3, ITGA1, KCNAB1, ATP2B1, PLXDC1, GFAP, ACTA2, CPE, RAPGEF2, ARHGEF2, PDE9A	654	480	14527	1.43456	1	0.307301	0.282064	No
GO:0009925	basal plasma membrane	5	0.588235	0.0438743	BMPR2, TEK, CD34, SHROOM4, AQP1	654	30	14527	3.70209	1	0.309613	0.284186	No
GO:0098651	basement membrane collagen trimer	3	0.352941	0.0471758	COL15A1, COL4A2, COL4A1	654	8	14527	8.3297	1	0.32917	0.302137	No
GO:1903561	extracellular vesicle	145	17.0588	0.0495701	SEMA5A, SPON2, PLVAP, CPNE5, ICAM2, ACTG2, AQP1, EPS8, DOCK10, CDH6, PNP, ARHGDIB, TNFSF10, PDE8A, ENTPD1, PRKCH, TPM4, SPINK5, RNASE6, PCOLCE, NPNT, HSPG2, PROCR, CLDN5, BCAM, FOLH1, COL4A2, CRISPLD2, DAAM2, FSCN1, DPEP1, SPARCL1, S100A4, CETP, SPTBN5, ENPEP, SUCNR1, ABCB1, ABCB4, HTRA1, AGAP2, PCDH12, THY1, AEBP1, RASAL3, NID1, KALRN, CORO1A, MYL12A, SLC9A3R2, EFNB1, ADGRG1, PODXL, PLCG2, MYH11…	654	2825	14527	1.14011	1	0.342034	0.313944	No
GO:0043230	extracellular organelle	145	17.0588	0.0501593	SEMA5A, SPON2, PLVAP, CPNE5, ICAM2, ACTG2, AQP1, EPS8, DOCK10, CDH6, PNP, ARHGDIB, TNFSF10, PDE8A, ENTPD1, PRKCH, TPM4, SPINK5, RNASE6, PCOLCE, NPNT, HSPG2, PROCR, CLDN5, BCAM, FOLH1, COL4A2, CRISPLD2, DAAM2, FSCN1, DPEP1, SPARCL1, S100A4, CETP, SPTBN5, ENPEP, SUCNR1, ABCB1, ABCB4, HTRA1, AGAP2, PCDH12, THY1, AEBP1, RASAL3, NID1, KALRN, CORO1A, MYL12A, SLC9A3R2, EFNB1, ADGRG1, PODXL, PLCG2, MYH11…	654	2826	14527	1.13971	1	0.342296	0.314185	No
GO:0031528	microvillus membrane	4	0.470588	0.0512428	PODXL, DPEP1, CTNNB1, MSN	654	19	14527	4.67632	1	0.345889	0.317482	No
GO:0043197	dendritic spine	10	1.17647	0.0540524	FARP1, SEPT11, LRRC4, ATP1A2, SYNPO, LZTS1, SHANK3, SLC8A1, KCNJ2, NRGN	654	108	14527	2.05672	1	0.359355	0.329842	No
GO:0045178	basal part of cell	6	0.705882	0.0543951	BMPR2, ITGA1, TEK, CD34, SHROOM4, AQP1	654	46	14527	2.89729	1	0.359355	0.329842	No
GO:0032154	cleavage furrow	6	0.705882	0.0587217	LIMA1, SVIL, SEPT6, PSTPIP1, HMCN2, MYH9	654	47	14527	2.83564	1	0.379856	0.34866	No
GO:0097610	cell surface furrow	6	0.705882	0.0587217	LIMA1, SVIL, SEPT6, PSTPIP1, HMCN2, MYH9	654	47	14527	2.83564	1	0.379856	0.34866	No
GO:0044309	neuron spine	10	1.17647	0.0594046	FARP1, SEPT11, LRRC4, ATP1A2, SYNPO, LZTS1, SHANK3, SLC8A1, KCNJ2, NRGN	654	110	14527	2.01932	1	0.380312	0.349079	No
GO:0005922	connexon complex	4	0.470588	0.0658719	GJC1, GJC2, GJA5, GJA4	654	21	14527	4.23096	1	0.417413	0.383133	No
GO:0097458	neuron part	72	8.47059	0.0710455	ACVRL1, CNTNAP2, NRP1, DOCK4, BMPR2, HIP1, ATP8A2, CPNE5, ICA1, LRRC4, SLC40A1, SLC6A1, SLC8A1, ARHGAP4, NRGN, EPS8, PREX1, SEPT6, DNER, GRM8, SYNPO, LZTS1, CDKL5, SEMA6A, ARHGEF15, IFNGR1, TMOD2, ITGA1, UNC5C, KCNAB1, SSTR2, CLDN5, FSCN1, RAPGEF2, S100A4, ARHGEF2, SHANK3, PDE9A, TNFRSF21, CX3CR1, SPTBN5, KCNE3, PDE1B, PDE1A, ADCY4, NRXN2, ATP1A2, CABP1, CACNA1C, THY1, RASGRP2, CORO1A, KALRN, CYG…	654	1333	14527	1.19978	1	0.443801	0.407354	No
GO:0014701	junctional sarcoplasmic reticulum membrane	3	0.352941	0.0714655	RYR1, JPH2, TRDN	654	10	14527	6.66376	1	0.443801	0.407354	No
GO:0032982	myosin filament	4	0.470588	0.0738239	MYOM1, MYH9, MYH11, ACTG2	654	22	14527	4.03864	1	0.448903	0.412036	No
GO:0005865	striated muscle thin filament	4	0.470588	0.0738239	TPM4, TMOD3, TMOD2, LMOD3	654	22	14527	4.03864	1	0.448903	0.412036	No
GO:0099503	secretory vesicle	29	3.41176	0.0744557	EXOC3L1, NOTCH1, PDGFB, SLC40A1, ICA1, PDGFA, ECE1, THBS2, RCBTB2, SERPINA5, CLEC3B, SEPT6, CD36, A2M, SPINK8, VWF, TGFB3, CAV2, HGF, ITGA1, SPINK5, IGF2, F5, SYTL2, SELP, COL1A1, MMRN1, PECAM1, CPE	654	467	14527	1.37937	1	0.448903	0.412036	No
GO:0031988	membrane-bounded vesicle	179	21.0588	0.0811216	SEMA5A, SPON2, EXOC3L1, PLVAP, CPNE5, NCF4, ICAM2, ACTG2, RCBTB2, AQP1, EPS8, DOCK10, CDH6, PNP, IBSP, ARHGDIB, TNFSF10, KDR, PDE8A, STARD4, ENTPD1, PRKCH, TPM4, SPINK8, CD93, HGF, SPINK5, RNASE6, PCOLCE, NPNT, HSPG2, SYTL2, PROCR, CLDN5, BCAM, FOLH1, COL4A2, CRISPLD2, DAAM2, GPR161, KCNQ1, FSCN1, DPEP1, SPARCL1, S100A4, CETP, SPTBN5, ENPEP, SUCNR1, ABCB1, NOTCH1, ABCB4, HTRA1, PDGFB, AGAP2, PDGF…	654	3611	14527	1.10109	1	0.48439	0.444609	No
GO:0002116	semaphorin receptor complex	3	0.352941	0.0848179	NRP1, PLXND1, PLXNA2	654	11	14527	6.05796	1	0.496905	0.456096	No
GO:0031094	platelet dense tubular network	3	0.352941	0.0848179	ATP2A3, MRVI1, SERPINA5	654	11	14527	6.05796	1	0.496905	0.456096	No
GO:0005584	collagen type I trimer	2	0.235294	0.0878839	COL1A1, COL1A2	654	2	14527	22.2125	1	0.510055	0.468167	No
GO:0070062	extracellular exosome	141	16.5882	0.0910412	SEMA5A, SPON2, PLVAP, CPNE5, ICAM2, ACTG2, AQP1, EPS8, DOCK10, CDH6, PNP, ARHGDIB, TNFSF10, PDE8A, ENTPD1, PRKCH, TPM4, SPINK5, RNASE6, PCOLCE, NPNT, HSPG2, PROCR, CLDN5, BCAM, FOLH1, COL4A2, CRISPLD2, DAAM2, FSCN1, DPEP1, SPARCL1, S100A4, CETP, SPTBN5, ENPEP, SUCNR1, ABCB1, ABCB4, HTRA1, AGAP2, PCDH12, THY1, AEBP1, RASAL3, NID1, KALRN, CORO1A, MYL12A, SLC9A3R2, EFNB1, ADGRG1, PODXL, PLCG2, MYH11…	654	2811	14527	1.11418	1	0.522245	0.479355	No
GO:0043025	neuronal cell body	26	3.05882	0.0916662	ACVRL1, CX3CR1, NRP1, CNTNAP2, BMPR2, KCNE3, CPNE5, PDE1B, PDE1A, CYGB, NRGN, DNER, SNCG, APOD, KCNN3, SYNPO, KCNJ2, TGFB3, ITGA1, KCNAB1, ATP2B1, PLXDC1, CPE, RAPGEF2, ARHGEF2, PDE9A	654	419	14527	1.37834	1	0.522245	0.479355	No
GO:0016459	myosin complex	7	0.823529	0.0941638	MYOM1, MYO1B, MYH9, MYH11, MYL12A, SHROOM4, ACTG2	654	70	14527	2.22125	1	0.530312	0.48676	No
GO:0034702	ion channel complex	19	2.23529	0.0952673	RYR1, CNTNAP2, NRN1, KCNE3, KCNAB1, CACNA1C, ANO2, CACNA1H, TRDN, EPS8, ANO1, KCNMB1, KCNQ1, CHRNE, FXYD1, CLIC2, GABRD, SCN4B, KCNJ2	654	286	14527	1.47566	1	0.530312	0.48676	No
GO:0048471	perinuclear region of cytoplasm	37	4.35294	0.0958828	DOCK6, CX3CR1, PLVAP, LDB3, ECE1, CABP1, RASIP1, RASGRP3, CDC20, AKAP13, PREX1, PSTPIP1, HYAL2, SNCG, APOD, GRASP, CD34, GBP4, PPP1R16B, CAV2, PDE2A, SPINK5, MSN, LNPEP, INHBA, APLN, MYO1B, OAS2, NEDD4, CTNNB1, RAPGEF2, ACKR3, S100A4, MRVI1, SIPA1, PDE9A, LIMS1	654	639	14527	1.28617	1	0.530312	0.48676	No
GO:0033017	sarcoplasmic reticulum membrane	5	0.588235	0.096498	RYR1, JPH2, HRC, ATP2A3, TRDN	654	39	14527	2.84776	1	0.530312	0.48676	No
GO:0071437	invadopodium	3	0.352941	0.0988468	SVIL, AFAP1L1, FSCN1	654	12	14527	5.55313	1	0.531931	0.488246	No
GO:0005833	hemoglobin complex	3	0.352941	0.0988468	HBB, HBA2, HBA1	654	12	14527	5.55313	1	0.531931	0.488246	No
GO:0043005	neuron projection	53	6.23529	0.0993624	ACVRL1, CNTNAP2, NRP1, BMPR2, CPNE5, LRRC4, SLC6A1, SLC8A1, ARHGAP4, NRGN, EPS8, PREX1, SEPT6, DNER, SYNPO, LZTS1, CDKL5, SEMA6A, ARHGEF15, IFNGR1, TMOD2, ITGA1, UNC5C, KCNAB1, SSTR2, CLDN5, FSCN1, RAPGEF2, S100A4, ARHGEF2, SHANK3, TNFRSF21, CX3CR1, KCNE3, ADCY4, ATP1A2, THY1, RASGRP2, CORO1A, CYGB, CYTH2, SNCG, APOD, KCNJ2, RANBP1, FARP1, NGFR, SEPT11, HTR1F, ATP2B1, PLXDC1, TAOK2, RGS12	654	966	14527	1.2187	1	0.531931	0.488246	No

## Sheet: SuppTable5C.MolecularFunctions
Category	Term	Count	%	PValue	Genes	List Total	Pop Hits	Pop Total	Fold Enrichment	Bonferroni	Benjamini	FDR	Significant
GO:0019838	growth factor binding	26	3.05882	3.70795e-10	ACVRL1, NRP1, FLT1, BMPR2, FLT4, HTRA1, PDGFB, PDGFA, ESM1, HYAL2, KDR, CD36, A2M, NGFR, TGFB3, IGFBP4, INSR, TGFBR2, COL1A1, COL3A1, COL1A2, COL4A1, IL2RA, COL6A1, TEK, ENG	692	128	15478	4.54331	4.1974e-07	4.1974e-07	3.9638e-07	Yes
[truncated: 161 more rows]

## Sheet: SuppTable5D.KEGGpathways
Term	KEGG pathway	Count	%	PValue	Genes	List Total	Pop Hits	Pop Total	Fold Enrichment	Bonferroni	Benjamini	FDR	Significant
[truncated: 40 more rows]
