# Supplementary material for: Proliferative diabetic retinopathy transcriptomes reveal angiogenesis, anti-angiogenic therapy escape mechanisms, fibrosis and lymphatic involvement
Source: Sci Rep. 2021 Sep 22;11:18810. doi: 10.1038/s41598-021-97970-5 (PMC8458546; doi:10.1038/s41598-021-97970-5)
Supplement: Supplementary file 7 — Supplementary Information 7. [file 41598_2021_97970_MOESM7_ESM.xlsx]

## Sheet: SuppTable6A.CanonicalPathways
© 2000-2020 QIAGEN. All rights reserved.
Ingenuity Canonical Pathways	FDR	-log10(FDR)	Significant	Ratio	z-score	Activated/inhibited?	Molecules
Hepatic Fibrosis / Hepatic Stellate Cell Activation	7.94328e-13	12.1	YES	0.247	NA	NA	A2M,ACTA2,AGT,BAMBI,COL15A1,COL18A1,COL1A1,COL1A2,COL20A1,COL3A1,COL4A1,COL4A2,COL4A3,COL5A3,COL6A1,COL6A2,COL6A3,COL8A1,COL8A2,CXCL9,ECE1,EDNRA,EDNRB,FGF1,FGFR2,FLT1,FLT4,HGF,IFNAR2,IFNGR1,IGF2,IGFBP4,KDR,LHX2,MET,MMP9,MYH11,MYH9,NGFR,PDGFA,PDGFB,PGF,TGFB3,TGFBR2,VEGFA
GP6 Signaling Pathway	5.7544e-05	4.24	YES	0.207	2.858	ACTIVATED	COL15A1,COL18A1,COL1A1,COL1A2,COL20A1,COL3A1,COL4A1,COL4A2,COL4A3,COL5A3,COL6A1,COL6A2,COL6A3,COL8A1,COL8A2,LAMA4,LAMC1,LCP2,PLCG2,PRKCH,PRKCZ,PRKD3,RASGRP2,SCHIP1
Leukocyte Extravasation Signaling	9.33254e-05	4.03	YES	0.166	2.117	ACTIVATED	ACTA2,ACTG2,ARHGAP4,ARHGAP6,CD99,CDH5,CLDN19,CLDN5,CTNNB1,CXCL12,DLC1,EZR,ITGA1,JAM2,MAPK11,MMP11,MMP25,MMP9,MSN,NCF4,PECAM1,PLCG2,PRKCH,PRKCZ,PRKD3,RAPGEF3,RASGRP1,RASSF5,SIPA1,THY1,VASP,WAS
Epithelial Adherens Junction Signaling	0.0001	4	YES	0.18	NA	NA	ACTA2,ACTG2,APC,BMPR2,CDH1,CTNNB1,FGF1,HGF,LEF1,LMO7,MAGI1,MET,MYH11,MYH9,MYO7A,NOTCH1,NOTCH3,NOTCH4,RALB,RAP2A,RASD2,SNAI2,SSX2IP,TCF4,TGFBR2,WAS,YES1
Inhibition of Angiogenesis by TSP1	0.000190546	3.72	YES	0.344	0.816	ACTIVATED	CD36,GUCY1A1,GUCY1A2,GUCY1B1,HSPG2,KDR,MAPK11,MMP9,NOS3,TGFBR2,VEGFA
Agranulocyte Adhesion and Diapedesis	0.000190546	3.72	YES	0.165	NA	NA	ACTA2,ACTG2,AOC3,CCL18,CD34,CD99,CDH5,CLDN19,CLDN5,CX3CL1,CXCL12,CXCL14,CXCL9,CXCR2,EZR,HRH1,ICAM2,IL33,ITGA1,MMP11,MMP25,MMP9,MSN,MYH11,MYH9,PECAM1,PODXL,SDC4,SELP
Osteoarthritis Pathway	0.000190546	3.72	YES	0.155	2.785	ACTIVATED	ACAN,ACVRL1,ADAMTS4,BMPR2,CASP1,CASP10,CEBPB,CTNNB1,CXCR2,DLX5,FRZB,FZD8,GLI1,GLI2,H19,HTRA1,JAG1,LEF1,MEF2C,MMP9,NOTCH1,PGF,PPARGC1A,PTH1R,RARRES2,S1PR3,SDC4,SMAD1,SOX9,TCF4,TGFBR2,VEGFA
Sperm Motility	0.00030903	3.51	YES	0.15	1.291	ACTIVATED	ABL2,CACNA1H,CNGB3,CSF2RA,FGFR2,FLT1,FLT4,GUCY1A1,GUCY1A2,GUCY1B1,INSR,KDR,LCK,MET,MST1R,NPR1,PDE1A,PDE1B,PDE2A,PEAK1,PLA2G2A,PLAAT1,PLAAT3,PLCG2,PNPLA3,PRKCH,PRKCZ,PRKD3,SLC9A5,TEK,TIE1,YES1
Nitric Oxide Signaling in the Cardiovascular System	0.000323594	3.49	YES	0.202	2.524	ACTIVATED	ADRB1,ATP2A3,BDKRB2,CACNA1C,FLT1,FLT4,GUCY1A1,GUCY1A2,GUCY1B1,KDR,NOS3,PDE1A,PDE1B,PDE2A,PGF,PRKCH,PRKCZ,PRKD3,VEGFA
RhoA Signaling	0.000346737	3.46	YES	0.182	1.147	ACTIVATED	ABL2,ACTA2,ACTG2,ANLN,ARHGAP4,ARHGAP6,ARHGEF1,DLC1,EZR,LPAR4,LPAR6,MPRIP,MSN,MYL12A,MYLK2,NEDD4,RAPGEF2,RHPN1,SEMA3F,SEPTIN11,SEPTIN3,SEPTIN6
Notch Signaling	0.000501187	3.3	YES	0.297	1.414	ACTIVATED	DLL4,HEY1,HEY2,JAG1,JAG2,LFNG,MAML3,MFNG,NOTCH1,NOTCH3,NOTCH4
Hepatic Fibrosis Signaling Pathway	0.000501187	3.3	YES	0.125	4.523	ACTIVATED	ACTA2,AGT,BAMBI,BMPR2,CACNA1C,CEBPB,COL18A1,COL1A1,COL1A2,COL3A1,COL5A3,CTNNB1,EDNRA,FLT1,FLT4,FZD8,GLI1,GLI2,IL33,IRAK3,IRS2,KDR,LEF1,MAPK11,MYL12A,MYLK2,NGFR,PDGFA,PDGFB,PGF,PLCG2,PRKCH,PRKCZ,PRKD3,RALB,RAP2A,RASD2,RHOBTB2,SOD2,SUCNR1,TCF4,TGFB3,TGFBR2,TRPM7,VEGFA
Cellular Effects of Sildenafil (Viagra)	0.000524807	3.28	YES	0.175	NA	NA	ACTA2,ACTG2,ADCY1,ADCY4,ADCY7,CACNA1C,GUCY1A1,GUCY1A2,GUCY1B1,KCNN3,MPRIP,MYH11,MYH9,MYL12A,NOS3,PDE1A,PDE1B,PDE2A,PDE3A,PLCG2,SLC4A10,SLC4A5
White Adipose Tissue Browning Pathway	0.000630957	3.2	YES	0.172	0.894	ACTIVATED	ADCY1,ADCY4,ADCY7,ANGPT2,BMP7,CACNA1C,CACNA1H,CEBPB,FGFR2,FOXC2,GUCY1A1,GUCY1A2,GUCY1B1,KDR,LIPE,MAPK11,NPR1,PPARGC1A,PRDM16,RUNX1T1,SLC16A1,VEGFA
EIF2 Signaling	0.00104713	2.98	YES	0.142	-2.065	INHIBITED	ACTA2,ACTG2,DDIT3,INSR,MT-TM,RALB,RAP2A,RASD2,RPL10,RPL18,RPL19,RPL24,RPL26,RPL31,RPL32,RPL35A,RPL36A,RPL37,RPL37A,RPL5,RPL7,RPLP1,RPS10,RPS15,RPS19,RPS2,RPS27,RPS8,SREBF1,VEGFA
Breast Cancer Regulation by Stathmin1	0.00128825	2.89	YES	0.107	NA	NA	ACKR1,ACKR3,ADGRA2,ADGRF5,ADGRG1,ADGRG6,ADGRL4,ADRB1,APLNR,ARHGEF1,ARHGEF15,ARHGEF17,ARHGEF2,ARHGEF3,AVPR1A,BDKRB2,CALCRL,CCND2,CCRL2,CDK1,CX3CR1,CYSLTR1,CYSLTR2,EDNRA,EDNRB,F2RL2,F2RL3,FFAR4,FPR3,FZD8,GPR161,GPR20,GPR4,GPR82,GPR85,GPRC5A,GRM8,HGF,HRH1,HTR1F,LPAR4,LPAR6,MMP9,PDGFB,PGF,PPP1R14A,PPP4C,PRKCH,PRKCZ,PRKD3,PTGDR,PTGIR,PTH1R,RALB,RAP2A,RASD2,RGR,RRH,S1PR3,SSTR2,SUCNR1,VEGFA
Granulocyte Adhesion and Diapedesis	0.00131826	2.88	YES	0.152	NA	NA	CCL18,CD99,CDH5,CLDN19,CLDN5,CX3CL1,CXCL12,CXCL14,CXCL9,CXCR2,EZR,FPR3,HRH1,ICAM2,IL33,ITGA1,MMP11,MMP25,MMP9,MSN,NGFR,PECAM1,SDC4,SELP,THY1
Corticotropin Releasing Hormone Signaling	0.00223872	2.65	YES	0.156	2.982	ACTIVATED	ADCY1,ADCY4,ADCY7,CACNA1C,CACNA1H,CTH,GLI1,GLI2,GUCY1A1,GUCY1A2,GUCY1B1,MAPK11,MEF2A,MEF2C,MEF2D,NOS3,NPR1,PLCG2,PRKCH,PRKCZ,PRKD3,VEGFA
eNOS Signaling	0.00229087	2.64	YES	0.151	3.578	ACTIVATED	ADCY1,ADCY4,ADCY7,AQP1,BDKRB2,CHRNE,CNGB3,FLT1,FLT4,GUCY1A1,GUCY1A2,GUCY1B1,KDR,LPAR4,LPAR6,NOS3,NOSTRIN,PGF,PLCG2,PRKCH,PRKCZ,PRKD3,VEGFA
Adipogenesis pathway	0.00229087	2.64	YES	0.159	NA	NA	BMP4,BMP7,BMPR2,CEBPB,CTNNB1,DDIT3,EBF1,FGF1,FGFR2,FOXC2,FZD8,NR2F2,RB1,RBP1,RUNX1T1,SLC2A4,SMAD1,SOX9,SREBF1,TXNIP,ZNF423
Endothelin-1 Signaling	0.00229087	2.64	YES	0.142	0.218	ACTIVATED	ADCY1,ADCY4,ADCY7,CASP1,CASP10,ECE1,EDNRA,EDNRB,GUCY1A1,GUCY1A2,GUCY1B1,MAPK11,NOS3,PLA2G2A,PLAAT1,PLAAT3,PLCG2,PLD5,PNPLA3,PRKCH,PRKCZ,PRKD3,RALB,RAP2A,RASD2,SHE
The Visual Cycle	0.00234423	2.63	YES	0.368	-1.89	INHIBITED	DHRS3,LRAT,RBP1,RBP7,RDH10,RLBP1,RPE65
Apelin Liver Signaling Pathway	0.0030903	2.51	YES	0.308	2.828	ACTIVATED	AGT,APLN,APLNR,COL18A1,COL1A1,COL1A2,COL3A1,COL5A3
VEGF Family Ligand-Receptor Interactions	0.00489779	2.31	YES	0.179	1.941	ACTIVATED	FLT1,FLT4,KDR,NOS3,NRP1,PGF,PLA2G2A,PLCG2,PRKCH,PRKCZ,PRKD3,RALB,RAP2A,RASD2,VEGFA
Atherosclerosis Signaling	0.00549541	2.26	YES	0.154	NA	NA	APOD,APOL1,CD36,CLU,COL18A1,COL1A1,COL1A2,COL3A1,COL5A3,CXCL12,IL33,MMP9,PDGFA,PDGFB,PLA2G2A,PLAAT1,PLAAT3,PNPLA3,SELP
Regulation of the Epithelial-Mesenchymal Transition Pathway	0.00912011	2.04	YES	0.131	NA	NA	APC,CDH1,CTNNB1,ETS1,FGF1,FGFR2,FOXC2,FZD8,HGF,JAG1,JAG2,LEF1,MET,MMP9,NOTCH1,NOTCH3,NOTCH4,RALB,RAP2A,RASD2,SNAI2,TCF4,TGFB3,TGFBR2,ZEB1
Gap Junction Signaling	0.0109648	1.96	YES	0.129	NA	NA	ACTA2,ACTG2,ADCY1,ADCY4,ADCY7,ADRB1,CTH,CTNNB1,GJA4,GJA5,GJB1,GJC1,GJC2,GRIA2,GUCY1A1,GUCY1A2,GUCY1B1,NPR1,PLCG2,PRKCH,PRKCZ,PRKD3,RALB,RAP2A,RASD2
Apelin Endothelial Signaling Pathway	0.0151356	1.82	YES	0.149	2	ACTIVATED	ADCY1,ADCY4,ADCY7,ANGPT1,APLN,APLNR,MEF2A,MEF2C,MEF2D,NOS3,PRKCH,PRKCZ,PRKD3,RALB,RAP2A,RASD2,TEK
STAT3 Pathway	0.0154882	1.81	YES	0.141	2.138	ACTIVATED	BMPR2,CXCR2,FGFR2,FLT1,FLT4,HGF,IL2RA,IL3RA,INSR,KDR,MAPK11,NGFR,PDGFB,RALB,RAP2A,RASD2,SOCS2,TGFBR2,VEGFA
Macropinocytosis Signaling	0.0154882	1.81	YES	0.171	1.414	ACTIVATED	HGF,ITGB4,ITGB8,MET,PDGFA,PDGFB,PLCG2,PRKCH,PRKCZ,PRKD3,RALB,RAP2A,RASD2
Phospholipase C Signaling	0.0158489	1.8	YES	0.118	2.985	ACTIVATED	ADCY1,ADCY4,ADCY7,ARHGEF1,ARHGEF15,ARHGEF17,ARHGEF2,ARHGEF3,LCK,LCP2,MEF2A,MEF2C,MEF2D,MPRIP,MYL12A,NFATC2,PEBP1,PLA2G2A,PLCG2,PLD5,PPP1R14A,PRKCH,PRKCZ,PRKD3,RALB,RAP2A,RAPGEF3,RASD2,RHOBTB2
Axonal Guidance Signaling	0.018197	1.74	YES	0.101	NA	NA	ADAMTS2,ADAMTS4,ARHGEF15,BMP4,BMP7,CXCL12,EFNA5,EFNB1,FZD8,GLI1,GLI2,KALRN,LINGO1,LNPEP,MET,MMP11,MMP25,MMP9,MYL12A,NFATC2,NGFR,NRP1,PDGFA,PDGFB,PGF,PLCG2,PLXNA2,PLXND1,PRKCH,PRKCZ,PRKD3,RALB,RAP2A,RASD2,RASSF5,ROBO2,SEMA3B,SEMA3C,SEMA3F,SEMA5A,SEMA6A,SEMA6B,SEMA7A,UNC5C,VASP,VEGFA,WAS
Synaptic Long Term Depression	0.0204174	1.69	YES	0.126	2.236	ACTIVATED	CACNA1C,CACNA1H,CTH,GRIA2,GRID1,GRM8,GUCY1A1,GUCY1A2,GUCY1B1,NOS3,NPR1,PLA2G2A,PLAAT1,PLAAT3,PLCG2,PNPLA3,PRKCH,PRKCZ,PRKD3,RALB,RAP2A,RASD2,RYR1
Gα12/13 Signaling	0.0213796	1.67	YES	0.138	2.668	ACTIVATED	ARHGEF1,CDH1,CDH19,CDH3,CDH5,CDH6,CTNNB1,F2RL2,F2RL3,LPAR4,LPAR6,MEF2A,MEF2C,MEF2D,MYL12A,RALB,RAP2A,RASD2
RhoGDI Signaling	0.0281838	1.55	YES	0.124	-1.964	INHIBITED	ACTA2,ACTG2,ARHGAP4,ARHGAP6,ARHGDIB,ARHGDIG,ARHGEF1,ARHGEF15,ARHGEF17,ARHGEF2,ARHGEF3,CDH1,CDH19,CDH3,CDH5,CDH6,DGKZ,DLC1,EZR,MSN,MYL12A,RHOBTB2
Factors Promoting Cardiogenesis in Vertebrates	0.0281838	1.55	YES	0.131	2.524	ACTIVATED	APC,BMP4,BMP7,BMPR2,CTNNB1,FZD8,GJA5,LEF1,MEF2C,MYOCD,NOG,PLCG2,PRKCH,PRKCZ,PRKD3,SMAD1,TCF4,TGFB3,TGFBR2
Regulation Of The Epithelial Mesenchymal Transition In Development Pathway	0.0281838	1.55	YES	0.157	2.714	ACTIVATED	APC,CDH1,CTNNB1,FZD8,GLI1,GLI2,JAG1,JAG2,LEF1,NOTCH1,S100A4,SNAI2,TCF4
Eicosanoid Signaling	0.0281838	1.55	YES	0.172	NA	NA	CYSLTR1,CYSLTR2,DPEP1,PLA2G2A,PLAAT1,PLAAT3,PNPLA3,PTGDR,PTGDS,PTGIR,TBXAS1
Retinol Biosynthesis	0.0288403	1.54	YES	0.211	-2.121	INHIBITED	BCO1,DHRS3,LIPE,LRAT,PNPLA3,RBP1,RBP7,RDH10
cAMP-mediated signaling	0.0288403	1.54	YES	0.116	3.8	ACTIVATED	ADCY1,ADCY4,ADCY7,ADRB1,AKAP13,APLNR,CNGB3,CXCR2,DUSP4,DUSP6,GRM8,HTR1F,PDE1A,PDE1B,PDE2A,PDE3A,PDE7B,PDE8A,PDE9A,PKIA,PTGDR,PTGIR,PTH1R,RAPGEF3,RGS12,S1PR3
Relaxin Signaling	0.0301995	1.52	YES	0.129	2.111	ACTIVATED	ADCY1,ADCY4,ADCY7,CTH,GUCY1A1,GUCY1A2,GUCY1B1,MMP9,NOS3,NPR1,PDE1A,PDE1B,PDE2A,PDE3A,PDE7B,PDE8A,PDE9A,PRKCZ,VEGFA
PTEN Signaling	0.0301995	1.52	YES	0.135	-2	INHIBITED	BMPR2,FGFR2,FLT1,FLT4,FOXO6,INPP5D,INPP5K,INSR,KDR,MAGI1,NGFR,PREX2,PRKCZ,RALB,RAP2A,RASD2,TGFBR2
Wnt/β-catenin Signaling	0.0301995	1.52	YES	0.124	0.471	ACTIVATED	APC,BMPR2,CDH1,CDH3,CDH5,CTNNB1,FRZB,FZD8,LEF1,NR5A2,SFRP1,SFRP5,SOX10,SOX17,SOX18,SOX7,SOX9,TCF4,TGFB3,TGFBR2,WIF1
Adrenomedullin signaling pathway	0.0301995	1.52	YES	0.12	2.982	ACTIVATED	ADCY1,ADCY4,ADCY7,ADM,CALCRL,CEBPB,CTH,GUCY1A1,GUCY1A2,GUCY1B1,IL33,KCNN3,MAPK11,MYLK2,NOS3,NPR1,PLCG2,RALB,RAMP2,RAMP3,RAP2A,RASD2,SHE
Protein Kinase A Signaling	0.0301995	1.52	YES	0.101	1.976	ACTIVATED	ADCY1,ADCY4,ADCY7,AKAP13,CDC25B,CDC27,CNGB3,CTNNB1,DUSP26,DUSP4,DUSP6,LEF1,LIPE,MYL12A,MYLK2,NFATC2,NGFR,NOS3,PDE1A,PDE1B,PDE2A,PDE3A,PDE7B,PDE8A,PDE9A,PLCG2,PPP1R14A,PRKCH,PRKCZ,PRKD3,PTPRB,PTPRG,PTPRZ1,RYR1,TCF4,TGFB3,TGFBR2,TNS2,VASP
TGF-β Signaling	0.0316228	1.5	YES	0.146	1.414	ACTIVATED	BMP4,BMP7,BMPR2,HNF4A,INHBA,MAPK11,PMEPA1,RALB,RAP2A,RASD2,SMAD1,TGFB3,TGFBR2,ZNF423
Cardiac Hypertrophy Signaling (Enhanced)	0.0323594	1.49	YES	0.0966	5.246	ACTIVATED	ADCY1,ADCY4,ADCY7,ADRB1,AGT,AKAP13,ATP2A3,BMPR2,CACNA1C,CTNNB1,CXCR2,EDNRA,EDNRB,FGF1,FGFR2,FZD8,IL2RA,IL33,IL3RA,MAP3K15,MAPK11,MEF2A,MEF2C,MEF2D,MYOCD,NFATC2,NGFR,NPR1,PDE1A,PDE1B,PDE2A,PDE3A,PDE7B,PDE8A,PDE9A,PLCG2,PRKCH,PRKCZ,PRKD3,RALB,RAP2A,RASD2,RYR1,TGFB3,TGFBR2,TNFSF10
IL-8 Signaling	0.0346737	1.46	YES	0.117	2.828	ACTIVATED	ANGPT1,ANGPT2,CCND2,CDH1,CXCR2,FLT1,FLT4,IRAK3,ITGAV,KDR,MMP9,PGF,PLD5,PRKCH,PRKCZ,PRKD3,RALB,RAP2A,RASD2,RHOBTB2,TEK,VASP,VEGFA
ILK Signaling	0.0346737	1.46	YES	0.119	0.5	ACTIVATED	ACTA2,ACTG2,CDH1,CTNNB1,DSP,FBLIM1,FERMT2,IRS2,ITGB4,ITGB8,LEF1,LIMS1,LIMS2,MMP9,MYH11,MYH9,NACA,PARVB,PGF,RHOBTB2,SNAI2,VEGFA
Intrinsic Prothrombin Activation Pathway	0.0371535	1.43	YES	0.195	1.414	ACTIVATED	COL18A1,COL1A1,COL1A2,COL3A1,COL5A3,F5,KLK10,KLK11
L-dopachrome Biosynthesis	0.0380189	1.42	YES	1	NA	NA	TYR,TYRP1
G-Protein Coupled Receptor Signaling	0.0380189	1.42	YES	0.107	NA	NA	ADCY1,ADCY4,ADCY7,ADRB1,APLNR,AVPR1A,CXCR2,DUSP4,DUSP6,GRM8,HRH1,HTR1F,PDE1A,PDE1B,PDE2A,PDE3A,PDE7B,PDE8A,PDE9A,PTGDR,PTGIR,PTH1R,RALB,RAP2A,RAPGEF3,RASD2,RASGRP1,RGS12,S1PR3
Calcium-induced T Lymphocyte Apoptosis	0.0389045	1.41	YES	0.167	2.53	ACTIVATED	ATP2A3,HLA-DQA1,HLA-DRA,HLA-DRB5,LCK,MEF2D,NFATC2,PRKCH,PRKCZ,PRKD3
Human Embryonic Stem Cell Pluripotency	0.0389045	1.41	YES	0.129	NA	NA	APC,BMP4,BMP7,BMPR2,CTNNB1,FGFR2,FZD8,INHBA,LEF1,NOG,PDGFA,PDGFB,S1PR3,SMAD1,TCF4,TGFB3,TGFBR2
HIF1α Signaling	0.040738	1.39	YES	0.114	1.877	ACTIVATED	ADM,FLT1,FLT4,HGF,IGF2,KDR,MET,MMP11,MMP25,MMP9,PDGFB,PGF,PLCG2,PRKCH,PRKCZ,PRKD3,RALB,RAP2A,RASD2,RORC,SLC2A1,SLC2A4,VEGFA
Molecular Mechanisms of Cancer	0.040738	1.39	YES	0.099	NA	NA	ADCY1,ADCY4,ADCY7,APC,ARHGEF1,ARHGEF15,ARHGEF17,ARHGEF2,ARHGEF3,BMP4,BMP7,BMPR2,CASP10,CCND2,CDC25B,CDH1,CDK1,CDK8,CTNNB1,FZD8,GLI1,LEF1,MAPK11,NOTCH1,PRKCH,PRKCZ,PRKD3,RALB,RAP2A,RAPGEF3,RASD2,RASGRP1,RB1,RHOBTB2,SMAD1,TCF4,TGFB3,TGFBR2
Hepatic Cholestasis	0.042658	1.37	YES	0.117	NA	NA	ABCB1,ABCB4,ADCY1,ADCY4,ADCY7,ATP8B1,CETP,HNF4A,IL33,INSR,IRAK3,NGFR,NR5A2,PRKCH,PRKCZ,PRKD3,SLC4A2,SLCO1A2,SREBF1,TGFB3,TNFSF10
RAR Activation	0.0446684	1.35	YES	0.115	NA	NA	ADCY1,ADCY4,ADCY7,ALDH1A2,ALDH1A3,CYP26A1,DHRS3,IL3RA,LRAT,MAPK11,NR2F1,NR2F2,PPARGC1A,PRKCH,PRKCZ,PRKD3,RBP1,RBP7,RDH10,SMAD1,TGFB3,VEGFA
Semaphorin Neuronal Repulsive Signaling Pathway	0.0446684	1.35	YES	0.129	3.5	ACTIVATED	ACAN,CSPG4,FARP1,GUCY1A1,GUCY1A2,GUCY1B1,MPRIP,MYL12A,NRP1,PLCG2,PLXNA2,PLXND1,SEMA3F,SEMA5A,SEMA6A,SEMA6B
Sertoli Cell-Sertoli Cell Junction Signaling	0.0457088	1.34	YES	0.116	NA	NA	A2M,ACTA2,ACTG2,CDH1,CLDN19,CLDN5,CTNNB1,GUCY1A1,GUCY1A2,GUCY1B1,JAM2,MAP3K15,MAPK11,MYO7A,NOS3,RALB,RAP2A,RASD2,SPTBN2,TGFB3,WAS
Apelin Muscle Signaling Pathway	0.0457088	1.34	YES	0.263	0.447	ACTIVATED	APLN,APLNR,NOS3,PPARGC1A,SLC2A4
Fcγ Receptor-mediated Phagocytosis in Macrophages and Monocytes	0.0467735	1.33	YES	0.14	2.309	ACTIVATED	ACTA2,ACTG2,EZR,FCGR3A/FCGR3B,INPP5D,LCP2,PLD5,PRKCH,PRKCZ,PRKD3,VASP,WAS,YES1
BMP signaling pathway	0.047863	1.32	YES	0.145	1	ACTIVATED	BMP4,BMP7,BMPR2,CHRD,MAPK11,NOG,RALB,RAP2A,RASD2,SMAD1,SOSTDC1,ZNF423
Melanocyte Development and Pigmentation Signaling	0.0489779	1.31	YES	0.138	1.414	ACTIVATED	ADCY1,ADCY4,ADCY7,DCT,MITF,PLCG2,RALB,RAP2A,RASD2,RPS6KA6,SOX10,TYR,TYRP1
Synaptogenesis Signaling Pathway	0.0562341	1.25	NO	0.101	2.785	ACTIVATED	ADCY1,ADCY4,ADCY7,CDH1,CDH19,CDH3,CDH5,CDH6,CNTNAP2,CTNNB1,EFNA5,EFNB1,FARP1,GRIA2,GRM8,KALRN,LCK,LRRTM2,NRXN2,PLCG2,RALB,RAP2A,RASD2,RASGRP1,RASGRP2,RELN,SHE,SNCG,THBS2,WAS,YES1
Cardiac β-adrenergic Signaling	0.057544	1.24	NO	0.121	2.84	ACTIVATED	ADCY1,ADCY4,ADCY7,ADRB1,AKAP13,ATP2A3,CACNA1C,PDE1A,PDE1B,PDE2A,PDE3A,PDE7B,PDE8A,PDE9A,PKIA,PPP1R14A,SLC8A1
IL-15 Production	0.057544	1.24	NO	0.127	1.291	ACTIVATED	ABL2,CSF2RA,FGFR2,FLT1,FLT4,INSR,KDR,LCK,MET,MST1R,PEAK1,PRKCZ,TEK,TIE1,YES1
Regulation Of The Epithelial Mesenchymal Transition By Growth Factors Pathway	0.0616595	1.21	NO	0.112	3.578	ACTIVATED	CDH1,DOCK10,ETS1,FGF1,FGFR2,FOXC2,HGF,MAPK11,MET,MMP9,NGFR,PDGFA,PDGFB,RALB,RAP2A,RASD2,SNAI2,TGFB3,TGFBR2,TNFSF10,ZEB1
Inhibition of Matrix Metalloproteases	0.0660693	1.18	NO	0.184	-0.816	INHIBITED	A2M,HSPG2,MMP11,MMP25,MMP9,TFPI2,THBS2
Acute Phase Response Signaling	0.0676083	1.17	NO	0.112	0	0,000	A2M,AGT,C1R,C1S,CEBPB,CP,IL33,MAPK11,NGFR,RALB,RAP2A,RASD2,RBP1,RBP7,SERPINF1,SOCS2,SOD2,TCF4,TTR,VWF
Superoxide Radicals Degradation	0.0758578	1.12	NO	0.375	NA	NA	CYGB,SOD2,TYRP1
Integrin Signaling	0.0758578	1.12	NO	0.107	1.147	ACTIVATED	ACTA2,ACTG2,ARHGAP26,GRB7,ITGA1,ITGA10,ITGAV,ITGB4,ITGB8,LIMS1,MPRIP,MYL12A,MYLK2,PARVB,PDGFB,PLCG2,RALB,RAP2A,RASD2,RHOBTB2,VASP,WAS
Apelin Adipocyte Signaling Pathway	0.0758578	1.12	NO	0.139	-0.632	INHIBITED	ADCY1,ADCY4,ADCY7,APLN,APLNR,CLIC2,GPX4,GSTP1,LIPE,MAPK11,PPARGC1A
Mouse Embryonic Stem Cell Pluripotency	0.0831764	1.08	NO	0.127	0.905	ACTIVATED	APC,BMP4,BMPR2,CTNNB1,FZD8,ID3,LEF1,MAPK11,RALB,RAP2A,RASD2,SMAD1,TCF4
FXR/RXR Activation	0.0831764	1.08	NO	0.12	NA	NA	ABCB4,AGT,APOD,APOL1,CETP,CLU,HNF4A,IL33,NR5A2,PPARGC1A,SERPINF1,SLC4A2,SREBF1,TTR,VTN
Dopamine Degradation	0.0831764	1.08	NO	0.217	-0.447	INHIBITED	ALDH1A2,ALDH1A3,MAOB,SULT1B1,SULT1C4
Vitamin-C Transport	0.0831764	1.08	NO	0.217	-2	INHIBITED	GSTO2,LRRC8C,SLC23A2,SLC2A1,SLC2A4
Apelin Cardiac Fibroblast Signaling Pathway	0.0831764	1.08	NO	0.217	0.447	ACTIVATED	ANGPT2,APLN,APLNR,NOS3,TGFB3
Growth Hormone Signaling	0.0870964	1.06	NO	0.141	0	ACTIVATED	A2M,IGF2,IGFALS,PLCG2,PRKCH,PRKCZ,PRKD3,RPS6KA6,SLC2A4,SOCS2
Retinoate Biosynthesis I	0.0870964	1.06	NO	0.188	-1.633	INHIBITED	ALDH1A2,ALDH1A3,DHRS3,RBP1,RBP7,RDH10
Phototransduction Pathway	0.0870964	1.06	NO	0.157	NA	NA	CNGB3,GNGT1,GNGT2,GUCY1A1,GUCY1A2,GUCY1B1,RGR,SAG
LPS/IL-1 Mediated Inhibition of RXR Function	0.0891251	1.05	NO	0.105	0	0,000	ABCB1,ALDH1A2,ALDH1A3,CETP,CHST1,CHST13,CPT1A,FMO3,GSTO2,GSTP1,IL33,MAOB,NDST1,NGFR,NR5A2,PPARGC1A,SLC27A2,SLC27A3,SLCO1A2,SREBF1,SULT1B1,SULT1C4
Calcium Signaling	0.0891251	1.05	NO	0.106	2.5	ACTIVATED	ACTA2,ATP2A3,ATP2B1,ATP2B2,CACNA1C,CACNA1H,CHRNE,GRIA2,MEF2A,MEF2C,MEF2D,MYH11,MYH9,NFATC2,PNCK,RAP2A,RYR1,SLC8A1,TPM4,TRDN,TRPC6
Role of Macrophages, Fibroblasts and Endothelial Cells in Rheumatoid Arthritis	0.0954993	1.02	NO	0.0967	NA	NA	ADAMTS4,APC,CEBPB,CTNNB1,CXCL12,DAAM1,FCGR3A/FCGR3B,FRZB,FZD8,IL33,IRAK3,LEF1,NFATC2,NGFR,PDGFA,PDGFB,PGF,PLCG2,PRKCH,PRKCZ,PRKD3,RALB,RAP2A,RASD2,SFRP1,SFRP5,TCF4,VEGFA,WIF1
tRNA Splicing	0.103039	0.987	NO	0.163	2.646	ACTIVATED	PDE1A,PDE1B,PDE2A,PDE3A,PDE7B,PDE8A,PDE9A
Virus Entry via Endocytic Pathways	0.103992	0.983	NO	0.121	NA	NA	ACTA2,ACTG2,CXADR,ITGA1,ITGB4,ITGB8,PLCG2,PRKCH,PRKCZ,PRKD3,RALB,RAP2A,RASD2
Thrombin Signaling	0.107895	0.967	NO	0.103	1	ACTIVATED	ADCY1,ADCY4,ADCY7,ARHGEF1,ARHGEF15,ARHGEF2,ARHGEF3,F2RL2,F2RL3,GATA2,MAPK11,MPRIP,MYL12A,PLCG2,PRKCH,PRKCZ,PRKD3,RALB,RAP2A,RASD2,RHOBTB2
VEGF Signaling	0.111944	0.951	NO	0.124	2.714	ACTIVATED	ACTA2,ACTG2,FLT1,FLT4,KDR,NOS3,PGF,PLCG2,RALB,RAP2A,RASD2,VEGFA
LXR/RXR Activation	0.115878	0.936	NO	0.116	0	0,000	AGT,APOD,APOL1,CD36,CETP,CLU,IL33,MMP9,NGFR,SCD,SERPINF1,SREBF1,TTR,VTN
HGF Signaling	0.115878	0.936	NO	0.118	1	ACTIVATED	ELF1,ELK3,ETS1,HGF,MAP3K15,MET,PLCG2,PRKCH,PRKCZ,PRKD3,RALB,RAP2A,RASD2
Retinoate Biosynthesis II	0.115878	0.936	NO	0.5	NA	NA	RBP1,RBP7
Eumelanin Biosynthesis	0.115878	0.936	NO	0.5	NA	NA	DCT,TYR
Calcium Transport I	0.115878	0.936	NO	0.3	NA	NA	ATP2A3,ATP2B1,ATP2B2
Th2 Pathway	0.115878	0.936	NO	0.113	1.265	ACTIVATED	BMPR2,HLA-DQA1,HLA-DRA,HLA-DRB5,IL2RA,IL33,JAG1,JAG2,NFATC2,NOTCH1,NOTCH3,NOTCH4,STAT4,TGFBR2,TNFRSF4
Apelin Cardiomyocyte Signaling Pathway	0.115878	0.936	NO	0.122	2.53	ACTIVATED	APLN,APLNR,ATP2A3,MAPK11,MYL12A,NOS3,PLCG2,PRKCH,PRKCZ,PRKD3,SLC8A1,SLC9A5
FAT10 Cancer Signaling Pathway	0.129122	0.889	NO	0.152	2.646	ACTIVATED	ACKR3,BMPR2,CTNNB1,NGFR,TCF4,TGFB3,TGFBR2
Cardiomyocyte Differentiation via BMP Receptors	0.146893	0.833	NO	0.211	NA	NA	BMP4,BMP7,BMPR2,MEF2C
Ethanol Degradation IV	0.146893	0.833	NO	0.211	-1	INHIBITED	ALDH1A2,ALDH1A3,CYGB,TYRP1
T Helper Cell Differentiation	0.149968	0.824	NO	0.13	NA	NA	HLA-DQA1,HLA-DRA,HLA-DRB5,IFNGR1,IL2RA,NGFR,RORC,STAT4,TGFBR2
NF-κB Signaling	0.154882	0.81	NO	0.102	1.698	ACTIVATED	BMP4,BMPR2,CARD10,FGFR2,FLT1,FLT4,IL33,INSR,IRAK3,KDR,LCK,NGFR,PLCG2,PRKCZ,RALB,RAP2A,RASD2,TGFBR2
Basal Cell Carcinoma Signaling	0.157036	0.804	NO	0.129	0	ACTIVATED	APC,BMP4,BMP7,CTNNB1,FZD8,GLI1,GLI2,LEF1,TCF4
mTOR Signaling	0.157036	0.804	NO	0.099	1.414	ACTIVATED	DGKZ,INSR,PGF,PLD5,PRKCH,PRKCZ,PRKD3,PRR5L,RALB,RAP2A,RASD2,RHOBTB2,RPS10,RPS15,RPS19,RPS2,RPS27,RPS6KA6,RPS8,VEGFA
Antioxidant Action of Vitamin C	0.157036	0.804	NO	0.115	0.447	ACTIVATED	CSF2RA,GSTO2,MAPK11,PLA2G2A,PLAAT1,PLAAT3,PLCG2,PLD5,PNPLA3,SLC23A2,SLC2A1,SLC2A4
Signaling by Rho Family GTPases	0.161065	0.793	NO	0.0954	1.964	ACTIVATED	ACTA2,ACTG2,ARHGEF1,ARHGEF15,ARHGEF17,ARHGEF2,ARHGEF3,CDH1,CDH19,CDH3,CDH5,CDH6,EZR,GFAP,MSN,MYL12A,NEDD4,PRKCZ,RHOBTB2,SEPTIN11,SEPTIN3,SEPTIN6,WAS
Natural Killer Cell Signaling	0.16293	0.788	NO	0.0995	1.606	ACTIVATED	COL18A1,COL1A1,COL1A2,COL3A1,COL5A3,FCGR3A/FCGR3B,LCK,LCP2,MAP3K15,MAPK11,NFATC2,PLCG2,RALB,RAP2A,RASD2,RASSF5,STAT4,TNFSF10,WAS
α-Adrenergic Signaling	0.16293	0.788	NO	0.117	1.89	ACTIVATED	ADCY1,ADCY4,ADCY7,PLCG2,PRKCH,PRKCZ,PRKD3,RALB,RAP2A,RASD2,SLC8A1
Renin-Angiotensin Signaling	0.16293	0.788	NO	0.111	2.121	ACTIVATED	ADCY1,ADCY4,ADCY7,AGT,MAPK11,PLCG2,PRKCH,PRKCZ,PRKD3,RALB,RAP2A,RASD2,SHE
Triacylglycerol Degradation	0.16293	0.788	NO	0.154	-0.816	INHIBITED	ABHD2,LIPE,MGLL,NDST1,PNPLA3,RPE65
Estrogen Receptor Signaling	0.16293	0.788	NO	0.0903	3.528	ACTIVATED	ADCY1,ADCY4,ADCY7,AGT,CACNA1C,CDK8,FBXO32,FOXO6,IGF2,MMP11,MMP25,MMP9,MPRIP,MYL12A,NOS3,NOTCH1,PGF,PLCG2,PPARGC1A,PRKCH,PRKCZ,PRKD3,RALB,RAP2A,RASD2,RBFOX2,SHE,SOD2,VEGFA
Endocannabinoid Cancer Inhibition Pathway	0.164059	0.785	NO	0.106	-2.324	INHIBITED	ADCY1,ADCY4,ADCY7,CASP1,CASP10,CCND2,CDH1,CTNNB1,DDIT3,LEF1,NOS3,PGF,SNAI2,TCF4,VEGFA
Th1 and Th2 Activation Pathway	0.164816	0.783	NO	0.102	NA	NA	BMPR2,DLL4,HLA-DQA1,HLA-DRA,HLA-DRB5,IFNGR1,IL2RA,IL33,JAG1,JAG2,NFATC2,NOTCH1,NOTCH3,NOTCH4,STAT4,TGFBR2,TNFRSF4
Opioid Signaling Pathway	0.169044	0.772	NO	0.0943	1.964	ACTIVATED	ADCY1,ADCY4,ADCY7,CACNA1C,CACNA1H,CTNNB1,GRK5,LCK,NOS3,PDE1A,PDE1B,PENK,PRKCH,PRKCZ,PRKD3,RALB,RAP2A,RASD2,RGS12,RGS5,RPS6KA6,RYR1,YES1
Caveolar-mediated Endocytosis Signaling	0.176198	0.754	NO	0.123	NA	NA	ACTA2,ACTG2,CAVIN1,INSR,ITGA1,ITGA10,ITGAV,ITGB4,ITGB8
Bladder Cancer Signaling	0.176198	0.754	NO	0.115	NA	NA	CDH1,FGF1,MMP11,MMP25,MMP9,PGF,RALB,RAP2A,RASD2,RB1,VEGFA
UVC-Induced MAPK Signaling	0.176198	0.754	NO	0.137	1.342	ACTIVATED	MAPK11,PRKCH,PRKCZ,PRKD3,RALB,RAP2A,RASD2
T Cell Exhaustion Signaling Pathway	0.176198	0.754	NO	0.101	2.111	ACTIVATED	BMPR2,EOMES,FOXP1,HLA-DQA1,HLA-DRA,HLA-DRB5,IFNAR2,KDR,LAG3,NFATC2,PLCG2,RALB,RAP2A,RASD2,STAT4,TGFBR2,VEGFA
Mechanisms of Viral Exit from Host Cells	0.184077	0.735	NO	0.146	NA	NA	ACTA2,ACTG2,NEDD4,PRKCH,PRKCZ,PRKD3
Angiopoietin Signaling	0.184077	0.735	NO	0.122	1.414	ACTIVATED	ANGPT1,ANGPT2,GRB7,NOS3,RALB,RAP2A,RASD2,TEK,TIE1
Antiproliferative Role of Somatostatin Receptor 2	0.184077	0.735	NO	0.122	NA	NA	CTH,GUCY1A1,GUCY1A2,GUCY1B1,NPR1,RALB,RAP2A,RASD2,SSTR2
Thrombopoietin Signaling	0.184927	0.733	NO	0.127	1.134	ACTIVATED	IRS2,PLCG2,PRKCH,PRKCZ,PRKD3,RALB,RAP2A,RASD2
Pregnenolone Biosynthesis	0.184927	0.733	NO	0.231	NA	NA	CYP26A1,CYP4F11,MICAL2
Systemic Lupus Erythematosus In B Cell Signaling Pathway	0.20797	0.682	NO	0.0906	3.674	ACTIVATED	CCND2,CTNNB1,FOXO6,IFNAR2,IFNGR1,IL33,INPP5D,INPP5K,LCK,NFATC2,PLCG2,PRKCH,PRKCZ,PRKD3,RALB,RAP2A,RASD2,RASGRP1,RASGRP2,RASGRP3,SHE,TGFB3,TNFSF10,YES1
Thyroid Cancer Signaling	0.218776	0.66	NO	0.117	2.333	ACTIVATED	CDH1,CTNNB1,INSR,IRS2,LEF1,RALB,RAP2A,RASD2,TCF4
Phenylalanine Degradation IV (Mammalian, via Side Chain)	0.218776	0.66	NO	0.214	NA	NA	MAOB,SLC27A2,SLC27A3
Synaptic Long Term Potentiation	0.2208	0.656	NO	0.103	1.508	ACTIVATED	ADCY1,CACNA1C,GRIA2,GRM8,PLCG2,PPP1R14A,PRKCH,PRKCZ,PRKD3,RALB,RAP2A,RAPGEF3,RASD2
Role of Osteoblasts, Osteoclasts and Chondrocytes in Rheumatoid Arthritis	0.2208	0.656	NO	0.093	NA	NA	ADAMTS4,APC,BMP4,BMP7,BMPR2,COL1A1,CTNNB1,CTSK,DLX5,FRZB,FZD8,IL33,LEF1,NFATC2,NGFR,SFRP1,SFRP5,SMAD1,TCF4,WIF1
Heparan Sulfate Biosynthesis	0.2208	0.656	NO	0.121	0.707	ACTIVATED	B3GAT1,CHST1,CHST13,LIPE,NDST1,RPE65,SULT1B1,SULT1C4
Remodeling of Epithelial Adherens Junctions	0.2208	0.656	NO	0.121	-1.342	INHIBITED	ACTA2,ACTG2,APC,CDH1,CTNNB1,HGF,MAPRE2,MET
Renal Cell Carcinoma Signaling	0.222844	0.652	NO	0.115	1.342	ACTIVATED	ETS1,HGF,MET,PDGFB,RALB,RAP2A,RASD2,SLC2A1,VEGFA
BEX2 Signaling Pathway	0.222844	0.652	NO	0.115	1.667	ACTIVATED	BEX2,CTNNB1,LEF1,LMO2,NGFR,PGF,SWAP70,TCF4,VEGFA
Role of Oct4 in Mammalian Embryonic Stem Cell Pluripotency	0.232809	0.633	NO	0.133	NA	NA	JARID2,MEF2A,NR2F1,NR2F2,NR5A2,RB1
Type II Diabetes Mellitus Signaling	0.232809	0.633	NO	0.1	2.121	ACTIVATED	CACNA1C,CACNA1H,CD36,CEBPB,INSR,IRS2,NGFR,PRKCH,PRKCZ,PRKD3,SLC27A2,SLC27A3,SLC2A4,SOCS2
Glutamine Biosynthesis I	0.232809	0.633	NO	1	NA	NA	GLUL
Xanthine and Xanthosine Salvage	0.232809	0.633	NO	1	NA	NA	PNP
L-cysteine Degradation II	0.232809	0.633	NO	1	NA	NA	CTH
Histidine Degradation VI	0.238232	0.623	NO	0.2	NA	NA	CYP26A1,CYP4F11,MICAL2
Fc Epsilon RI Signaling	0.244906	0.611	NO	0.103	1.265	ACTIVATED	INPP5D,INPP5K,LCP2,MAPK11,PLA2G2A,PLCG2,PRKCH,PRKCZ,PRKD3,RALB,RAP2A,RASD2
Coagulation System	0.244906	0.611	NO	0.143	-1.342	INHIBITED	A2M,BDKRB2,F5,SERPINA5,VWF
Maturity Onset Diabetes of Young (MODY) Signaling	0.25293	0.597	NO	0.121	NA	NA	APOD,APOL1,APOL3,CACNA1C,HNF4A,INSR,KLF11
Prolactin Signaling	0.25293	0.597	NO	0.111	1.134	ACTIVATED	CEBPB,PLCG2,PRKCH,PRKCZ,PRKD3,RALB,RAP2A,RASD2,SOCS2
MSP-RON Signaling Pathway	0.25293	0.597	NO	0.121	NA	NA	ACTA2,ACTG2,IL3RA,KLK10,KLK11,MST1R,PRKCZ
Paxillin Signaling	0.25293	0.597	NO	0.104	2	ACTIVATED	ACTA2,ACTG2,ITGA1,ITGA10,ITGAV,ITGB4,ITGB8,MAPK11,RALB,RAP2A,RASD2
Gαs Signaling	0.25293	0.597	NO	0.104	3.162	ACTIVATED	ADCY1,ADCY4,ADCY7,ADRB1,CNGB3,PTGDR,PTGIR,PTH1R,RAPGEF2,RAPGEF3,RYR1
p38 MAPK Signaling	0.25293	0.597	NO	0.102	1	ACTIVATED	CDC25B,DDIT3,IL33,IRAK3,MAPK11,MEF2A,MEF2C,MEF2D,PLA2G2A,RPS6KA6,TGFB3,TGFBR2
NF-κB Activation by Viruses	0.254097	0.595	NO	0.11	1.414	ACTIVATED	ITGA1,ITGAV,LCK,PRKCH,PRKCZ,PRKD3,RALB,RAP2A,RASD2
IL-4 Signaling	0.254097	0.595	NO	0.11	NA	NA	HLA-DQA1,HLA-DRA,HLA-DRB5,INPP5D,INPP5K,NFATC2,RALB,RAP2A,RASD2
Neuroinflammation Signaling Pathway	0.254097	0.595	NO	0.0862	2.982	ACTIVATED	BMPR2,CASP1,CD200,CTNNB1,CX3CL1,CX3CR1,CXCL12,GABRD,GJB1,GLUL,HLA-DQA1,HLA-DRA,HLA-DRB5,IFNGR1,IRAK3,MAPK11,MMP9,NFATC2,PLA2G2A,PLCG2,SLC6A1,SLC6A13,SOD2,TGFB3,TGFBR2
Role of NFAT in Cardiac Hypertrophy	0.264241	0.578	NO	0.09	3.638	ACTIVATED	ADCY1,ADCY4,ADCY7,CACNA1C,CACNA1H,MAPK11,MEF2A,MEF2C,MEF2D,PLCG2,PRKCH,PRKCZ,PRKD3,RALB,RAP2A,RASD2,SLC8A1,TGFB3,TGFBR2
Heparan Sulfate Biosynthesis (Late Stages)	0.264241	0.578	NO	0.119	1.134	ACTIVATED	CHST1,CHST13,LIPE,NDST1,RPE65,SULT1B1,SULT1C4
Glioma Signaling	0.283139	0.548	NO	0.101	2.333	ACTIVATED	IGF2,PDGFA,PDGFB,PLCG2,PRKCH,PRKCZ,PRKD3,RALB,RAP2A,RASD2,RB1
Salvage Pathways of Pyrimidine Deoxyribonucleotides	0.285759	0.544	NO	0.25	NA	NA	CDA,TK1
Ubiquinol-10 Biosynthesis (Eukaryotic)	0.287078	0.542	NO	0.176	NA	NA	CYP26A1,CYP4F11,MICAL2
Mitochondrial L-carnitine Shuttle Pathway	0.287078	0.542	NO	0.176	NA	NA	CPT1A,SLC27A2,SLC27A3
Putrescine Degradation III	0.287078	0.542	NO	0.176	NA	NA	ALDH1A2,ALDH1A3,MAOB
Melanoma Signaling	0.301301	0.521	NO	0.12	NA	NA	CDH1,MITF,RALB,RAP2A,RASD2,RB1
PDGF Signaling	0.301301	0.521	NO	0.105	1.414	ACTIVATED	ABL2,INPP5D,INPP5K,PDGFA,PDGFB,PLCG2,RALB,RAP2A,RASD2
Xenobiotic Metabolism PXR Signaling Pathway	0.301301	0.521	NO	0.0909	0	0,000	ABCB1,ALDH1A2,ALDH1A3,CHST1,CHST13,GSTO2,GSTP1,MAOB,NDST1,PPARGC1A,PPP1R14A,PRKCH,PRKCZ,PRKD3,SULT1B1,SULT1C4
Ovarian Cancer Signaling	0.309742	0.509	NO	0.0942	1.134	ACTIVATED	APC,CTNNB1,EDNRA,FZD8,LEF1,MMP9,PGF,RALB,RAP2A,RASD2,RB1,TCF4,VEGFA
Gαi Signaling	0.309742	0.509	NO	0.096	0.905	ACTIVATED	ADCY1,ADCY4,ADCY7,APLNR,CXCR2,GRM8,HTR1F,RALB,RAP2A,RASD2,RGS12,S1PR3
IL-6 Signaling	0.309742	0.509	NO	0.096	1.265	ACTIVATED	A2M,ABCB1,CEBPB,COL1A1,IL33,MAPK11,NGFR,RALB,RAP2A,RASD2,TNFAIP6,VEGFA
PPARα/RXRα Activation	0.311889	0.506	NO	0.0899	-0.277	INHIBITED	ADCY1,ADCY4,ADCY7,BMPR2,CD36,CHD5,INSR,MEF2C,NR2F1,PLCG2,PPARGC1A,RALB,RAP2A,RASD2,TGFB3,TGFBR2
Ephrin Receptor Signaling	0.311889	0.506	NO	0.0899	2.646	ACTIVATED	ANGPT1,ARHGEF15,CXCL12,EFNA5,EFNB1,FGF1,KALRN,PDGFA,PDGFB,PGF,RALB,RAP2A,RASD2,SH2D3C,VEGFA,WAS
Colorectal Cancer Metastasis Signaling	0.314775	0.502	NO	0.0854	3.153	ACTIVATED	ADCY1,ADCY4,ADCY7,APC,CDH1,CTNNB1,FZD8,IFNGR1,LEF1,MMP11,MMP25,MMP9,PGF,RALB,RAP2A,RASD2,RHOBTB2,TCF4,TGFB3,TGFBR2,VEGFA
PPAR Signaling	0.325837	0.487	NO	0.099	-2.121	INHIBITED	IL33,INSR,NGFR,NR2F1,PDGFA,PDGFB,PPARGC1A,RALB,RAP2A,RASD2
Tight Junction Signaling	0.328852	0.483	NO	0.0898	NA	NA	ACTA2,ACTG2,ARHGEF2,CLDN19,CLDN5,CTNNB1,F2RL2,JAM2,MYH11,MYH9,NGFR,PRKCZ,TGFB3,TGFBR2,VASP
Chondroitin Sulfate Biosynthesis	0.328852	0.483	NO	0.115	1.633	ACTIVATED	B3GAT1,CHST1,CHST13,NDST1,SULT1B1,SULT1C4
Regulation of Cellular Mechanics by Calpain Protease	0.328852	0.483	NO	0.109	1	ACTIVATED	CDK1,CNGB3,EZR,RALB,RAP2A,RASD2,RB1
Tryptophan Degradation X (Mammalian, via Tryptamine)	0.341193	0.467	NO	0.158	NA	NA	ALDH1A2,ALDH1A3,MAOB
IL-12 Signaling and Production in Macrophages	0.34435	0.463	NO	0.0923	NA	NA	APOD,APOL1,CEBPB,CLU,IFNGR1,MAPK11,MST1R,PRKCH,PRKCZ,PRKD3,STAT4,TGFB3
Cholecystokinin/Gastrin-mediated Signaling	0.34435	0.463	NO	0.094	1.667	ACTIVATED	IL33,MEF2A,MEF2C,MEF2D,PRKCH,PRKCZ,PRKD3,RALB,RAP2A,RASD2,RHOBTB2
Role of MAPK Signaling in the Pathogenesis of Influenza	0.34435	0.463	NO	0.103	NA	NA	MAPK11,PLA2G2A,PLAAT1,PLAAT3,PNPLA3,RALB,RAP2A,RASD2
ErbB4 Signaling	0.34435	0.463	NO	0.106	1.633	ACTIVATED	PLCG2,PRKCH,PRKCZ,PRKD3,RALB,RAP2A,RASD2
Guanine and Guanosine Salvage I	0.34435	0.463	NO	0.5	NA	NA	PNP
Taurine Biosynthesis	0.34435	0.463	NO	0.5	NA	NA	CDO1
Cysteine Biosynthesis/Homocysteine Degradation	0.34435	0.463	NO	0.5	NA	NA	CTH
Adenine and Adenosine Salvage I	0.34435	0.463	NO	0.5	NA	NA	PNP
Glutamine Degradation I	0.34435	0.463	NO	0.5	NA	NA	GLS2
PD-1, PD-L1 cancer immunotherapy pathway	0.34435	0.463	NO	0.0971	-1.667	INHIBITED	HLA-DQA1,HLA-DRA,HLA-DRB5,IFNGR1,IL2RA,LCK,LCP2,NGFR,RASGRP1,TGFB3
HOTAIR Regulatory Pathway	0.34435	0.463	NO	0.0897	2.138	ACTIVATED	CDH1,COL1A1,COL1A2,CTNNB1,JAM2,JARID2,LEF1,MET,MMP11,MMP25,MMP9,SNAI2,TCF4,WIF1
IL-3 Signaling	0.345144	0.462	NO	0.101	1.134	ACTIVATED	IL3RA,INPP5D,PRKCH,PRKCZ,PRKD3,RALB,RAP2A,RASD2
Transcriptional Regulatory Network in Embryonic Stem Cells	0.345144	0.462	NO	0.111	NA	NA	EOMES,FOXC1,HNF4A,PAX6,SIX3,ZFHX3
Prostanoid Biosynthesis	0.345144	0.462	NO	0.2	NA	NA	PTGDS,TBXAS1
Dermatan Sulfate Biosynthesis (Late Stages)	0.345144	0.462	NO	0.119	2.236	ACTIVATED	CHST1,CHST13,NDST1,SULT1B1,SULT1C4
Iron homeostasis signaling pathway	0.345144	0.462	NO	0.0916	NA	NA	ACO1,ATP6V1C2,BMP4,BMP7,BMPR2,CP,HBA1/HBA2,HBB,PDGFA,PDGFB,SLC40A1,SMAD1
Xenobiotic Metabolism CAR Signaling Pathway	0.345144	0.462	NO	0.0877	0.258	ACTIVATED	ABCB1,ALDH1A2,ALDH1A3,CHST1,CHST13,FMO3,GSTO2,GSTP1,NDST1,PPARGC1A,PRKCH,PRKCZ,PRKD3,SULT1B1,SULT1C4
Actin Cytoskeleton Signaling	0.352371	0.453	NO	0.0845	1.941	ACTIVATED	ACTA2,ACTG2,APC,ARHGEF1,EZR,FGF1,MPRIP,MSN,MYH11,MYH9,MYL12A,MYLK2,PDGFA,PDGFB,RALB,RAP2A,RASD2,WAS
Oncostatin M Signaling	0.352371	0.453	NO	0.116	0	0,000	CHI3L1,MT2A,RALB,RAP2A,RASD2
Dendritic Cell Maturation	0.352371	0.453	NO	0.0867	3.207	ACTIVATED	COL18A1,COL1A1,COL1A2,COL3A1,COL5A3,FCGR3A/FCGR3B,FSCN1,HLA-DQA1,HLA-DRA,HLA-DRB5,IL33,MAPK11,NGFR,PLCG2,STAT4
Dopamine-DARPP32 Feedback in cAMP Signaling	0.352371	0.453	NO	0.0881	2.309	ACTIVATED	ADCY1,ADCY4,ADCY7,ATP2A3,CACNA1C,GUCY1A1,GUCY1A2,GUCY1B1,KCNJ2,PLCG2,PPP1R14A,PRKCH,PRKCZ,PRKD3
ErbB Signaling	0.352371	0.453	NO	0.0968	1.134	ACTIVATED	BTC,MAPK11,PLCG2,PRKCH,PRKCZ,PRKD3,RALB,RAP2A,RASD2
Dermatan Sulfate Biosynthesis	0.352371	0.453	NO	0.109	1.633	ACTIVATED	B3GAT1,CHST1,CHST13,NDST1,SULT1B1,SULT1C4
Serotonin Degradation	0.352371	0.453	NO	0.109	-0.816	INHIBITED	ALDH1A2,ALDH1A3,LARGE2,MAOB,SULT1B1,SULT1C4
Coronavirus Pathogenesis Pathway	0.352371	0.453	NO	0.089	2.496	ACTIVATED	AGT,CASP1,DDIT3,IFNAR2,MAPK11,RB1,RPS10,RPS15,RPS19,RPS2,RPS27,RPS8,TGFBR2
Neuregulin Signaling	0.358096	0.446	NO	0.0957	0.707	ACTIVATED	BTC,GRB7,PLCG2,PRKCH,PRKCZ,PRKD3,RALB,RAP2A,RASD2
CDK5 Signaling	0.358096	0.446	NO	0.0935	2.121	ACTIVATED	ADCY1,ADCY4,ADCY7,LAMC1,MAPK11,NGFR,PPP1R14A,RALB,RAP2A,RASD2
Type I Diabetes Mellitus Signaling	0.358096	0.446	NO	0.0935	NA	NA	CPE,HLA-DQA1,HLA-DRA,HLA-DRB5,HSPD1,ICA1,IFNGR1,MAPK11,NGFR,SOCS2
GABA Receptor Signaling	0.358096	0.446	NO	0.0957	NA	NA	ADCY1,ADCY4,ADCY7,CACNA1C,CACNA1H,GABRD,KCNN3,SLC6A1,SLC6A13
Chondroitin Sulfate Biosynthesis (Late Stages)	0.362243	0.441	NO	0.114	2.236	ACTIVATED	CHST1,CHST13,NDST1,SULT1B1,SULT1C4
Senescence Pathway	0.363915	0.439	NO	0.0809	2.4	ACTIVATED	BMPR2,CACNA1C,CBX2,CDC25B,CDC27,CDK1,CEBPB,ELF1,ELK3,ETS1,NFATC2,PRKCZ,RALB,RAP2A,RASD2,RASSF5,RB1,SMAD1,SOD2,SQSTM1,TGFB3,TGFBR2
PEDF Signaling	0.368129	0.434	NO	0.0976	1.633	ACTIVATED	MAPK11,RALB,RAP2A,RASD2,SERPINF1,SOD2,TCF4,ZEB1
G Beta Gamma Signaling	0.375837	0.425	NO	0.0902	1.897	ACTIVATED	ADCY1,CACNA1C,CACNA1H,CAV2,PLCG2,PRKCH,PRKCZ,PRKD3,RALB,RAP2A,RASD2
Melatonin Signaling	0.377572	0.423	NO	0.1	0	0,000	PLCG2,PRKCH,PRKCZ,PRKD3,RORB,RORC,SLC2A4
Neuroprotective Role of THOP1 in Alzheimer's Disease	0.377572	0.423	NO	0.0917	-2.121	INHIBITED	AGT,C1R,ECE1,HTRA1,KLK10,KLK11,MMP9,PRSS12,PRSS16,PRSS33
Insulin Receptor Signaling	0.377572	0.423	NO	0.0882	1.265	ACTIVATED	GRB10,INPP5D,INPP5K,INSR,IRS2,LIPE,PPP1R14A,PRKCZ,RALB,RAP2A,RASD2,SLC2A4
PKCθ Signaling in T Lymphocytes	0.381944	0.418	NO	0.0867	2.53	ACTIVATED	CACNA1C,CACNA1H,HLA-DQA1,HLA-DRA,HLA-DRB5,LCK,LCP2,MAP3K15,NFATC2,PLCG2,RALB,RAP2A,RASD2
Polyamine Regulation in Colon Cancer	0.382825	0.417	NO	0.136	NA	NA	APC,CTNNB1,TCF4
Glutathione Redox Reactions I	0.382825	0.417	NO	0.136	NA	NA	CLIC2,GPX4,GSTP1
Cancer Drug Resistance By Drug Efflux	0.382825	0.417	NO	0.103	NA	NA	ABCB1,ABCG2,FOXO6,RALB,RAP2A,RASD2
HER-2 Signaling in Breast Cancer	0.386367	0.413	NO	0.0952	NA	NA	ITGB4,ITGB8,PRKCH,PRKCZ,PRKD3,RALB,RAP2A,RASD2
Gustation Pathway	0.386367	0.413	NO	0.0861	NA	NA	ADCY1,ADCY4,ADCY7,CACNA1C,CACNA1H,LPAR6,PDE1A,PDE1B,PDE2A,PDE3A,PDE7B,PDE8A,PDE9A
GPCR-Mediated Nutrient Sensing in Enteroendocrine Cells	0.392645	0.406	NO	0.0901	2.53	ACTIVATED	ADCY1,ADCY4,ADCY7,CACNA1C,CACNA1H,FFAR4,PLCG2,PRKCH,PRKCZ,PRKD3
ERK5 Signaling	0.399025	0.399	NO	0.0972	1.633	ACTIVATED	MEF2A,MEF2C,MEF2D,RALB,RAP2A,RASD2,RPS6KA6
Glioma Invasiveness Signaling	0.399025	0.399	NO	0.0972	0.447	ACTIVATED	ITGAV,MMP9,RALB,RAP2A,RASD2,RHOBTB2,VTN
Endometrial Cancer Signaling	0.410204	0.387	NO	0.1	2	ACTIVATED	CDH1,CTNNB1,LEF1,RALB,RAP2A,RASD2
Phospholipases	0.410204	0.387	NO	0.1	-1	INHIBITED	PLA2G2A,PLAAT1,PLAAT3,PLCG2,PLD5,PNPLA3
Ascorbate Recycling (Cytosolic)	0.410204	0.387	NO	0.333	NA	NA	GSTO2
D-glucuronate Degradation I	0.410204	0.387	NO	0.333	NA	NA	CRYL1
Insulin Secretion Signaling Pathway	0.41115	0.386	NO	0.0798	2.982	ACTIVATED	ADCY1,ADCY4,ADCY7,CACNA1C,CACNA1H,CPE,INSR,KLF11,LCK,MAPK11,PLCG2,PRKCH,PRKCZ,PRKD3,RYR1,SLC2A1,SLC2A4,STAT4,YES1
Sphingosine-1-phosphate Signaling	0.42462	0.372	NO	0.0877	-0.333	INHIBITED	ADCY1,ADCY4,ADCY7,CASP1,CASP10,PDGFA,PDGFB,PLCG2,RHOBTB2,S1PR3
SPINK1 General Cancer Pathway	0.425598	0.371	NO	0.0984	2.236	ACTIVATED	MT1E,MT1G,MT2A,RALB,RAP2A,RASD2
Xenobiotic Metabolism Signaling	0.431519	0.365	NO	0.0781	NA	NA	ABCB1,ALDH1A2,ALDH1A3,CHST1,CHST13,FMO3,GSTO2,GSTP1,MAOB,MAP3K15,MAPK11,NDST1,PPARGC1A,PRKCH,PRKCZ,PRKD3,RALB,RAP2A,RASD2,SULT1B1,SULT1C4
Endocannabinoid Developing Neuron Pathway	0.43451	0.362	NO	0.087	-0.707	INHIBITED	ADCY1,ADCY4,ADCY7,CTNNB1,MAPK11,MGLL,PAX6,RALB,RAP2A,RASD2
FcγRIIB Signaling in B Lymphocytes	0.435512	0.361	NO	0.0933	1	ACTIVATED	CACNA1C,CACNA1H,INPP5D,PLCG2,RALB,RAP2A,RASD2
Fatty Acid Activation	0.435512	0.361	NO	0.154	NA	NA	SLC27A2,SLC27A3
Histamine Degradation	0.435512	0.361	NO	0.154	NA	NA	ALDH1A2,ALDH1A3
Crosstalk between Dendritic Cells and Natural Killer Cells	0.445656	0.351	NO	0.0899	2.236	ACTIVATED	ACTA2,ACTG2,CD209,FSCN1,HLA-DRA,HLA-DRB5,IL3RA,TNFSF10
PXR/RXR Activation	0.448745	0.348	NO	0.0952	NA	NA	ABCB1,CPT1A,HNF4A,INSR,PPARGC1A,SCD
Erythropoietin Signaling	0.448745	0.348	NO	0.0921	NA	NA	PLCG2,PRKCH,PRKCZ,PRKD3,RALB,RAP2A,RASD2
Agrin Interactions at Neuromuscular Junction	0.448745	0.348	NO	0.0921	2.236	ACTIVATED	ACTA2,ACTG2,ITGA1,LAMC1,RALB,RAP2A,RASD2
Role of NANOG in Mammalian Embryonic Stem Cell Pluripotency	0.448745	0.348	NO	0.0855	NA	NA	APC,BMP4,BMP7,BMPR2,CTNNB1,FZD8,RALB,RAP2A,RASD2,SMAD1
Th1 Pathway	0.448745	0.348	NO	0.0855	3	ACTIVATED	DLL4,HLA-DQA1,HLA-DRA,HLA-DRB5,IFNGR1,NFATC2,NOTCH1,NOTCH3,NOTCH4,STAT4
VDR/RXR Activation	0.454988	0.342	NO	0.0909	-0.447	INHIBITED	CEBPB,CYP24A1,PDGFA,PRKCH,PRKCZ,PRKD3,SEMA3B
Chemokine Signaling	0.454988	0.342	NO	0.0909	1.342	ACTIVATED	CXCL12,MAPK11,MPRIP,PLCG2,RALB,RAP2A,RASD2
IGF-1 Signaling	0.454988	0.342	NO	0.0865	0	0,000	GRB10,IGFBP4,IRS2,NEDD4,PRKCZ,RALB,RAP2A,RASD2,SOCS2
Systemic Lupus Erythematosus In T Cell Signaling Pathway	0.454988	0.342	NO	0.0787	-0.243	INHIBITED	CASP1,CASP10,ELF1,EZR,HLA-DQA1,HLA-DRA,HLA-DRB5,MSN,NFATC2,NOS3,RALB,RAP2A,RASD2,RHOBTB2,RORC,S1PR3,YES1
Tec Kinase Signaling	0.456037	0.341	NO	0.0812	2.714	ACTIVATED	ACTA2,ACTG2,LCK,PLCG2,PRKCH,PRKCZ,PRKD3,RHOBTB2,STAT4,TNFRSF21,TNFSF10,WAS,YES1
Chondroitin Sulfate Degradation (Metazoa)	0.463447	0.334	NO	0.143	NA	NA	HEXA,HYAL2
Role of NFAT in Regulation of the Immune Response	0.466659	0.331	NO	0.0795	3.606	ACTIVATED	FCGR3A/FCGR3B,HLA-DQA1,HLA-DRA,HLA-DRB5,LCK,LCP2,MEF2A,MEF2C,MEF2D,NFATC2,PLCG2,RALB,RAP2A,RASD2
Glioblastoma Multiforme Signaling	0.466659	0.331	NO	0.0802	2.111	ACTIVATED	APC,CTNNB1,FZD8,IGF2,LEF1,PDGFA,PDGFB,PLCG2,RALB,RAP2A,RASD2,RB1,RHOBTB2
Arsenate Detoxification I (Glutaredoxin)	0.466659	0.331	NO	0.25	NA	NA	PNP
Phenylethylamine Degradation I	0.466659	0.331	NO	0.25	NA	NA	AOC3
Melatonin Degradation II	0.466659	0.331	NO	0.25	NA	NA	MAOB
NAD Biosynthesis III	0.466659	0.331	NO	0.25	NA	NA	NMNAT2
L-cysteine Degradation I	0.466659	0.331	NO	0.25	NA	NA	CDO1
FLT3 Signaling in Hematopoietic Progenitor Cells	0.475335	0.323	NO	0.0886	0.447	ACTIVATED	INPP5D,MAPK11,RALB,RAP2A,RASD2,RPS6KA6,STAT4
Cardiac Hypertrophy Signaling	0.479733	0.319	NO	0.0766	3.357	ACTIVATED	ADCY1,ADCY4,ADCY7,ADRB1,CACNA1C,MAP3K15,MAPK11,MEF2A,MEF2C,MEF2D,MYL12A,PLCG2,RALB,RAP2A,RASD2,RHOBTB2,TGFB3,TGFBR2
CXCR4 Signaling	0.486407	0.313	NO	0.0793	0.632	ACTIVATED	ADCY1,ADCY4,ADCY7,CXCL12,ELMO1,MYL12A,PRKCH,PRKCZ,PRKD3,RALB,RAP2A,RASD2,RHOBTB2
Superpathway of Citrulline Metabolism	0.486407	0.313	NO	0.133	NA	NA	GLS2,NOS3
Dermatan Sulfate Degradation (Metazoa)	0.486407	0.313	NO	0.133	NA	NA	HEXA,HYAL2
Oxidative Ethanol Degradation III	0.486407	0.313	NO	0.133	NA	NA	ALDH1A2,ALDH1A3
FAK Signaling	0.487528	0.312	NO	0.0851	NA	NA	ACTA2,ACTG2,ARHGAP26,PLCG2,RALB,RAP2A,RASD2,WAS
B Cell Receptor Signaling	0.500035	0.301	NO	0.0778	1.508	ACTIVATED	CARD10,EBF1,ETS1,INPP5D,INPP5K,MAP3K15,MAPK11,MEF2C,NFATC2,PLCG2,RALB,RAP2A,RASD2,RASSF5
Germ Cell-Sertoli Cell Junction Signaling	0.503501	0.298	NO	0.0783	NA	NA	A2M,ACTA2,ACTG2,CDH1,CTNNB1,MAP3K15,MYO7A,RALB,RAP2A,RASD2,RHOBTB2,TGFB3,TGFBR2
Xenobiotic Metabolism General Signaling Pathway	0.509331	0.293	NO	0.0797	0.302	ACTIVATED	ABCA2,GSTO2,GSTP1,MAP3K15,MAPK11,PRKCH,PRKCZ,PRKD3,RALB,RAP2A,RASD2
LPS-stimulated MAPK Signaling	0.512861	0.29	NO	0.0854	1.342	ACTIVATED	MAPK11,PRKCH,PRKCZ,PRKD3,RALB,RAP2A,RASD2
B Cell Development	0.5188	0.285	NO	0.103	NA	NA	HLA-DQA1,HLA-DRA,HLA-DRB5
P2Y Purigenic Receptor Signaling Pathway	0.5188	0.285	NO	0.0794	2.333	ACTIVATED	ADCY1,ADCY4,ADCY7,PLCG2,PRKCH,PRKCZ,PRKD3,RALB,RAP2A,RASD2
NAD Biosynthesis from 2-amino-3-carboxymuconate Semialdehyde	0.5188	0.285	NO	0.2	NA	NA	NMNAT2
Serine Biosynthesis	0.5188	0.285	NO	0.2	NA	NA	DUSP26
Tetrapyrrole Biosynthesis II	0.5188	0.285	NO	0.2	NA	NA	ALAD
NAD Salvage Pathway III	0.5188	0.285	NO	0.2	NA	NA	NMNAT2
Citrulline-Nitric Oxide Cycle	0.5188	0.285	NO	0.2	NA	NA	NOS3
Fatty Acid α-oxidation	0.5188	0.285	NO	0.125	NA	NA	ALDH1A2,ALDH1A3
Serotonin Receptor Signaling	0.5188	0.285	NO	0.0952	NA	NA	ADCY1,ADCY4,ADCY7,MAOB
Sonic Hedgehog Signaling	0.5188	0.285	NO	0.103	NA	NA	CDK1,GLI1,GLI2
SPINK1 Pancreatic Cancer Pathway	0.5188	0.285	NO	0.0909	0.447	ACTIVATED	CPA4,CPE,KLK10,KLK11,TGFBR2
Glutamate Receptor Signaling	0.5236	0.281	NO	0.0893	1	ACTIVATED	GLUL,GRIA2,GRID1,GRM8,HOMER2
GNRH Signaling	0.5236	0.281	NO	0.0765	1.667	ACTIVATED	ADCY1,ADCY4,ADCY7,CACNA1C,CACNA1H,MAP3K15,MAPK11,PRKCH,PRKCZ,PRKD3,RALB,RAP2A,RASD2
Actin Nucleation by ARP-WASP Complex	0.5236	0.281	NO	0.0857	2	ACTIVATED	RALB,RAP2A,RASD2,RHOBTB2,VASP,WAS
Production of Nitric Oxide and Reactive Oxygen Species in Macrophages	0.524807	0.28	NO	0.0757	1.155	ACTIVATED	APOD,APOL1,CLU,IFNGR1,MAP3K15,MAPK11,NCF4,NGFR,PLCG2,PPP1R14A,PRKCH,PRKCZ,PRKD3,RHOBTB2
Endocannabinoid Neuronal Synapse Pathway	0.524807	0.28	NO	0.0787	0	0,000	ADCY1,ADCY4,ADCY7,CACNA1C,CACNA1H,GRIA2,MAPK11,MGLL,PLCG2,RIMS1
p70S6K Signaling	0.530884	0.275	NO	0.0781	1.667	ACTIVATED	AGT,F2RL2,F2RL3,PLCG2,PRKCH,PRKCZ,PRKD3,RALB,RAP2A,RASD2
G Protein Signaling Mediated by Tubby	0.530884	0.275	NO	0.1	NA	NA	INSR,LCK,PLCG2
γ-linolenate Biosynthesis II (Animals)	0.530884	0.275	NO	0.118	NA	NA	SLC27A2,SLC27A3
D-myo-inositol (1,4,5)-trisphosphate Degradation	0.530884	0.275	NO	0.118	NA	NA	INPP5D,INPP5K
Noradrenaline and Adrenaline Degradation	0.530884	0.275	NO	0.1	NA	NA	ALDH1A2,ALDH1A3,MAOB
Graft-versus-Host Disease Signaling	0.544503	0.264	NO	0.0909	NA	NA	HLA-DQA1,HLA-DRA,HLA-DRB5,IL33
fMLP Signaling in Neutrophils	0.545758	0.263	NO	0.0783	1.89	ACTIVATED	FPR3,NFATC2,PRKCH,PRKCZ,PRKD3,RALB,RAP2A,RASD2,WAS
GPCR-Mediated Integration of Enteroendocrine Signaling Exemplified by an L Cell	0.545758	0.263	NO	0.0833	1.633	ACTIVATED	ADCY1,ADCY4,ADCY7,ADRB1,PLCG2,VIP
Non-Small Cell Lung Cancer Signaling	0.552077	0.258	NO	0.0822	NA	NA	FHIT,RALB,RAP2A,RASD2,RASSF5,RB1
Role of Tissue Factor in Cancer	0.552077	0.258	NO	0.0776	NA	NA	ITGAV,LCK,MAPK11,RALB,RAP2A,RASD2,RPS6KA6,VEGFA,YES1
Thyroid Hormone Metabolism II (via Conjugation and/or Degradation)	0.552077	0.258	NO	0.0968	NA	NA	LARGE2,SULT1B1,SULT1C4
1D-myo-inositol Hexakisphosphate Biosynthesis II (Mammalian)	0.552077	0.258	NO	0.111	NA	NA	INPP5D,INPP5K
D-myo-inositol (1,3,4)-trisphosphate Biosynthesis	0.552077	0.258	NO	0.111	NA	NA	INPP5D,INPP5K
IL-7 Signaling Pathway	0.552077	0.258	NO	0.0822	0	0,000	EBF1,FOXO6,HGF,MAPK11,MET,SLC2A1
CREB Signaling in Neurons	0.554626	0.256	NO	0.0732	2.309	ACTIVATED	ADCY1,ADCY4,ADCY7,CACNA1C,CACNA1H,GRIA2,GRID1,GRM8,PLCG2,PRKCH,PRKCZ,PRKD3,RALB,RAP2A,RASD2
Regulation of IL-2 Expression in Activated and Anergic T Lymphocytes	0.554626	0.256	NO	0.0795	NA	NA	NFATC2,PLCG2,RALB,RAP2A,RASD2,TGFB3,TGFBR2
UDP-N-acetyl-D-glucosamine Biosynthesis II	0.554626	0.256	NO	0.167	NA	NA	FMO3
Adenine and Adenosine Salvage III	0.554626	0.256	NO	0.167	NA	NA	PNP
Purine Ribonucleosides Degradation to Ribose-1-phosphate	0.554626	0.256	NO	0.167	NA	NA	PNP
Clathrin-mediated Endocytosis Signaling	0.568853	0.245	NO	0.0729	NA	NA	ACTA2,ACTG2,APOD,APOL1,CLU,FGF1,HIP1,ITGB4,ITGB8,MET,PDGFA,PDGFB,PGF,VEGFA
Prostate Cancer Signaling	0.568853	0.245	NO	0.0787	NA	NA	CTNNB1,GSTP1,LEF1,RALB,RAP2A,RASD2,RB1
Telomerase Signaling	0.572796	0.242	NO	0.0769	2.449	ACTIVATED	ELF1,ELK3,ETS1,IL2RA,RALB,RAP2A,RASD2,RB1
GADD45 Signaling	0.572796	0.242	NO	0.105	NA	NA	CCND2,CDK1
T Cell Receptor Signaling	0.572796	0.242	NO	0.0769	NA	NA	LCK,LCP2,NFATC2,RALB,RAP2A,RASD2,RASGRP1,SHB
IL-2 Signaling	0.576766	0.239	NO	0.082	2	ACTIVATED	IL2RA,LCK,RALB,RAP2A,RASD2
Stearate Biosynthesis I (Animals)	0.580764	0.236	NO	0.0851	0	0,000	HNF4A,SLC27A2,SLC27A3,TBXAS1
CCR3 Signaling in Eosinophils	0.586138	0.232	NO	0.075	0.816	ACTIVATED	MAPK11,MPRIP,PLA2G2A,PRKCH,PRKCZ,PRKD3,RALB,RAP2A,RASD2
Mitochondrial Dysfunction	0.590201	0.229	NO	0.0727	NA	NA	ACO1,ATP5MC2,ATP5PF,ATPAF1,COX7C,COX8A,CPT1A,GPX4,MAOB,NDUFA4L2,SOD2,UQCRB
iCOS-iCOSL Signaling in T Helper Cells	0.592925	0.227	NO	0.0755	2.121	ACTIVATED	HLA-DQA1,HLA-DRA,HLA-DRB5,IL2RA,INPP5D,LCK,LCP2,NFATC2
CCR5 Signaling in Macrophages	0.599791	0.222	NO	0.0761	1	ACTIVATED	CACNA1C,CACNA1H,MAPK11,PLCG2,PRKCH,PRKCZ,PRKD3
Superpathway of Serine and Glycine Biosynthesis I	0.599791	0.222	NO	0.143	NA	NA	DUSP26
Glycoaminoglycan-protein Linkage Region Biosynthesis	0.599791	0.222	NO	0.143	NA	NA	B3GAT1
Aryl Hydrocarbon Receptor Signaling	0.60256	0.22	NO	0.073	0	0,000	ALDH1A2,ALDH1A3,CCND2,DCT,GSTO2,GSTP1,NR2F1,RB1,TGFB3,TYR
Mitotic Roles of Polo-Like Kinase	0.60256	0.22	NO	0.0794	1.342	ACTIVATED	CDC20,CDC25B,CDC27,CDK1,PLK5
Pancreatic Adenocarcinoma Signaling	0.610942	0.214	NO	0.0741	1.342	ACTIVATED	MMP9,NOTCH1,PGF,PLD5,RB1,TGFB3,TGFBR2,VEGFA
AMPK Signaling	0.610942	0.214	NO	0.0704	0	0,000	ADRB1,CHRNE,CPT1A,FOXO6,HNF4A,INSR,IRS2,LIPE,MAPK11,NOS3,PFKFB2,PPARGC1A,RAB27A,SLC2A1,SLC2A4
Regulation of eIF4 and p70S6K Signaling	0.610942	0.214	NO	0.0719	NA	NA	MAPK11,PRKCZ,RALB,RAP2A,RASD2,RPS10,RPS15,RPS19,RPS2,RPS27,RPS8
Superpathway of Methionine Degradation	0.616595	0.21	NO	0.0857	NA	NA	AHCYL2,CDO1,CTH
NAD Salvage Pathway II	0.619441	0.208	NO	0.0952	NA	NA	ACP6,NMNAT2
Nur77 Signaling in T Lymphocytes	0.629506	0.201	NO	0.0769	1.342	ACTIVATED	MEF2D,PRKCH,PRKCZ,PRKD3,TNFSF10
Netrin Signaling	0.629506	0.201	NO	0.0769	2.236	ACTIVATED	CACNA1C,CACNA1H,NFATC2,RYR1,UNC5C
JAK/Stat Signaling	0.629506	0.201	NO	0.075	0.447	ACTIVATED	CEBPB,RALB,RAP2A,RASD2,SOCS2,STAT4
NRF2-mediated Oxidative Stress Response	0.632412	0.199	NO	0.0699	0.816	ACTIVATED	ACTA2,ACTG2,DNAJC17,GSTO2,GSTP1,PRKCH,PRKCZ,PRKD3,RALB,RAP2A,RASD2,SOD2,SQSTM1
Complement System	0.632412	0.199	NO	0.0833	NA	NA	C1R,C1S,CFI
Amyotrophic Lateral Sclerosis Signaling	0.64121	0.193	NO	0.0729	0.447	ACTIVATED	CACNA1C,CASP1,GLUL,GRIA2,GRID1,PGF,VEGFA
Cysteine Biosynthesis III (mammalia)	0.64121	0.193	NO	0.0909	NA	NA	AHCYL2,CTH
Role of JAK1 and JAK3 in γc Cytokine Signaling	0.654636	0.184	NO	0.0746	NA	NA	IL2RA,IRS2,RALB,RAP2A,RASD2
UVB-Induced MAPK Signaling	0.654636	0.184	NO	0.0769	NA	NA	MAPK11,PRKCH,PRKCZ,PRKD3
NGF Signaling	0.662217	0.179	NO	0.0708	0.378	ACTIVATED	MAP3K15,NGFR,PLCG2,PRKCZ,RALB,RAP2A,RASD2,RPS6KA6
p53 Signaling	0.663743	0.178	NO	0.0714	NA	NA	CCND2,CTNNB1,DRAM1,RB1,RPRM,SNAI2,ST13
Cdc42 Signaling	0.665273	0.177	NO	0.0698	0	0,000	APC,HLA-DQA1,HLA-DRA,HLA-DRB5,MAPK11,MPRIP,MYL12A,PRKCZ,WAS
Antiproliferative Role of TOB in T Cell Signaling	0.665273	0.177	NO	0.0789	NA	NA	RB1,TGFB3,TGFBR2
Superpathway of D-myo-inositol (1,4,5)-trisphosphate Metabolism	0.665273	0.177	NO	0.087	NA	NA	INPP5D,INPP5K
Antigen Presentation Pathway	0.665273	0.177	NO	0.0789	NA	NA	HLA-DQA1,HLA-DRA,HLA-DRB5
TR/RXR Activation	0.668344	0.175	NO	0.0714	NA	NA	ADRB1,COL6A3,NRGN,PPARGC1A,SLC2A1,SREBF1
Pathogenesis of Multiple Sclerosis	0.668344	0.175	NO	0.111	NA	NA	CXCL9
Citrulline Biosynthesis	0.668344	0.175	NO	0.111	NA	NA	GLS2
Heme Biosynthesis II	0.668344	0.175	NO	0.111	NA	NA	ALAD
Neuropathic Pain Signaling In Dorsal Horn Neurons	0.676083	0.17	NO	0.07	1.134	ACTIVATED	GRIA2,GRM8,KCNN3,PLCG2,PRKCH,PRKCZ,PRKD3
Role of JAK1, JAK2 and TYK2 in Interferon Signaling	0.676083	0.17	NO	0.0833	NA	NA	IFNAR2,IFNGR1
TCA Cycle II (Eukaryotic)	0.676083	0.17	NO	0.0833	NA	NA	ACO1,OGDHL
Glycolysis I	0.676083	0.17	NO	0.0833	NA	NA	ENO2,FBP2
GM-CSF Signaling	0.680769	0.167	NO	0.0714	NA	NA	CSF2RA,ETS1,RALB,RAP2A,RASD2
OX40 Signaling Pathway	0.682339	0.166	NO	0.0727	NA	NA	HLA-DQA1,HLA-DRA,HLA-DRB5,TNFRSF4
Unfolded protein response	0.682339	0.166	NO	0.0727	-1	INHIBITED	CD82,CEBPB,DDIT3,SREBF1
Sumoylation Pathway	0.682339	0.166	NO	0.0693	-0.816	INHIBITED	ARHGDIB,ARHGDIG,CDH1,ETS1,RHOBTB2,SENP7,ZEB1
CNTF Signaling	0.687068	0.163	NO	0.0714	NA	NA	RALB,RAP2A,RASD2,RPS6KA6
Chronic Myeloid Leukemia Signaling	0.687068	0.163	NO	0.0686	NA	NA	MECOM,RALB,RAP2A,RASD2,RB1,TGFB3,TGFBR2
PI3K Signaling in B Lymphocytes	0.687068	0.163	NO	0.0672	1.134	ACTIVATED	CARD10,INPP5D,IRS2,NFATC2,PLCG2,PRKCZ,RALB,RAP2A,RASD2
nNOS Signaling in Skeletal Muscle Cells	0.687068	0.163	NO	0.075	NA	NA	CACNA1C,CACNA1H,RYR1
Glucose and Glucose-1-phosphate Degradation	0.687068	0.163	NO	0.1	NA	NA	RGN
Oleate Biosynthesis II (Animals)	0.687068	0.163	NO	0.1	NA	NA	SCD
Glutathione-mediated Detoxification	0.687068	0.163	NO	0.08	NA	NA	GSTO2,GSTP1
NAD Phosphorylation and Dephosphorylation	0.687068	0.163	NO	0.1	NA	NA	ACP6
Gluconeogenesis I	0.687068	0.163	NO	0.08	NA	NA	ENO2,FBP2
Ceramide Signaling	0.693426	0.159	NO	0.0682	1.342	ACTIVATED	NGFR,PRKCZ,RALB,RAP2A,RASD2,S1PR3
Regulation of Actin-based Motility by Rho	0.693426	0.159	NO	0.0682	1.342	ACTIVATED	ACTA2,ACTG2,MPRIP,MYL12A,RHOBTB2,WAS
Acute Myeloid Leukemia Signaling	0.693426	0.159	NO	0.0682	1.342	ACTIVATED	CSF2RA,LEF1,RALB,RAP2A,RASD2,TCF4
Semaphorin Signaling in Neurons	0.693426	0.159	NO	0.0702	NA	NA	MET,NRP1,RHOBTB2,SEMA7A
Superpathway of Melatonin Degradation	0.693426	0.159	NO	0.0702	0	0,000	LARGE2,MAOB,SULT1B1,SULT1C4
Leptin Signaling in Obesity	0.696627	0.157	NO	0.0685	NA	NA	ADCY1,ADCY4,ADCY7,PDE3A,PLCG2
Estrogen-mediated S-phase Entry	0.696627	0.157	NO	0.0769	NA	NA	CDK1,RB1
Autoimmune Thyroid Disease Signaling	0.703072	0.153	NO	0.0714	NA	NA	HLA-DQA1,HLA-DRA,HLA-DRB5
Role of Wnt/GSK-3β Signaling in the Pathogenesis of Influenza	0.707946	0.15	NO	0.0676	NA	NA	APC,CTNNB1,FZD8,LEF1,TCF4
Death Receptor Signaling	0.707946	0.15	NO	0.0667	2.449	ACTIVATED	ACTA2,ACTG2,ARHGDIB,CASP10,TNFRSF21,TNFSF10
Necroptosis Signaling Pathway	0.707946	0.15	NO	0.0654	0.632	ACTIVATED	CASP1,CASP10,GLUL,MLKL,NGFR,PLA2G2A,RB1,TNFSF10,TOMM7,TRPM7
NAD biosynthesis II (from tryptophan)	0.709578	0.149	NO	0.0909	NA	NA	NMNAT2
Aldosterone Signaling in Epithelial Cells	0.711214	0.148	NO	0.0649	0.447	ACTIVATED	CRYAB,DNAJC17,HSPA12B,HSPA4L,HSPD1,NEDD4,PLCG2,PRKCH,PRKCZ,PRKD3
Ethanol Degradation II	0.711214	0.148	NO	0.0741	NA	NA	ALDH1A2,ALDH1A3
Apelin Pancreas Signaling Pathway	0.711214	0.148	NO	0.0698	NA	NA	APLN,APLNR,DDIT3
IL-15 Signaling	0.711214	0.148	NO	0.0667	2.236	ACTIVATED	LCK,MAPK11,RALB,RAP2A,RASD2
GDNF Family Ligand-Receptor Interactions	0.72277	0.141	NO	0.0658	1	ACTIVATED	IRS2,PLCG2,RALB,RAP2A,RASD2
Neurotrophin/TRK Signaling	0.72277	0.141	NO	0.0658	2	ACTIVATED	NGFR,RALB,RAP2A,RASD2,SPRY2
Dopamine Receptor Signaling	0.72277	0.141	NO	0.0658	NA	NA	ADCY1,ADCY4,ADCY7,MAOB,PPP1R14A
iNOS Signaling	0.72277	0.141	NO	0.0682	NA	NA	IFNGR1,IRAK3,MAPK11
HMGB1 Signaling	0.726106	0.139	NO	0.0637	2.236	ACTIVATED	IFNGR1,IL33,MAPK11,NGFR,RALB,RAP2A,RASD2,RHOBTB2,TGFB3,TNFSF10
Acyl-CoA Hydrolysis	0.726106	0.139	NO	0.0833	NA	NA	HNF4A
Guanosine Nucleotides Degradation III	0.726106	0.139	NO	0.0833	NA	NA	PNP
PI3K/AKT Signaling	0.726106	0.139	NO	0.0636	1.633	ACTIVATED	CTNNB1,CXCR2,IL2RA,IL3RA,INPP5D,INPP5K,LIMS1,NOS3,RALB,RAP2A,RASD2
Xenobiotic Metabolism AHR Signaling Pathway	0.726106	0.139	NO	0.0649	-1.342	INHIBITED	ABCG2,ALDH1A2,ALDH1A3,GSTO2,GSTP1
nNOS Signaling in Neurons	0.751623	0.124	NO	0.0652	NA	NA	PRKCH,PRKCZ,PRKD3
Cholesterol Biosynthesis I	0.753356	0.123	NO	0.0769	NA	NA	DHCR7
Urate Biosynthesis/Inosine 5'-phosphate Degradation	0.753356	0.123	NO	0.0769	NA	NA	PNP
Cholesterol Biosynthesis II (via 24,25-dihydrolanosterol)	0.753356	0.123	NO	0.0769	NA	NA	DHCR7
Cholesterol Biosynthesis III (via Desmosterol)	0.753356	0.123	NO	0.0769	NA	NA	DHCR7
Fatty Acid β-oxidation I	0.755092	0.122	NO	0.0667	NA	NA	SLC27A2,SLC27A3
Choline Biosynthesis III	0.781628	0.107	NO	0.0714	NA	NA	PLD5
Leukotriene Biosynthesis	0.781628	0.107	NO	0.0714	NA	NA	DPEP1
Adenosine Nucleotides Degradation II	0.813018	0.0899	NO	0.0667	NA	NA	PNP
Glucocorticoid Receptor Signaling	1	0	NO	0.036	NA	NA	A2M,AGT,CDKN1C,CEBPB,KRT19,MAPK11,NFATC2,RALB,RAP2A,RASD2,TGFB3,TGFBR2
IL-10 Signaling	1	0	NO	0.029	NA	NA	IL33,MAPK11
Circadian Rhythm Signaling	1	0	NO	0.0303	NA	NA	VIP
Huntington's Disease Signaling	1	0	NO	0.0342	-0.816	INHIBITED	ATP5PF,CASP1,CASP10,HIP1,PENK,PRKCH,PRKCZ,PRKD3
Role of BRCA1 in DNA Damage Response	1	0	NO	0.025	NA	NA	RB1,RBBP8
14-3-3-mediated Signaling	1	0	NO	0.0635	1.633	ACTIVATED	GFAP,PLCG2,PRKCH,PRKCZ,PRKD3,RALB,RAP2A,RASD2
Role of RIG1-like Receptors in Antiviral Innate Immunity	1	0	NO	0.0238	NA	NA	CASP10
Role of Pattern Recognition Receptors in Recognition of Bacteria and Viruses	1	0	NO	0.0625	1.342	ACTIVATED	CASP1,IL33,OAS2,PLCG2,PRKCH,PRKCZ,PRKD3,TGFB3,TNFSF10
Role of PKR in Interferon Induction and Antiviral Response	1	0	NO	0.0614	2.449	ACTIVATED	CASP1,COLEC12,IFNAR2,IFNGR1,MAPK11,PDGFA,PDGFB
TREM1 Signaling	1	0	NO	0.0429	NA	NA	CASP1,NLRC3,PLCG2
MIF Regulation of Innate Immunity	1	0	NO	0.0238	NA	NA	PLA2G2A
IL-22 Signaling	1	0	NO	0.0417	NA	NA	MAPK11
CD40 Signaling	1	0	NO	0.0156	NA	NA	MAPK11
CD27 Signaling in Lymphocytes	1	0	NO	0.0192	NA	NA	MAP3K15
IL-17 Signaling	1	0	NO	0.0625	NA	NA	CEBPB,MAPK11,RALB,RAP2A,RASD2
Airway Pathology in Chronic Obstructive Pulmonary Disease	1	0	NO	0.0619	NA	NA	APOD,FGF1,IL33,MMP9,PTGDS,TGFB3,TNFSF10
4-1BB Signaling in T Lymphocytes	1	0	NO	0.0312	NA	NA	MAPK11
CTLA4 Signaling in Cytotoxic T Lymphocytes	1	0	NO	0.0227	NA	NA	LCK,LCP2
Induction of Apoptosis by HIV1	1	0	NO	0.0167	NA	NA	NGFR
B Cell Activating Factor Signaling	1	0	NO	0.0488	NA	NA	MAPK11,NFATC2
IL-9 Signaling	1	0	NO	0.0606	NA	NA	IRS2,SOCS2
CD28 Signaling in T Helper Cells	1	0	NO	0.0609	2	ACTIVATED	HLA-DQA1,HLA-DRA,HLA-DRB5,LCK,LCP2,NFATC2,WAS
Role of Cytokines in Mediating Communication between Immune Cells	1	0	NO	0.0192	NA	NA	IL33
Reelin Signaling in Neurons	1	0	NO	0.0625	1.414	ACTIVATED	ARHGEF1,ARHGEF15,ARHGEF2,ARHGEF3,ITGA1,LCK,RELN,YES1
Docosahexaenoic Acid (DHA) Signaling	1	0	NO	0.0263	NA	NA	SERPINF1
Cell Cycle Regulation by BTG Family Proteins	1	0	NO	0.027	NA	NA	RB1
Role of CHK Proteins in Cell Cycle Checkpoint Control	1	0	NO	0.0526	NA	NA	ATMIN,CDK1,CLSPN
RAN Signaling	1	0	NO	0.0588	NA	NA	RANBP1
ATM Signaling	1	0	NO	0.0417	NA	NA	CDK1,MAPK11,RBBP8,ZEB1
Androgen Signaling	1	0	NO	0.037	1.342	ACTIVATED	CACNA1C,CACNA1H,PRKCH,PRKCZ,PRKD3
Small Cell Lung Cancer Signaling	1	0	NO	0.0282	NA	NA	FHIT,RB1
Primary Immunodeficiency Signaling	1	0	NO	0.0455	NA	NA	LCK,RFX5
Allograft Rejection Signaling	1	0	NO	0.0625	NA	NA	HLA-DQA1,HLA-DRA,HLA-DRB5
Myc Mediated Apoptosis Signaling	1	0	NO	0.04	NA	NA	ADRB1,NGFR
Communication between Innate and Adaptive Immune Cells	1	0	NO	0.0345	NA	NA	HLA-DRA,HLA-DRB5,IL33
Systemic Lupus Erythematosus Signaling	1	0	NO	0.0502	NA	NA	BDKRB2,FCGR3A/FCGR3B,IL33,INPP5D,LCK,NFATC2,PLCG2,RALB,RAP2A,RASD2,SNRPN
April Mediated Signaling	1	0	NO	0.0513	NA	NA	MAPK11,NFATC2
Retinoic acid Mediated Apoptosis Signaling	1	0	NO	0.0351	NA	NA	TNFRSF10C,TNFSF10
PAK Signaling	1	0	NO	0.0625	2.236	ACTIVATED	MYL12A,PDGFA,PDGFB,RALB,RAP2A,RASD2
Hereditary Breast Cancer Signaling	1	0	NO	0.0365	NA	NA	CDK1,RALB,RAP2A,RASD2,RB1
Rac Signaling	1	0	NO	0.036	NA	NA	PRKCZ,RALB,RAP2A,RASD2
Altered T Cell and B Cell Signaling in Rheumatoid Arthritis	1	0	NO	0.0482	NA	NA	HLA-DQA1,HLA-DRA,HLA-DRB5,IL33
Estrogen-Dependent Breast Cancer Signaling	1	0	NO	0.0411	NA	NA	RALB,RAP2A,RASD2
IL-1 Signaling	1	0	NO	0.0549	NA	NA	ADCY1,ADCY4,ADCY7,IRAK3,MAPK11
RANK Signaling in Osteoclasts	1	0	NO	0.0465	NA	NA	MAP3K15,MAPK11,MITF,NFATC2
Role of Hypercytokinemia/hyperchemokinemia in the Pathogenesis of Influenza	1	0	NO	0.0244	NA	NA	IL33
Extrinsic Prothrombin Activation Pathway	1	0	NO	0.0625	NA	NA	F5
MIF-mediated Glucocorticoid Regulation	1	0	NO	0.0294	NA	NA	PLA2G2A
Cyclins and Cell Cycle Regulation	1	0	NO	0.05	0	0,000	CCND2,CDK1,RB1,TGFB3
Cell Cycle Control of Chromosomal Replication	1	0	NO	0.0536	NA	NA	CDK1,CDK8,CDT1
IL-17A Signaling in Airway Cells	1	0	NO	0.0156	NA	NA	MAPK11
Role of IL-17A in Arthritis	1	0	NO	0.0185	NA	NA	MAPK11
IL-17A Signaling in Fibroblasts	1	0	NO	0.0571	NA	NA	CEBPB,MAPK11
IL-17A Signaling in Gastric Cells	1	0	NO	0.04	NA	NA	MAPK11
Role of IL-17F in Allergic Inflammatory Airway Diseases	1	0	NO	0.0244	NA	NA	RPS6KA6
Role of JAK2 in Hormone-like Cytokine Signaling	1	0	NO	0.0625	NA	NA	IRS2,SOCS2
Role of JAK family kinases in IL-6-type Cytokine Signaling	1	0	NO	0.04	NA	NA	MAPK11
Ephrin A Signaling	1	0	NO	0.0426	NA	NA	EFNA5,NGFR
Ephrin B Signaling	1	0	NO	0.0556	2	ACTIVATED	CTNNB1,CXCL12,EFNB1,KALRN
ErbB2-ErbB3 Signaling	1	0	NO	0.0469	NA	NA	RALB,RAP2A,RASD2
Nicotine Degradation III	1	0	NO	0.0204	NA	NA	LARGE2
Pyrimidine Ribonucleotides De Novo Biosynthesis	1	0	NO	0.0233	NA	NA	ENTPD1
CDP-diacylglycerol Biosynthesis I	1	0	NO	0.05	NA	NA	PNPLA3
D-myo-inositol-5-phosphate Metabolism	1	0	NO	0.0526	1.89	ACTIVATED	ACP6,ATP1A2,CDC25B,PALD1,PLCG2,PPP1R14A,PPP1R16B,PPP4C
Melatonin Degradation I	1	0	NO	0.0577	NA	NA	LARGE2,SULT1B1,SULT1C4
Pyridoxal 5'-phosphate Salvage Pathway	1	0	NO	0.0615	2	ACTIVATED	CDK1,CDK8,GRK5,PRKCH
D-myo-inositol (1,4,5)-Trisphosphate Biosynthesis	1	0	NO	0.04	NA	NA	PLCG2
Phosphatidylglycerol Biosynthesis II (Non-plastidic)	1	0	NO	0.0455	NA	NA	PNPLA3
D-myo-inositol (1,4,5,6)-Tetrakisphosphate Biosynthesis	1	0	NO	0.0511	1.633	ACTIVATED	ACP6,ATP1A2,CDC25B,PALD1,PPP1R14A,PPP1R16B,PPP4C
Nicotine Degradation II	1	0	NO	0.0556	NA	NA	FMO3,INMT,LARGE2
Superpathway of Inositol Phosphate Compounds	1	0	NO	0.0518	1.667	ACTIVATED	ACP6,ATP1A2,CDC25B,INPP5D,INPP5K,PALD1,PLCG2,PPP1R14A,PPP1R16B,PPP4C
Purine Nucleotides Degradation II (Aerobic)	1	0	NO	0.0556	NA	NA	PNP
D-myo-inositol (3,4,5,6)-tetrakisphosphate Biosynthesis	1	0	NO	0.0511	1.633	ACTIVATED	ACP6,ATP1A2,CDC25B,PALD1,PPP1R14A,PPP1R16B,PPP4C
3-phosphoinositide Degradation	1	0	NO	0.0596	1.414	ACTIVATED	ACP6,ATP1A2,CDC25B,INPP5D,INPP5K,PALD1,PPP1R14A,PPP1R16B,PPP4C
3-phosphoinositide Biosynthesis	1	0	NO	0.0435	1.633	ACTIVATED	ACP6,ATP1A2,CDC25B,PALD1,PPP1R14A,PPP1R16B,PPP4C
Triacylglycerol Biosynthesis	1	0	NO	0.0513	NA	NA	PLPPR4,PNPLA3
Salvage Pathways of Pyrimidine Ribonucleotides	1	0	NO	0.0521	2.236	ACTIVATED	CDA,CDK1,CDK8,GRK5,PRKCH
Pyrimidine Ribonucleotides Interconversion	1	0	NO	0.0244	NA	NA	ENTPD1
Methionine Degradation I (to Homocysteine)	1	0	NO	0.05	NA	NA	AHCYL2
Superpathway of Cholesterol Biosynthesis	1	0	NO	0.0357	NA	NA	DHCR7
DNA damage-induced 14-3-3σ Signaling	1	0	NO	0.0526	NA	NA	CDK1
Gαq Signaling	1	0	NO	0.0588	1.89	ACTIVATED	AVPR1A,HRH1,NFATC2,PLCG2,PLD5,PRKCH,PRKCZ,PRKD3,RHOBTB2
Role of p14/p19ARF in Tumor Suppression	1	0	NO	0.0357	NA	NA	RB1
UVA-Induced MAPK Signaling	1	0	NO	0.0619	1	ACTIVATED	MAPK11,PLCG2,RALB,RAP2A,RASD2,RPS6KA6
Oxidative Phosphorylation	1	0	NO	0.0577	-2.449	INHIBITED	ATP5MC2,ATP5PF,ATPAF1,COX7C,COX8A,UQCRB
HIPPO signaling	1	0	NO	0.0476	NA	NA	PPP1R14A,RASSF6,SMAD1,WWC1
PCP pathway	1	0	NO	0.05	NA	NA	DAAM1,EFNB1,FZD8
Wnt/Ca+ pathway	1	0	NO	0.0492	NA	NA	FZD8,NFATC2,PLCG2
Parkinson's Signaling	1	0	NO	0.0625	NA	NA	MAPK11
Toll-like Receptor Signaling	1	0	NO	0.04	NA	NA	IL33,IRAK3,MAPK11
EGF Signaling	1	0	NO	0.0182	NA	NA	MAPK11
Cell Cycle: G1/S Checkpoint Regulation	1	0	NO	0.0606	NA	NA	CCND2,RB1,RPL5,TGFB3
ERK/MAPK Signaling	1	0	NO	0.0625	1.508	ACTIVATED	DUSP4,DUSP6,ELF1,ELK3,ETS1,PLA2G2A,PLCG2,PPP1R14A,RALB,RAP2A,RAPGEF3,RASD2
SAPK/JNK Signaling	1	0	NO	0.0495	2	ACTIVATED	DUSP4,LCK,RALB,RAP2A,RASD2
Interferon Signaling	1	0	NO	0.0556	NA	NA	IFNAR2,IFNGR1
Protein Ubiquitination Pathway	1	0	NO	0.041	NA	NA	CDC20,CRYAB,DNAJC17,HSPA12B,HSPA4L,HSPD1,NEDD4,NEDD4L,PSMB7,UBE2C,UBR1
Amyloid Processing	1	0	NO	0.02	NA	NA	MAPK11
FGF Signaling	1	0	NO	0.0595	0	0,000	FGF1,FGFR2,HGF,MAPK11,MET
Endoplasmic Reticulum Stress Pathway	1	0	NO	0.0476	NA	NA	DDIT3
Cell Cycle: G2/M DNA Damage Checkpoint Regulation	1	0	NO	0.0612	NA	NA	CDC25B,CDK1,RPRM
Apoptosis Signaling	1	0	NO	0.0612	-0.447	INHIBITED	CASP10,CDK1,PLCG2,RALB,RAP2A,RASD2
Hypoxia Signaling in the Cardiovascular System	1	0	NO	0.0556	NA	NA	NOS3,SLC2A4,UBE2C,VEGFA
Phagosome Formation	1	0	NO	0.0614	NA	NA	FCGR3A/FCGR3B,PLCG2,PRKCH,PRKCZ,PRKD3,RHOBTB2,VTN
Phagosome Maturation	1	0	NO	0.0355	NA	NA	ATP6V1C2,CTSK,CTSV,HLA-DRA,HLA-DRB5
Autophagy	1	0	NO	0.0566	NA	NA	CTSK,CTSV,SQSTM1
Inflammasome pathway	1	0	NO	0.05	NA	NA	CASP1
Sirtuin Signaling Pathway	1	0	NO	0.0495	-0.905	INHIBITED	ATP5PF,CDH1,CPT1A,DUSP6,NDUFA4L2,NEDD4,NOS3,PPARGC1A,RBBP8,SLC2A1,SOD2,SREBF1,TOMM7,ZIC2
Th17 Activation Pathway	1	0	NO	0.0455	1	ACTIVATED	IRAK3,NFATC2,RORC,STAT4
FAT10 Signaling Pathway	1	0	NO	0.0556	NA	NA	SQSTM1
PFKFB4 Signaling Pathway	1	0	NO	0.0435	NA	NA	FBP2,TGFB3
IL-23 Signaling Pathway	1	0	NO	0.0455	NA	NA	RORC,STAT4
Inhibition of ARE-Mediated mRNA Degradation Pathway	1	0	NO	0.0246	NA	NA	MAPK11,NGFR,TNFSF10
Kinetochore Metaphase Signaling Pathway	1	0	NO	0.0606	-0.816	INHIBITED	CDC20,CDC27,CDK1,PPP1R14A,REC8,SPC25

## Sheet: SuppTable6B.UpstreamRegulators
© 2000-2020 QIAGEN. All rights reserved.		Ingenuity Pathway Analysis												Differential Gene Expression Analysis
ENSEMBL ID	Upstream Regulator	Molecule Type	Activation z-score	Predicted Activation State	Flags	Bias-corrected z-score	Bias Term	p-value of overlap	FDR	Significant	Target Molecules in Dataset	Mechanistic Network	ENSEMBL ID	Log2FoldChange	Log2FoldChange	FDR	Significant
ENSG00000105329	TGFB1	growth factor	2.467	Activated		1.472	0.14	2.42e-14	4.3e-11	YES	ACAN,ACTA2,ANGPTL4,ARHGEF2,ASPN,BGN,BMP7,CCND2,CDC20,CDH1,CDH5,CDK1,CDT1,CHI3L1,COL18A1,COL1A1,COL1A2,COL3A1,COL6A3,CRIP2,CTNNB1,CX3CR1,DAAM1,DOCK4,ELK3,ENG,ENPP1,FLT1,FSCN1,FZD8,GLI1,GLI2,HAS1,HEXA,HEY1,HOOK1,ITGA1,ITGAV,JAG1,KDR,MET,MMP9,MST1R,NOG,NRP1,PDGFA,PDGFB,PECAM1,PMEPA1,PTP4A3,RALB,S100A4,SCD,SCG5,SFRP1,SIX1,SMTN,SNAI2,SPOCK1,TAGLN,TBX2,TGFBR2,VASP,VEGFA,ZEB1	201 (13)	ENSG00000105329	0.485015	UP	0.847939	NO
ENSG00000127616	SMARCA4	transcription regulator	2.386	Activated	bias	0.524	0.262	4.1e-12	3.64e-09	YES	A2M,ABCB1,ABHD2,ADGRG1,AGT,ALDH1A3,ANO1,APOL3,ARHGDIB,BAMBI,C1orf54,CA14,CARD16,CASP1,CCRL2,CDH1,CLIC2,CP,CRYBG1,CSF2RA,CYB5R2,CYP26A1,DUSP4,DUSP6,EDNRA,EFNB1,FBLIM1,FUT1,GPM6A,GSTP1,HAPLN3,HBB,HLA-DRA,ICAM2,ID3,IFI16,IGFBP4,INHBA,IRAG2,KCNJ2,KDR,LEF1,LRAT,MAOB,MELTF,MGP,NOSTRIN,NRP1,PHLDA2,PKIA,PLEKHG2,PLIN2,PSG4,RBP1,SCG5,SEMA3B,SEMA7A,SLC40A1,SLC43A3,SMIM10L2B,SPRY2,TAGLN,TAL1,TBX15,TCF4,TCIM,…		ENSG00000127616	-0.242414	DOWN	0.863555	NO
ENSG00000112715	VEGFA	growth factor	2.695	Activated		1.796	0.229	1.54e-09	9.13e-07	YES	ANGPT1,CD34,CDH5,DLL4,ETS1,FLT1,ITGA1,ITGAV,KDR,MMP9,NOS3,NOTCH1,NOTCH4,NR2F2,NRP1,VEGFA	218 (13)	ENSG00000112715	-4.04871	DOWN	0.000242076	YES
ENSG00000232810	TNF	cytokine	1.255			-0.026	0.166	1.3e-08	5.77e-06	YES	A4GALT,ACTA2,ADAMTS4,ADGRG6,ADM,AGT,ALDH1A3,APLN,ATP2B1,BAMBI,CCL18,CCND2,CDH1,CHI3L1,CLEC11A,CNN1,COL1A2,CX3CL1,CXCL9,ETS1,FGFR2,FLT1,GPX4,H19,HAS1,HEXA,HSPG2,IFNAR2,IFNGR1,IGF2,IL33,INHBA,IRAK3,ITGAV,JARID2,MARCKSL1,MCAM,MET,MITF,MLANA,MMP9,NID1,NOTCH1,NR5A2,NUAK1,OAS2,PDPN,PLA2G2A,PPARGC1A,RFX5,SDC4,SELP,SEMA3C,SLC8A1,SMAD1,SOD2,SOX9,SQSTM1,SREBF1,SYNPO,TCIM,TGFBR2,TNFSF10,VEGFA	205 (14)	ENSG00000232810	1.11041	UP	0.766133	NO
ENSG00000166949	SMAD3	transcription regulator	2.431	Activated		1.711	0.189	2.2e-08	7.82e-06	YES	ACTA2,ASPN,CDH1,CDH5,CDH6,COL1A1,COL1A2,COL3A1,CTNNB1,DEPTOR,DOCK4,FZD8,GLI1,GLI2,HEY1,IBSP,ID3,PTP4A3,RPS8,S1PR3,SNAI2,VEGFA		ENSG00000166949	-1.28859	DOWN	0.127179	NO
ENSG00000073282	TP63	transcription regulator	0.285			-0.479	0.135	2.87e-08	8.51e-06	YES	ABCC5,ADM,BDKRB2,BMP4,CCND2,CD82,CDH1,CDK1,CDKN1C,COL4A1,CTNNB1,CYGB,DUSP6,ENG,FGFR2,FUT1,GLS2,GPNMB,HOXC4,HTRA1,ID3,INHBA,ITGB4,ITGB8,JAG1,MPZL2,NOTCH1,NOTCH3,PRKCZ,PRNP,RBBP8,S100A4,SNAI2,TAGLN,TGFB3,TGFBR2,THBS2,THY1,TINAGL1,TNFSF10,ZEB1	194 (12)	ENSG00000073282	0.931597	UP	NA	NO
ENSG00000157554	ERG	transcription regulator	3.297	Activated		2.324	0.207	5.15e-08	1.15e-05	YES	ADGRG1,ARHGAP31,ARHGEF2,CDH1,COLGALT1,CTNNB1,DAAM1,DOCK10,EGFL7,ELMO1,ERG,ETS1,FLT1,FMNL2,FMNL3,FOLH1,GUCY1A1,GUCY1B1,LEF1,MAGI1,MET,NOS3,PREX2,RAPGEF5,RASIP1,SOX9,SPTBN5,SVIL,ZEB1		ENSG00000157554	6.11925	UP	2.41762e-14	YES
ENSG00000185591	SP1	transcription regulator	-1.602			-2.316	0.182	4.85e-08	1.15e-05	YES	ABHD2,ACVRL1,ATP2A3,BMP4,CDC25B,CDH1,CDK1,CEBPB,CHI3L1,COL1A1,CTH,DLC1,ENG,EZR,FLT1,HAS1,HBB,HGF,HNF4A,IFNGR1,IGF2,INSR,ITGAV,MAOB,MET,MST1R,NES,NGFR,NOS3,PDGFA,PREX1,PROCR,PTH1R,RB1,SLC2A1,SNCG,SOD2,SOX9,TFPI2,TGFBR2,TNFSF10,TRIB1,VEGFA	187 (11)	ENSG00000185591	1.49332	UP	0.140634	NO
ENSG00000169083	AR	ligand-dependent nuclear receptor	0.85			0.261	0.108	8.67e-08	1.71e-05	YES	ATP1A3,BMPR2,CAV2,CDC25B,CDH1,CDT1,CEBPB,CLGN,CTNNB1,CXCL12,DHCR7,ENO2,EPB41L4B,ERO1A,GFAP,GUCY1A1,HGF,ITGB4,KIF15,MEF2C,MYO1B,MYOM1,PDE9A,PFKFB2,PMEPA1,RASSF3,SLC43A1,SLC7A11,SMTN,SNAI2,TGFBR2,TNFSF10,TPD52L1,UBE2C,VEGFA	238 (15)	ENSG00000169083	1.07947	UP	0.353458	NO
ENSG00000196628	TCF4	transcription regulator	-2.266	Inhibited		-2.363	0.017	1.08e-07	1.92e-05	YES	ANGPTL4,BMP7,CARD8,CASP1,CD24,CDKN1C,CLSTN2,ELF1,FGF1,FRMD3,GLI1,GRB7,IGF2,IGFBP4,INHBA,JAG1,KALRN,LAMA4,LEF1,LMO2,MEF2C,NANOS1,NGFR,NOTCH1,PDE7B,RPL35A,RPL7,SERPINF1,SH3BP5,SMAD1,SNAI2,SOX9,SP140L,SQSTM1,TNFSF10,TXNIP,ZEB1,ZNF467		ENSG00000196628	3.68236	UP	3.60627e-14	YES
ENSG00000181965	NEUROG1	transcription regulator	1.213			1.471	-0.063	1.21e-07	1.96e-05	YES	C1orf115,C1S,CAVIN2,CCND2,CD82,COL3A1,CYSLTR2,DSP,F2RL2,INHBA,MMP9,NOG,RIPOR2,S100A4,SERPINF1,SLC43A3,SPOCK1		ENSG00000181965	NA		NA	NO
ENSG00000141052	MYOCD	transcription regulator	0.551			-0.194	0.189	1.43e-07	2.12e-05	YES	CACNA1C,CLSTN2,CNN1,COL1A1,COL1A2,COL3A1,ECM2,GJA5,GJC1,MEF2C,MYH11,NFATC2,PLA2G2A,PTPRB,S100A4,TAGLN		ENSG00000141052	4.03418	UP	0.0338012	YES
ENSG00000101144	BMP7	growth factor	-0.548			-0.669	0.071	4.14e-07	5.67e-05	YES	ACTA2,CAV2,CDH1,CTNNB1,DLX5,DSP,FOXC2,IBSP,IGF2,IGFBP4,ITGAV,JAG1,MMP9,MSN,MST1R,NOG,SOX10,TGFB3		ENSG00000101144	-7.01382	DOWN	3.24577e-08	YES
	estrogen receptor	group	-2.446	Inhibited		-2.391	-0.01	6.43e-07	8.17e-05	YES	ABCG2,BMP7,CAV2,CCND2,CD24,CD99,CDH1,CDH19,CDH3,CDH5,COL4A1,COL4A2,COL6A1,COL6A2,CXCL12,DSP,ETS1,FGF1,FGFR2,ICAM2,JAG1,KRT19,MMP9,MSN,NOTCH3,PCDH1,PCDH7,PDGFA,SMAD1,TGFB3,TGFBR2,VEGFA,ZEB1
ENSG00000168036	CTNNB1	transcription regulator	-0.203			-0.894	0.176	8.08e-07	9.58e-05	YES	ABCB1,AKAP13,APOD,BMP4,CRYBG1,CXCL14,CYP24A1,DDIT3,DPEP1,ENO2,EOMES,FLI1,HTRA1,ID3,ITGA1,LEF1,LMO2,MMP9,OSBPL1A,QPCT,RGN,SEMA3C,SEMA6A,SERPINA5,SLC9A3R1,SNAI2,SNHG16,SOX9,SQSTM1,SUSD2,TSPAN8,VEGFA,ZEB1	65 (3)	ENSG00000168036	1.31263	UP	0.029709	YES
ENSG00000155506	LARP1	translation regulator	4.357	Activated	bias	5.527	-0.269	8.66e-07	9.62e-05	YES	EEF1B2,RPL10,RPL18,RPL19,RPL24,RPL26,RPL31,RPL32,RPL35A,RPL36A,RPL37,RPL37A,RPL5,RPL7,RPS15,RPS19,RPS2,RPS27,RPS8		ENSG00000155506	-0.239184	DOWN	0.82967	NO
ENSG00000100292	HMOX1	enzyme	0.832			1.109	-0.077	1.22e-06	0.000127	YES	ANGPT1,ANGPT2,CXCL9,ENG,FGF1,HGF,ID3,KDR,MMP9,PECAM1,TEK,THBS2,VEGFA	116 (6)	ENSG00000100292	2.04568	UP	0.289871	NO
ENSG00000163508	EOMES	transcription regulator	-1.387			-1.255	-0.037	1.84e-06	0.000181	YES	ACTA2,ADM,COL3A1,COL6A3,CYP26A1,EGFLAM,EOMES,FRZB,H19,KDR,PDPN,SOX17,TFPI2,ZIC2		ENSG00000163508	5.20474	UP	0.00940974	YES
ENSG00000111087	GLI1	transcription regulator	1.746		bias	0.609	0.253	1.97e-06	0.000184	YES	ABCG2,CD24,CDH1,COL1A1,EPB41L4B,FGF1,FHL1,GLI2,JAG2,KRT19,LZTS1,MAPK11,MEF2C,MMP9,MRPS6,NES,NR2F2,PGM2L1,PHLDA2,PLXDC1,RAP2A,VEGFA		ENSG00000111087	4.7098	UP	0.0265789	YES
ENSG00000124664	SPDEF	transcription regulator	-3.046	Inhibited		-2.169	-0.245	2.39e-06	0.000212	YES	APC,CD34,COL1A1,COL4A1,COL4A2,COL6A1,COL6A2,COL6A3,FZD8,LAMC1,LEF1,SMAD1,SNAI2,VASP,ZEB1		ENSG00000124664	NA		NA	NO
	Mek	group	3.038	Activated		2.615	0.1	4.3e-06	0.000364	YES	CDH1,CRYAB,CTNNB1,CXCL9,DCT,DUSP4,DUSP6,ETS1,HRH1,KDR,MLANA,MMP9,MST1R,NOL3,PHLDA2,PMEL,PPARGC1A,SEMA3C,SEMA6A,SLC43A3,SLC5A5,SNCG,SPRY2,TYRP1,ZEB1	187 (10)
ENSG00000124813	RUNX2	transcription regulator	-0.248			-0.406	0.048	6.42e-06	0.000496	YES	ACTA2,CDH1,CDHR5,FGFR2,FLRT2,HAPLN1,IBSP,JAG1,MYH11,SOX9,SVIL,TAGLN,VEGFA		ENSG00000124813	0.332516	UP	0.939547	NO
ENSG00000131981	LGALS3	other	0.585			0.368	0.098	6.42e-06	0.000496	YES	ABCB1,COL3A1,COL4A1,CTNNB1,CTSV,DUSP6,ENPP2,ITGA10,ITGAV,KRT19,NFATC2,PRKCZ,RB1		ENSG00000131981	0.345312	UP	0.866494	NO
	FSH	complex	-0.267			-0.347	0.026	9.16e-06	0.00066	YES	ACTA2,ACTG2,ADCY7,ADGRG1,ATP2B1,BMPR2,CARD10,CDKN1C,CH25H,COL15A1,COL18A1,DHCR7,DHRS3,DLX5,EZR,GPRC5A,GRK5,LRRC32,MAPRE2,MEF2D,MMP9,MT2A,NOL3,NPC2,PRNP,RAB27A,RGS12,RGS5,RPRM,SMAD1,STK24,TFPI2,TK1,TP53I11,TRIB1,VEGFA,ZEB1
ENSG00000119042	SATB2	transcription regulator	0.673			0.618	0.017	9.28e-06	0.00066	YES	ADGRG6,CDH3,CDH6,EFEMP1,ENPP1,ESAM,LIMA1,PDE3A,PIEZO2,PLXNA2,ROBO4		ENSG00000119042	0.521913	UP	0.89551	NO
ENSG00000078900	TP73	transcription regulator	0.433			-0.572	0.201	1.26e-05	0.000833	YES	ABCB1,ACTA2,CDH1,CDK1,CDKN1C,COL1A1,CRYAB,CTH,CTNNB1,DDIT3,DHRS3,DRAM1,ENG,GRK5,IGFBP4,ITGB4,JAG2,KLHL21,LZTS1,NRGN,PDGFB,PIEZO2,PROCR,PTP4A3,SNAI2,SNRK,VEGFA	184 (10)	ENSG00000078900	-0.816714	DOWN	NA	NO
ENSG00000260032	NORAD	other	2.111	Activated	bias	1.268	0.254	1.24e-05	0.000833	YES	COL4A1,COL4A2,COL6A2,ID3,IGFBP4,LMCD1,PDGFA,SEC14L2,SMTN,SPOCK1,TAGLN		ENSG00000260032	0.191551	UP	0.925414	NO
ENSG00000171940	ZNF217	transcription regulator	0			0.765	-0.221	1.36e-05	0.000863	YES	ADM,COL8A1,EOMES,GPRC5A,HAPLN1,HOXC6,IFI16,ITM2A,MPZL2,MYO1B,NMNAT2,PAX6,SEC14L2,SH3RF2,SLC6A15,SOCS2		ENSG00000171940	0.145198	UP	0.922051	NO
	ETV6-RUNX1	fusion gene/product	-3.286	Inhibited		-2.156	-0.206	1.76e-05	0.00108	YES	ADCY7,ADM,ANO1,ARHGAP4,CCM2L,CORO1A,CYSLTR1,ENG,FAM43A,FERMT2,GIMAP4,GPSM3,KCNJ2,KLC3,LCP2,NLRC3,NOTCH1,PCP4,PECAM1,PTGDR,RALB,RASAL3,RASGRP2,S100A4,SEMA6A,SIPA1,SWAP70,TBC1D10C,TRAC,ZFHX3
ENSG00000142871	CCN1	other	0.644		bias	-0.14	0.252	1.9e-05	0.00109	YES	CCND2,CTNNB1,FZD8,ITGAV,KDR,PECAM1,SFRP1,TIE1,VEGFA,WIF1		ENSG00000142871	1.15075	UP	0.76142	NO
ENSG00000177374	HIC1	transcription regulator	0.564			0.747	-0.052	1.86e-05	0.00109	YES	ACKR3,ACTA2,AHNAK2,ANO2,CDKN1C,CDO1,CXCL14,CYP24A1,GPR161,INHBA,MCAM,PLPPR4,SLC7A11,SOX9		ENSG00000177374	5.00522	UP	3.09176e-09	YES
ENSG00000125538	IL1B	cytokine	-0.656			-1.064	0.073	2.24e-05	0.00125	YES	A4GALT,ACAN,CEBPB,CHI3L1,COL1A1,CXCL9,ENPP1,FGFR2,FLT1,HAS1,HEXA,HLA-DRA,HNF4A,IL2RA,INSR,ITGB8,KCNQ1OT1,KDR,MMP11,MMP9,MT2A,NOS3,NRP1,PLA2G2A,PPARGC1A,PTGDS,RORC,SIX3-AS1,SNHG16,SOD2,SREBF1,TCIM,TNFAIP6,VEGFA	197 (13)	ENSG00000125538	0.033547	UP	0.996182	NO
ENSG00000122566	HNRNPA2B1	other						2.59e-05	0.00131	YES	ABCB1,CD24,CDH1,CP,DNER,ENTPD1,FHL1,FSCN1,FZD8,GJC1,H19,MAST4,MEIS2,NR2F1,PDE1A,PGM2L1,PPARGC1A,RASSF8,S1PR3,SEMA3B,SETBP1,STK32B,TFPI2		ENSG00000122566	0.422035	UP	0.761349	NO
ENSG00000148516	ZEB1	transcription regulator	1.695			1.903	-0.07	2.57e-05	0.00131	YES	CDH1,COL1A1,COL1A2,CTNNB1,ITGB4,KRT19,MAL2,MPZL2,PTPRZ1,ZEB1		ENSG00000148516	2.36129	UP	8.36265e-05	YES
ENSG00000154342	WNT3A	cytokine	0.196		bias	-0.647	0.269	2.57e-05	0.00131	YES	ALPK2,BMP4,COLEC12,CTH,CTNNB1,CYP24A1,LEF1,RASGRP3,SLC27A2,SLC7A11	72 (4)	ENSG00000154342	1.18095	UP	0.80414	NO
	TCF	group						3.22e-05	0.00159	YES	AKAP13,APOD,BMP4,CRYBG1,CYP24A1,DPEP1,HTRA1,ID3,ITGA1,LEF1,LMO2,QPCT,SEMA3C,SERPINA5,SOX9,TSPAN8	65 (3)
ENSG00000148400	NOTCH1	transcription regulator	1.323			1.214	0.031	3.36e-05	0.00161	YES	ACTA2,CDH1,CEBPB,CHST1,CTNNB1,DLL4,ENO2,HEY1,HEY2,NR2F2,PDGFB,RORC,SOX10,TGFB3	105 (6)	ENSG00000148400	2.56455	UP	0.032919	YES
	miR-450a-5p (and other miRNAs w/seed UUUGCGA)	mature microRNA	-2.53	Inhibited	bias	-1.68	-0.269	4.54e-05	0.00212	YES	COL1A2,COL3A1,HGF,ITGAV,JAG1,MMP9,NOTCH1,SNAI2,TCF4,ZEB1
ENSG00000226051	ZNF503-AS1	other	-1.172		bias	-1.766	0.269	4.99e-05	0.00227	YES	BEST1,CTNNB1,LRAT,RLBP1,RPE65		ENSG00000226051	2.38885	UP	0.528511	NO
ENSG00000092969	TGFB2	growth factor	1.789			1.189	0.207	5.3e-05	0.00236	YES	ACTA2,COL1A1,COL4A1,COL6A2,DOCK4,HSPG2,KCNQ1OT1,SCD,TGFBR2	28 (2)	ENSG00000092969	-0.0968654	DOWN	0.968412	NO
	TMPRSS2-ERG	fusion gene/product	1.614			1.538	0.017	5.84e-05	0.00245	YES	BEX2,CBX2,CDH1,CEBPB,CTH,DDIT3,DHRS3,DYSF,FRY,FSCN1,GSTP1,ID3,INHBA,KLF11,LFNG,MAPK11,MMP9,PLXNA2,SFRP1,SLC7A11,ZEB1
ENSG00000101096	NFATC2	transcription regulator	1.665			1.161	0.169	5.93e-05	0.00245	YES	CX3CR1,ENPP2,GPNMB,MITF,MLANA,NGFR,PLA2G2A,PMEL,PPARGC1A,ZEB1		ENSG00000101096	2.03999	UP	0.0159256	YES
ENSG00000164107	HAND2	transcription regulator	-1.289			-1.756	0.149	5.93e-05	0.00245	YES	CLSTN2,COL1A1,COL1A2,COL3A1,ECM2,GJA5,NFATC2,PLA2G2A,PTPRB,S100A4		ENSG00000164107	-3.25843	DOWN	0.315349	NO
ENSG00000254647	INS	other	1.674			1.579	0.033	7.39e-05	0.00299	YES	ANO1,CD36,CDH1,GRB10,HGF,INSR,PLIN2,RDH10,SCD,SREBF1,VEGFA		ENSG00000254647	NA		NA	NO
ENSG00000175221	MED16	transcription regulator	-1.655			-1.302	-0.145	7.73e-05	0.00306	YES	ANGPTL4,CDH1,MMP9,SLC5A5,TAGLN,TGFBR2		ENSG00000175221	0.0265109	UP	0.994743	NO
ENSG00000106462	EZH2	transcription regulator	1.04			0.455	0.139	9.13e-05	0.00353	YES	ABL2,ACKR3,BMP4,BMP7,CCND2,CD82,CDH1,CDKN1C,CRISPLD2,CTNNB1,CX3CL1,CYB5R2,FLT1,JAM2,LYPD6B,MAL2,MPZL2,NES,NGFR,PAX6,RASSF5,S100A4,SFRP5,SOX10,TBX1,VEGFA,ZEB1		ENSG00000106462	0.904878	UP	0.641628	NO
	LDL	complex	0.149			-0.323	0.159	9.97e-05	0.00369	YES	CASP10,CD36,CETP,CTNNB1,DDIT3,ECE1,IRAK3,NOS3,PECAM1,PLIN2,SREBF1,TNFSF10
ENSG00000089225	TBX5	transcription regulator	-1.289			-1.731	0.141	9.8e-05	0.00369	YES	CLSTN2,COL1A1,COL1A2,COL3A1,ECM2,GJA5,NFATC2,PLA2G2A,PTPRB,S100A4		ENSG00000089225	0.328922	UP	NA	NO
ENSG00000165025	SYK	kinase	-1.009			-0.745	-0.069	0.000105	0.00382	YES	DOCK10,FOXP1,GIMAP7,GLI1,NOTCH1,OAS2,PLCG2,PLEKHG1,RASSF6,RCSD1,SFRP5,SREBF1,TFPI2,TNFSF10,YPEL2	70 (4)	ENSG00000165025	0.757844	UP	0.701413	NO
ENSG00000120539	MASTL	kinase	2.751	Activated		1.984	0.234	0.000114	0.00398	YES	ANLN,ARHGDIB,ARHGEF2,BMPR2,CCDC50,ESAM,LPP,RAB11FIP1,RAP2A,STK24,TPM4		ENSG00000120539	1.38056	UP	0.694095	NO
ENSG00000120738	EGR1	transcription regulator	1.428			0.823	0.218	0.000114	0.00398	YES	ACTA2,CAVIN1,CCND2,CDH1,COL1A2,GLI1,IGF2,PDGFA,SNAI2,TNFSF10,VEGFA		ENSG00000120738	-0.567708	DOWN	0.83644	NO
ENSG00000169194	IL13	cytokine	0.494			0.146	0.07	0.000123	0.00414	YES	ACKR3,ALDH1A2,CASP1,CCL18,CD209,CD36,COL1A2,CXCR2,CYSLTR1,ENPP2,GPNMB,GPX4,HOMER2,HTRA1,IFFO1,IFNGR1,IL3RA,IRAK3,JAG1,MAP3K7CL,NID1,SEPTIN11,SERPINF1,SLC43A3,SLC8A1,SWAP70		ENSG00000169194	NA		NA	NO
ENSG00000187098	MITF	transcription regulator	0.428			-0.498	0.236	0.000123	0.00414	YES	ACAN,BEST1,CDC25B,CDT1,COL1A1,DCT,FBXO32,HAPLN1,MET,MGP,MITF,SEMA3C,SOX9,SPC25,TRPM1,TXNIP,TYR,UBE2C		ENSG00000187098	-4.45654	DOWN	0.000136556	YES
	IgG	complex	0.908			1.68	-0.165	0.00013	0.00429	YES	ADGRG1,ADM,ATP1B1,CCND2,CD209,CEBPB,DDIT3,DHCR7,DSP,ECSCR,EMP1,EZR,FLT1,GPRC5A,INHBA,INPP5D,KLK11,PHLDA2,SERPINF1,SLC40A1,STK24,VEGFA	112 (6)
ENSG00000132170	PPARG	ligand-dependent nuclear receptor	-1.967			-2.102	0.038	0.000134	0.00433	YES	ABCG2,ACTA2,ANGPTL4,CAV2,CDH1,COL1A1,COL1A2,INSR,KLF11,MMP9,PLIN2,TGFBR2,TNFSF10,VEGFA	75 (5)	ENSG00000132170	1.08454	UP	0.799739	NO
ENSG00000120913	PDLIM2	other	-1.5			-1.488	-0.003	0.000145	0.00459	YES	CDH1,CRISPLD2,ENPP2,F2RL2,FXYD6,HHIPL2,MECOM,MPZL2,NR2F1,PCSK1N,PPP1R14A,SLC40A1,SLC43A3,SMOC1,TAGLN,TXNIP		ENSG00000120913	0.868973	UP	0.145537	NO
	Lh	complex	-1.202			-1.19	-0.004	0.000159	0.00489	YES	ACTA2,ACTG2,ADCY7,ADGRG1,ATP2B1,CARD10,CDKN1C,COL15A1,COL18A1,DHCR7,DHRS3,EZR,GRK5,MAPRE2,MMP9,NOL3,NPC2,RAB27A,RAPGEF3,RGS12,RGS5,RPRM,STK24,TFPI2,TK1,TP53I11,TRIB1,VEGFA
ENSG00000070159	PTPN3	phosphatase	1.134			0.565	0.215	0.000157	0.00489	YES	ANGPTL4,COL1A1,ITGAV,JAG1,MMP9,PDGFB,TAGLN		ENSG00000070159	-1.70559	DOWN	0.577098	NO
	PI3K (family)	group	0.52			-0.068	0.146	0.000209	0.0051	YES	ACTA2,CDH1,CXCL12,CXCL9,DDIT3,FBXO32,GLI1,MMP9,PDGFB,PREX1,RDH10,SLC2A1,SNAI2,SREBF1,TNFSF10,TXNIP,VEGFA	221 (15)
ENSG00000004487	KDM1A	enzyme	-0.716			-0.69	-0.006	0.000177	0.0051	YES	ADM,APC,CDH1,COL1A1,COL1A2,CTNNB1,CXADR,CXCL9,EOMES,GFAP,HBB,LCK,MYO1B,NES,RBFOX2,SFRP1,SFRP5,SOCS2,SPOCK1,SREBF1,SYNPO,TCF19		ENSG00000004487	0.0923789	UP	0.96909	NO
ENSG00000028277	POU2F2	transcription regulator	1.732		bias	0.801	0.269	0.000199	0.0051	YES	DACT3,EBF1,FJX1,FRMD4A,GGA2,LRRC32,PLEKHG1,RPS2,RYR1,SCD,SSTR2,TNFRSF21,VIP		ENSG00000028277	1.41256	UP	0.157899	NO
ENSG00000082014	SMARCD3	transcription regulator	0.816		bias	0.158	0.269	0.000202	0.0051	YES	ACAN,COL1A1,HAPLN1,MGP,MITF,SOX9		ENSG00000082014	0.855615	UP	0.72077	NO
ENSG00000091409	ITGA6	transmembrane receptor	-0.532		bias	-1.117	0.269	0.000201	0.0051	YES	CCND2,CTNNB1,ENPP2,ITGB4,VEGFA		ENSG00000091409	0.725243	UP	0.616003	NO
ENSG00000100697	DICER1	enzyme						0.000189	0.0051	YES	ANGPT2,ANGPTL4,CDH1,COL18A1,ENG,ID3,KDR,MT2A,NANOS1,NOS3,RASGRP1,SERPINF1,SERTAD4,SLC40A1,TEK		ENSG00000100697	0.023746	UP	0.992537	NO
ENSG00000116016	EPAS1	transcription regulator	-0.127			-0.844	0.244	0.000209	0.0051	YES	ADM,ANGPTL4,CNKSR2,CORO1A,CXCL12,ENO2,FAM13A,FHL1,IRS2,ITIH5,KDR,NOS3,PDGFB,SLC2A1,SLC6A8,SOX9,VEGFA		ENSG00000116016	1.12747	UP	0.182792	NO
ENSG00000123610	TNFAIP6	other	1.109		bias	0.513	0.269	0.000201	0.0051	YES	ACTA2,CDH1,ITIH5,SNAI2,TNFAIP6		ENSG00000123610	3.05498	UP	0.0472385	YES
ENSG00000124216	SNAI1	transcription regulator	2.317	Activated		2.456	-0.045	0.000195	0.0051	YES	CDH1,CDH5,COL1A1,COL1A2,CXADR,HNF4A,MMP9,PEBP1,SLC27A2,ZEB1	94 (6)	ENSG00000124216	2.0321	UP	0.434815	NO
ENSG00000136574	GATA4	transcription regulator	-0.49			-1.138	0.189	0.000209	0.0051	YES	CLSTN2,COL1A1,COL1A2,COL3A1,ECM2,GJA5,MYH9,NFATC2,NR5A2,PLA2G2A,PTPRB,S100A4		ENSG00000136574	NA		NA	NO
ENSG00000141448	GATA6	transcription regulator	1.47			1.128	0.122	0.000209	0.0051	YES	ABCB1,COL4A1,COL4A2,HNF4A,MYH9,NOS3,NR5A2,PECAM1,SOX17,SOX7,TNFSF10		ENSG00000141448	-0.322631	DOWN	0.947276	NO
ENSG00000164458	TBXT	transcription regulator	0.816		bias	0.158	0.269	0.000202	0.0051	YES	ACAN,COL1A1,HAPLN1,MGP,MITF,SOX9		ENSG00000164458	NA		NA	NO
ENSG00000168610	STAT3	transcription regulator	1.574			0.639	0.196	0.000173	0.0051	YES	ACTA2,ADM,AGT,ANGPTL4,BEX2,CCND2,CD209,CDH1,CHI3L1,COL1A1,COL1A2,CXCL9,DDIT3,FSCN1,IFI16,ITGAV,JAG1,MMP9,NFATC2,NOTCH1,PDGFB,SLC2A1,SNAI2,TAGLN,TRPM3,VEGFA,WAS,XAF1	187 (13)	ENSG00000168610	0.337002	UP	0.829054	NO
ENSG00000169375	SIN3A	transcription regulator	-0.447			0.068	-0.23	0.000199	0.0051	YES	COL1A1,COL1A2,DDIT3,FBXO32,GSTP1,HLA-DRA,MMP9,TXNIP		ENSG00000169375	0.470238	UP	0.82581	NO
ENSG00000176887	SOX11	transcription regulator	1.338			0.625	0.161	0.000192	0.0051	YES	ASPN,BTNL9,CD24,CP,CSF2RA,DIPK2B,EBF1,HILPDA,HLA-DRB5,HSPD1,KLK11,LCK,LEF1,MYO1B,NIPSNAP1,PDGFA,PTH1R,SMAD1,TYR,TYRP1		ENSG00000176887	0.120398	UP	0.978631	NO
ENSG00000088882	CPXM1	peptidase	2	Activated	bias	1.463	0.269	0.000223	0.00521	YES	COL14A1,COL15A1,COL4A2,COL6A1		ENSG00000088882	6.02186	UP	0.00017887	YES
ENSG00000188486	H2AX	transcription regulator	-1.103		bias	-1.627	0.269	0.000223	0.00521	YES	ANGPT1,SLC2A1,SLC2A4,VEGFA		ENSG00000188486	-0.508906	DOWN	0.878654	NO
ENSG00000197548	ATG7	enzyme	0.404			0.438	-0.013	0.000222	0.00521	YES	ACTA2,CDH5,PECAM1,S100A4,SNAI2,SQSTM1,TEK		ENSG00000197548	-0.102658	DOWN	0.966204	NO
ENSG00000164867	NOS3	enzyme						0.000259	0.00585	YES	CXCL12,GSTP1,NOS3		ENSG00000164867	7.35277	UP	2.55848e-06	YES
ENSG00000189298	ZKSCAN3	transcription regulator						0.000259	0.00585	YES	CCND2,ITGB4,VEGFA		ENSG00000189298	-0.667286	DOWN	0.856539	NO
ENSG00000198408	OGA	enzyme	-0.557			-0.147	-0.076	0.00026	0.00585	YES	ADGRL2,AHNAK2,ARHGAP29,CD24,CDH1,CPE,CTNNB1,DHCR7,DPEP1,EFNB1,ELF1,FERMT2,FSCN1,GDF11,GLUL,IGF2,IGFBP4,MCAM,PLAAT3,PLIN2,RAB27A,RAP2A,RB1,SFRP5,STARD4,TCF19,TGFBR2,THSD1,TPD52L1		ENSG00000198408	-0.158638	DOWN	0.880996	NO
ENSG00000204531	POU5F1	transcription regulator	-0.846			-1.106	0.077	0.000264	0.00586	YES	BMP4,CASP1,CASP10,CDH1,DLX5,EOMES,GATA2,HOXC4,LHX2,MEF2C,MMP9,NR2F2,PAX6,PODXL,SNAI2,SOX17,TNFRSF21,TNFSF10,ZEB1,ZFHX3	23 (2)	ENSG00000204531	0.656048	UP	NA	NO
ENSG00000125378	BMP4	growth factor	2.723	Activated		1.998	0.197	0.000285	0.00625	YES	ABCG2,ACTA2,ADGRG1,CDH5,CEBPB,CNN1,GATA2,HEY1,MITF,PGF,PRKCH,PSG4,SLC40A1,TAL1,TYR		ENSG00000125378	-4.40393	DOWN	0.00273293	YES
ENSG00000138448	ITGAV	transmembrane receptor	0.777			0.297	0.197	0.000306	0.00663	YES	CDH1,CDK1,COL1A1,COL1A2,ITGAV,VTN	140 (7)	ENSG00000138448	-1.68543	DOWN	0.0272901	YES
	EWSR1-FLI1	fusion gene/product	-1.759			-1.138	-0.18	0.000327	0.00692	YES	ADM,CD24,CD99,COL3A1,EDNRA,FJX1,LIMCH1,MYH9,NRXN2,NUAK1,SLFN5,SYNPO2,TAGLN,TGFBR2
ENSG00000100644	HIF1A	transcription regulator	-0.35			-1.259	0.208	0.000324	0.00692	YES	ABCB1,ADM,AGT,ANGPTL4,CD24,CD36,CDH1,CORO1A,CXCL12,EDNRB,ENO2,ETS1,FAM13A,FHL1,FSCN1,IRS2,ITGA1,MMP9,MST1R,SDC4,SLC2A1,SNAI2,SOD2,SOX9,TCF4,TGFB3,VASP,VEGFA	224 (14)	ENSG00000100644	1.23084	UP	0.195727	NO
ENSG00000150907	FOXO1	transcription regulator	1.42			0.586	0.229	0.000337	0.00704	YES	ANLN,CDK1,CDKN1C,COL1A1,DLGAP5,FBXO32,INSR,IRS2,JAG1,MMP9,PPARGC1A,SOD2,SPC25,SPRY2,SREBF1,TNFSF10,TXNIP		ENSG00000150907	0.486687	UP	0.730126	NO
ENSG00000091831	ESR1	ligand-dependent nuclear receptor	0.119			-0.05	0.031	0.000345	0.00713	YES	ABCB1,ABCC5,ABCG2,ABHD2,ACKR3,ACTA2,AGT,BMP4,CAV2,CDH1,CDK1,CEBPB,CP,CPE,CXCL12,EFEMP1,FAM102A,GJB1,HEY1,HOXC6,IL2RA,JAG1,KRT19,MYH11,NGFR,NOTCH3,PCP4,PLXNA2,RAMP3,RPRM,SEMA3B,SHANK3,SLC7A11,SNAI2,SOX9,TAGLN,TCIM,TNFAIP6,TNFAIP8L1,VEGFA,ZNF703	172 (11)	ENSG00000091831	0.770679	UP	0.86339	NO
ENSG00000067955	CBFB	transcription regulator	2.236	Activated		2.072	0.073	0.00035	0.00715	YES	CDH1,DSP,FOXC2,MMP9,SNAI2		ENSG00000067955	0.25953	UP	0.944444	NO
ENSG00000109471	IL2	cytokine	1.554			1.015	0.176	0.000406	0.0082	YES	CARD10,CASP1,CCND2,CDKN1C,CSF2RA,CX3CR1,CXCL12,DUSP4,DUSP6,EMP1,ENPP2,ETS1,FGFR2,HSPD1,IL2RA,IRAG2,LCP2,LRRC32,NRGN,PHLDA2,PNP,SOCS2,SPRED1,TNFRSF10C,TNFRSF21,TNFRSF4,TNFSF10,VEGFA	69 (3)	ENSG00000109471	NA		NA	NO
ENSG00000147140	NONO	transcription regulator	-2.236	Inhibited	bias	-1.635	-0.269	0.000447	0.00893	YES	NOS3,PDE1B,PDE2A,PDE3A,PDE7B,PDE8A		ENSG00000147140	0.227683	UP	0.870165	NO
ENSG00000124731	TREM1	transmembrane receptor	-1.043			-1.714	0.14	0.000472	0.00933	YES	ABL2,ACKR3,ATP1B1,CCL18,CCRL2,CDK1,DUSP4,FERMT2,GPRC5A,HAS1,HECW2,INHBA,KCNJ2,LRRC8C,MT1E,NEDD4L,PHLDA2,RHOBTB3,S1PR3,SCG5,SPRY2,STARD4,TFPI2		ENSG00000124731	-1.75219	DOWN	0.609213	NO
ENSG00000164683	HEY1	transcription regulator	-1.982			-1.754	-0.115	0.000493	0.00953	YES	KDR,MYH11,NR2F2,SMTN		ENSG00000164683	4.63833	UP	8.8048e-08	YES
ENSG00000165655	ZNF503	other	0.762		bias	1.295	-0.269	0.000493	0.00953	YES	CTNNB1,LRAT,RLBP1,RPE65		ENSG00000165655	-1.01542	DOWN	0.0851256	NO
	CG	complex	0.399			-0.3	0.177	0.00057	0.0104	YES	DUSP6,ELK3,EMP1,ESM1,FJX1,IL33,ITGA1,ITGAV,MCAM,MRPS6,PKIA,PODXL,SLC5A5,SPRY2,TFPI2,VEGFA
ENSG00000109062	SLC9A3R1	other	-2.219	Inhibited		-2.616	0.179	0.000568	0.0104	YES	ATP2B2,CDH1,KRT19,S100A4,SNAI2	88 (5)	ENSG00000109062	-4.37531	DOWN	1.1319e-05	YES
ENSG00000120733	KDM3B	enzyme	-1.667			-1.01	-0.219	0.000566	0.0104	YES	APOD,C1R,CDC20,COLEC12,DGKH,DLGAP5,GATA2,HJURP,KALRN,NEDD4L,NOTCH3,S1PR3,TMEM74B		ENSG00000120733	-0.366077	DOWN	0.722859	NO
ENSG00000141646	SMAD4	transcription regulator	2.651	Activated		2.425	0.068	0.00057	0.0104	YES	ACKR1,ARHGEF2,CDH5,DOCK4,FSCN1,HNF4A,INPP5D,IRAK3,JAG1,JAG2,KLK11,MST1R,PAX6,SLC23A2,SNAI2,VEGFA		ENSG00000141646	0.151771	UP	0.944444	NO
ENSG00000196611	MMP1	peptidase	1.89		bias	1.179	0.269	0.000558	0.0104	YES	ANGPT1,CXCL12,FGFR2,MMP9,PDGFA,S100A4,TEK	17 (3)	ENSG00000196611	2.39257	UP	0.378477	NO
ENSG00000277258	PCGF2	transcription regulator	-1.673			-1.302	-0.154	0.000634	0.0115	YES	CDH1,CTNNB1,JAG1,NOTCH1,NOTCH3,ZEB1	41 (4)	ENSG00000277258	0.827738	UP	0.623466	NO
ENSG00000181885	CLDN7	other	1.7			1.691	0.002	0.000656	0.0118	YES	AGT,ARHGDIB,C1S,CBX2,CLIP4,CX3CL1,F5,LIMA1,LYSMD2,MMP9,MT2A,PLAAT3,PRKCZ,PRNP,SLCO2A1,SOSTDC1,SYTL2,TINAGL1		ENSG00000181885	0.071115	UP	0.973263	NO
	Akt	group	2.172	Activated		1.848	0.085	0.000683	0.0122	YES	ACTA2,CDH1,CEBPB,COL3A1,CTNNB1,DLL4,ETS1,MCAM,MMP9,MT2A,NES,NOTCH1,RDH10,SNAI2,TMED10	210 (14)
ENSG00000074219	TEAD2	transcription regulator	1.667		bias	0.861	0.269	0.000767	0.0135	YES	ADM,COL3A1,EDNRA,FJX1,LIMCH1,NRXN2,NUAK1,SLFN5,TAGLN		ENSG00000074219	1.47592	UP	0.228783	NO
ENSG00000111537	IFNG	cytokine	1.513			0.542	0.171	0.000775	0.0135	YES	AGT,CASP1,CCL18,CCRL2,CP,CTNNB1,CX3CL1,CXCL9,CYSLTR2,HLA-DQA1,HLA-DRA,HSPG2,HTRA1,IGFBP4,INSR,ITGAV,MARCKSL1,MLKL,MMP11,MMP9,OAS2,PLA2G2A,PLAAT3,RARRES1,SDC4,SELP,SERPINA5,SLC2A11,SLC2A4,SLFN5,SMTN,SNAI2,SOCS2,SOD2,ST13,TNFSF10,TRIL,TXNIP,XAF1	235 (16)	ENSG00000111537	0.328922	UP	NA	NO
	Notch	group	1.181			0.864	0.12	0.000886	0.0138	YES	DLL4,HEY1,HEY2,JAG1,NOTCH3,SMAD1,TAGLN,ZEB1
ENSG00000007866	TEAD3	transcription regulator	1.667		bias	0.9	0.256	0.000928	0.0138	YES	ADM,COL3A1,EDNRA,FJX1,LIMCH1,NRXN2,NUAK1,SLFN5,TAGLN		ENSG00000007866	1.51249	UP	0.655164	NO
ENSG00000024422	EHD2	other						0.000986	0.0138	YES	CAV2,CAVIN1,CAVIN2		ENSG00000024422	2.35595	UP	0.135147	NO
ENSG00000026508	CD44	other	1.117			0.59	0.167	0.000847	0.0138	YES	ABCA5,ABCB1,ABCG2,ACTA2,IRAK3,ITGAV,LAMC1,MBNL3,MMP9,PARVB,PECAM1,SPINK5,ZEB1	41 (3)	ENSG00000026508	-1.74508	DOWN	0.0521871	NO
ENSG00000034971	MYOC	other						0.000855	0.0138	YES	CARD10,CNKSR2,DDIT3,ENPEP,FSCN1,KCNJ2,NOL3,PHLDA2,SFRP1,SLC7A11,SOSTDC1,TCEAL7		ENSG00000034971	0.981102	UP	NA	NO
ENSG00000080503	SMARCA2	transcription regulator	-0.493		bias	-1.244	0.269	0.000886	0.0138	YES	CP,DCT,KDR,RAB27A,TAGLN,TBX2,TYR,TYRP1		ENSG00000080503	-0.178624	DOWN	0.907427	NO
ENSG00000091136	LAMB1	other						0.000986	0.0138	YES	DLL4,JAG1,NOTCH1		ENSG00000091136	0.845906	UP	0.477164	NO
ENSG00000112761	CCN6	growth factor						0.000986	0.0138	YES	BMP4,CDH1,ZEB1	26 (5)	ENSG00000112761	0.721879	UP	NA	NO
ENSG00000112769	LAMA4	enzyme						0.000986	0.0138	YES	DLL4,JAG1,NOTCH1		ENSG00000112769	2.58343	UP	0.000190115	YES
ENSG00000117707	PROX1	transcription regulator	-0.283			-0.207	-0.038	0.000937	0.0138	YES	FLT4,HEY1,KDR,NRP1		ENSG00000117707	0.967901	UP	0.805839	NO
ENSG00000119919	NKX2-3	transcription regulator						0.000986	0.0138	YES	ACTA2,AOC3,MYH11		ENSG00000119919	-0.468709	DOWN	NA	NO
ENSG00000128268	MGAT3	enzyme	1.225			0.959	0.134	0.000937	0.0138	YES	CDH1,HEY1,NOTCH1,NOTCH3	34 (3)	ENSG00000128268	2.38146	UP	0.172439	NO
ENSG00000129514	FOXA1	transcription regulator	0.52			0.52	0	0.000815	0.0138	YES	AQP1,ATP5PF,CDH1,COL18A1,EFHD1,ELK3,HNF4A,JAG1,MGP,PRNP,RORC,RPRM,SNAI2,SOX9		ENSG00000129514	NA		NA	NO
ENSG00000133116	KL	enzyme	-1.982			-1.982	0	0.000937	0.0138	YES	CTNNB1,MITF,SOD2,TYR		ENSG00000133116	1.40606	UP	0.730762	NO
ENSG00000134852	CLOCK	transcription regulator	0.243			0.472	-0.056	0.000889	0.0138	YES	AHNAK2,CRISPLD1,FGF1,KANK2,KCNN3,LRATD2,LYPD6,RAP2A,RGS5,SCD,SCN4B,SLC39A12,TMX1,TRIL,VSTM4,WWC3,ZEB1		ENSG00000134852	0.868501	UP	0.47662	NO
ENSG00000152804	HHEX	transcription regulator						0.000986	0.0138	YES	ENG,FLT1,KDR		ENSG00000152804	0.698015	UP	0.792756	NO
ENSG00000166147	FBN1	other	-2.216	Inhibited	bias	-1.62	-0.269	0.000875	0.0138	YES	COL1A2,COL3A1,COL4A2,COL6A3,TGFBR2	25 (2)	ENSG00000166147	0.850661	UP	0.443522	NO
ENSG00000170365	SMAD1	transcription regulator	1.172			0.676	0.224	0.000875	0.0138	YES	ACTA2,COL1A1,COL1A2,GFAP,PDGFA		ENSG00000170365	2.11825	UP	0.010325	YES
ENSG00000172845	SP3	transcription regulator	-0.115			-0.457	0.141	0.000963	0.0138	YES	AFAP1L1,CHI3L1,COL1A1,COL1A2,FLT1,HGF,IGF2,ITGB8,MAOB,NES,PREX1,PROCR,SOD2,TGFBR2,VEGFA	158 (9)	ENSG00000172845	0.354912	UP	0.856029	NO
ENSG00000181449	SOX2	transcription regulator	0.97			0.849	0.05	0.00083	0.0138	YES	CDH1,CTNNB1,DLX5,EOMES,GLI2,HOXC4,JAG1,LHX2,PAX6,SOX17,ZFHX3		ENSG00000181449	2.31194	UP	0.350568	NO
ENSG00000182871	COL18A1	other	-2.887	Inhibited		-2.182	-0.204	0.000855	0.0138	YES	APC,CD34,ETS1,HGF,ID3,KDR,NRP1,SELP,SPOCK1,TNFRSF21,VEGFA,VWF		ENSG00000182871	2.80452	UP	0.00662605	YES
ENSG00000185122	HSF1	transcription regulator	1.658			1.695	-0.011	0.000983	0.0138	YES	ABCB1,BMP7,CDH1,CLU,COL18A1,CRYAB,CSRP2,CTNNB1,EFEMP1,HSPA4L,JARID2,NFATC2,SLC5A3,ST13,TCP1,TTR,XAF1		ENSG00000185122	0.701078	UP	0.722928	NO
ENSG00000186260	MRTFB	transcription regulator	1.732		bias	0.801	0.269	0.000855	0.0138	YES	ADM,CD24,COL3A1,EDNRA,FJX1,LIMCH1,MYH9,NRXN2,NUAK1,SLFN5,SYNPO2,TAGLN		ENSG00000186260	3.27461	UP	4.64517e-06	YES
ENSG00000187079	TEAD1	transcription regulator	1.929			1.189	0.235	0.000899	0.0138	YES	ADM,COL3A1,EDNRA,FJX1,LIMCH1,NRXN2,NUAK1,RB1,SLFN5,TAGLN		ENSG00000187079	1.33441	UP	0.267088	NO
ENSG00000196917	HCAR1	G-protein coupled receptor						0.000986	0.0138	YES	BSG,PPARGC1A,SLC16A1		ENSG00000196917	4.17268	UP	0.0813058	NO
ENSG00000157764	BRAF	kinase	-1			-1	0	0.00109	0.0152	YES	CDK1,DUSP4,MLANA,MMP9,NAMA,NGFR,SLC5A5,TYR	102 (5)	ENSG00000157764	-0.574854	DOWN	0.7259	NO
ENSG00000169429	CXCL8	cytokine	1.609			1.362	0.09	0.00111	0.0154	YES	ABCB1,ABCG2,ACKR3,COL18A1,HAS1,HSPG2,IL2RA,MMP9,SNAI2	74 (5)	ENSG00000169429	-0.0721065	DOWN	0.992799	NO
ENSG00000276019	HULC	other	1.361			1.193	0.071	0.00119	0.0162	YES	CDH1,CDH5,KDR,NOS3,SQSTM1,ZEB1		ENSG00000276019	NA		NA	NO
ENSG00000197905	TEAD4	transcription regulator	1.929			1.191	0.234	0.00124	0.0169	YES	ADM,COL3A1,EDNRA,FJX1,LIMCH1,NRXN2,NUAK1,RB1,SLFN5,TAGLN		ENSG00000197905	2.3858	UP	0.0824993	NO
ENSG00000108055	SMC3	other						0.00129	0.0171	YES	BMPR2,CXCL12,HLA-DQA1,HLA-DRA,IRS2		ENSG00000108055	-0.626429	DOWN	0.636229	NO
ENSG00000160862	AZGP1	transporter	-0.44			-0.271	-0.077	0.00129	0.0171	YES	BMP4,CDH1,CEBPB,DSP,KRT19		ENSG00000160862	-3.7114	DOWN	NA	NO
ENSG00000163932	PRKCD	kinase	1.568			0.948	0.149	0.00128	0.0171	YES	COL1A1,COL1A2,CTNNB1,CXCL12,DUSP6,FOXP1,GLI1,GPRC5A,HJURP,HRH1,LYST,MAST4,MMP9,NEDD4,NES,NOTCH1,SETBP1,ZEB1	174 (11)	ENSG00000163932	0.459936	UP	0.877514	NO
ENSG00000130203	APOE	transporter						0.00139	0.0184	YES	ADGRG1,APOD,CABP1,CASP1,CSRP1,GLUL,KCNAB1,NELL2,NMNAT2,RELN,SEMA6B,SLC6A1,TXNIP		ENSG00000130203	-0.272933	DOWN	0.934568	NO
	Secretase gamma	complex	1.755			1.601	0.064	0.00157	0.02	YES	CDH1,HEY1,IL2RA,NOTCH1,RELN,SLC2A1	36 (3)
	miR-126a-5p (and other miRNAs w/seed AUUAUUA)	mature microRNA	1		bias	1.537	-0.269	0.0016	0.02	YES	MITF,SNAI2,TYR,VEGFA
ENSG00000009694	TENM1	transmembrane receptor	1		bias	0.463	0.269	0.0016	0.02	YES	EDNRB,GPNMB,MGP,SEMA6A		ENSG00000009694	-1.11883	DOWN	NA	NO
ENSG00000140992	PDPK1	kinase	-2	Inhibited		-1.821	-0.09	0.0016	0.02	YES	DCT,MLANA,PDGFA,PMEL		ENSG00000140992	0.401239	UP	0.80414	NO
ENSG00000154764	WNT7A	cytokine	1.961			1.551	0.209	0.0016	0.02	YES	CDH1,FGF1,MMP9,ZEB1		ENSG00000154764	NA		NA	NO
ENSG00000170367	CST5	other	-0.18			0.555	-0.132	0.00158	0.02	YES	ARHGAP29,ARHGEF2,ATP8B1,CDH1,CORO1A,DOCK9,DSP,EEF1B2,ELK3,EZR,FBXO2,FHL1,GPRC5A,GRAP,ID3,IGSF9,LAMC1,MAL2,MEF2C,MSN,NR2F1,NRP1,RBM47,RBP1,REEP5,SEPTIN3,SLC7A11,SLC9A3R2,TESC,TMC4,VASP		ENSG00000170367	NA		NA	NO
ENSG00000181104	F2R	G-protein coupled receptor	1.709			1.269	0.184	0.00157	0.02	YES	ANGPT1,CXCL12,FGFR2,MCAM,MMP9,S100A4	155 (11)	ENSG00000181104	-0.0558466	DOWN	0.977834	NO
ENSG00000092820	EZR	other	0.651			0.77	-0.054	0.00183	0.0226	YES	CDH1,CTNNB1,DDIT3,ITGB4,MMP9		ENSG00000092820	-3.04965	DOWN	1.46386e-07	YES
ENSG00000104881	PPP1R13L	transcription regulator	0.447			0.087	0.161	0.00183	0.0226	YES	CCND2,CTNNB1,DSP,ITGAV,PKP1		ENSG00000104881	-0.699836	DOWN	0.72082	NO
ENSG00000171720	HDAC3	transcription regulator						0.00196	0.0239	YES	CD82,CDH1,COL1A2,GDF11,GUCY1B1,IBSP,MMP9,NOS3		ENSG00000171720	-0.263663	DOWN	0.900951	NO
ENSG00000173039	RELA	transcription regulator	1.678			0.733	0.245	0.00196	0.0239	YES	ABCG2,ALPK2,ARHGDIB,BEX2,CEBPB,COL1A1,CXCL9,FMN2,FSCN1,GLI2,ICA1,IL2RA,LEF1,LYST,MMP9,MST1R,NFATC2,SLC2A4,SOD2,SOX9,TFPI2,TNFRSF4,TRPC6,VASP,VEGFA	190 (10)	ENSG00000173039	-0.113775	DOWN	0.950829	NO
	P38 MAPK	group	0.338			-0.502	0.208	0.00223	0.027	YES	CD36,CD82,CDH5,CEBPB,COL3A1,CTNNB1,CXCL12,CXCL9,ETS1,INHBA,ITGAV,ITGB4,ITGB8,MMP9,MYH11,PPARGC1A,RBP1,TNFSF10,TRIB1,VEGFA	246 (16)
	miR-335-5p (and other miRNAs w/seed CAAGAGC)	mature microRNA						0.00235	0.0273	YES	DAAM2,FMN2,FMNL3
ENSG00000107779	BMPR1A	kinase						0.00235	0.0273	YES	DLX5,IBSP,NOG		ENSG00000107779	-0.289389	DOWN	0.932505	NO
ENSG00000160685	ZBTB7B	transcription regulator						0.00235	0.0273	YES	COL1A1,COL1A2,EOMES		ENSG00000160685	-0.942859	DOWN	0.675861	NO
ENSG00000169057	MECP2	transcription regulator						0.00235	0.0273	YES	CDH1,EFNA5,ENPP4,GSTP1,MT1G,RELN,TFPI2		ENSG00000169057	-0.584073	DOWN	0.737017	NO
ENSG00000204301	NOTCH4	transcription regulator						0.00235	0.0273	YES	ACTA2,HEY1,HEY2		ENSG00000204301	7.24289	UP	4.69431e-16	YES
ENSG00000257315	ZBED6	transcription regulator	0			0.333	-0.166	0.00235	0.0273	YES	ANKRD50,ARHGEF1,DLGAP5,IGF2,PMEPA1,WWC1,ZEB1		ENSG00000257315	0.477471	UP	0.776071	NO
	Tgf beta	group						0.00253	0.028	YES	CDH1,COL1A1,COL1A2,GLI2,PDGFB
ENSG00000023892	DEF6	other	1.993			1.565	0.215	0.00253	0.028	YES	CDH1,MMP9,SNAI2,ZEB1		ENSG00000023892	-0.882749	DOWN	0.687412	NO
ENSG00000133110	POSTN	other	1.964		bias	1.436	0.269	0.00253	0.028	YES	ADAMTS4,MMP9,PDGFA,PDGFB		ENSG00000133110	1.53711	UP	0.292674	NO
ENSG00000141027	NCOR1	transcription regulator						0.00253	0.028	YES	CD82,CDH1,HOXC6,MMP9,PLA2G2A		ENSG00000141027	0.307607	UP	0.808683	NO
ENSG00000176692	FOXC2	transcription regulator	0.882			0.459	0.215	0.00253	0.028	YES	CDH1,CTNNB1,LEF1,MET		ENSG00000176692	3.27207	UP	0.0180924	YES
ENSG00000182979	MTA1	transcription regulator						0.00253	0.028	YES	ACKR3,CCND2,CDKN1C,CTNNB1,MMP9		ENSG00000182979	0.859074	UP	0.57631	NO
ENSG00000240990	HOXA11-AS	other	1.994			1.78	0.107	0.00253	0.028	YES	CDH1,CTNNB1,SNAI2,ZEB1	28 (2)	ENSG00000240990	1.58678	UP	0.725359	NO
ENSG00000259207	ITGB3	transmembrane receptor	1.132			0.614	0.235	0.00253	0.028	YES	CDK1,COL1A1,ITGAV,MMP9,SNAI2	210 (15)	ENSG00000259207	0.794589	UP	0.859194	NO
ENSG00000082175	PGR	ligand-dependent nuclear receptor	-0.422			-1.087	0.163	0.00258	0.0284	YES	ABCG2,AKAP13,ALDH1A3,ATP1B1,CDK1,CDKN1C,CEBPB,EDNRA,EZR,GLUL,GRB10,ITGB4,KLF11,PRKCH,SERPINA5,SLC9A3R1,TGFB3,VASP,ZEB1	79 (4)	ENSG00000082175	0.0195815	UP	0.997407	NO
ENSG00000179915	NRXN1	transporter						0.00287	0.0313	YES	CXCL12,DLX5,FLRT2,GFAP,MGP,MMRN1,SOX9		ENSG00000179915	0.328922	UP	NA	NO
ENSG00000165556	CDX2	transcription regulator						0.00297	0.0322	YES	CYP26A1,ETS1,FGF1,GLI2,HNF4A,LEF1,NR2F2,SOX17,SOX9,TAL1		ENSG00000165556	0.927139	UP	NA	NO
ENSG00000140396	NCOA2	transcription regulator	-2.425	Inhibited		-2.816	0.161	0.00331	0.0352	YES	APC,CTNNB1,FRZB,KRT19,PLIN2,SREBF1		ENSG00000140396	1.38659	UP	0.344653	NO
ENSG00000155111	CDK19	kinase	1.414			1.948	-0.189	0.00333	0.0352	YES	CCND2,CD82,CLU,DHCR7,DRAM1,HSPA4L,ITGB4,JAG2,NOTCH1,PDGFA,PROCR,RB1,SLC7A11,TXNIP		ENSG00000155111	1.05042	UP	0.497125	NO
ENSG00000175793	SFN	other	-1.767			-2.202	0.179	0.00331	0.0352	YES	CDH1,CTNNB1,DSG2,DSP,SNAI2,ZEB1		ENSG00000175793	0.887079	UP	NA	NO
ENSG00000228630	HOTAIR	other	0.685			0.792	-0.045	0.00331	0.0352	YES	ABL2,ACTA2,CDH1,JAM2,MMP9,ZEB1	29 (2)	ENSG00000228630	0.586538	UP	NA	NO
	NFkB (complex)	complex	1.648			0.664	0.231	0.00335	0.0353	YES	ABCB1,BAMBI,BEX2,CARD8,CDC25B,CEBPB,CLU,CTNNB1,CX3CL1,CXCL12,CXCL9,EDNRB,GLI2,HNF4A,IL2RA,ITGAV,ITGB8,JAG1,MMP9,NOTCH1,SDC4,SNAI2,SOD2,TFPI2,TNFRSF4,TNFSF10,TRPC6	231 (13)
	Hdac	group	-0.289			0.302	-0.193	0.00339	0.0353	YES	CSF2RA,CTNNB1,CYP24A1,DDIT3,FBXO32,MT1E,PREX1,TGFBR2,TRPC6,TXNIP	15 (2)
ENSG00000100097	LGALS1	other	2.207	Activated	bias	1.614	0.269	0.0034	0.0353	YES	ACTA2,ADAMTS4,CCND2,GLI1,IFNGR1		ENSG00000100097	0.569921	UP	0.791786	NO
ENSG00000119699	TGFB3	growth factor	0		bias	-0.532	0.269	0.00378	0.0378	YES	ACAN,ENG,SCD,SOX9		ENSG00000119699	4.26547	UP	0.000461991	YES
ENSG00000139517	LNX2	other	1.98		bias	1.448	0.269	0.00378	0.0378	YES	HEY2,JAG1,LFNG,NOTCH1		ENSG00000139517	-1.49706	DOWN	0.141809	NO
ENSG00000141867	BRD4	kinase	3.689	Activated	bias	2.754	0.253	0.00375	0.0378	YES	ACTA2,CCND2,COL1A1,COL1A2,COL4A1,DDIT3,ICAM2,IL2RA,ITGA1,JARID2,LCK,PDGFA,PDGFB,RNF125,SLC38A5,SUSD2,THBS2		ENSG00000141867	0.385284	UP	0.712094	NO
ENSG00000143369	ECM1	transporter	1.998			1.558	0.22	0.00378	0.0378	YES	CDH1,S100A4,SNAI2,ZEB1		ENSG00000143369	1.74523	UP	0.431605	NO
ENSG00000153162	BMP6	growth factor						0.00378	0.0378	YES	DLX5,IBSP,NOG,ZEB1		ENSG00000153162	-0.0633079	DOWN	0.991548	NO
ENSG00000171988	JMJD1C	enzyme						0.00378	0.0378	YES	FLT1,LMO2,NOG,TAL1		ENSG00000171988	0.394545	UP	0.799716	NO
ENSG00000199161	mir-126	microRNA	-1			-0.756	-0.122	0.00378	0.0378	YES	MITF,SNAI2,TYR,VEGFA		ENSG00000199161	NA		NA	NO
	Camk	complex						0.00406	0.0388	YES	KDR,S1PR3
	PI3K (complex)	complex	0.812			0.25	0.19	0.00408	0.0388	YES	CEBPB,COL1A1,DLL4,ETS1,GLI2,H19,HAS1,NOTCH1,SNCG,TNFSF10,VEGFA	193 (14)
ENSG00000054277	OPN3	G-protein coupled receptor						0.00406	0.0388	YES	MITF,TYR		ENSG00000054277	1.34551	UP	0.57987	NO
ENSG00000109083	IFT20	other						0.00406	0.0388	YES	GLI1,GLI2		ENSG00000109083	-0.431028	DOWN	0.80414	NO
ENSG00000155760	FZD7	G-protein coupled receptor						0.00406	0.0388	YES	CDH1,SNAI2		ENSG00000155760	0.56496	UP	0.890882	NO
ENSG00000160801	PTH1R	G-protein coupled receptor						0.00406	0.0388	YES	CDC25B,CDK1		ENSG00000160801	2.75697	UP	0.0362847	YES
ENSG00000170498	KISS1	other						0.00406	0.0388	YES	GSTP1,PPARGC1A		ENSG00000170498	0.21589	UP	NA	NO
ENSG00000204103	MAFB	transcription regulator	2.828	Activated		2.195	0.224	0.00396	0.0388	YES	CXCL12,CXCL9,F2RL3,NUAK1,OLFML2B,OLFML3,PTGIR,SLC40A1,TMEM119		ENSG00000204103	1.05305	UP	0.418584	NO
ENSG00000270641	TSIX	other						0.00406	0.0388	YES	COL1A1,COL1A2		ENSG00000270641	0.139891	UP	0.980743	NO
	EML4-ALK	fusion gene/product	0.447			0.581	-0.06	0.00446	0.0404	YES	CDH1,COL3A1,CTNNB1,MITF,TGFB3
ENSG00000074047	GLI2	transcription regulator	2.219	Activated		1.898	0.145	0.00446	0.0404	YES	CLU,GLI1,JAG1,MITF,PRKCH		ENSG00000074047	3.99494	UP	0.0382687	YES
ENSG00000106113	CRHR2	G-protein coupled receptor						0.00447	0.0404	YES	KCNMB1,SLC2A1,VEGFA		ENSG00000106113	NA		NA	NO
ENSG00000134627	PIWIL4	other						0.00447	0.0404	YES	FGFR2,TGFB3,TGFBR2		ENSG00000134627	0.681791	UP	0.887668	NO
ENSG00000145604	SKP2	other	0.908			0.687	0.111	0.00446	0.0404	YES	CCND2,CDH1,S100A4,SLC2A1,ZEB1	140 (9)	ENSG00000145604	0.158161	UP	0.976033	NO
ENSG00000168066	SF1	transcription regulator						0.00447	0.0404	YES	ACTA2,CNN1,COL1A1		ENSG00000168066	0.247186	UP	0.880859	NO
ENSG00000170961	HAS2	enzyme						0.00447	0.0404	YES	ACTA2,HAS1,HYAL2		ENSG00000170961	-0.809376	DOWN	NA	NO
ENSG00000171497	PPID	enzyme						0.00447	0.0404	YES	CDH1,SNAI2,ZEB1	130 (6)	ENSG00000171497	-0.555222	DOWN	0.655321	NO
ENSG00000184009	ACTG1	other						0.00447	0.0404	YES	ACTA2,CNN1,TAGLN		ENSG00000184009	-0.278654	DOWN	0.900266	NO
ENSG00000187091	PLCD1	enzyme						0.00447	0.0404	YES	CDH1,SNAI2,ZEB1		ENSG00000187091	-1.49058	DOWN	0.577786	NO
ENSG00000160633	SAFB	other	-0.378			0.126	-0.19	0.00455	0.0408	YES	CDH1,CNTNAP2,CX3CL1,HEXA,HLA-DRA,HOXC6,RPL35A,TCIM,TNFSF10		ENSG00000160633	0.411582	UP	0.821818	NO
ENSG00000116478	HDAC1	transcription regulator	-1.732			-1.621	-0.064	0.00461	0.0412	YES	ACAN,CDH1,CDK1,COL1A1,COL1A2,GSTP1,ITGB4,MMP9,MT1G,PREX1,SNAI2,TGFBR2	167 (10)	ENSG00000116478	0.486412	UP	0.701361	NO
ENSG00000132471	WBP2	transcription regulator	0.791			0.55	0.059	0.00474	0.0421	YES	ALPK2,BMP4,COL4A1,COL6A3,COLEC12,CSPG4,CTH,CTNNB1,CYP24A1,FHL1,LEF1,RARRES2,RASGRP3,SLC27A2,SLC7A11,TAGLN,TK1		ENSG00000132471	-2.42639	DOWN	0.0103356	YES
ENSG00000141510	TP53	transcription regulator	-0.703			-1.01	0.046	0.00501	0.0443	YES	ABCB1,ABCB4,ACO1,ACTA2,ALDH1A3,ARHGEF2,CASP1,CAV2,CDC20,CDC25B,CDH1,CDK1,CDT1,CLU,COL18A1,CRYAB,CTNNB1,DDIT3,DHCR7,DRAM1,DUSP4,ENG,EPS8,F5,FUT1,GLS2,HLA-DQA1,HSPA4L,IL2RA,ITGB4,KDR,KMT2D,LAMC1,MMP9,MPZL2,MYH16,NDUFA4L2,NOTCH1,PCBP4,PDE2A,PLAAT3,PPP4C,PRKCZ,PRNP,PTP4A3,S100A4,SCN3B,SELP,SEMA3C,SLC16A1,SLC2A1,SNAI2,SNRK,SOD2,SREBF1,TGFBR2,TNFRSF10C,TPD52L1,UBE2C,VEGFA,YES1,ZEB1	194 (11)	ENSG00000141510	-0.372094	DOWN	0.901039	NO
ENSG00000111206	FOXM1	transcription regulator	2.947	Activated	bias	2.201	0.253	0.00511	0.0447	YES	CCND2,CDC20,CDC25B,CDK1,CENPB,CTNNB1,KDR,MET,MMP9,NEDD4,PDGFA,ZEB1	140 (9)	ENSG00000111206	1.69432	UP	0.463268	NO
ENSG00000197157	SND1	enzyme						0.00507	0.0447	YES	ADIRF,ANGPTL4,EMP1,JAG1,NR2F1,QPCT		ENSG00000197157	-0.183198	DOWN	0.958796	NO
ENSG00000065978	YBX1	transcription regulator	-0.625			-0.836	0.097	0.00519	0.0453	YES	ABCB1,ACTA2,ALKAL2,COL1A2,DCLK3,EFEMP1,HBB,PLXNA2,RELN		ENSG00000065978	-0.189846	DOWN	0.922638	NO
ENSG00000140009	ESR2	ligand-dependent nuclear receptor	-0.933			-1.314	0.158	0.00525	0.0456	YES	AGT,BMP4,CDH1,CXCL12,GSTP1,HOXC6,KRT19,VEGFA	82 (4)	ENSG00000140009	1.56457	UP	0.730126	NO
ENSG00000151702	FLI1	transcription regulator						0.00539	0.0465	YES	ADGRG1,COL1A2,ERG,IL2RA		ENSG00000151702	2.33798	UP	0.00461679	YES
ENSG00000241388	HNF1A-AS1	other	2.216	Activated		1.934	0.127	0.00574	0.0493	YES	CDH1,CTNNB1,H19,HJURP,UBE2C		ENSG00000241388	0.856904	UP	NA	NO
	NUP98-DDX10	fusion gene/product	-0.378			-0.52	0.054	0.00587	0.0497	YES	A2M,ANGPT1,FPR3,HEY1,PBX3,ZFHX3,ZNF521
ENSG00000164754	RAD21	transcription regulator	0			0	0	0.00587	0.0497	YES	BMPR2,CXCL12,HLA-DQA1,HLA-DRA,IRS2,SNAI2,ZEB1		ENSG00000164754	0.184493	UP	0.907427	NO
ENSG00000196591	HDAC2	transcription regulator						0.00587	0.0497	YES	ACAN,CDH1,COL1A2,ITGB8,MMP9,PREX1,TRPC6		ENSG00000196591	0.213787	UP	0.890706	NO
	MAP2K1/2	group	0.173			-0.179	0.128	0.00591	0.0498	YES	CDH1,CDK1,CHI3L1,DDIT3,DUSP4,JAG1,MMP9,PDGFA,VEGFA	167 (11)
	Raf	group						0.00607	0.0507	NO	DUSP4,DUSP6,PHLDA2,PPARGC1A,SEMA3C,SEMA6A,SLC43A3,SPRY2	79 (3)
	mir-8	microRNA	-2.122	Inhibited		-1.664	-0.171	0.00607	0.0507	NO	ABL2,CDH1,CTNNB1,ETS1,FHOD1,KDR,SQSTM1,ZEB1
ENSG00000138798	EGF	growth factor	0.051			-0.568	0.194	0.00631	0.0525	NO	CDH1,CEBPB,DUSP6,EZR,MMP9,PSMB7,SNAI2,SPRY2,TFPI2,TGFBR2,VEGFA	189 (11)	ENSG00000138798	-0.132246	DOWN	NA	NO
ENSG00000143799	PARP1	enzyme	-0.359			-0.499	0.054	0.00689	0.0567	NO	CDH1,HRH1,IL2RA,MITF,NELL2,SOCS2,TMOD3		ENSG00000143799	0.946357	UP	0.436808	NO
ENSG00000245694	CRNDE	other	0.378			-0.254	0.239	0.00689	0.0567	NO	ABL2,DUSP4,DUSP6,PDGFA,PGF,RASGRP2,VEGFA		ENSG00000245694	-0.176868	DOWN	0.958734	NO
	mir-33	microRNA	0.323		bias	0.906	-0.269	0.00725	0.0571	NO	AGT,CPT1A,IRS2,PPARGC1A,SLC2A4
ENSG00000044090	CUL7	enzyme						0.00746	0.0571	NO	CDH1,SNAI2,ZEB1	136 (7)	ENSG00000044090	-1.12699	DOWN	0.697671	NO
ENSG00000051382	PIK3CB	kinase						0.00746	0.0571	NO	APLN,DLL4,SLC2A1		ENSG00000051382	0.32391	UP	0.822784	NO
ENSG00000070526	ST6GALNAC1	enzyme						0.00746	0.0571	NO	CDH1,CTNNB1,SNAI2		ENSG00000070526	4.34426	UP	0.0604908	NO
ENSG00000100985	MMP9	peptidase	-1.091			-1.091	0	0.0074	0.0571	NO	CDH1,CLDN5,SDC4,VEGFA		ENSG00000100985	4.00221	UP	0.00479249	YES
ENSG00000104903	LYL1	transcription regulator						0.0074	0.0571	NO	ADGRG1,ERG,ID3,RAPGEF2		ENSG00000104903	1.57264	UP	0.34164	NO
ENSG00000108984	MAP2K6	kinase						0.00746	0.0571	NO	CXCL9,MEF2A,TNFSF10	149 (9)	ENSG00000108984	0.978054	UP	0.713909	NO
ENSG00000112033	PPARD	ligand-dependent nuclear receptor	-0.453			-0.845	0.202	0.00745	0.0571	NO	ANGPTL4,CEBPB,FLT1,PLIN2,RASGRP1,VEGFA		ENSG00000112033	-0.373814	DOWN	0.919839	NO
ENSG00000120088	CRHR1	G-protein coupled receptor						0.00746	0.0571	NO	KCNMB1,SLC2A1,VEGFA		ENSG00000120088	NA		NA	NO
ENSG00000120802	TMPO	other						0.00746	0.0571	NO	ASPN,COL1A1,COL3A1		ENSG00000120802	1.09571	UP	0.235992	NO
ENSG00000126561	STAT5A	transcription regulator						0.00748	0.0571	NO	ABCB1,CD24,CDH1,CPA4,ICAM2,LEF1,MAL2,PCP4,QPCT,SCG5,SELENBP1,SYTL2,TMEM30B,TSPAN8,TXNIP		ENSG00000126561	0.474702	UP	0.827604	NO
ENSG00000137575	SDCBP	enzyme	1.402			0.924	0.215	0.00725	0.0571	NO	CDH1,CTNNB1,ITGB4,MMP9,SNAI2	160 (11)	ENSG00000137575	0.56691	UP	0.73437	NO
ENSG00000154096	THY1	other						0.00746	0.0571	NO	CDH1,ETS1,NES		ENSG00000154096	4.91106	UP	2.46255e-18	YES
ENSG00000155366	RHOC	enzyme						0.00746	0.0571	NO	CDKN1C,DDIT3,GLUL		ENSG00000155366	1.18342	UP	0.527908	NO
ENSG00000179218	CALR	transcription regulator						0.00746	0.0571	NO	COL1A2,DDIT3,SREBF1	98 (6)	ENSG00000179218	-0.317873	DOWN	0.807795	NO
ENSG00000226950	DANCR	other	-0.762			-0.476	-0.145	0.0074	0.0571	NO	CDH1,CTNNB1,SNAI2,ZEB1	28 (2)	ENSG00000226950	-1.03495	DOWN	0.634885	NO
ENSG00000245848	CEBPA	transcription regulator	-2.517	Inhibited		-2.885	0.103	0.00746	0.0571	NO	A2M,CCND2,CHI3L1,CSF2RA,GATA2,ICAM2,KCNMB1,MMRN1,MT2A,NFATC2,OAS2,SERPINF1,SOD2,TBXAS1,TNFSF10,TRIB1		ENSG00000245848	0.813809	UP	0.731639	NO
ENSG00000145335	SNCA	enzyme						0.00803	0.0606	NO	BTC,CABP1,CDC20,HMCN2,JPH2,KCNN3,MAPRE2,PTPRB,RCN3,RGMA,SLC6A20,SMOC1,SPOCK2,ZIC2		ENSG00000145335	-0.266517	DOWN	0.950196	NO
ENSG00000151090	THRB	ligand-dependent nuclear receptor	0.132			0.219	-0.043	0.00799	0.0606	NO	CASP1,CDH6,CTNNB1,FRZB,FZD8,LEF1,MET,MMP9		ENSG00000151090	0.562234	UP	0.853901	NO
ENSG00000158773	USF1	transcription regulator	0.232			-0.241	0.215	0.00804	0.0606	NO	AGT,APLN,CHI3L1,FBXO32,RORC,TXNIP,TYR		ENSG00000158773	-2.12093	DOWN	0.559334	NO
ENSG00000044574	HSPA5	enzyme	0.051			-0.18	0.096	0.00889	0.0667	NO	CDH1,CLU,CPT1A,DDIT3,SCD,SREBF1		ENSG00000044574	-0.807429	DOWN	0.427396	NO
ENSG00000074181	NOTCH3	transcription regulator	2	Activated		1.516	0.242	0.00903	0.0671	NO	DLGAP5,HEY1,HEY2,MMP9,NRARP		ENSG00000074181	4.63951	UP	4.80261e-06	YES
ENSG00000107831	FGF8	growth factor	2.828	Activated		2.877	-0.017	0.0091	0.0671	NO	CCDC50,COL18A1,CRYAB,FGFR2,GPR4,RGS12,RPL26,SLC27A3		ENSG00000107831	NA		NA	NO
ENSG00000122691	TWIST1	transcription regulator	1.16			0.773	0.151	0.0091	0.0671	NO	CDH1,COL1A1,CXCL12,ETS1,S100A4,SNAI2,VEGFA,ZEB1		ENSG00000122691	-1.94462	DOWN	0.455798	NO
ENSG00000133048	CHI3L1	enzyme						0.00903	0.0671	NO	COL6A1,COL6A2,EMP1,TGFBR2,VEGFA		ENSG00000133048	-7.12724	DOWN	6.34599e-05	YES
ENSG00000111859	NEDD9	other	0.657		bias	0.001	0.254	0.00933	0.0685	NO	ADM,CDH1,MMP9,NRN1,PLIN2,SLC2A1,TXNIP	143 (7)	ENSG00000111859	0.350457	UP	0.788563	NO
ENSG00000134954	ETS1	transcription regulator	1.546		bias	0.893	0.269	0.00941	0.0689	NO	ARHGDIB,CASP1,HGF,IL2RA,MCAM,MET,MMP9,PHLDA2,RHOBTB3,TBXAS1,ZEB1		ENSG00000134954	3.90692	UP	6.4725e-11	YES
ENSG00000163513	TGFBR2	kinase	0.762			0.312	0.227	0.00962	0.0701	NO	ACTA2,ANGPTL4,CASP1,DSG2,MAN2B2,PDGFB,PDPN,SELP,TGFBR2,TXNIP	143 (7)	ENSG00000163513	2.72994	UP	0.0136581	YES
ENSG00000134250	NOTCH2	transcription regulator	0.666			0.545	0.062	0.00984	0.0708	NO	ACTA2,HEY1,HEY2,SOX9		ENSG00000134250	-0.187144	DOWN	0.937842	NO
ENSG00000157227	MMP14	peptidase	1.067			0.611	0.23	0.00984	0.0708	NO	BCAM,CTNNB1,JAG1,SLCO2A1		ENSG00000157227	1.30258	UP	0.357287	NO
ENSG00000214548	MEG3	other	0.332			0.332	0	0.00984	0.0708	NO	ACTA2,CDH1,COL1A1,ZEB1	187 (11)	ENSG00000214548	0.297669	UP	0.912268	NO
ENSG00000094916	CBX5	transcription regulator	0		bias	1.005	-0.269	0.0102	0.0726	NO	ABCB1,CD24,CPA4,ICAM2,LEF1,MAL2,PCP4,QPCT,SCG5,SELENBP1,SYTL2,TMEM30B,TSPAN8,TXNIP		ENSG00000094916	-0.882272	DOWN	0.526592	NO
ENSG00000112242	E2F3	transcription regulator	0.971			0.642	0.1	0.0102	0.0726	NO	CAV2,CDK1,ECE1,FAM102A,HSPD1,IGF2,INHBA,LAMA4,MAL2,MT1G,RB1,TK1,UBE2C,WFDC2		ENSG00000112242	1.44137	UP	0.309139	NO
	Growth hormone	group	0.881			0.561	0.108	0.0107	0.0734	NO	ANGPTL4,BMP4,CDH1,CDH3,CX3CL1,SOCS2,TGFB3,TNFSF10,TXNIP
	Nuclear factor 1	group						0.0114	0.0734	NO	CHI3L1,GFAP,GUCY1B1
	Calmodulin	group						0.0117	0.0734	NO	KDR,S1PR3
	NPM1-ALK	fusion gene/product						0.0117	0.0734	NO	CCND2,GLI1
ENSG00000002834	LASP1	transporter						0.0114	0.0734	NO	CDH1,CTNNB1,S100A4		ENSG00000002834	1.03629	UP	0.569311	NO
ENSG00000034152	MAP2K3	kinase						0.0114	0.0734	NO	CXCL9,SLC5A5,TNFSF10		ENSG00000034152	1.89767	UP	0.0882475	NO
ENSG00000064205	CCN5	growth factor	-2.611	Inhibited		-2.485	-0.048	0.0108	0.0734	NO	CD24,CDH1,DSP,PROCR,SNAI2,TGFBR2,ZEB1		ENSG00000064205	-2.2382	DOWN	0.538387	NO
ENSG00000100030	MAPK1	kinase	-1.476			-1.415	-0.014	0.011	0.0734	NO	ACO1,BTN3A3,C1S,CRYL1,DEPTOR,HBA1/HBA2,HBB,IFI16,ITGAV,LAMA4,MITF,OAS2,OLFML2A,PLXDC1,PRSS12,SPOCK1,SPRY2,TNFSF10,TRANK1,TRIM5		ENSG00000100030	0.578178	UP	0.689722	NO
ENSG00000101384	JAG1	growth factor						0.0114	0.0734	NO	GLI2,HEY1,NOTCH4		ENSG00000101384	6.42289	UP	3.2896e-23	YES
ENSG00000105088	OLFM2	other						0.0117	0.0734	NO	MYH11,TAGLN		ENSG00000105088	4.35047	UP	0.0566699	NO
ENSG00000105974	CAV1	transmembrane receptor	-0.063			-0.166	0.049	0.0111	0.0734	NO	CAVIN1,CDH1,CTNNB1,SNAI2,ZEB1		ENSG00000105974	2.19321	UP	0.135147	NO
ENSG00000106927	AMBP	transporter						0.0117	0.0734	NO	ACTA2,ITIH5		ENSG00000106927	NA		NA	NO
ENSG00000109906	ZBTB16	transcription regulator	-0.391			-0.702	0.141	0.0111	0.0734	NO	COL1A1,ITGAV,MMP9,RORC,TYRP1		ENSG00000109906	2.51188	UP	0.284751	NO
ENSG00000112658	SRF	transcription regulator						0.0108	0.0734	NO	ACTG2,EZR,FGF1,ITGA1,LMCD1,MMP9,MYH11,MYH9,ODF2L,RFX5,SVIL,TAGLN		ENSG00000112658	0.824447	UP	0.769844	NO
ENSG00000113658	SMAD5	transcription regulator						0.0114	0.0734	NO	GFAP,ID3,PDGFA		ENSG00000113658	0.588359	UP	0.537578	NO
ENSG00000114316	USP4	peptidase						0.0117	0.0734	NO	CDH1,RORC		ENSG00000114316	-0.818084	DOWN	0.496116	NO
ENSG00000115170	ACVR1	kinase						0.0114	0.0734	NO	DLX5,IBSP,NOG		ENSG00000115170	0.997151	UP	0.766133	NO
ENSG00000115415	STAT1	transcription regulator	1.26		bias	0.37	0.252	0.0109	0.0734	NO	AGT,BTNL9,C1R,C1S,CX3CL1,CX3CR1,CXCL9,GBP4,HAPLN3,HLA-DQA1,LRRTM2,MMP9,OAS2,TNFSF10,XAF1		ENSG00000115415	-0.298888	DOWN	0.743925	NO
ENSG00000115963	RND3	enzyme						0.0117	0.0734	NO	HEY2,NOTCH1		ENSG00000115963	-1.30796	DOWN	0.22553	NO
ENSG00000134574	DDB2	other						0.0114	0.0734	NO	MMP9,SOD2,VEGFA		ENSG00000134574	-0.420342	DOWN	0.80414	NO
ENSG00000135547	HEY2	transcription regulator						0.0117	0.0734	NO	MYH11,SMTN		ENSG00000135547	5.79812	UP	2.30558e-08	YES
ENSG00000135829	DHX9	enzyme						0.0114	0.0734	NO	ABCB1,TGFBR2,XAF1		ENSG00000135829	0.439989	UP	0.726907	NO
ENSG00000136231	IGF2BP3	translation regulator						0.0117	0.0734	NO	ABCG2,IGF2		ENSG00000136231	-0.776232	DOWN	0.751533	NO
ENSG00000140199	SLC12A6	transporter						0.0117	0.0734	NO	CDH1,CTNNB1		ENSG00000140199	2.03867	UP	0.0352945	YES
ENSG00000161405	IKZF3	transcription regulator	-2.333	Inhibited		-1.64	-0.231	0.0107	0.0734	NO	CALHM5,CAV2,DOCK4,MGLL,RYR1,SEMA5A,SIPA1L2,SOX9,YPEL2		ENSG00000161405	3.79303	UP	0.12446	NO
ENSG00000161547	SRSF2	transcription regulator						0.0117	0.0734	NO	CDH1,MST1R		ENSG00000161547	0.208559	UP	0.911682	NO
ENSG00000163297	ANTXR2	transmembrane receptor						0.0117	0.0734	NO	CDH1,CTNNB1		ENSG00000163297	0.194683	UP	0.934568	NO
ENSG00000166135	HIF1AN	enzyme						0.0114	0.0734	NO	ADM,SOX9,VEGFA		ENSG00000166135	-0.365213	DOWN	0.858965	NO
ENSG00000185345	PRKN	enzyme						0.0114	0.0734	NO	ACTA2,CTNNB1,MAOB		ENSG00000185345	-0.285694	DOWN	0.940057	NO
ENSG00000187097	ENTPD5	enzyme						0.0117	0.0734	NO	COL1A1,COL1A2		ENSG00000187097	0.317713	UP	0.928855	NO
ENSG00000204472	AIF1	other						0.0114	0.0734	NO	ACTA2,COL1A1,COL3A1		ENSG00000204472	0.022674	UP	0.994743	NO
ENSG00000237424	FOXD2-AS1	other						0.0114	0.0734	NO	CDH1,CTNNB1,NOTCH1		ENSG00000237424	-0.355748	DOWN	NA	NO
ENSG00000258839	MC1R	G-protein coupled receptor						0.0117	0.0734	NO	MITF,TYR		ENSG00000258839	-0.250919	DOWN	0.944017	NO
ENSG00000278217	MALAT1	other						0.0114	0.0734	NO	CDH1,SNAI2,VEGFA		ENSG00000278217	NA		NA	NO
	mir-515	microRNA	-0.911			-0.597	-0.161	0.0127	0.0793	NO	ANGPTL4,CDH1,TGFBR2,ZEB1
ENSG00000066468	FGFR2	kinase						0.0127	0.0793	NO	CDH1,COL1A1,FGFR2,ZEB1		ENSG00000066468	-5.2543	DOWN	0.00149201	YES
ENSG00000079385	CEACAM1	transporter	1.982			1.734	0.125	0.0127	0.0793	NO	GFAP,HEY1,NES,NOTCH3		ENSG00000079385	1.42864	UP	0.729516	NO
ENSG00000019549	SNAI2	transcription regulator	1.2			1.228	-0.013	0.0134	0.0826	NO	BSG,CDH1,ITGB4,NES,SNAI2		ENSG00000019549	5.23584	UP	0.000814902	YES
ENSG00000104419	NDRG1	kinase	-0.636			-0.356	-0.128	0.0134	0.0826	NO	CD82,CDH1,CTNNB1,SNAI2,ZEB1		ENSG00000104419	-1.48303	DOWN	0.262356	NO
ENSG00000131023	LATS1	kinase	2.219	Activated	bias	2.815	-0.269	0.0134	0.0826	NO	ALDH1A3,CD24,CDH1,CYP24A1,KRT19		ENSG00000131023	-0.539036	DOWN	0.80414	NO
ENSG00000072310	SREBF1	transcription regulator	-1.745			-2.39	0.192	0.0137	0.0837	NO	ADGRG1,BEST1,CFI,CSRP1,CXADR,FBXO32,GPNMB,IRS2,MEF2C,RBP1,RPS27,SCD,SEZ6L2,SREBF1		ENSG00000072310	-3.32101	DOWN	0.049625	YES
ENSG00000109320	NFKB1	transcription regulator	1.414		bias	0.681	0.259	0.0137	0.0837	NO	BAMBI,CD82,CHI3L1,COL1A1,CXCL9,DLL4,FSCN1,IFI16,IL2RA,MMP9,SNAI2,SOD2,TNFSF10,VEGFA		ENSG00000109320	0.261597	UP	0.896387	NO
ENSG00000117139	KDM5B	transcription regulator	-0.832			-0.24	-0.164	0.0139	0.0844	NO	ASF1A,CDK1,DDIT3,DLGAP5,FHL1,FJX1,HACD1,LIMCH1,MCAM,MT1E,NOL3,SOX9,SWAP70		ENSG00000117139	-0.236255	DOWN	0.887692	NO
ENSG00000171867	PRNP	other	0.115			0.159	-0.018	0.0144	0.0875	NO	ABCB1,IGF2,MMP11,PRNP,SOX9,TCF4		ENSG00000171867	-2.0132	DOWN	0.0370921	YES
ENSG00000099617	EFNA2	kinase	0.707			0.662	0.016	0.0147	0.0882	NO	DUSP4,DUSP6,ITGB4,NEDD4L,PKP1,SOX9,TRIM5,UBE2C		ENSG00000099617	NA		NA	NO
ENSG00000118689	FOXO3	transcription regulator	-0.097			-0.608	0.183	0.0147	0.0882	NO	CCND2,CDH1,FBXO32,JAG1,MCAM,MMP9,SOD2,TNFSF10,TXNIP		ENSG00000118689	-1.49699	DOWN	0.0860191	NO
ENSG00000128272	ATF4	transcription regulator	-0.832		bias	-1.354	0.269	0.0147	0.0882	NO	ATP1A2,CEBPB,COL4A2,DDIT3,FAM102A,GRB10,SLC43A1,SLC7A11,VEGFA		ENSG00000128272	-0.599169	DOWN	0.572026	NO
ENSG00000167548	KMT2D	transcription regulator	1.555			1.541	0.005	0.0147	0.0882	NO	ADGRG1,CRIP2,CSPG4,FHL1,HOXC6,MMP9,PCDH7,VTN		ENSG00000167548	1.77988	UP	0.0364563	YES
ENSG00000111704	NANOG	transcription regulator	1.89			1.709	0.068	0.015	0.0895	NO	ABCB1,CCND2,COL3A1,DLX5,EOMES,HOXC4,IFNGR1,LHX2,PAX6,RAPGEF5,SOX17,ZFHX3		ENSG00000111704	NA		NA	NO
	Vegf	group						0.0163	0.0906	NO	ETS1,KDR,NOS3
	miR-148a-3p (and other miRNAs w/seed CAGUGCA)	mature microRNA						0.0163	0.0906	NO	ACTA2,COL1A1,TGFBR2
ENSG00000008083	JARID2	transcription regulator						0.0163	0.0906	NO	CDH1,GATA2,ZEB1		ENSG00000008083	1.56386	UP	0.0325647	YES
ENSG00000070444	MNT	transcription regulator						0.0163	0.0906	NO	DDIT3,FBXO32,TXNIP		ENSG00000070444	-0.882083	DOWN	0.479764	NO
ENSG00000076706	MCAM	other						0.0163	0.0906	NO	CD24,CDH1,SNAI2		ENSG00000076706	7.66463	UP	1.95832e-18	YES
ENSG00000113645	WWC1	transcription regulator						0.0163	0.0906	NO	CDH1,FGF1,PDGFB		ENSG00000113645	-4.06123	DOWN	0.00467443	YES
ENSG00000123384	LRP1	transmembrane receptor						0.0163	0.0906	NO	CDH1,MMP9,PLIN2		ENSG00000123384	-1.07046	DOWN	0.220229	NO
ENSG00000132510	KDM6B	enzyme						0.0163	0.0906	NO	CDH1,NGFR,SNAI2		ENSG00000132510	0.213272	UP	0.907427	NO
ENSG00000133111	RFXAP	transcription regulator						0.0163	0.0906	NO	COL1A2,HLA-DQA1,HLA-DRA		ENSG00000133111	-0.621692	DOWN	0.797098	NO
ENSG00000136238	RAC1	enzyme	1.387			0.989	0.179	0.0161	0.0906	NO	CDH1,CTNNB1,IL33,SNAI2,SOD2		ENSG00000136238	0.170845	UP	0.893715	NO
ENSG00000136603	SKIL	transcription regulator						0.0163	0.0906	NO	ACTA2,CDH1,SOX17		ENSG00000136603	0.286935	UP	0.829054	NO
ENSG00000136848	DAB2IP	other						0.0163	0.0906	NO	CDH1,CLU,ZEB1		ENSG00000136848	0.831751	UP	0.603464	NO
ENSG00000137193	PIM1	kinase	0.585			0.187	0.179	0.0161	0.0906	NO	CCND2,IL2RA,INSR,MET,STAT4		ENSG00000137193	-0.147107	DOWN	0.974568	NO
ENSG00000138685	FGF2	growth factor	-0.068			-0.46	0.164	0.016	0.0906	NO	ACTA2,BGN,CYGB,FLT1,GFAP,MMP9,VEGFA		ENSG00000138685	-2.49104	DOWN	0.247142	NO
ENSG00000143549	TPM3	other						0.0163	0.0906	NO	ITGA1,TEK,VEGFA		ENSG00000143549	1.10524	UP	0.406282	NO
ENSG00000167244	IGF2	growth factor						0.0163	0.0906	NO	IGF2,SREBF1,VEGFA		ENSG00000167244	5.19187	UP	0.00577774	YES
ENSG00000169403	PTAFR	G-protein coupled receptor	1.992			1.524	0.235	0.0162	0.0906	NO	CDH1,MCAM,MMP9,ZEB1		ENSG00000169403	1.52041	UP	0.167133	NO
ENSG00000171791	BCL2	transporter						0.0163	0.0906	NO	ENO2,NES,VEGFA		ENSG00000171791	1.62009	UP	0.111508	NO
ENSG00000177283	FZD8	G-protein coupled receptor						0.0163	0.0906	NO	ACTA2,CDH1,COL1A1		ENSG00000177283	-3.88859	DOWN	0.00266392	YES
ENSG00000185630	PBX1	transcription regulator						0.0163	0.0906	NO	ANGPT2,CDH1,MMP9		ENSG00000185630	0.877734	UP	0.332065	NO
ENSG00000196233	LCOR	transcription regulator						0.0163	0.0906	NO	CDH1,IGFBP4,TFPI2		ENSG00000196233	0.535072	UP	0.770849	NO
ENSG00000132356	PRKAA1	kinase	-1.414			-1.443	0.01	0.0165	0.0915	NO	ACKR3,CD24,CDH3,CLU,DDIT3,OPHN1,PLA2G2A,PMEPA1		ENSG00000132356	0.890674	UP	0.433037	NO
	mir-29	microRNA	-0.816			-0.446	-0.151	0.0167	0.0922	NO	ANGPTL4,BDKRB2,EOMES,IL2RA,NID1,VEGFA
ENSG00000171132	PRKCE	kinase	1.454			0.961	0.204	0.0167	0.0922	NO	ABCB1,CDH1,IL2RA,MMP9,PDGFA,VEGFA		ENSG00000171132	1.69005	UP	0.399161	NO
ENSG00000101412	E2F1	transcription regulator	1.434			1.012	0.161	0.0179	0.0983	NO	ABCG2,ANGPT2,BMP4,CDC20,CDK1,CTNNB1,DDIT3,DUSP4,FGFR2,FLT1,GRAP,H19,ID3,IGF2,KDR,LCK,MT1G,RB1,RBBP8,SOX7,TK1		ENSG00000101412	1.72777	UP	0.65687	NO
ENSG00000039068	CDH1	other	-0.896			-0.962	0.027	0.0181	0.0993	NO	CDH1,CTNNB1,GLI1,GLI2,MMP9,SOX9,VEGFA		ENSG00000039068	-4.72871	DOWN	0.0130186	YES
ENSG00000136997	MYC	transcription regulator	1.01			0.553	0.097	0.0184	0.1	NO	ACAN,CCND2,CLU,CNTNAP2,COL1A1,COL8A1,CXCL9,CYTH2,DDIT3,EZR,FBXO32,HAPLN1,HSPD1,ITGA1,KDR,MGP,MITF,MLANA,RARRES1,RPL5,SLC2A1,SNHG16,SOX9,TNFSF10,TRIM5,TXNIP,UBE2C,VEGFA,ZEB1		ENSG00000136997	-0.751158	DOWN	0.856029	NO
ENSG00000169242	EFNA1	other	0.707			0.882	-0.062	0.0183	0.1	NO	DUSP4,DUSP6,ITGB4,NEDD4L,PKP1,SOX9,TRIM5,UBE2C		ENSG00000169242	1.81048	UP	0.221287	NO
	miR-145-5p (and other miRNAs w/seed UCCAGUU)	mature microRNA	-2.391	Inhibited	bias	-1.749	-0.269	0.0192	0.104	NO	FLI1,FSCN1,MDFI,ROBO4,SWAP70,TAGLN
	ASPSCR1-TFE3	fusion gene/product	-2.309	Inhibited	bias	-3.24	0.269	0.0204	0.106	NO	ABHD2,ADGRG1,CRYAB,EZR,GPNMB,KLHL21,MET,NPC2,OLFML2A,PPARGC1A,SOD2,WBP2
	Histone h3	group						0.0217	0.106	NO	ACKR3,ADGRA2,ARHGEF17,CCND2,CDH1,CRIP2,CSPG4,DDIT3,EOMES,MET,MIR29B2CHG,MITF,MT1G,NOG,NOS3,RELN,RPRM,RUNX1T1,SCD,SFRP1,SHANK3,SOD2,TNFSF10,ZEB1,ZNF423
	Wnt	group						0.0221	0.106	NO	CD34,KDR,SIX1
	miR-200b-3p (and other miRNAs w/seed AAUACUG)	mature microRNA						0.0221	0.106	NO	FHOD1,JAG1,ZEB1
ENSG00000055609	KMT2C	transcription regulator						0.0224	0.106	NO	HOXC6,MMP9		ENSG00000055609	0.436195	UP	0.723375	NO
ENSG00000064490	RFXANK	transcription regulator						0.0224	0.106	NO	COL1A2,HLA-DRA		ENSG00000064490	1.64995	UP	0.0984249	NO
ENSG00000069869	NEDD4	enzyme						0.0221	0.106	NO	DUSP6,MMP9,SPRY2		ENSG00000069869	2.38726	UP	0.0482641	YES
ENSG00000071655	MBD3	other						0.0201	0.106	NO	EFNA5,MEF2A,PAX6,SCD		ENSG00000071655	1.22844	UP	0.525926	NO
ENSG00000073756	PTGS2	enzyme	1.993			1.665	0.165	0.0225	0.106	NO	CDH1,EZR,FLT1,ITGB4,MMP9,RPS19,SEMA7A,TNFSF10		ENSG00000073756	-0.332544	DOWN	0.939719	NO
ENSG00000087237	CETP	enzyme						0.0221	0.106	NO	CETP,DDIT3,PLIN2		ENSG00000087237	6.30337	UP	0.000243606	YES
ENSG00000090686	USP48	peptidase						0.0224	0.106	NO	CCND2,GLI1		ENSG00000090686	-0.380286	DOWN	0.685401	NO
ENSG00000094631	HDAC6	transcription regulator	0.739			0.402	0.152	0.0224	0.106	NO	CDH1,COL1A1,DNM3OS,NOG,PDGFB		ENSG00000094631	0.531395	UP	0.716161	NO
ENSG00000100429	HDAC10	transcription regulator						0.0224	0.106	NO	MMP9,TYRP1		ENSG00000100429	1.48511	UP	0.339031	NO
ENSG00000102755	FLT1	kinase						0.0224	0.106	NO	DLL4,NOTCH1		ENSG00000102755	5.29759	UP	7.68899e-14	YES
ENSG00000102760	RGCC	other						0.0224	0.106	NO	ACTA2,SNAI2		ENSG00000102760	3.63996	UP	0.113116	NO
ENSG00000107796	ACTA2	other						0.0224	0.106	NO	CDH1,MET		ENSG00000107796	3.2625	UP	0.00164379	YES
ENSG00000112038	OPRM1	G-protein coupled receptor						0.0224	0.106	NO	CDH1,MMP9		ENSG00000112038	0.805383	UP	NA	NO
ENSG00000113070	HBEGF	growth factor						0.0224	0.106	NO	CCND2,NRP1		ENSG00000113070	0.347497	UP	0.82947	NO
ENSG00000113140	SPARC	other						0.0221	0.106	NO	CDH1,NES,NOTCH1		ENSG00000113140	2.01644	UP	0.07151	NO
ENSG00000113448	PDE4D	enzyme						0.0224	0.106	NO	CDH1,MITF		ENSG00000113448	2.61971	UP	0.10478	NO
ENSG00000114446	IFT57	other						0.0224	0.106	NO	CASP10,PENK		ENSG00000114446	-1.01383	DOWN	0.584231	NO
ENSG00000119630	PGF	growth factor	-1.103			-1.38	0.142	0.0201	0.106	NO	CASP1,CDK1,DNM3OS,NANOS1		ENSG00000119630	5.50725	UP	1.7323e-08	YES
ENSG00000122694	GLIPR2	other						0.0224	0.106	NO	ACTA2,CDH1		ENSG00000122694	0.0936865	UP	0.966582	NO
ENSG00000126767	ELK1	transcription regulator	1.41			0.944	0.215	0.0224	0.106	NO	BMPR2,ITGAV,MECOM,SLC7A11,TPD52L1		ENSG00000126767	1.44746	UP	0.537924	NO
ENSG00000127511	SIN3B	transcription regulator						0.0201	0.106	NO	COL1A2,DDIT3,FBXO32,TXNIP		ENSG00000127511	0.687734	UP	0.652627	NO
ENSG00000129422	MTUS1	other						0.0224	0.106	NO	CDH1,SNAI2		ENSG00000129422	1.53925	UP	0.0729851	NO
ENSG00000133083	DCLK1	kinase						0.0221	0.106	NO	NOTCH1,SNAI2,ZEB1		ENSG00000133083	0.322216	UP	0.909036	NO
ENSG00000135018	UBQLN1	other						0.0224	0.106	NO	CDH1,ZEB1		ENSG00000135018	-0.612573	DOWN	0.737463	NO
ENSG00000142082	SIRT3	enzyme						0.0224	0.106	NO	NES,SUCNR1		ENSG00000142082	-0.758154	DOWN	0.65609	NO
ENSG00000143514	TP53BP2	other						0.0224	0.106	NO	CDH1,ZEB1		ENSG00000143514	-0.690957	DOWN	0.776368	NO
ENSG00000144560	VGLL4	other						0.0224	0.106	NO	CTNNB1,LEF1		ENSG00000144560	0.0279477	UP	0.992844	NO
ENSG00000145147	SLIT2	other						0.0224	0.106	NO	CDH1,CTNNB1		ENSG00000145147	-1.58946	DOWN	0.312304	NO
ENSG00000147050	KDM6A	enzyme						0.0224	0.106	NO	CRIP2,CSPG4		ENSG00000147050	0.372517	UP	0.904597	NO
ENSG00000157077	ZFYVE9	peptidase						0.0224	0.106	NO	ACTA2,CDH1		ENSG00000157077	0.0255996	UP	0.994654	NO
ENSG00000157212	PAXIP1	other						0.0224	0.106	NO	CRIP2,CSPG4		ENSG00000157212	-0.346669	DOWN	0.879359	NO
ENSG00000160957	RECQL4	enzyme						0.0224	0.106	NO	ABCB1,HBB		ENSG00000160957	-0.33344	DOWN	0.911149	NO
ENSG00000163507	CIP2A	other	-0.213			0.088	-0.101	0.0197	0.106	NO	ACTG2,COL15A1,COL8A1,CRYAB,FAM110D,GPNMB,PDE2A,PSG4,PTPRB		ENSG00000163507	-0.48984	DOWN	0.884907	NO
ENSG00000163909	HEYL	transcription regulator						0.0224	0.106	NO	MYH11,SMTN		ENSG00000163909	8.2351	UP	4.11591e-09	YES
ENSG00000163956	LRPAP1	other						0.0224	0.106	NO	ACTA2,CDH1		ENSG00000163956	-1.0919	DOWN	0.296482	NO
ENSG00000164078	MST1R	kinase						0.0224	0.106	NO	CTNNB1,MST1R		ENSG00000164078	-4.35866	DOWN	0.0323416	YES
ENSG00000185551	NR2F2	ligand-dependent nuclear receptor						0.0221	0.106	NO	HNF4A,KDR,NRP1		ENSG00000185551	2.95747	UP	2.17917e-06	YES
ENSG00000188130	MAPK12	kinase						0.0224	0.106	NO	ITGB8,MMP9		ENSG00000188130	2.10648	UP	0.115575	NO
ENSG00000196468	FGF16	growth factor						0.0224	0.106	NO	CDH1,MMP9		ENSG00000196468	NA		NA	NO
ENSG00000196562	SULF2	enzyme						0.0221	0.106	NO	MMP9,PDGFA,PDGFB		ENSG00000196562	1.54748	UP	0.288287	NO
ENSG00000197142	ACSL5	enzyme	2	Activated		1.968	0.016	0.0201	0.106	NO	GPRC5A,MCAM,MYRIP,PHLDA2		ENSG00000197142	1.94333	UP	0.335494	NO
ENSG00000198793	MTOR	kinase	0.191			-0.112	0.117	0.0205	0.106	NO	ALDH1A3,ATP6V1C2,CASP1,CDH1,CTNNB1,PFKFB2,RPL32,SLC2A1,SNAI2,SREBF1,UBE2C		ENSG00000198793	0.107384	UP	0.963362	NO
ENSG00000204435	CSNK2B	kinase						0.0221	0.106	NO	ACTA2,CDH1,CTNNB1		ENSG00000204435	-0.0178093	DOWN	0.995288	NO
ENSG00000211592	IGKC	other						0.0224	0.106	NO	ACTA2,CDH1		ENSG00000211592	3.09161	UP	0.117176	NO
ENSG00000214145	LINC00887	other						0.0224	0.106	NO	CDH1,ZEB1		ENSG00000214145	0.0118689	UP	NA	NO
ENSG00000259104	PTCSC3	other						0.0221	0.106	NO	CTNNB1,MMP9,S100A4		ENSG00000259104	NA		NA	NO
ENSG00000171223	JUNB	transcription regulator	1.387		bias	0.826	0.253	0.0228	0.107	NO	COL1A2,IFI16,ITGAV,ITGB4,MMP9,MYL12A,SNAI2		ENSG00000171223	-0.0469535	DOWN	0.992792	NO
ENSG00000118785	SPP1	cytokine	1.345			0.907	0.168	0.0237	0.111	NO	CDC20,CDH1,CXCL12,DHCR7,DSP,GPX4,MMP9,SNAI2,SOX9		ENSG00000118785	-1.51902	DOWN	0.393772	NO
ENSG00000146648	EGFR	kinase	0.102			-0.547	0.183	0.0244	0.114	NO	ABCG2,ACTA2,CDH1,CEBPB,CHI3L1,DDIT3,JAG1,MET,PSMB7,SLC7A11,SOX9,VEGFA,ZEB1		ENSG00000146648	-2.70656	DOWN	0.0574636	NO
ENSG00000184634	MED12	transcription regulator						0.0245	0.114	NO	BMP4,GLI1,SUSD2,TGFBR2		ENSG00000184634	-0.503494	DOWN	0.856257	NO
ENSG00000187555	USP7	peptidase	1			0.642	0.179	0.0245	0.114	NO	ACKR3,CD36,PDE9A,PLIN2		ENSG00000187555	0.514563	UP	0.60481	NO
ENSG00000233608	TWIST2	transcription regulator	0.882			0.53	0.179	0.0245	0.114	NO	CDH1,CTNNB1,SNAI2,ZEB1		ENSG00000233608	0.0400374	UP	0.99578	NO
ENSG00000104447	TRPS1	transcription regulator	-2.236	Inhibited		-1.728	-0.227	0.0261	0.121	NO	CDC20,CDK1,SNAI2,SPC25,ZEB1		ENSG00000104447	0.552794	UP	0.730316	NO
ENSG00000164400	CSF2	cytokine	1.63			0.793	0.243	0.0261	0.121	NO	CCL18,CCND2,CD209,CD24,DUSP6,FLT1,IL2RA,IL3RA,MMP9,NACA,RIPOR2,SOCS2,TPM4		ENSG00000164400	NA		NA	NO
ENSG00000066336	SPI1	transcription regulator	1.287			0.991	0.114	0.0271	0.125	NO	ACTA2,CCND2,CD209,CHI3L1,CSF2RA,DUSP6,LMO2,MT1E,MT1G,MT2A,NCF4,TNFSF10		ENSG00000066336	0.254379	UP	0.920224	NO
ENSG00000137265	IRF4	transcription regulator	0.194			0.114	0.024	0.0278	0.128	NO	ALPK2,CX3CR1,CXCL9,ENTPD1,ICA1,IL2RA,INPP5D,LEF1,LYST,NFATC2,TNFSF10		ENSG00000137265	1.42685	UP	NA	NO
ENSG00000241058	NSUN6	enzyme	1.633		bias	0.975	0.269	0.0283	0.129	NO	CAVIN2,CDC20,COL4A3,FSCN1,SCHIP1,TK1		ENSG00000241058	-0.911378	DOWN	0.783458	NO
ENSG00000244405	ETV5	transcription regulator	1.067			0.915	0.077	0.0283	0.129	NO	CDH1,CTNNB1,ICAM2,KRT19,SNAI2,ZEB1		ENSG00000244405	1.65571	UP	0.30723	NO
ENSG00000008441	NFIX	transcription regulator						0.029	0.131	NO	CHI3L1,GFAP,SPARCL1		ENSG00000008441	-0.749987	DOWN	0.748938	NO
ENSG00000090659	CD209	other						0.029	0.131	NO	CLDN5,JAM2,MMP9		ENSG00000090659	6.21816	UP	0.00031334	YES
ENSG00000147894	C9orf72	other						0.029	0.131	NO	EDNRA,EDNRB,GLUL		ENSG00000147894	0.809472	UP	0.807146	NO
ENSG00000171094	ALK	kinase						0.029	0.131	NO	CCND2,GLI1,WAS		ENSG00000171094	2.26092	UP	0.389793	NO
ENSG00000234912	SNHG20	other						0.029	0.131	NO	CDH1,CTNNB1,ZEB1		ENSG00000234912	0.682353	UP	0.837552	NO
ENSG00000263761	GDF2	growth factor						0.029	0.131	NO	BMPR2,CXCL12,ENG		ENSG00000263761	NA		NA	NO
ENSG00000162367	TAL1	transcription regulator	1.069			1.144	-0.02	0.0295	0.132	NO	ADGRG1,CDH5,CEP70,DSG2,ERG,ETS1,GUCY1A1,HBB,KIF14,KIF15,LYST,NOTCH1,PLA2G2A,PLEKHO1,RAPGEF5,RNASE6,SENP7,SPRY2,TNFSF10,TTC3		ENSG00000162367	7.25303	UP	3.23305e-06	YES
ENSG00000182568	SATB1	transcription regulator	-0.409			-0.241	-0.051	0.0299	0.134	NO	DUSP4,F5,FERMT2,HBB,LAG3,RASGRP2,RIPOR2,RPLP1,SIPA1L2,SLC27A2,XAF1		ENSG00000182568	-1.02707	DOWN	0.57987	NO
ENSG00000106546	AHR	ligand-dependent nuclear receptor	-1.98			-2.228	0.125	0.0318	0.141	NO	ADM,CDH1,COL1A1,COL3A1,EBF1,VEGFA		ENSG00000106546	0.0286111	UP	0.986856	NO
ENSG00000125952	MAX	transcription regulator						0.0318	0.141	NO	CCND2,DDIT3,FBXO32,RBBP8,TXNIP,UBE2C		ENSG00000125952	0.884888	UP	0.65265	NO
ENSG00000257923	CUX1	transcription regulator						0.0318	0.141	NO	ARHGDIB,CDH1,LIMA1,RASIP1,RHOBTB3,SNAI2		ENSG00000257923	0.366377	UP	0.687412	NO
ENSG00000113648	MACROH2A1	other	-0.816			-0.526	-0.119	0.0329	0.145	NO	ALDH1A3,CCND2,CDKN1C,ETS1,FGF1,IFNAR2,NOTCH4,SOCS2		ENSG00000113648	0.427744	UP	0.591025	NO
ENSG00000141736	ERBB2	kinase	0.623			-0.264	0.196	0.0326	0.145	NO	ANGPT2,ANGPTL4,BMP7,CDC20,CDC25B,CDC27,CDK1,CDT1,CEBPB,COL18A1,COL1A1,COL6A3,DAAM1,ELK3,FSCN1,HEY1,JAG1,NOTCH4,PMEPA1,RALB,SCG5,SMTN,SNAI2,SPOCK1,TAGLN,TK1,VEGFA		ENSG00000141736	-0.0423446	DOWN	0.988269	NO
ENSG00000177606	JUN	transcription regulator	1.285			0.7	0.2	0.0329	0.145	NO	ABCB1,ACTA2,CDK1,CYGB,DUSP6,GSTP1,HEY1,IFI16,ITGAV,ITGB4,ITGB8,MMP9,NR5A2,SNAI2,SOD2,VEGFA,ZEB1		ENSG00000177606	0.391423	UP	0.89551	NO
	Hif1	complex						0.0357	0.147	NO	CP,VEGFA
ENSG00000096063	SRPK1	kinase						0.0357	0.147	NO	INSR,VEGFA		ENSG00000096063	0.289684	UP	0.913546	NO
ENSG00000105509	HAS1	enzyme						0.0357	0.147	NO	CDK1,HAS1		ENSG00000105509	-5.12358	DOWN	0.0436248	YES
ENSG00000107984	DKK1	growth factor						0.0357	0.147	NO	BMP4,CTNNB1		ENSG00000107984	-1.76454	DOWN	0.654594	NO
ENSG00000112964	GHR	transmembrane receptor						0.0357	0.147	NO	APC,SNAI2		ENSG00000112964	0.98861	UP	0.710571	NO
ENSG00000113083	LOX	enzyme						0.0357	0.147	NO	CDH1,SNAI2		ENSG00000113083	-1.5539	DOWN	0.546088	NO
ENSG00000113525	IL5	cytokine	1.195		bias	0.489	0.269	0.0347	0.147	NO	CD24,DUSP6,IL2RA,IL3RA,NACA,RIPOR2,TPM4		ENSG00000113525	1.11035	UP	NA	NO
ENSG00000113721	PDGFRB	kinase						0.0357	0.147	NO	ACTA2,MYH11		ENSG00000113721	1.93127	UP	0.0645815	NO
ENSG00000115419	GLS	enzyme						0.0357	0.147	NO	ACTA2,COL1A1		ENSG00000115419	0.394291	UP	0.78567	NO
ENSG00000115457	IGFBP2	other	-0.596			-1.122	0.24	0.0356	0.147	NO	CD24,CDH1,COL14A1,EFEMP1,ENPP5,TGFB3		ENSG00000115457	1.4235	UP	0.332153	NO
ENSG00000116670	MAD2L2	enzyme						0.0357	0.147	NO	CDH1,SNAI2		ENSG00000116670	-0.565487	DOWN	0.83011	NO
ENSG00000118257	NRP2	kinase						0.0357	0.147	NO	CTNNB1,S100A4		ENSG00000118257	0.921552	UP	0.296482	NO
ENSG00000124440	HIF3A	transcription regulator						0.0357	0.147	NO	SLC2A1,VEGFA		ENSG00000124440	-2.4265	DOWN	0.474962	NO
ENSG00000126266	FFAR1	G-protein coupled receptor						0.0357	0.147	NO	CD36,PPARGC1A		ENSG00000126266	0		NA	NO
ENSG00000127329	PTPRB	phosphatase						0.0357	0.147	NO	ANGPT2,PDGFB		ENSG00000127329	3.45812	UP	0.000392885	YES
ENSG00000128052	KDR	kinase						0.0357	0.147	NO	DLL4,NOTCH1		ENSG00000128052	7.64052	UP	2.25368e-11	YES
ENSG00000134324	LPIN1	phosphatase						0.0357	0.147	NO	PPARGC1A,SREBF1		ENSG00000134324	-0.564474	DOWN	0.521225	NO
ENSG00000138668	HNRNPD	transcription regulator						0.0357	0.147	NO	FLT1,HBB		ENSG00000138668	0.345883	UP	0.718087	NO
ENSG00000139515	PDX1	transcription regulator						0.0356	0.147	NO	HNF4A,IRS2,MITF,NR5A2,TSPAN8,TXNIP		ENSG00000139515	NA		NA	NO
ENSG00000148344	PTGES	enzyme						0.0346	0.147	NO	CDH1,EZR,FLT1,ITGB4,RPS19		ENSG00000148344	-0.867262	DOWN	0.689376	NO
ENSG00000150457	LATS2	kinase	2.219	Activated		2.404	-0.083	0.0346	0.147	NO	ALDH1A3,CD24,CDH1,CYP24A1,KRT19		ENSG00000150457	0.827234	UP	0.664501	NO
ENSG00000159352	PSMD4	other						0.0357	0.147	NO	A2M,CD36		ENSG00000159352	-0.40985	DOWN	0.623716	NO
ENSG00000163631	ALB	transporter						0.0357	0.147	NO	AGT,VEGFA		ENSG00000163631	NA		NA	NO
ENSG00000164299	SPZ1	transcription regulator	1.227			0.761	0.242	0.0351	0.147	NO	CDH1,SNAI2,VEGFA,ZEB1		ENSG00000164299	NA		NA	NO
ENSG00000175387	SMAD2	transcription regulator	0.52			0.28	0.141	0.0346	0.147	NO	ACTA2,CDH5,IRX1,MMP9,SNAI2		ENSG00000175387	0.063678	UP	0.975253	NO
ENSG00000185499	MUC1	other	1.644			1.32	0.138	0.0356	0.147	NO	CCND2,CDH1,CTNNB1,HLA-DRA,NRP1,PDGFA		ENSG00000185499	-1.37882	DOWN	0.671107	NO
ENSG00000186153	WWOX	enzyme						0.0357	0.147	NO	COL1A1,MMP9		ENSG00000186153	1.39405	UP	0.128024	NO
ENSG00000205213	LGR4	transmembrane receptor						0.0357	0.147	NO	CDH1,ZEB1		ENSG00000205213	-1.70249	DOWN	0.537924	NO
ENSG00000225937	PCA3	other						0.0357	0.147	NO	CDK1,PMEPA1		ENSG00000225937	NA		NA	NO
ENSG00000230223	ATXN8OS	other						0.0357	0.147	NO	ANGPT1,TGFBR2		ENSG00000230223	NA		NA	NO
ENSG00000025434	NR1H3	ligand-dependent nuclear receptor						0.0369	0.149	NO	CH25H,SLC2A4,SREBF1		ENSG00000025434	-0.514336	DOWN	0.857318	NO
ENSG00000085276	MECOM	transcription regulator						0.0369	0.149	NO	SCUBE3,SOX9,TCF4		ENSG00000085276	6.49594	UP	1.0283e-14	YES
ENSG00000099194	SCD	enzyme						0.0369	0.149	NO	CEBPB,DDIT3,SREBF1		ENSG00000099194	-2.37611	DOWN	0.0177005	YES
ENSG00000115738	ID2	transcription regulator						0.0369	0.149	NO	CDH1,LAMA4,SEMA3F		ENSG00000115738	-1.71023	DOWN	0.105868	NO
ENSG00000144935	TRPC1	ion channel						0.0369	0.149	NO	CCND2,KDR,S1PR3		ENSG00000144935	-1.65779	DOWN	0.450019	NO
ENSG00000199143	mir-373	microRNA						0.0369	0.149	NO	ANGPTL4,CDH1,TGFBR2		ENSG00000199143	NA		NA	NO
ENSG00000158169	FANCC	other						0.0383	0.155	NO	ATP1B1,CXCL12,JAG1,NUAK1,PCLO,PHLDA2,SCHIP1		ENSG00000158169	1.77244	UP	0.461304	NO
ENSG00000198959	TGM2	enzyme	3.159	Activated		2.651	0.114	0.0386	0.156	NO	CCRL2,CD36,CD93,CX3CR1,DAAM2,HIP1,ITGB4,MMP9,MT2A,NPC2,OAS2,PPP1R16B,SELP,SEMA6B,SEMA7A,SLC16A1,SLC27A2,SLFN5,VIP,XAF1		ENSG00000198959	1.96471	UP	0.108843	NO
ENSG00000151461	UPF2	other	0.555			0.873	-0.143	0.0394	0.159	NO	CLU,DSP,HEY1,NRP1,TSPAN8		ENSG00000151461	0.328068	UP	0.779753	NO
ENSG00000115414	FN1	enzyme	1.192			1.014	0.09	0.0413	0.165	NO	CDH1,MMP9,NES,SNAI2		ENSG00000115414	0.514749	UP	0.784038	NO
ENSG00000143190	POU2F1	transcription regulator						0.0413	0.165	NO	HLA-DRA,PDE9A,PTGDS,VIP		ENSG00000143190	0.465985	UP	0.728871	NO
ENSG00000135373	EHF	transcription regulator	0.333			-0.114	0.149	0.042	0.168	NO	ANGPTL4,BMP4,CDH3,CDK1,JAG1,KDR,NOTCH3,THY1,VEGFA		ENSG00000135373	0.290576	UP	0.963016	NO
ENSG00000126524	SBDS	other						0.0437	0.174	NO	COL14A1,CTH,DDIT3,FBXO32,IFI16,MT2A,OTX2,PCDH7,RBP7,SNAI2		ENSG00000126524	-0.3244	DOWN	0.86988	NO
ENSG00000184349	EFNA5	kinase	0			0.209	-0.085	0.0442	0.175	NO	DUSP4,DUSP6,ITGB4,PKP1,SOX9,UBE2C		ENSG00000184349	-4.43007	DOWN	0.0246354	YES
ENSG00000271503	CCL5	cytokine	2.449	Activated	bias	1.791	0.269	0.0442	0.175	NO	DUSP6,EMP1,LIMS1,MMP9,PNP,VASP		ENSG00000271503	0.767542	UP	0.786144	NO
	miR-155-5p (miRNAs w/seed UAAUGCU)	mature microRNA	-0.692		bias	-0.1	-0.269	0.0446	0.176	NO	CASP1,CCL18,CD209,INPP5D,MET
ENSG00000112062	MAPK14	kinase	0.365			-0.027	0.179	0.0446	0.176	NO	CDH1,EFEMP1,ITGB8,LEF1,WIF1		ENSG00000112062	0.218737	UP	0.925576	NO
ENSG00000126457	PRMT1	enzyme	0.562			0.118	0.202	0.0446	0.176	NO	CDH1,CTNNB1,MT2A,SNAI2,ZEB1		ENSG00000126457	0.547455	UP	0.595145	NO
ENSG00000162298	SYVN1	transporter	0		bias	-0.975	0.261	0.0445	0.176	NO	CAVIN1,CDA,CSPG4,GPRC5A,ITGAV,ITGB4,MCAM,PODXL,RPL10,RPL18,SLC16A1,SLC27A3,SLC2A1,SLC43A3		ENSG00000162298	-0.828799	DOWN	0.778264	NO
	miR-218-5p (and other miRNAs w/seed UGUGCUU)	mature microRNA						0.0458	0.178	NO	CDH1,FCGR3A/FCGR3B,SNAI2
	BCR-ABL1	fusion gene/product						0.0458	0.178	NO	IL2RA,SNAI2,TNFSF10
	miR-122-5p (miRNAs w/seed GGAGUGU)	mature microRNA	-0.113		bias	0.583	-0.269	0.046	0.178	NO	ATP1A2,FOXP1,GALNT10,MAPK11,RAB11FIP1,SLC7A11,TRIB1
ENSG00000068078	FGFR3	kinase						0.0458	0.178	NO	DUSP6,FRMD3,PECAM1		ENSG00000068078	-0.661508	DOWN	0.880379	NO
ENSG00000075651	PLD1	enzyme						0.0458	0.178	NO	CTNNB1,DDIT3,RB1		ENSG00000075651	-0.182442	DOWN	0.922638	NO
ENSG00000164611	PTTG1	transcription regulator						0.0458	0.178	NO	CDH1,SLC5A5,VEGFA		ENSG00000164611	-0.403359	DOWN	0.905623	NO
ENSG00000170525	PFKFB3	kinase						0.0458	0.178	NO	CDK1,CXCL12,PDGFB		ENSG00000170525	-1.3098	DOWN	0.4662	NO
	mir-1	microRNA	1		bias	1.537	-0.269	0.048	0.179	NO	CEBPB,MET,MMP9,VEGFA
	Ap1	complex						0.0488	0.179	NO	DUSP6,EZR,MMP9,MT2A,S100A4,SNCG
ENSG00000050748	MAPK9	kinase	-1.912			-2.079	0.064	0.0642	0.179	NO	IFI16,ITGB4,LMO7,MARCKSL1,PLIN2,SCD,SREBF1		ENSG00000050748	0.738191	UP	0.783718	NO
ENSG00000102554	KLF5	transcription regulator	1.929			1.646	0.147	0.0553	0.179	NO	CDH1,CDT1,MMP9,NOTCH1		ENSG00000102554	-2.38502	DOWN	0.417329	NO
ENSG00000124762	CDKN1A	kinase	0.216			0.501	-0.11	0.0499	0.179	NO	CDC25B,CDK1,CTSK,JAG1,LIMA1,MMP9,RB1,SOX9		ENSG00000124762	-1.16032	DOWN	0.59196	NO
ENSG00000136244	IL6	cytokine	-0.994			-1.443	0.129	0.0494	0.179	NO	ABCG2,ACTA2,AGT,CD82,CDH1,CLU,ENO2,PDGFA,PDGFB,PLA2G2A,RB1,TAL1,TGFBR2,VEGFA		ENSG00000136244	-3.1028	DOWN	0.354578	NO
ENSG00000143590	EFNA3	kinase	0			0.157	-0.064	0.0488	0.179	NO	DUSP4,DUSP6,ITGB4,PKP1,SOX9,UBE2C		ENSG00000143590	-0.0648303	DOWN	0.993333	NO
ENSG00000243364	EFNA4	kinase	0			0.157	-0.064	0.0488	0.179	NO	DUSP4,DUSP6,ITGB4,PKP1,SOX9,UBE2C		ENSG00000243364	1.32738	UP	0.753541	NO
ENSG00000017427	IGF1	growth factor	-2.608	Inhibited		-2.935	0.125	0.0924	0.225	NO	BMP4,DDIT3,GFAP,IGF2,IRS2,ITGAV,VEGFA		ENSG00000017427	0.422894	UP	0.793144	NO
ENSG00000185811	IKZF1	transcription regulator	-2.722	Inhibited		-2.007	-0.219	0.0966	0.235	NO	CALHM5,CAV2,CD34,DOCK4,MGLL,RALB,RYR1,SEMA5A,SIPA1L2,SOX9,YPEL2		ENSG00000185811	1.80072	UP	0.115368	NO
ENSG00000067082	KLF6	transcription regulator	1.97			1.726	0.124	0.0998	0.241	NO	CDH1,MMP9,TFPI2,VEGFA		ENSG00000067082	1.54651	UP	0.123898	NO
ENSG00000185483	ROR1	kinase	1.976			1.559	0.211	0.0998	0.241	NO	CDH1,KRT19,SNAI2,ZEB1		ENSG00000185483	-1.67799	DOWN	0.417329	NO
ENSG00000172216	CEBPB	transcription regulator	-2.19	Inhibited		-2.682	0.225	0.114	0.248	NO	ABCB1,CDH3,CEBPB,DDIT3,FGFR2,INSR,NFATC2,PPARGC1A,SREBF1		ENSG00000172216	-2.09075	DOWN	0.0075186	YES
	STAT5a/b	group	2.219	Activated		1.691	0.238	0.137	0.266	NO	EMP1,IL2RA,IRAG2,LCP2,RBP1
ENSG00000176046	NUPR1	transcription regulator	-2.667	Inhibited		-2.175	-0.082	0.232	0.342	NO	ABCC5,ABL2,ADGRG1,ADM,ATP8B1,CARD8,CEBPB,COL1A2,COL3A1,CXADR,DDIT3,DEPTOR,ENO2,ETS1,FGF1,FZD8,HILPDA,HJURP,IRS2,KANK2,MAGI1,MAN2B2,MGLL,MRTFB,NGFR,NRROS,PODNL1,PRNP,RFX5,RILPL2,SIPA1L2,SLC2A1,SPC25,SYTL2,TNFAIP8L1,TRIB1		ENSG00000176046	-1.63226	DOWN	0.298061	NO
ENSG00000196482	ESRRG	ligand-dependent nuclear receptor	1.982			2.031	-0.024	0.236	0.347	NO	ACO1,KCNE3,KCNQ1,OGDHL		ENSG00000196482	-1.61325	DOWN	NA	NO
ENSG00000104408	EIF3E	other	-2	Inhibited		-1.758	-0.121	0.25	0.364	NO	ANGPT1,CD36,COL18A1,FARP1		ENSG00000104408	-0.376443	DOWN	0.909036	NO
ENSG00000112115	IL17A	cytokine	1.761			1.379	0.16	0.288	0.391	NO	ACAN,ACTA2,COL1A1,MMP9,NRP1,TGFBR2		ENSG00000112115	NA		NA	NO
	Pkc(s)	group	2.088	Activated		1.908	0.086	0.349	0.448	NO	CPT1A,DDIT3,IGF2,MMP9,VEGFA
ENSG00000122641	INHBA	growth factor	1.912			1.602	0.118	0.467	0.54	NO	ACTA2,CCND2,CD24,ECSCR,PGM2L1,TAGLN,TAL1		ENSG00000122641	4.02049	UP	0.000266765	YES
	Jnk	group	2.449	Activated		1.952	0.203	0.494	0.559	NO	ACTA2,CD209,CXCL12,ETS1,MMP9,TGFBR2
ENSG00000055332	EIF2AK2	kinase	-1.969			-2.423	0.231	0.511	0.574	NO	DDIT3,IRS2,REC8,SOD2		ENSG00000055332	0.72356	UP	0.460289	NO
ENSG00000197272	IL27	cytokine	1.98			1.696	0.143	0.564	0.617	NO	CXCL9,HLA-DQA1,HLA-DRA,RORC		ENSG00000197272	-1.89323	DOWN	NA	NO

## Sheet: SuppTable6C.Regulator effects
© 2000-2020 QIAGEN. All rights reserved.
ID	Consistency Score	Node Total	Regulator Total	Regulators	Target Total	Target Molecules in Dataset	Disease & Function Total	Diseases & Functions	Known Regulator-Disease/Function Relationship
1	9.859	44	10	Akt,BRD4,CCN5,CEBPA,FOXM1,GLI2,MAFB,mir-8,SLC9A3R1,TGM2	30	A2M,ACTA2,ATP2B2,CD36,CDH1,CTNNB1,CXCL12,CXCL9,DLL4,ETS1,F2RL3,FHOD1,GLI1,KDR,KRT19,LCK,MCAM,MET,MMP9,NFATC2,PDGFB,PPP1R16B,PROCR,SELP,SEMA6B,SNAI2,TGFBR2,THBS2,TNFSF10,ZEB1	4	Cell movement of breast cancer cell lines,Proliferation of endothelial cells,Quantity of metal,Transmigration of cells	15% (6/40)
2	8.5	24	6	Akt,CBFB,CCN5,Mek,SMAD3,SNAI1	16	CDH1,COL3A1,CTNNB1,CXCL9,DUSP6,ETS1,FOXC2,GLI1,MCAM,MMP9,NOTCH1,SEMA3C,SNAI2,TGFBR2,VEGFA,ZEB1	2	Cell movement of breast cancer cell lines,Development of body trunk	50% (6/12)
3	7.249	31	6	ERG,ETV6-RUNX1,miR-450a-5p (and other miRNAs w/seed UUUGCGA),NCOA2,SPDEF,VEGFA	22	APC,CD34,CDH1,CDH5,CTNNB1,DLL4,FERMT2,HGF,JAG1,KDR,KRT19,LCP2,LEF1,MET,MMP9,NOTCH1,NOTCH4,NRP1,S100A4,SIPA1,SNAI2,ZEB1	3	Epithelial-mesenchymal transition,Proliferation of tumor cells,Shape change of tumor cell lines	17% (3/18)
4	4.588	26	4	COL18A1,MASTL,miR-450a-5p (and other miRNAs w/seed UUUGCGA),SMARCA4	19	A2M,AGT,BMPR2,CDH1,COL1A2,CSF2RA,EFNB1,ESAM,HGF,ICAM2,ITGAV,KDR,MMP9,NRP1,RAP2A,SELP,THY1,VEGFA,VWF	3	Adhesion of blood cells,Cell movement of blood cells,Reorganization of cytoskeleton	0% (0/12)
5	3.674	10	4	Akt,CBFB,GLI2,TGFB1	6	ACTA2,CDH1,ENG,MCAM,PECAM1,VEGFA	1	Transmigration of tumor cell lines	0% (0/4)
6	0.371	33	3	FBN1,HNF1A-AS1,TCF4	29	ANGPTL4,BMP7,CASP1,CD24,CDH1,CDKN1C,COL1A2,COL3A1,COL4A2,COL6A3,CTNNB1,GLI1,H19,HJURP,IGF2,IGFBP4,KALRN,LEF1,LMO2,MEF2C,NOTCH1,PDE7B,RPL7,SERPINF1,SQSTM1,TGFBR2,TNFSF10,UBE2C,ZEB1	1	Hematopoietic neoplasm	67% (2/3)
7	-3.055	23	1	estrogen receptor	21	ABCG2,BMP7,CAV2,CCND2,CD24,CD99,CDH1,CDH3,COL4A1,COL4A2,COL6A1,COL6A2,CXCL12,DSP,ETS1,FGFR2,MMP9,TGFB3,TGFBR2,VEGFA,ZEB1	1	Hematopoietic neoplasm	100% (1/1)
8	-5.307	8	1	BMP4	6	ADGRG1,CDH5,GATA2,HEY1,PGF,TAL1	1	Angiogenesis	100% (1/1)
9	-5.367	7	1	CCL5	5	DUSP6,EMP1,LIMS1,MMP9,VASP	1	Cell movement	100% (1/1)
10	-5.814	7	1	SMAD4	5	JAG1,JAG2,MST1R,SNAI2,VEGFA	1	Epithelial-mesenchymal transition	100% (1/1)
11	-12.522	7	1	NORAD	5	COL4A1,COL4A2,ID3,IGFBP4,LMCD1	1	Vasculogenesis	0% (0/1)
12	-12.522	7	1	TGFB1	5	COL18A1,CTNNB1,JAG1,PDGFB,S100A4	1	Growth of embryo	0% (0/1)
13	-14	6	1	LATS1	4	ALDH1A3,CD24,CDH1,KRT19	1	Migration of tumor cell lines	0% (0/1)
14	-14	6	1	LATS2	4	ALDH1A3,CD24,CDH1,KRT19	1	Migration of tumor cell lines	0% (0/1)
15	-26.386	7	1	ASPSCR1-TFE3	5	EZR,MET,PPARGC1A,SOD2,WBP2	1	Migration of tumor cell lines	0% (0/1)

## Sheet: SuppTable6D.Functions
© 2000-2020 QIAGEN. All rights reserved.
Categories	Function	Diseases or Functions Annotation	p-value	FDR	Predicted Activation State	Activation z-score	Flags	Bias-corrected z-score	Molecules	# Molecules
Cellular Movement	cell movement	Cell movement	4.17e-35	4.2e-31	Increased	3.856		2.166	A2M,ABI3,ACKR1,ACKR3,ACTA2,ACVRL1,ADGRF5,ADM,ADTRP,AGAP2,AGT,ALDH1A3,ANGPT1,ANGPT2,ANGPTL4,AOC3,APC,APLN,APLNR,ARHGDIB,ARHGEF1,ARHGEF17,ATP1B1,BCAM,BDKRB2,BMP4,BMP7,BMPR2,BSG,BTC,CAMSAP3,CARD10,CAVIN2,CBR3-AS1,CCL18,CCRL2,CD24,CD248,CD36,CD82,CD99,CDC25B,CDH1,CDH3,CDH5,CDK1,CEBPB,CHI3L1,CHRD,CHST1,CLDN19,CLDN5,CLEC11A,CLU,COL18A1,COL1A1,COL1A2,COL4A2,COL4A3,COL6A1,CORO1A,CRYAB,CSF2RA,CST3,CTNNB1,…	308
Cancer,Gastrointestinal Disease,Organismal Injury and Abnormalities	gastrointestinal carcinoma	Gastrointestinal carcinoma	8.93e-32	4.5e-28					A2M,ABCA2,ABCA5,ABCB1,ABCB4,ABCC5,ABCG2,ABHD2,ABI3,ABL2,ACAN,ACKR3,ACO1,ACP6,ACTA2,ACTG2,ACVRL1,ADAD2,ADAMTS2,ADAMTS4,ADAMTSL2,ADCY1,ADCY4,ADCY7,ADGRA2,ADGRF5,ADGRG1,ADGRG6,ADGRL2,ADGRL4,ADM,ADRB1,AEBP1,AFAP1L1,AFAP1L2,AGAP2,AGFG2,AGT,AHCYL2,AHNAK2,AKAP13,ALAD,ALDH1A2,ALDH1A3,ALPK2,ALPK3,AMTN,ANGPT1,ANGPT2,ANGPTL4,ANKRD23,ANKRD30B,ANKRD50,ANLN,ANO1,AOC3,APC,APLNR,APOBEC3D,APOD,APOL1,AQP1,ARAP3,AR…	1031
Cancer,Gastrointestinal Disease,Organismal Injury and Abnormalities	large intestine carcinoma	Large intestine carcinoma	1.78e-30	5.99e-27					A2M,ABCA2,ABCA5,ABCB1,ABCB4,ABCC5,ABCG2,ABHD2,ABI3,ABL2,ACAN,ACKR3,ACO1,ACP6,ACTA2,ACTG2,ACVRL1,ADAD2,ADAMTS2,ADAMTS4,ADAMTSL2,ADCY1,ADCY4,ADCY7,ADGRA2,ADGRF5,ADGRG1,ADGRG6,ADGRL2,ADGRL4,ADM,ADRB1,AEBP1,AFAP1L1,AFAP1L2,AGAP2,AGFG2,AGT,AHCYL2,AHNAK2,AKAP13,ALAD,ALDH1A2,ALDH1A3,ALPK2,ALPK3,AMTN,ANGPT1,ANGPT2,ANGPTL4,ANKRD23,ANKRD30B,ANKRD50,ANLN,ANO1,AOC3,APC,APLNR,APOBEC3D,APOD,APOL1,AQP1,ARAP3,AR…	988
Cancer,Gastrointestinal Disease,Organismal Injury and Abnormalities	large intestine adenocarcinoma	Large intestine adenocarcinoma	2.53e-30	6.38e-27					A2M,ABCA2,ABCA5,ABCB1,ABCB4,ABCC5,ABCG2,ABHD2,ABI3,ABL2,ACAN,ACKR3,ACO1,ACP6,ACTA2,ACTG2,ACVRL1,ADAD2,ADAMTS2,ADAMTS4,ADAMTSL2,ADCY1,ADCY4,ADCY7,ADGRA2,ADGRF5,ADGRG1,ADGRG6,ADGRL2,ADGRL4,ADM,ADRB1,AEBP1,AFAP1L1,AFAP1L2,AGAP2,AGFG2,AGT,AHCYL2,AHNAK2,AKAP13,ALAD,ALDH1A2,ALDH1A3,ALPK2,ALPK3,AMTN,ANGPT1,ANGPT2,ANGPTL4,ANKRD23,ANKRD30B,ANKRD50,ANLN,ANO1,AOC3,APC,APLNR,APOBEC3D,APOD,APOL1,AQP1,ARAP3,AR…	982
Cancer,Gastrointestinal Disease,Organismal Injury and Abnormalities	gastrointestinal adenocarcinoma	Gastrointestinal adenocarcinoma	6.14e-30	1.24e-26					A2M,ABCA2,ABCA5,ABCB1,ABCB4,ABCC5,ABCG2,ABHD2,ABI3,ABL2,ACAN,ACKR3,ACO1,ACP6,ACTA2,ACTG2,ACVRL1,ADAD2,ADAMTS2,ADAMTS4,ADAMTSL2,ADCY1,ADCY4,ADCY7,ADGRA2,ADGRF5,ADGRG1,ADGRG6,ADGRL2,ADGRL4,ADM,ADRB1,AEBP1,AFAP1L1,AFAP1L2,AGAP2,AGFG2,AGT,AHCYL2,AHNAK2,AKAP13,ALAD,ALDH1A2,ALDH1A3,ALPK2,ALPK3,AMTN,ANGPT1,ANGPT2,ANGPTL4,ANKRD23,ANKRD30B,ANKRD50,ANLN,ANO1,AOC3,APC,APLNR,APOBEC3D,APOD,APOL1,AQP1,ARAP3,AR…	999
Cellular Movement	migration	Migration of cells	1.16e-28	1.95e-25	Increased	3.499		1.904	A2M,ABI3,ACKR1,ACKR3,ACTA2,ACVRL1,ADGRF5,ADM,ADTRP,AGAP2,AGT,ALDH1A3,ANGPT1,ANGPT2,ANGPTL4,AOC3,APC,ARHGDIB,ARHGEF1,ATP1B1,BCAM,BDKRB2,BMP4,BMPR2,BSG,BTC,CAMSAP3,CARD10,CAVIN2,CBR3-AS1,CCL18,CCRL2,CD24,CD248,CD36,CD82,CD99,CDC25B,CDH1,CDH3,CDH5,CDK1,CEBPB,CHI3L1,CHRD,CHST1,CLDN19,CLDN5,CLEC11A,CLU,COL18A1,COL1A1,COL1A2,COL4A2,COL4A3,COL6A1,CRYAB,CSF2RA,CST3,CTNNB1,CX3CL1,CXADR,CXCL12,CXCL14,CXCL9…	270
Cancer,Gastrointestinal Disease,Organismal Injury and Abnormalities	neoplasia	Gastrointestinal tumor	8.51e-28	1.22e-24		1		0.907	A2M,ABCA2,ABCA5,ABCB1,ABCB4,ABCC5,ABCG2,ABHD2,ABI3,ABL2,ACAN,ACKR3,ACO1,ACP6,ACTA2,ACTG2,ACVRL1,ADAD2,ADAMTS2,ADAMTS4,ADAMTSL2,ADCY1,ADCY4,ADCY7,ADGRA2,ADGRF5,ADGRG1,ADGRG6,ADGRL2,ADGRL4,ADIRF,ADM,ADRB1,ADTRP,AEBP1,AFAP1L1,AFAP1L2,AGAP2,AGFG2,AGT,AHCYL2,AHNAK2,AKAP13,ALAD,ALDH1A2,ALDH1A3,ALPK2,ALPK3,AMTN,ANGPT1,ANGPT2,ANGPTL4,ANKRD23,ANKRD30B,ANKRD50,ANLN,ANO1,AOC3,APC,APLNR,APOBEC3D,APOD,APOL1,A…	1055
Cancer,Gastrointestinal Disease,Organismal Injury and Abnormalities	gastrointestinal tract cancer	Gastrointestinal tract cancer	1.14e-27	1.44e-24					A2M,ABCA2,ABCA5,ABCB1,ABCB4,ABCC5,ABCG2,ABHD2,ABI3,ABL2,ACAN,ACKR3,ACO1,ACP6,ACTA2,ACTG2,ACVRL1,ADAD2,ADAMTS2,ADAMTS4,ADAMTSL2,ADCY1,ADCY4,ADCY7,ADGRA2,ADGRF5,ADGRG1,ADGRG6,ADGRL2,ADGRL4,ADIRF,ADM,ADRB1,ADTRP,AEBP1,AFAP1L1,AFAP1L2,AGAP2,AGFG2,AGT,AHCYL2,AHNAK2,AKAP13,ALAD,ALDH1A2,ALDH1A3,ALPK2,ALPK3,AMTN,ANGPT1,ANGPT2,ANGPTL4,ANKRD23,ANKRD30B,ANKRD50,ANLN,ANO1,AOC3,APC,APLNR,APOBEC3D,APOD,APOL1,A…	1052
Cancer,Gastrointestinal Disease,Organismal Injury and Abnormalities	large intestine neoplasm	Large intestine neoplasm	4.91e-27	5.5e-24		1		0.886	A2M,ABCA2,ABCA5,ABCB1,ABCB4,ABCC5,ABCG2,ABHD2,ABI3,ABL2,ACAN,ACKR3,ACO1,ACP6,ACTA2,ACTG2,ACVRL1,ADAD2,ADAMTS2,ADAMTS4,ADAMTSL2,ADCY1,ADCY4,ADCY7,ADGRA2,ADGRF5,ADGRG1,ADGRG6,ADGRL2,ADGRL4,ADIRF,ADM,ADRB1,ADTRP,AEBP1,AFAP1L1,AFAP1L2,AGAP2,AGFG2,AGT,AHCYL2,AHNAK2,AKAP13,ALAD,ALDH1A2,ALDH1A3,ALPK2,ALPK3,AMTN,ANGPT1,ANGPT2,ANGPTL4,ANKRD23,ANKRD30B,ANKRD50,ANLN,ANO1,AOC3,APC,APLNR,APOBEC3D,APOD,APOL1,A…	1017
Endocrine System Disorders,Gastrointestinal Disease,Metabolic Disease,Organismal Injury and Abnormalities	diabetic complication	Diabetic complication	7.57e-27	7.63e-24					ACO1,ADRB1,AGT,APOD,AQP1,ARHGAP15,ARHGEF15,ATP10B,ATP1B1,CA14,CA5A,CACNA1C,CAVIN2,CD24,CD34,CD36,CHI3L1,CLEC3B,CLU,COL14A1,COL15A1,COL18A1,COL1A1,COL1A2,COL3A1,COL4A1,COL4A2,COL4A3,COL5A3,COL6A1,COL6A2,COL6A3,COL8A1,COL8A2,CTNNB1,CXADR,DAAM1,DHRS3,DLC1,DPEP1,EDNRA,ELMO1,ENPEP,FGF1,FLI1,FOXC1,FRMD3,GAS2L1,GLUL,HBB,HGF,HYAL2,INPP5K,INSR,IRAK3,ITGA1,KCNQ1,KDR,LDB2,LEF1,LINGO1,MEF2C,MEIS2,MT1G,MT2A,M…	95
Cancer,Organismal Injury and Abnormalities	abdominal adenocarcinoma	Abdominal adenocarcinoma	9.51e-27	8.71e-24					A2M,ABCA2,ABCA5,ABCB1,ABCB4,ABCC5,ABCG2,ABHD2,ABI3,ABL2,ACAN,ACKR1,ACKR3,ACO1,ACP6,ACTA2,ACTG2,ACVRL1,ADAD2,ADAMTS2,ADAMTS4,ADAMTSL2,ADCY1,ADCY4,ADCY7,ADGRA2,ADGRF5,ADGRG1,ADGRG6,ADGRL2,ADGRL4,ADM,ADRB1,AEBP1,AFAP1L1,AFAP1L2,AGAP2,AGFG2,AGT,AHCYL2,AHNAK2,AKAP13,ALAD,ALDH1A2,ALDH1A3,ALPK2,ALPK3,AMTN,ANGPT1,ANGPT2,ANGPTL4,ANKRD18A,ANKRD23,ANKRD30B,ANKRD50,ANLN,ANO1,AOC3,APC,APCDD1,APLNR,APOBEC3D,AP…	1091
Cancer,Gastrointestinal Disease,Organismal Injury and Abnormalities	malignant neoplasm of large intestine	Malignant neoplasm of large intestine	2.6e-26	2.19e-23					A2M,ABCA2,ABCA5,ABCB1,ABCB4,ABCC5,ABCG2,ABHD2,ABI3,ABL2,ACAN,ACKR3,ACO1,ACP6,ACTA2,ACTG2,ACVRL1,ADAD2,ADAMTS2,ADAMTS4,ADAMTSL2,ADCY1,ADCY4,ADCY7,ADGRA2,ADGRF5,ADGRG1,ADGRG6,ADGRL2,ADGRL4,ADIRF,ADM,ADRB1,ADTRP,AEBP1,AFAP1L1,AFAP1L2,AGAP2,AGFG2,AGT,AHCYL2,AHNAK2,AKAP13,ALAD,ALDH1A2,ALDH1A3,ALPK2,ALPK3,AMTN,ANGPT1,ANGPT2,ANGPTL4,ANKRD23,ANKRD30B,ANKRD50,ANLN,ANO1,AOC3,APC,APLNR,APOBEC3D,APOD,APOL1,A…	1012
Cancer,Organismal Injury and Abnormalities	incidence	Incidence of tumor	3.8e-26	2.94e-23		-0.829		-1.013	A2M,ABCA2,ABCA5,ABCB1,ABCB4,ABCC5,ABCG2,ABHD2,ABI3,ABL2,ACAN,ACKR3,ACO1,ACP6,ACTA2,ACTG2,ACVRL1,ADAMTS2,ADAMTS4,ADCY1,ADCY4,ADGRA2,ADGRF5,ADGRG1,ADGRG6,ADGRL2,ADGRL4,ADM,ADRB1,ADTRP,AEBP1,AFAP1L1,AFAP1L2,AGAP2,AGFG2,AGT,AHCYL2,AHNAK2,AKAP13,ALDH1A2,ALDH1A3,ALPK2,ALPK3,ANGPT1,ANGPT2,ANGPTL4,ANKRD18A,ANKRD20A5P,ANKRD30B,ANKRD50,ANLN,ANO1,ANO2,AOC3,APC,APCDD1,APOBEC3D,APOD,AQP1,ARAP3,ARHGAP15,ARHGAP…	894
Cancer,Organismal Injury and Abnormalities	adenocarcinoma	Adenocarcinoma	5.15e-26	3.71e-23					A2M,ABCA2,ABCA5,ABCB1,ABCB4,ABCC5,ABCG2,ABHD2,ABI3,ABL2,ACAN,ACKR1,ACKR3,ACO1,ACP6,ACTA2,ACTG2,ACVRL1,ADAD2,ADAMTS2,ADAMTS4,ADAMTSL2,ADCY1,ADCY4,ADCY7,ADGRA2,ADGRF5,ADGRG1,ADGRG6,ADGRL2,ADGRL4,ADM,ADRB1,AEBP1,AFAP1L1,AFAP1L2,AGAP2,AGFG2,AGT,AHCYL2,AHNAK2,AKAP13,ALAD,ALDH1A2,ALDH1A3,ALPK2,ALPK3,AMTN,ANGPT1,ANGPT2,ANGPTL4,ANKRD18A,ANKRD20A5P,ANKRD23,ANKRD30B,ANKRD50,ANLN,ANO1,ANO2,AOC3,APC,APCDD1,A…	1106
Cancer,Organismal Injury and Abnormalities	breast or colorectal cancer	Breast or colorectal cancer	1.91e-25	1.28e-22					ABCA2,ABCA5,ABCB1,ABCC5,ABCG2,ABHD2,ABI3,ABL2,ACAN,ACKR1,ACKR3,ACP6,ACTA2,ACVRL1,ADAMTS2,ADAMTS4,ADGRA2,ADGRF5,ADGRG1,ADGRG6,ADGRL2,ADGRL4,ADIRF,ADM,ADRB1,ADTRP,AEBP1,AFAP1L1,AFAP1L2,AGT,AHCYL2,AHNAK2,AKAP13,ALDH1A2,ALDH1A3,ALPK2,ALPK3,ANGPT1,ANGPT2,ANGPTL4,ANKRD30B,ANLN,ANO1,AOC3,APC,APOBEC3D,APOD,AQP1,ARAP3,ARHGAP31,ARHGAP4,ARHGDIB,ARHGEF15,ARHGEF17,ARHGEF2,ARHGEF3,ARHGEF37,ASPN,ATMIN,ATP10A,AT…	744
Cancer,Organismal Injury and Abnormalities	nonhematologic malignant neoplasm	Nonhematologic malignant neoplasm	7.07e-25	4.46e-22		0.68		0.37	A2M,A4GALT,ABCA2,ABCA5,ABCB1,ABCB4,ABCC5,ABCG2,ABHD2,ABI3,ABL2,ACAN,ACKR1,ACKR3,ACO1,ACP6,ACTA2,ACTG2,ACTR3C,ACVRL1,ADAD2,ADAMTS2,ADAMTS4,ADAMTSL2,ADCY1,ADCY4,ADCY7,ADGRA2,ADGRF5,ADGRG1,ADGRG6,ADGRL2,ADGRL4,ADIRF,ADM,ADRB1,ADTRP,AEBP1,AFAP1L1,AFAP1L2,AGAP2,AGFG2,AGT,AHCYL2,AHNAK2,AKAP13,ALAD,ALDH1A2,ALDH1A3,ALKAL2,ALPK2,ALPK3,AMTN,ANGPT1,ANGPT2,ANGPTL4,ANKRD18A,ANKRD20A5P,ANKRD23,ANKRD30B,ANKRD50…	1234
Cancer,Organismal Injury and Abnormalities	non-hematological solid tumor	Non-hematological solid tumor	1.66e-24	9.84e-22		0.776		0.501	A2M,A4GALT,ABCA2,ABCA5,ABCB1,ABCB4,ABCC5,ABCG2,ABHD2,ABI3,ABL2,ACAN,ACKR1,ACKR3,ACO1,ACP6,ACTA2,ACTG2,ACTR3C,ACVRL1,ADAD2,ADAMTS2,ADAMTS4,ADAMTSL2,ADCY1,ADCY4,ADCY7,ADGRA2,ADGRF5,ADGRG1,ADGRG6,ADGRL2,ADGRL4,ADIRF,ADM,ADRB1,ADTRP,AEBP1,AFAP1L1,AFAP1L2,AGAP2,AGFG2,AGT,AHCYL2,AHNAK2,AKAP13,ALAD,ALDH1A2,ALDH1A3,ALKAL2,ALPK2,ALPK3,AMTN,ANGPT1,ANGPT2,ANGPTL4,ANKRD18A,ANKRD20A5P,ANKRD23,ANKRD30B,ANKRD50…	1236
Cancer,Gastrointestinal Disease,Organismal Injury and Abnormalities	digestive organ tumor	Digestive organ tumor	3.39e-24	1.9e-21		-0.102		-0.269	A2M,ABCA2,ABCA5,ABCB1,ABCB4,ABCC5,ABCG2,ABHD2,ABI3,ABL2,ACAN,ACKR1,ACKR3,ACO1,ACP6,ACTA2,ACTG2,ACTR3C,ACVRL1,ADAD2,ADAMTS2,ADAMTS4,ADAMTSL2,ADCY1,ADCY4,ADCY7,ADGRA2,ADGRF5,ADGRG1,ADGRG6,ADGRL2,ADGRL4,ADIRF,ADM,ADRB1,ADTRP,AEBP1,AFAP1L1,AFAP1L2,AGAP2,AGFG2,AGT,AHCYL2,AHNAK2,AKAP13,ALAD,ALDH1A2,ALDH1A3,ALKAL2,ALPK2,ALPK3,AMTN,ANGPT1,ANGPT2,ANGPTL4,ANKRD18A,ANKRD23,ANKRD30B,ANKRD50,ANLN,ANO1,ANO2,AO…	1124
Cancer,Organismal Injury and Abnormalities	neoplasia	Epithelial neoplasm	4.64e-24	2.46e-21		0.256		-0.034	A2M,ABCA2,ABCA5,ABCB1,ABCB4,ABCC5,ABCG2,ABHD2,ABI3,ABL2,ACAN,ACKR1,ACKR3,ACO1,ACP6,ACTA2,ACTG2,ACVRL1,ADAD2,ADAMTS2,ADAMTS4,ADAMTSL2,ADCY1,ADCY4,ADCY7,ADGRA2,ADGRF5,ADGRG1,ADGRG6,ADGRL2,ADGRL4,ADIRF,ADM,ADRB1,ADTRP,AEBP1,AFAP1L1,AFAP1L2,AGAP2,AGFG2,AGT,AHCYL2,AHNAK2,AKAP13,ALAD,ALDH1A2,ALDH1A3,ALKAL2,ALPK2,ALPK3,AMTN,ANGPT1,ANGPT2,ANGPTL4,ANKRD18A,ANKRD20A5P,ANKRD23,ANKRD30B,ANKRD50,ANLN,ANO1,ANO…	1220
Cancer,Organismal Injury and Abnormalities	frequency	Frequency of tumor	8.63e-24	4.35e-21		-0.829		-0.999	A2M,ABCA2,ABCA5,ABCB1,ABCB4,ABCC5,ABCG2,ABHD2,ABI3,ABL2,ACAN,ACKR3,ACO1,ACP6,ACTA2,ACVRL1,ADAMTS2,ADAMTS4,ADCY1,ADCY4,ADGRA2,ADGRF5,ADGRG1,ADGRG6,ADGRL2,ADGRL4,ADM,ADTRP,AEBP1,AFAP1L1,AFAP1L2,AGAP2,AGFG2,AGT,AHCYL2,AHNAK2,AKAP13,ALDH1A2,ALDH1A3,ALPK2,ALPK3,ANGPT1,ANGPT2,ANGPTL4,ANKRD18A,ANKRD20A5P,ANKRD30B,ANKRD50,ANLN,ANO1,ANO2,AOC3,APC,APCDD1,APOBEC3D,APOD,AQP1,ARAP3,ARHGAP15,ARHGAP29,ARHGAP31,…	864
Cancer,Gastrointestinal Disease,Organismal Injury and Abnormalities	digestive system cancer	Digestive system cancer	1.91e-23	9.18e-21		-0.447		-0.481	A2M,ABCA2,ABCA5,ABCB1,ABCB4,ABCC5,ABCG2,ABHD2,ABI3,ABL2,ACAN,ACKR1,ACKR3,ACO1,ACP6,ACTA2,ACTG2,ACVRL1,ADAD2,ADAMTS2,ADAMTS4,ADAMTSL2,ADCY1,ADCY4,ADCY7,ADGRA2,ADGRF5,ADGRG1,ADGRG6,ADGRL2,ADGRL4,ADIRF,ADM,ADRB1,ADTRP,AEBP1,AFAP1L1,AFAP1L2,AGAP2,AGFG2,AGT,AHCYL2,AHNAK2,AKAP13,ALAD,ALDH1A2,ALDH1A3,ALKAL2,ALPK2,ALPK3,AMTN,ANGPT1,ANGPT2,ANGPTL4,ANKRD23,ANKRD30B,ANKRD50,ANLN,ANO1,ANO2,AOC3,APC,APLNR,APO…	1108
Cancer,Organismal Injury and Abnormalities	tumorigenesis	Tumorigenesis of tissue	2.03e-23	9.3e-21		0.557		0.278	A2M,ABCA2,ABCA5,ABCB1,ABCB4,ABCC5,ABCG2,ABHD2,ABI3,ABL2,ACAN,ACKR1,ACKR3,ACO1,ACP6,ACTA2,ACTG2,ACVRL1,ADAD2,ADAMTS2,ADAMTS4,ADAMTSL2,ADCY1,ADCY4,ADCY7,ADGRA2,ADGRF5,ADGRG1,ADGRG6,ADGRL2,ADGRL4,ADIRF,ADM,ADRB1,ADTRP,AEBP1,AFAP1L1,AFAP1L2,AGAP2,AGFG2,AGT,AHCYL2,AHNAK2,AKAP13,ALAD,ALDH1A2,ALDH1A3,ALKAL2,ALPK2,ALPK3,AMTN,ANGPT1,ANGPT2,ANGPTL4,ANKRD18A,ANKRD20A5P,ANKRD23,ANKRD30B,ANKRD50,ANLN,ANO1,ANO…	1221
Cancer,Gastrointestinal Disease,Organismal Injury and Abnormalities	development	Development of digestive organ tumor	2.62e-23	1.15e-20					A2M,ABCA2,ABCA5,ABCB1,ABCC5,ABHD2,ABI3,ABL2,ACAN,ACKR3,ACO1,ACP6,ACVRL1,ADAMTS2,ADAMTS4,ADGRA2,ADGRF5,ADGRG1,ADGRG6,ADGRL2,ADGRL4,ADM,AEBP1,AFAP1L1,AFAP1L2,AHCYL2,AHNAK2,AKAP13,ALDH1A2,ALDH1A3,ALPK2,ALPK3,ANGPT1,ANGPT2,ANGPTL4,ANKRD30B,ANLN,ANO1,AOC3,APC,APOBEC3D,APOD,AQP1,ARAP3,ARHGAP31,ARHGAP4,ARHGEF15,ARHGEF17,ARHGEF2,ARHGEF3,ARHGEF37,ARID3A,ATMIN,ATP10A,ATP10B,ATP2A3,ATP2B1,ATP2B2,ATP5PF,ATP6…	626
Cancer,Organismal Injury and Abnormalities	carcinoma	Carcinoma	3.96e-23	1.66e-20		0.399		0.115	A2M,ABCA2,ABCA5,ABCB1,ABCB4,ABCC5,ABCG2,ABHD2,ABI3,ABL2,ACAN,ACKR1,ACKR3,ACO1,ACP6,ACTA2,ACTG2,ACVRL1,ADAD2,ADAMTS2,ADAMTS4,ADAMTSL2,ADCY1,ADCY4,ADCY7,ADGRA2,ADGRF5,ADGRG1,ADGRG6,ADGRL2,ADGRL4,ADIRF,ADM,ADRB1,ADTRP,AEBP1,AFAP1L1,AFAP1L2,AGAP2,AGFG2,AGT,AHCYL2,AHNAK2,AKAP13,ALAD,ALDH1A2,ALDH1A3,ALKAL2,ALPK2,ALPK3,AMTN,ANGPT1,ANGPT2,ANGPTL4,ANKRD18A,ANKRD20A5P,ANKRD23,ANKRD30B,ANKRD50,ANLN,ANO1,ANO…	1217
Cardiovascular System Development and Function	development	Development of vasculature	4.23e-23	1.71e-20	Increased	2.6		1.834	ACVRL1,ADGRG1,ADM,ADRB1,AGT,ANGPT1,ANGPT2,ANGPTL4,APLN,APLNR,AQP1,ARHGEF15,BMP4,BMPR2,BSG,BTC,CALCRL,CASP1,CASP10,CAVIN2,CD34,CD36,CDH1,CDH5,CHI3L1,CLDN5,COL18A1,COL1A1,COL1A2,COL4A1,COL4A2,COL4A3,CRYAB,CTNNB1,CXCL12,DLL4,ECSCR,EDNRB,EGFL7,EMP1,ENG,ERG,ERO1A,ESM1,ETS1,FGF1,FHL1,FLI1,FLT1,FLT4,FOXC2,GATA2,GLI1,GLUL,HEY1,HGF,HRH1,HSPD1,HSPG2,ID3,IFI16,IGF2,IGFBP4,IL33,ITGA1,ITGAV,ITGB8,KDR,KLF11,LM…	126
Cancer,Organismal Injury and Abnormalities	abdominal carcinoma	Abdominal carcinoma	6.88e-23	2.67e-20					A2M,ABCA2,ABCA5,ABCB1,ABCB4,ABCC5,ABCG2,ABHD2,ABI3,ABL2,ACAN,ACKR1,ACKR3,ACO1,ACP6,ACTA2,ACTG2,ACVRL1,ADAD2,ADAMTS2,ADAMTS4,ADAMTSL2,ADCY1,ADCY4,ADCY7,ADGRA2,ADGRF5,ADGRG1,ADGRG6,ADGRL2,ADGRL4,ADM,ADRB1,ADTRP,AEBP1,AFAP1L1,AFAP1L2,AGAP2,AGFG2,AGT,AHCYL2,AHNAK2,AKAP13,ALAD,ALDH1A2,ALDH1A3,ALKAL2,ALPK2,ALPK3,AMTN,ANGPT1,ANGPT2,ANGPTL4,ANKRD18A,ANKRD23,ANKRD30B,ANKRD50,ANLN,ANO1,ANO2,AOC3,APC,APCDD1…	1131
Cancer,Gastrointestinal Disease,Organismal Injury and Abnormalities	colorectal neoplasia	Colorectal tumor	1.07e-22	4.01e-20		1		0.886	ABCA2,ABCA5,ABCB1,ABCC5,ABCG2,ABHD2,ABI3,ABL2,ACAN,ACKR3,ACP6,ACTA2,ACVRL1,ADAMTS2,ADAMTS4,ADGRA2,ADGRF5,ADGRG1,ADGRG6,ADGRL2,ADGRL4,ADIRF,ADM,ADTRP,AEBP1,AFAP1L1,AFAP1L2,AHCYL2,AHNAK2,AKAP13,ALDH1A2,ALDH1A3,ALPK2,ALPK3,ANGPT1,ANGPT2,ANGPTL4,ANKRD30B,ANO1,AOC3,APC,APOBEC3D,APOD,AQP1,ARAP3,ARHGAP31,ARHGAP4,ARHGEF15,ARHGEF17,ARHGEF2,ARHGEF3,ARHGEF37,ASPN,ATMIN,ATP10A,ATP10B,ATP2A3,ATP2B1,ATP2B2,ATP…	647
Cancer,Organismal Injury and Abnormalities	non-melanoma solid tumor	Non-melanoma solid tumor	1.13e-22	4.05e-20		0.849		0.626	A2M,ABCA2,ABCA5,ABCB1,ABCB4,ABCC5,ABCG2,ABHD2,ABI3,ABL2,ACAN,ACKR1,ACKR3,ACO1,ACP6,ACTA2,ACTG2,ACVRL1,ADAD2,ADAMTS2,ADAMTS4,ADAMTSL2,ADCY1,ADCY4,ADCY7,ADGRA2,ADGRF5,ADGRG1,ADGRG6,ADGRL2,ADGRL4,ADIRF,ADM,ADRB1,ADTRP,AEBP1,AFAP1L1,AFAP1L2,AGAP2,AGFG2,AGT,AHCYL2,AHNAK2,AKAP13,ALAD,ALDH1A2,ALDH1A3,ALKAL2,ALPK2,ALPK3,AMTN,ANGPT1,ANGPT2,ANGPTL4,ANKRD18A,ANKRD20A5P,ANKRD23,ANKRD30B,ANKRD50,ANLN,ANO1,ANO…	1223
Cancer,Organismal Injury and Abnormalities	abdominal neoplasm	Abdominal neoplasm	1.25e-22	4.35e-20		0		-0.016	A2M,ABCA2,ABCA5,ABCB1,ABCB4,ABCC5,ABCG2,ABHD2,ABI3,ABL2,ACAN,ACKR1,ACKR3,ACO1,ACP6,ACTA2,ACTG2,ACTR3C,ACVRL1,ADAD2,ADAMTS2,ADAMTS4,ADAMTSL2,ADCY1,ADCY4,ADCY7,ADGRA2,ADGRF5,ADGRG1,ADGRG6,ADGRL2,ADGRL4,ADIRF,ADM,ADRB1,ADTRP,AEBP1,AFAP1L1,AFAP1L2,AGAP2,AGFG2,AGT,AHCYL2,AHNAK2,AKAP13,ALAD,ALDH1A2,ALDH1A3,ALKAL2,ALPK2,ALPK3,AMTN,ANGPT1,ANGPT2,ANGPTL4,ANKRD18A,ANKRD23,ANKRD30B,ANKRD50,ANLN,ANO1,ANO2,AO…	1168
Cardiovascular System Development and Function,Organismal Development	angiogenesis	Angiogenesis	1.35e-22	4.54e-20	Increased	2.6		1.834	ACVRL1,ADGRG1,ADM,AGT,ANGPT1,ANGPT2,ANGPTL4,APLN,APLNR,AQP1,ARHGEF15,BMP4,BMPR2,BSG,BTC,CALCRL,CASP1,CASP10,CAVIN2,CD34,CD36,CDH1,CDH5,CHI3L1,CLDN5,COL18A1,COL1A1,COL1A2,COL4A1,COL4A2,COL4A3,CRYAB,CTNNB1,CXCL12,DLL4,ECSCR,EDNRB,EGFL7,EMP1,ENG,ERG,ERO1A,ESM1,ETS1,FGF1,FHL1,FLI1,FLT1,FLT4,FOXC2,GATA2,GLI1,GLUL,HEY1,HGF,HRH1,HSPD1,HSPG2,ID3,IFI16,IGF2,IGFBP4,IL33,ITGA1,ITGAV,ITGB8,KDR,KLF11,LMCD1,MC…	123
Cancer,Organismal Injury and Abnormalities	development	Development of malignant tumor	1.94e-22	6.3e-20		-0.829		-0.996	A2M,ABCA2,ABCA5,ABCB1,ABCB4,ABCC5,ABHD2,ABI3,ABL2,ACAN,ACKR3,ACO1,ACP6,ACTA2,ACVRL1,ADAMTS2,ADAMTS4,ADCY1,ADCY4,ADGRA2,ADGRF5,ADGRG1,ADGRG6,ADGRL2,ADGRL4,ADM,AEBP1,AFAP1L1,AFAP1L2,AGAP2,AGFG2,AGT,AHCYL2,AHNAK2,AKAP13,ALDH1A2,ALDH1A3,ALPK2,ALPK3,ANGPT1,ANGPT2,ANGPTL4,ANKRD18A,ANKRD20A5P,ANKRD30B,ANKRD50,ANLN,ANO1,ANO2,AOC3,APC,APCDD1,APOBEC3D,APOD,AQP1,ARAP3,ARHGAP15,ARHGAP29,ARHGAP31,ARHGAP4,ARHG…	852
Cancer,Endocrine System Disorders,Organismal Injury and Abnormalities	endocrine gland tumor	Endocrine gland tumor	2.12e-22	6.69e-20					A2M,ABCA2,ABCA5,ABCB1,ABCB4,ABCC5,ABCG2,ABHD2,ABI3,ABL2,ACAN,ACO1,ACP6,ACTA2,ACTG2,ACVRL1,ADAD2,ADAMTS2,ADAMTS4,ADAMTSL2,ADCY1,ADCY4,ADCY7,ADGRA2,ADGRG1,ADGRG6,ADGRL2,ADGRL4,ADIRF,ADRB1,AEBP1,AFAP1L1,AFAP1L2,AGAP2,AGFG2,AGT,AHCYL2,AHNAK2,AKAP13,ALAD,ALDH1A2,ALDH1A3,ALKAL2,ALPK2,ALPK3,AMTN,ANGPT1,ANGPT2,ANGPTL4,ANKRD18A,ANKRD23,ANKRD30B,ANLN,ANO1,ANO2,AOC3,APC,APCDD1,APOBEC3D,APOD,APOL3,AQP1,ARAP3…	1007
Cancer,Organismal Injury and Abnormalities	tumorigenesis	Tumorigenesis of epithelial neoplasm	2.66e-22	8.09e-20					A2M,ABCA2,ABCA5,ABCB1,ABCB4,ABCC5,ABCG2,ABHD2,ABI3,ABL2,ACAN,ACKR3,ACO1,ACP6,ACTA2,ACVRL1,ADAMTS2,ADAMTS4,ADCY1,ADCY4,ADGRA2,ADGRF5,ADGRG1,ADGRG6,ADGRL2,ADGRL4,ADM,ADTRP,AEBP1,AFAP1L1,AFAP1L2,AGAP2,AGFG2,AGT,AHCYL2,AHNAK2,AKAP13,ALDH1A2,ALDH1A3,ALPK2,ALPK3,ANGPT1,ANGPT2,ANGPTL4,ANKRD18A,ANKRD20A5P,ANKRD30B,ANKRD50,ANLN,ANO1,ANO2,AOC3,APC,APCDD1,APOBEC3D,APOD,AQP1,ARAP3,ARHGAP15,ARHGAP29,ARHGAP31,…	852
Cancer,Endocrine System Disorders,Organismal Injury and Abnormalities	nonpituitary endocrine tumor	Nonpituitary endocrine tumor	2.73e-22	8.09e-20					A2M,ABCA2,ABCA5,ABCB1,ABCB4,ABCC5,ABCG2,ABHD2,ABI3,ABL2,ACAN,ACO1,ACP6,ACTA2,ACTG2,ACVRL1,ADAD2,ADAMTS2,ADAMTS4,ADAMTSL2,ADCY1,ADCY4,ADCY7,ADGRA2,ADGRG1,ADGRG6,ADGRL2,ADGRL4,ADIRF,ADRB1,AEBP1,AFAP1L1,AFAP1L2,AGAP2,AGFG2,AGT,AHCYL2,AHNAK2,AKAP13,ALAD,ALDH1A2,ALDH1A3,ALKAL2,ALPK2,ALPK3,AMTN,ANGPT1,ANGPT2,ANGPTL4,ANKRD18A,ANKRD23,ANKRD30B,ANLN,ANO1,ANO2,AOC3,APC,APCDD1,APOBEC3D,APOD,APOL3,AQP1,ARAP3…	1004
Cancer,Organismal Injury and Abnormalities	breast or pancreatic cancer	Breast or pancreatic cancer	3.79e-22	1.09e-19					ABCA2,ABCB1,ABCB4,ABCC5,ABCG2,ABHD2,ABL2,ACAN,ACKR1,ACKR3,ACO1,ACTA2,ADAD2,ADAMTS2,ADAMTS4,ADCY1,ADGRF5,ADGRG1,ADGRG6,ADGRL2,ADGRL4,ADRB1,AEBP1,AFAP1L2,AGAP2,AGT,AHNAK2,AKAP13,ALDH1A2,ALDH1A3,ALPK2,ANGPT1,ANGPT2,ANKRD18A,ANKRD30B,ANKRD50,ANLN,ANO1,AOC3,APC,APCDD1,APLNR,APOD,AQP1,ARHGAP31,ARHGAP4,ARHGDIB,ARHGEF1,ARHGEF15,ARHGEF17,ARHGEF2,ARHGEF3,ATP10A,ATP1A2,ATP2B1,ATP2B2,ATP8A2,ATP8B1,ATPAF1,BCA…	605
Cancer,Gastrointestinal Disease,Organismal Injury and Abnormalities	colorectal cancer	Colorectal cancer	4.16e-22	1.16e-19					ABCA2,ABCA5,ABCB1,ABCC5,ABCG2,ABHD2,ABI3,ABL2,ACAN,ACKR3,ACP6,ACTA2,ACVRL1,ADAMTS2,ADAMTS4,ADGRA2,ADGRF5,ADGRG1,ADGRG6,ADGRL2,ADGRL4,ADIRF,ADM,ADTRP,AEBP1,AFAP1L1,AFAP1L2,AHCYL2,AHNAK2,AKAP13,ALDH1A2,ALDH1A3,ALPK2,ALPK3,ANGPT1,ANGPT2,ANGPTL4,ANKRD30B,ANO1,AOC3,APC,APOBEC3D,APOD,AQP1,ARAP3,ARHGAP31,ARHGAP4,ARHGEF15,ARHGEF17,ARHGEF2,ARHGEF3,ARHGEF37,ASPN,ATMIN,ATP10A,ATP10B,ATP2A3,ATP2B1,ATP2B2,ATP…	637
Cancer,Organismal Injury and Abnormalities	malignant solid organ tumor	Malignant solid organ tumor	5.8e-22	1.58e-19					A2M,A4GALT,ABCA2,ABCA5,ABCB1,ABCB4,ABCC5,ABCG2,ABI3,ABL2,ACAN,ACKR1,ACKR3,ACO1,ACP6,ACTR3C,ACVRL1,ADAD2,ADAMTS2,ADAMTS4,ADAMTSL2,ADCY1,ADCY4,ADGRF5,ADGRG1,ADGRG6,ADGRL2,ADGRL4,AEBP1,AFAP1L1,AFAP1L2,AGAP2,AGT,AHCYL2,AHNAK2,AKAP13,ALAD,ALDH1A2,ALPK2,ALPK3,ANGPT1,ANKRD18A,ANKRD23,ANKRD30B,ANO1,ANO2,AOC3,APC,APCDD1,APLNR,APOD,APOL3,ARAP3,ARHGAP15,ARHGAP26,ARHGAP29,ARHGAP31,ARHGAP4,ARHGAP6,ARHGEF1,ARH…	797
Cancer,Organismal Injury and Abnormalities	extracranial solid tumor	Extracranial solid tumor	1.15e-21	2.98e-19		0.741		0.576	A2M,A4GALT,ABCA2,ABCA5,ABCB1,ABCB4,ABCC5,ABCG2,ABHD2,ABI3,ABL2,ACAN,ACKR1,ACKR3,ACO1,ACP6,ACTA2,ACTG2,ACTR3C,ACVRL1,ADAD2,ADAMTS2,ADAMTS4,ADAMTSL2,ADCY1,ADCY4,ADCY7,ADGRA2,ADGRF5,ADGRG1,ADGRG6,ADGRL2,ADGRL4,ADIRF,ADM,ADRB1,ADTRP,AEBP1,AFAP1L1,AFAP1L2,AGAP2,AGFG2,AGT,AHCYL2,AHNAK2,AKAP13,ALAD,ALDH1A2,ALDH1A3,ALKAL2,ALPK2,ALPK3,AMTN,ANGPT1,ANGPT2,ANGPTL4,ANKRD18A,ANKRD20A5P,ANKRD23,ANKRD30B,ANKRD50…	1243
Endocrine System Disorders,Gastrointestinal Disease,Metabolic Disease,Organismal Injury and Abnormalities,Renal and Urological Disease	diabetic nephropathy	Diabetic nephropathy	1.15e-21	2.98e-19					ACO1,ADRB1,AGT,APOD,AQP1,ARHGAP15,ARHGEF15,ATP10B,ATP1B1,CA14,CA5A,CACNA1C,CAVIN2,CD24,CD34,CD36,CHI3L1,CLEC3B,CLU,COL4A1,CTNNB1,CXADR,DAAM1,DHRS3,DLC1,DPEP1,EDNRA,ELMO1,ENPEP,FGF1,FLI1,FOXC1,FRMD3,GAS2L1,GLUL,HBB,HYAL2,INPP5K,INSR,IRAK3,ITGA1,LDB2,LEF1,LINGO1,MEF2C,MEIS2,MT1G,MT2A,MYH9,MYO1B,NEDD4L,NOTCH4,PDE2A,PDE3A,PDE7B,PDE8A,PECAM1,PLCG2,PTGDS,RAMP2,RAPGEF5,ROBO2,SCD,SEMA6B,SLC7A11,SLC8A1,SP…	73
Cancer,Organismal Injury and Abnormalities	abdominal cancer	Abdominal cancer	1.31e-21	3.31e-19		-0.447		-0.439	A2M,ABCA2,ABCA5,ABCB1,ABCB4,ABCC5,ABCG2,ABHD2,ABI3,ABL2,ACAN,ACKR1,ACKR3,ACO1,ACP6,ACTA2,ACTG2,ACVRL1,ADAD2,ADAMTS2,ADAMTS4,ADAMTSL2,ADCY1,ADCY4,ADCY7,ADGRA2,ADGRF5,ADGRG1,ADGRG6,ADGRL2,ADGRL4,ADIRF,ADM,ADRB1,ADTRP,AEBP1,AFAP1L1,AFAP1L2,AGAP2,AGFG2,AGT,AHCYL2,AHNAK2,AKAP13,ALAD,ALDH1A2,ALDH1A3,ALKAL2,ALPK2,ALPK3,AMTN,ANGPT1,ANGPT2,ANGPTL4,ANKRD18A,ANKRD23,ANKRD30B,ANKRD50,ANLN,ANO1,ANO2,AOC3,APC,…	1155
Cancer,Organismal Injury and Abnormalities,Reproductive System Disease	female genital tract serous carcinoma	Female genital tract serous carcinoma	2.64e-21	6.36e-19					ABCB1,ACTG2,AEBP1,ALDH1A2,AOC3,APC,APOD,AQP1,ATP8B1,CACNA1C,CARD16,CD24,CDA,CDC20,CDH1,CLDN5,CLEC3B,CLIC2,CLU,CNN1,COL14A1,COL15A1,COL3A1,COL6A2,CP,CSPG4,CTNNB1,CXCL12,ECM2,EDNRA,EDNRB,EMILIN1,ENPEP,ENPP1,ENPP2,ENTPD1,ERG,FLRT2,FRZB,FXYD1,GLI1,GPM6A,GPRC5A,GRB7,GUCY1A1,HBB,HGF,HYAL2,IGFBP4,IL33,ITGB8,ITM2A,JAG2,KCNMB1,KDR,KLK10,KLK11,KMT2D,LAMA4,LDB2,LPP,MCAM,MECOM,MEF2C,MET,MGP,MYH11,NOTCH1,NOTC…	99
Cancer,Organismal Injury and Abnormalities	malignant solid tumor	Malignant solid tumor	2.65e-21	6.36e-19		0.361		0.118	A2M,A4GALT,ABCA2,ABCA5,ABCB1,ABCB4,ABCC5,ABCG2,ABHD2,ABI3,ABL2,ACAN,ACKR1,ACKR3,ACO1,ACP6,ACTA2,ACTG2,ACTR3C,ACVRL1,ADAD2,ADAMTS2,ADAMTS4,ADAMTSL2,ADCY1,ADCY4,ADCY7,ADGRA2,ADGRF5,ADGRG1,ADGRG6,ADGRL2,ADGRL4,ADIRF,ADM,ADRB1,ADTRP,AEBP1,AFAP1L1,AFAP1L2,AGAP2,AGFG2,AGT,AHCYL2,AHNAK2,AKAP13,ALAD,ALDH1A2,ALDH1A3,ALKAL2,ALPK2,ALPK3,AMTN,ANGPT1,ANGPT2,ANGPTL4,ANKRD18A,ANKRD20A5P,ANKRD23,ANKRD30B,ANKRD50…	1243
Cancer,Organismal Injury and Abnormalities	cancer	Cancer of secretory structure	2.9e-21	6.8e-19					A2M,ABCA2,ABCA5,ABCB1,ABCB4,ABCC5,ABCG2,ABHD2,ABI3,ABL2,ACAN,ACKR1,ACKR3,ACO1,ACP6,ACTA2,ACTG2,ACVRL1,ADAD2,ADAMTS2,ADAMTS4,ADAMTSL2,ADCY1,ADCY4,ADCY7,ADGRA2,ADGRG1,ADGRG6,ADGRL2,ADGRL4,ADIRF,ADRB1,AEBP1,AFAP1L1,AFAP1L2,AGAP2,AGFG2,AGT,AHCYL2,AHNAK2,AKAP13,ALAD,ALDH1A2,ALDH1A3,ALKAL2,ALPK2,ALPK3,AMTN,ANGPT1,ANGPT2,ANGPTL4,ANKRD18A,ANKRD23,ANKRD30B,ANLN,ANO1,ANO2,AOC3,APC,APCDD1,APLNR,APOBEC3D,APO…	1071
Cancer,Endocrine System Disorders,Organismal Injury and Abnormalities	endocrine cancer	Endocrine cancer	3.04e-21	6.97e-19					A2M,ABCA2,ABCA5,ABCB1,ABCB4,ABCC5,ABCG2,ABHD2,ABI3,ABL2,ACAN,ACO1,ACP6,ACTA2,ACTG2,ACVRL1,ADAD2,ADAMTS2,ADAMTS4,ADAMTSL2,ADCY1,ADCY4,ADCY7,ADGRA2,ADGRG1,ADGRG6,ADGRL2,ADGRL4,ADIRF,ADRB1,AEBP1,AFAP1L1,AFAP1L2,AGAP2,AGFG2,AGT,AHCYL2,AHNAK2,AKAP13,ALAD,ALDH1A2,ALDH1A3,ALKAL2,ALPK2,ALPK3,AMTN,ANGPT1,ANGPT2,ANGPTL4,ANKRD18A,ANKRD23,ANKRD30B,ANLN,ANO1,ANO2,AOC3,APC,APCDD1,APOBEC3D,APOD,APOL3,AQP1,ARAP3…	994
Dermatological Diseases and Conditions,Organismal Injury and Abnormalities	skin lesion	Skin lesion	3.73e-21	8.35e-19					A2M,A4GALT,ABCA2,ABCA5,ABCB1,ABCB4,ABCG2,ABI3,ABL2,ACAN,ACKR1,ACKR3,ACO1,ACP6,ACTR3C,ACVRL1,ADAD2,ADAMTS2,ADAMTS4,ADAMTSL2,ADCY1,ADCY4,ADGRF5,ADGRG1,ADGRG6,ADGRL2,ADGRL4,ADRB1,AEBP1,AFAP1L1,AFAP1L2,AGAP2,AGT,AHCYL2,AHNAK2,AKAP13,ALAD,ALDH1A2,ALPK2,ALPK3,ANGPT1,ANKRD18A,ANKRD23,ANKRD30B,ANO1,ANO2,AOC3,APC,APCDD1,APLNR,APOD,APOL3,ARAP3,ARHGAP15,ARHGAP26,ARHGAP29,ARHGAP31,ARHGAP4,ARHGAP6,ARHGEF1,ARH…	786
Metabolic Disease,Organismal Injury and Abnormalities	glucose metabolism disorder	Glucose metabolism disorder	5.83e-21	1.28e-18					ACO1,ADAMTS2,ADCY1,ADM,ADRB1,AEBP1,AGT,APLN,APOD,AQP1,ARHGAP15,ARHGEF15,ATP10B,ATP1B1,BTN3A3,CA14,CA5A,CACNA1C,CAVIN1,CAVIN2,CD24,CD34,CD36,CD93,CETP,CHI3L1,CLEC3B,CLU,CNTNAP2,COL14A1,COL15A1,COL18A1,COL1A1,COL1A2,COL3A1,COL4A1,COL4A2,COL4A3,COL5A3,COL6A1,COL6A2,COL6A3,COL8A1,COL8A2,COX7C,CPT1A,CTNNB1,CTSK,CXADR,CXCL12,CXCL9,DAAM1,DHRS3,DLC1,DPEP1,EDNRA,EDNRB,ELMO1,ENPEP,ENPP1,FCGR3A/FCGR3B,FGF1,…	170
Cancer,Organismal Injury and Abnormalities	development	Development of carcinoma	5.98e-21	1.28e-18					A2M,ABCA2,ABCA5,ABCB1,ABCB4,ABCC5,ABHD2,ABI3,ABL2,ACAN,ACKR3,ACO1,ACP6,ACTA2,ACVRL1,ADAMTS2,ADAMTS4,ADCY1,ADCY4,ADGRA2,ADGRF5,ADGRG1,ADGRG6,ADGRL2,ADGRL4,ADM,AEBP1,AFAP1L1,AFAP1L2,AGAP2,AGFG2,AGT,AHCYL2,AHNAK2,AKAP13,ALDH1A2,ALDH1A3,ALPK2,ALPK3,ANGPT1,ANGPT2,ANGPTL4,ANKRD18A,ANKRD20A5P,ANKRD30B,ANKRD50,ANLN,ANO1,ANO2,AOC3,APC,APCDD1,APOBEC3D,APOD,AQP1,ARAP3,ARHGAP15,ARHGAP29,ARHGAP31,ARHGAP4,ARHG…	840
Cancer,Dermatological Diseases and Conditions,Organismal Injury and Abnormalities	skin cancer	Skin cancer	6.86e-21	1.44e-18					A2M,A4GALT,ABCA2,ABCA5,ABCB1,ABCB4,ABCG2,ABI3,ABL2,ACAN,ACKR1,ACKR3,ACO1,ACP6,ACTR3C,ACVRL1,ADAD2,ADAMTS2,ADAMTS4,ADAMTSL2,ADCY1,ADCY4,ADGRF5,ADGRG1,ADGRG6,ADGRL2,ADGRL4,AEBP1,AFAP1L1,AFAP1L2,AGAP2,AGT,AHCYL2,AHNAK2,AKAP13,ALAD,ALDH1A2,ALPK2,ALPK3,ANGPT1,ANKRD18A,ANKRD23,ANKRD30B,ANO1,ANO2,AOC3,APC,APCDD1,APLNR,APOD,APOL3,ARAP3,ARHGAP15,ARHGAP26,ARHGAP29,ARHGAP31,ARHGAP4,ARHGAP6,ARHGEF1,ARHGEF15,…	783
Cancer,Organismal Injury and Abnormalities	head and neck cancer	Head and neck cancer	8.35e-21	1.72e-18					A2M,ABCA2,ABCA5,ABCB1,ABCB4,ABCC5,ABCG2,ABHD2,ABI3,ABL2,ACAN,ACO1,ACP6,ACTA2,ACTG2,ACVRL1,ADAD2,ADAMTS2,ADAMTS4,ADAMTSL2,ADCY1,ADCY4,ADCY7,ADGRA2,ADGRG1,ADGRG6,ADGRL2,ADGRL4,ADIRF,ADRB1,AEBP1,AFAP1L1,AFAP1L2,AGAP2,AGFG2,AGT,AHCYL2,AHNAK2,AKAP13,ALAD,ALDH1A2,ALDH1A3,ALKAL2,ALPK2,ALPK3,AMTN,ANGPT1,ANGPT2,ANGPTL4,ANKRD18A,ANKRD23,ANKRD30B,ANKRD50,ANLN,ANO1,ANO2,AOC3,APC,APCDD1,APOBEC3D,APOD,APOL3,AQ…	1032
Cancer,Organismal Injury and Abnormalities	cancer	Cancer	8.91e-21	1.8e-18	Increased	2.002		1.575	A2M,A4GALT,ABCA2,ABCA5,ABCB1,ABCB4,ABCC5,ABCG2,ABHD2,ABI3,ABL2,ACAN,ACKR1,ACKR3,ACO1,ACP6,ACTA2,ACTG2,ACTR3C,ACVRL1,ADAD2,ADAMTS2,ADAMTS4,ADAMTSL2,ADCY1,ADCY4,ADCY7,ADGRA2,ADGRF5,ADGRG1,ADGRG6,ADGRL2,ADGRL4,ADIRF,ADM,ADRB1,ADTRP,AEBP1,AFAP1L1,AFAP1L2,AGAP2,AGFG2,AGT,AHCYL2,AHNAK2,AKAP13,ALAD,ALDH1A2,ALDH1A3,ALKAL2,ALPK2,ALPK3,AMTN,ANGPT1,ANGPT2,ANGPTL4,ANKRD18A,ANKRD20A5P,ANKRD23,ANKRD30B,ANKRD50…	1244
Cancer,Endocrine System Disorders,Organismal Injury and Abnormalities	thyroid cancer	Thyroid cancer	9.1e-21	1.8e-18					A2M,ABCA2,ABCA5,ABCB1,ABCB4,ABCC5,ABCG2,ABHD2,ABI3,ABL2,ACAN,ACO1,ACP6,ACTA2,ACTG2,ACVRL1,ADAD2,ADAMTS2,ADAMTS4,ADAMTSL2,ADCY1,ADCY4,ADCY7,ADGRA2,ADGRG1,ADGRG6,ADGRL2,ADGRL4,ADIRF,ADRB1,AEBP1,AFAP1L1,AFAP1L2,AGAP2,AGFG2,AGT,AHCYL2,AHNAK2,AKAP13,ALAD,ALDH1A2,ALDH1A3,ALKAL2,ALPK2,ALPK3,AMTN,ANGPT1,ANGPT2,ANGPTL4,ANKRD18A,ANKRD23,ANKRD30B,ANLN,ANO1,ANO2,AOC3,APC,APCDD1,APOBEC3D,APOD,APOL3,AQP1,ARAP3…	989
Cancer,Organismal Injury and Abnormalities,Reproductive System Disease	uterine serous papillary cancer	Uterine serous papillary cancer	1.08e-20	2.09e-18					ABCB1,ACTG2,AOC3,APOD,AQP1,CACNA1C,CDA,CDC20,CLDN5,CLEC3B,CLIC2,CNN1,COL14A1,COL15A1,COL3A1,CSPG4,CXCL12,ECM2,EDNRA,EDNRB,EMILIN1,ENPEP,ENPP1,ENPP2,ENTPD1,ERG,FLRT2,FRZB,FXYD1,GPM6A,GPRC5A,GRB7,GUCY1A1,HBB,IL33,ITGB8,ITM2A,KCNMB1,KDR,KLK10,LAMA4,LDB2,LPP,MEF2C,MYH11,PCP4,PLLP,RGS5,RIPOR2,RUNDC3B,RUNX1T1,SFRP1,SMTN,SOCS2,SPARCL1,SPC25,SPOCK2,TEK,TK1,TNS2,UBE2C,WFDC2,WWC1,ZEB1	64
Cancer,Endocrine System Disorders,Organismal Injury and Abnormalities	thyroid gland tumor	Thyroid gland tumor	1.16e-20	2.21e-18					A2M,ABCA2,ABCA5,ABCB1,ABCB4,ABCC5,ABCG2,ABHD2,ABI3,ABL2,ACAN,ACO1,ACP6,ACTA2,ACTG2,ACVRL1,ADAD2,ADAMTS2,ADAMTS4,ADAMTSL2,ADCY1,ADCY4,ADCY7,ADGRA2,ADGRG1,ADGRG6,ADGRL2,ADGRL4,ADIRF,ADRB1,AEBP1,AFAP1L1,AFAP1L2,AGAP2,AGFG2,AGT,AHCYL2,AHNAK2,AKAP13,ALAD,ALDH1A2,ALDH1A3,ALKAL2,ALPK2,ALPK3,AMTN,ANGPT1,ANGPT2,ANGPTL4,ANKRD18A,ANKRD23,ANKRD30B,ANLN,ANO1,ANO2,AOC3,APC,APCDD1,APOBEC3D,APOD,APOL3,AQP1,ARAP3…	991
Cellular Movement	cell movement	Cell movement of tumor cell lines	1.27e-20	2.37e-18	Increased	3.201		1.81	A2M,ACKR3,ACTA2,ADGRF5,AGAP2,AGT,ALDH1A3,ANGPT2,ANGPTL4,APC,ARHGDIB,ARHGEF1,BCAM,BMP7,BMPR2,BSG,CARD10,CBR3-AS1,CCL18,CD24,CD248,CD36,CD82,CD99,CDC25B,CDH1,CDH3,CEBPB,CLU,COL18A1,COL1A1,COL4A3,CST3,CTNNB1,CX3CL1,CXCL12,CXCL14,CXCL9,CXCR2,CYTH2,CYTOR,DAAM1,DAAM2,DEPTOR,DLC1,DOCK4,DRAM1,DSP,DUSP6,EDNRB,EFEMP1,EFNA5,EFNB1,ELMO1,EMP1,ENG,ENPP1,ENPP2,EPS8,ERG,ETS1,EZR,F2RL3,FBLIM1,FERMT2,FFAR4,FGF1,FG…	194
Cancer,Endocrine System Disorders,Organismal Injury and Abnormalities	epithelial thyroid cancer	Thyroid carcinoma	1.37e-20	2.52e-18					A2M,ABCA2,ABCA5,ABCB1,ABCB4,ABCC5,ABCG2,ABHD2,ABI3,ABL2,ACAN,ACO1,ACP6,ACTA2,ACTG2,ACVRL1,ADAD2,ADAMTS2,ADAMTS4,ADAMTSL2,ADCY1,ADCY4,ADCY7,ADGRA2,ADGRG1,ADGRG6,ADGRL2,ADGRL4,ADIRF,ADRB1,AEBP1,AFAP1L1,AFAP1L2,AGAP2,AGFG2,AGT,AHCYL2,AHNAK2,AKAP13,ALAD,ALDH1A2,ALDH1A3,ALKAL2,ALPK2,ALPK3,AMTN,ANGPT1,ANGPT2,ANGPTL4,ANKRD18A,ANKRD23,ANKRD30B,ANLN,ANO1,ANO2,AOC3,APC,APCDD1,APOBEC3D,APOD,APOL3,AQP1,ARAP3…	987
Cancer,Endocrine System Disorders,Organismal Injury and Abnormalities	endocrine carcinoma	Endocrine carcinoma	1.41e-20	2.53e-18					A2M,ABCA2,ABCA5,ABCB1,ABCB4,ABCC5,ABCG2,ABHD2,ABI3,ABL2,ACAN,ACO1,ACP6,ACTA2,ACTG2,ACVRL1,ADAD2,ADAMTS2,ADAMTS4,ADAMTSL2,ADCY1,ADCY4,ADCY7,ADGRA2,ADGRG1,ADGRG6,ADGRL2,ADGRL4,ADIRF,ADRB1,AEBP1,AFAP1L1,AFAP1L2,AGAP2,AGFG2,AGT,AHCYL2,AHNAK2,AKAP13,ALAD,ALDH1A2,ALDH1A3,ALKAL2,ALPK2,ALPK3,AMTN,ANGPT1,ANGPT2,ANGPTL4,ANKRD18A,ANKRD23,ANKRD30B,ANLN,ANO1,ANO2,AOC3,APC,APCDD1,APOBEC3D,APOD,APOL3,AQP1,ARAP3…	990
Cancer,Organismal Injury and Abnormalities	head and neck neoplasia	Head and neck tumor	1.61e-20	2.82e-18					A2M,ABCA2,ABCA5,ABCB1,ABCB4,ABCC5,ABCG2,ABHD2,ABI3,ABL2,ACAN,ACO1,ACP6,ACTA2,ACTG2,ACVRL1,ADAD2,ADAMTS2,ADAMTS4,ADAMTSL2,ADCY1,ADCY4,ADCY7,ADGRA2,ADGRG1,ADGRG6,ADGRL2,ADGRL4,ADIRF,ADRB1,AEBP1,AFAP1L1,AFAP1L2,AGAP2,AGFG2,AGT,AHCYL2,AHNAK2,AKAP13,ALAD,ALDH1A2,ALDH1A3,ALKAL2,ALPK2,ALPK3,AMTN,ANGPT1,ANGPT2,ANGPTL4,ANKRD18A,ANKRD23,ANKRD30B,ANKRD50,ANLN,ANO1,ANO2,AOC3,APC,APCDD1,APOBEC3D,APOD,APOL3,AQ…	1038
Cancer,Organismal Injury and Abnormalities	neck neoplasm	Neck neoplasm	1.62e-20	2.82e-18					A2M,ABCA2,ABCA5,ABCB1,ABCB4,ABCC5,ABCG2,ABHD2,ABI3,ABL2,ACAN,ACO1,ACP6,ACTA2,ACTG2,ACVRL1,ADAD2,ADAMTS2,ADAMTS4,ADAMTSL2,ADCY1,ADCY4,ADCY7,ADGRA2,ADGRG1,ADGRG6,ADGRL2,ADGRL4,ADIRF,ADRB1,AEBP1,AFAP1L1,AFAP1L2,AGAP2,AGFG2,AGT,AHCYL2,AHNAK2,AKAP13,ALAD,ALDH1A2,ALDH1A3,ALKAL2,ALPK2,ALPK3,AMTN,ANGPT1,ANGPT2,ANGPTL4,ANKRD18A,ANKRD23,ANKRD30B,ANLN,ANO1,ANO2,AOC3,APC,APCDD1,APOBEC3D,APOD,APOL3,AQP1,ARAP3…	998
Cancer,Organismal Injury and Abnormalities	solid tumor	Solid tumor	2.58e-20	4.41e-18		0.961		0.646	A2M,A4GALT,ABCA2,ABCA5,ABCB1,ABCB4,ABCC5,ABCG2,ABHD2,ABI3,ABL2,ACAN,ACKR1,ACKR3,ACO1,ACP6,ACTA2,ACTG2,ACTR3C,ACVRL1,ADAD2,ADAMTS2,ADAMTS4,ADAMTSL2,ADCY1,ADCY4,ADCY7,ADGRA2,ADGRF5,ADGRG1,ADGRG6,ADGRL2,ADGRL4,ADIRF,ADM,ADRB1,ADTRP,AEBP1,AFAP1L1,AFAP1L2,AGAP2,AGFG2,AGT,AHCYL2,AHNAK2,AKAP13,ALAD,ALDH1A2,ALDH1A3,ALKAL2,ALPK2,ALPK3,AMTN,ANGPT1,ANGPT2,ANGPTL4,ANKRD18A,ANKRD20A5P,ANKRD23,ANKRD30B,ANKRD50…	1245
Cancer,Organismal Injury and Abnormalities	head and neck carcinoma	Head and neck carcinoma	6.33e-20	1.06e-17					A2M,ABCA2,ABCA5,ABCB1,ABCB4,ABCC5,ABCG2,ABHD2,ABI3,ABL2,ACAN,ACO1,ACP6,ACTA2,ACTG2,ACVRL1,ADAD2,ADAMTS2,ADAMTS4,ADAMTSL2,ADCY1,ADCY4,ADCY7,ADGRA2,ADGRG1,ADGRG6,ADGRL2,ADGRL4,ADIRF,ADRB1,AEBP1,AFAP1L1,AFAP1L2,AGAP2,AGFG2,AGT,AHCYL2,AHNAK2,AKAP13,ALAD,ALDH1A2,ALDH1A3,ALKAL2,ALPK2,ALPK3,AMTN,ANGPT1,ANGPT2,ANGPTL4,ANKRD18A,ANKRD23,ANKRD30B,ANKRD50,ANLN,ANO1,ANO2,AOC3,APC,APCDD1,APOBEC3D,APOD,APOL3,AQ…	1025
Cancer,Dermatological Diseases and Conditions,Organismal Injury and Abnormalities	cutaneous melanoma	Cutaneous melanoma	1.2e-19	1.95e-17					A2M,A4GALT,ABCA2,ABCA5,ABCB1,ABCB4,ABCG2,ABI3,ABL2,ACAN,ACKR1,ACKR3,ACO1,ACP6,ACTR3C,ACVRL1,ADAD2,ADAMTS2,ADAMTS4,ADAMTSL2,ADCY1,ADCY4,ADGRF5,ADGRG1,ADGRG6,ADGRL2,ADGRL4,AEBP1,AFAP1L1,AFAP1L2,AGAP2,AGT,AHCYL2,AHNAK2,AKAP13,ALAD,ALDH1A2,ALPK2,ALPK3,ANGPT1,ANKRD18A,ANKRD23,ANKRD30B,ANO1,ANO2,AOC3,APC,APCDD1,APLNR,APOD,APOL3,ARAP3,ARHGAP26,ARHGAP29,ARHGAP31,ARHGAP4,ARHGAP6,ARHGEF1,ARHGEF15,ARHGEF17,…	747
Cancer,Organismal Injury and Abnormalities	benign solid tumor	Benign solid tumor	1.2e-19	1.95e-17					ABCB1,ABCG2,ACKR1,ACKR3,ADRB1,ADTRP,ANGPT1,ANGPT2,APC,BEST4,BMP4,C1orf115,CALCRL,CAVIN2,CCND2,CD24,CDC27,CDH1,CDH3,CDK1,CLU,COL14A1,COL15A1,COL18A1,COL1A1,COL1A2,COL3A1,COL4A1,COL4A2,COL4A3,COL5A3,COL6A1,COL6A2,COL6A3,COL8A1,COL8A2,CRYAB,CTNNB1,CX3CL1,CXCL12,CXCL14,DACT3,ECM2,EDNRA,EDNRB,EMCN,FERMT2,FGFR2,FLT1,FLT4,FOXL2,GDF11,GLI1,GLUL,GPM6A,GPM6B,GRIA2,GSTP1,GUCY1A2,H19,HGF,HLA-DQA1,ICAM2,IFNAR…	138
Cancer,Organismal Injury and Abnormalities,Reproductive System Disease	breast or ovarian cancer	Breast or ovarian cancer	1.64e-19	2.62e-17					ABCA2,ABCB1,ABCC5,ABCG2,ABHD2,ABL2,ACAN,ACKR1,ACTA2,ADAMTS2,ADAMTS4,ADCY1,ADGRF5,ADGRG1,ADGRG6,ADRB1,AEBP1,AGAP2,AGT,AHNAK2,AKAP13,ALDH1A2,ALDH1A3,ALPK2,ANGPT1,ANGPT2,ANKRD18A,ANKRD50,ANLN,AOC3,APC,APCDD1,APOD,AQP1,ARHGAP31,ARHGDIB,ARHGEF1,ARHGEF15,ARHGEF17,ARHGEF2,ARHGEF3,ATP10A,ATP2B2,ATP8A2,ATP8B1,BCAM,BEX2,BGN,BICD2,BMP4,BMP7,BMPR2,BPIFB4,BSG,C1orf54,CABP1,CACNA1C,CACNA1H,CARD16,CASP10,CAVIN1…	468
Cardiovascular System Development and Function,Organismal Development	vasculogenesis	Vasculogenesis	2.97e-19	4.68e-17	Increased	2.545		1.792	ACVRL1,ADM,AGT,ANGPT1,ANGPT2,ANGPTL4,APLN,ARHGEF15,BMP4,BMPR2,BSG,BTC,CASP1,CASP10,CAVIN2,CD34,CD36,CDH1,CDH5,CHI3L1,COL18A1,COL1A1,COL4A1,COL4A2,COL4A3,CRYAB,CTNNB1,CXCL12,DLL4,ECSCR,EDNRB,EGFL7,EMP1,ENG,ERG,ERO1A,FGF1,FHL1,FLI1,FLT1,FLT4,GLI1,GLUL,HEY1,HGF,HRH1,HSPD1,HSPG2,ID3,IFI16,IGF2,IGFBP4,IL33,ITGA1,ITGB8,KDR,KLF11,LMCD1,MCAM,MEF2C,MET,MGP,NOTCH1,NOTCH4,NR2F2,NRP1,PDE2A,PDGFB,PECAM1,PGF,P…	100
Cancer,Gastrointestinal Disease,Organismal Injury and Abnormalities	colorectal carcinomagenesis	Colorectal carcinoma	6.39e-19	9.91e-17					ABCA2,ABCA5,ABCB1,ABCC5,ABHD2,ABI3,ABL2,ACAN,ACKR3,ACP6,ACVRL1,ADAMTS2,ADAMTS4,ADGRA2,ADGRF5,ADGRG1,ADGRG6,ADGRL2,ADGRL4,ADM,AEBP1,AFAP1L1,AFAP1L2,AHCYL2,AHNAK2,AKAP13,ALDH1A2,ALDH1A3,ALPK2,ALPK3,ANGPT1,ANGPT2,ANGPTL4,ANKRD30B,ANO1,AOC3,APC,APOBEC3D,APOD,AQP1,ARAP3,ARHGAP31,ARHGAP4,ARHGEF15,ARHGEF17,ARHGEF2,ARHGEF3,ARHGEF37,ATMIN,ATP10A,ATP10B,ATP2A3,ATP2B1,ATP2B2,ATP5PF,ATP6V1C2,ATP8B1,B3GAT1,B4…	555
Cancer,Organismal Injury and Abnormalities,Reproductive System Disease	breast or gynecological cancer	Breast or gynecological cancer	6.58e-19	1e-16					ABCA2,ABCA5,ABCB1,ABCB4,ABCC5,ABCG2,ABHD2,ABL2,ACAN,ACKR1,ACTA2,ACTG2,ADAMTS2,ADAMTS4,ADCY1,ADGRF5,ADGRG1,ADGRG6,ADM,ADRB1,AEBP1,AGAP2,AGT,AHNAK2,AKAP13,ALDH1A2,ALDH1A3,ALPK2,ALPK3,ANGPT1,ANGPT2,ANKRD18A,ANKRD30B,ANKRD50,ANLN,AOC3,APC,APCDD1,APOD,AQP1,ARHGAP15,ARHGAP29,ARHGAP31,ARHGAP6,ARHGDIB,ARHGEF1,ARHGEF15,ARHGEF17,ARHGEF2,ARHGEF3,ARID3A,ASPN,ATMIN,ATP10A,ATP10B,ATP2A3,ATP2B1,ATP2B2,ATP8A2,AT…	647
Cancer,Gastrointestinal Disease,Organismal Injury and Abnormalities	colon tumor	Colon tumor	1.11e-18	1.67e-16					ABCA2,ABCA5,ABCB1,ABCC5,ABHD2,ABI3,ABL2,ACAN,ACKR3,ACP6,ACVRL1,ADAMTS2,ADAMTS4,ADGRA2,ADGRF5,ADGRG1,ADGRG6,ADGRL2,ADGRL4,ADM,AEBP1,AFAP1L1,AFAP1L2,AHCYL2,AHNAK2,AKAP13,ALDH1A2,ALDH1A3,ALPK2,ALPK3,ANGPT1,ANGPT2,ANGPTL4,ANKRD30B,ANO1,AOC3,APC,APOBEC3D,APOD,AQP1,ARAP3,ARHGAP31,ARHGAP4,ARHGEF15,ARHGEF17,ARHGEF2,ARHGEF3,ARHGEF37,ATMIN,ATP10A,ATP10B,ATP2A3,ATP2B1,ATP2B2,ATP5PF,ATP6V1C2,ATP8B1,B3GAT1,B4…	556
Cellular Movement	invasion	Invasion of cells	1.48e-18	2.19e-16		0.703		-0.517	ABL2,ACTA2,ADM,AFAP1L1,AGAP2,AKAP13,ANGPT2,ANGPTL4,ARAP3,ARHGAP4,BMP4,BMP7,BSG,BTC,CARD10,CAVIN2,CBR3-AS1,CD24,CD82,CD99,CDC25B,CDH1,CDH3,CDH5,CDK1,CEBPB,CHI3L1,CHRD,CLU,COL18A1,CSPG4,CTNNB1,CTSK,CXCL12,CXCL14,CXCR2,CYTOR,DAAM2,DEPTOR,DLC1,DOCK4,DRAM1,DSP,DUSP6,ECE1,EDNRB,EFEMP1,ELMO1,EMP1,ENG,ENPP2,EPS8,ERG,ESM1,ETS1,EZR,FAM43A,FBLIM1,FGFR2,FHIT,FHOD1,FLT1,FMN2,FMNL3,FOLH1,FOXC1,FOXC2,FOXP1,FSCN…	168
Cancer,Organismal Injury and Abnormalities	melanoma	Melanoma	1.63e-18	2.39e-16		1.131		0.977	A2M,A4GALT,ABCA2,ABCA5,ABCB1,ABCB4,ABCG2,ABI3,ABL2,ACAN,ACKR1,ACKR3,ACO1,ACP6,ACTR3C,ACVRL1,ADAD2,ADAMTS2,ADAMTS4,ADAMTSL2,ADCY1,ADCY4,ADCY7,ADGRF5,ADGRG1,ADGRG6,ADGRL2,ADGRL4,ADTRP,AEBP1,AFAP1L1,AFAP1L2,AGAP2,AGT,AHCYL2,AHNAK2,AKAP13,ALAD,ALDH1A2,ALPK2,ALPK3,ANGPT1,ANKRD18A,ANKRD23,ANKRD30B,ANO1,ANO2,AOC3,APC,APCDD1,APLNR,APOD,APOL3,ARAP3,ARHGAP15,ARHGAP26,ARHGAP29,ARHGAP31,ARHGAP4,ARHGAP6,ARHGD…	845
Cancer,Gastrointestinal Disease,Organismal Injury and Abnormalities	colon cancer	Colon cancer	1.91e-18	2.75e-16					ABCA2,ABCA5,ABCB1,ABCC5,ABHD2,ABI3,ABL2,ACAN,ACKR3,ACP6,ACVRL1,ADAMTS2,ADAMTS4,ADGRA2,ADGRF5,ADGRG1,ADGRG6,ADGRL2,ADGRL4,ADM,AEBP1,AFAP1L1,AFAP1L2,AHCYL2,AHNAK2,AKAP13,ALDH1A2,ALDH1A3,ALPK2,ALPK3,ANGPT1,ANGPT2,ANGPTL4,ANKRD30B,ANO1,AOC3,APC,APOBEC3D,APOD,AQP1,ARAP3,ARHGAP31,ARHGAP4,ARHGEF15,ARHGEF17,ARHGEF2,ARHGEF3,ARHGEF37,ATMIN,ATP10A,ATP10B,ATP2A3,ATP2B1,ATP2B2,ATP5PF,ATP6V1C2,ATP8B1,B3GAT1,B4…	551
Cancer,Organismal Injury and Abnormalities	multiple cancers	Multiple cancers	2.29e-18	3.25e-16					ABCA2,ABCB1,ABCC5,ABCG2,ABHD2,ABL2,ACAN,ACKR1,ACTA2,ADAMTS2,ADAMTS4,ADCY1,ADGRF5,ADGRG1,ADGRG6,ADRB1,AEBP1,AGAP2,AGT,AHNAK2,AKAP13,ALDH1A2,ALDH1A3,ALPK2,ANGPT1,ANGPT2,ANKRD18A,ANKRD50,ANLN,AOC3,APC,APCDD1,APOD,AQP1,ARHGAP31,ARHGDIB,ARHGEF1,ARHGEF15,ARHGEF17,ARHGEF2,ARHGEF3,ATP10A,ATP2B2,ATP8A2,ATP8B1,BCAM,BEX2,BGN,BICD2,BMP4,BMP7,BMPR2,BPIFB4,BSG,C1orf54,CABP1,CACNA1C,CACNA1H,CARD16,CASP10,CAVIN1…	473
Cancer,Gastrointestinal Disease,Organismal Injury and Abnormalities	colorectal adenocarcinoma	Colorectal adenocarcinoma	2.35e-18	3.29e-16					ABCA2,ABCA5,ABCB1,ABCC5,ABHD2,ABI3,ABL2,ACAN,ACKR3,ACP6,ACVRL1,ADAMTS2,ADAMTS4,ADGRA2,ADGRF5,ADGRG1,ADGRG6,ADGRL2,ADGRL4,ADM,AEBP1,AFAP1L1,AFAP1L2,AHCYL2,AHNAK2,AKAP13,ALDH1A2,ALDH1A3,ALPK2,ALPK3,ANGPT1,ANGPT2,ANGPTL4,ANKRD30B,ANO1,AOC3,APC,APOBEC3D,APOD,AQP1,ARAP3,ARHGAP31,ARHGAP4,ARHGEF15,ARHGEF17,ARHGEF2,ARHGEF3,ARHGEF37,ATMIN,ATP10A,ATP10B,ATP2A3,ATP2B1,ATP2B2,ATP5PF,ATP6V1C2,ATP8B1,B3GAT1,B4…	541
Cancer,Organismal Injury and Abnormalities	anogenital cancer	Anogenital cancer	3.31e-18	4.58e-16					A2M,ABCA2,ABCA5,ABCB1,ABCB4,ABCC5,ABCG2,ABHD2,ABL2,ACAN,ACKR1,ACO1,ACP6,ACTA2,ACTG2,ACVRL1,ADAMTS2,ADAMTS4,ADCY1,ADCY7,ADGRA2,ADGRF5,ADGRG1,ADGRG6,ADGRL4,ADM,ADRB1,AEBP1,AFAP1L2,AGAP2,AGT,AHNAK2,AKAP13,ALDH1A2,ALDH1A3,ALPK2,ALPK3,ANGPT1,ANGPT2,ANKRD18A,ANKRD30B,ANKRD50,ANLN,AOC3,APC,APCDD1,APOD,APOL3,AQP1,ARAP3,ARHGAP15,ARHGAP29,ARHGAP31,ARHGAP6,ARHGDIB,ARHGEF1,ARHGEF15,ARHGEF17,ARHGEF2,ARHGEF3,A…	798
Endocrine System Disorders,Gastrointestinal Disease,Metabolic Disease,Organismal Injury and Abnormalities	diabetes mellitus	Diabetes mellitus	8.79e-18	1.2e-15					ACO1,ADAMTS2,ADCY1,ADRB1,AEBP1,AGT,APLN,APOD,AQP1,ARHGAP15,ARHGEF15,ATP10B,ATP1B1,BTN3A3,CA14,CA5A,CACNA1C,CAVIN1,CAVIN2,CD24,CD34,CD36,CETP,CHI3L1,CLEC3B,CLU,CNTNAP2,COL14A1,COL15A1,COL18A1,COL1A1,COL1A2,COL3A1,COL4A1,COL4A2,COL4A3,COL5A3,COL6A1,COL6A2,COL6A3,COL8A1,COL8A2,CTNNB1,CTSK,CXADR,CXCL12,CXCL9,DAAM1,DHRS3,DLC1,DPEP1,EDNRA,EDNRB,ELMO1,ENPEP,ENPP1,FCGR3A/FCGR3B,FGF1,FLI1,FLT1,FOXC1,FOXC2…	152
Cancer,Organismal Injury and Abnormalities	malignant genitourinary solid tumor	Malignant genitourinary solid tumor	1.03e-17	1.39e-15					A2M,ABCA2,ABCA5,ABCB1,ABCB4,ABCC5,ABCG2,ABHD2,ABL2,ACAN,ACKR1,ACO1,ACP6,ACTA2,ACTG2,ACVRL1,ADAMTS2,ADAMTS4,ADCY1,ADCY7,ADGRA2,ADGRF5,ADGRG1,ADGRG6,ADGRL4,ADM,ADRB1,AEBP1,AFAP1L2,AGAP2,AGFG2,AGT,AHNAK2,AKAP13,ALAD,ALDH1A2,ALDH1A3,ALPK2,ALPK3,ANGPT1,ANGPT2,ANKRD18A,ANKRD30B,ANKRD50,ANLN,AOC3,APC,APCDD1,APOD,APOL3,AQP1,ARAP3,ARHGAP15,ARHGAP29,ARHGAP31,ARHGAP6,ARHGDIB,ARHGEF1,ARHGEF15,ARHGEF17,ARHGEF…	850
Cancer,Gastrointestinal Disease,Organismal Injury and Abnormalities	colon carcinoma	Colon carcinoma	1.35e-17	1.79e-15					ABCA2,ABCB1,ABCC5,ABHD2,ABI3,ABL2,ACAN,ACKR3,ACP6,ACVRL1,ADAMTS2,ADAMTS4,ADGRA2,ADGRF5,ADGRG1,ADGRG6,ADGRL2,ADGRL4,ADM,AEBP1,AFAP1L1,AFAP1L2,AHCYL2,AHNAK2,AKAP13,ALDH1A2,ALDH1A3,ALPK2,ALPK3,ANGPT1,ANGPT2,ANGPTL4,ANKRD30B,ANO1,AOC3,APC,APOBEC3D,APOD,AQP1,ARAP3,ARHGAP31,ARHGAP4,ARHGEF15,ARHGEF17,ARHGEF2,ARHGEF3,ARHGEF37,ATMIN,ATP10A,ATP10B,ATP2A3,ATP2B1,ATP2B2,ATP5PF,ATP6V1C2,ATP8B1,B3GAT1,B4GALNT4…	526
Cancer,Organismal Injury and Abnormalities,Reproductive System Disease	breast cancer	Breast cancer	1.53e-17	2.01e-15					ABCA2,ABCB1,ABCC5,ABCG2,ABL2,ACKR1,ACTA2,ADAMTS2,ADAMTS4,ADGRF5,ADGRG6,ADRB1,AGT,AKAP13,ALDH1A3,ANGPT1,ANGPT2,ANLN,APC,APOD,AQP1,ARHGAP31,ARHGDIB,ARHGEF15,ARHGEF2,ARHGEF3,ATP10A,ATP2B2,BCAM,BEX2,BGN,BMP4,BMP7,BMPR2,BPIFB4,BSG,C1orf54,CACNA1C,CACNA1H,CASP10,CAVIN1,CBX2,CCND2,CD24,CD34,CDC20,CDC25B,CDC27,CDH1,CDH3,CDH5,CDH6,CDK1,CEBPB,CHI3L1,CLGN,CLSPN,CLSTN2,CLU,CNKSR2,CNN1,COL14A1,COL1A1,COL1A2,C…	334
Cancer,Organismal Injury and Abnormalities	subcutaneous tumor	Subcutaneous tumor	2.88e-17	3.73e-15					ADRB1,ANGPT1,ANGPT2,APC,CALCRL,CAVIN2,CCND2,CD24,COL14A1,COL15A1,COL18A1,COL1A1,COL1A2,COL3A1,COL4A1,COL4A2,COL4A3,COL5A3,COL6A1,COL6A2,COL6A3,COL8A1,COL8A2,CTNNB1,CXCL14,ECM2,EDNRB,EMCN,FERMT2,FGFR2,FLT1,FLT4,FOXL2,GPM6A,GRIA2,GUCY1A2,H19,HGF,HLA-DQA1,IFNAR2,IGF2,INSR,IRAG1,KCNN3,KDR,KLF11,MET,MFAP3L,MMP11,MST1R,NOTCH3,NR2F1,NR2F2,NR5A2,NRP1,ODAM,PCP4,PDS5B,PHLDA2,PKIA,PPP4C,RAMP2,RAPGEF3,RB1,RB…	83
Cancer,Organismal Injury and Abnormalities	neoplasia	Neoplasia of cells	3.02e-17	3.86e-15		0.085		-0.346	ABCA2,ABCB1,ABCB4,ABCC5,ABCG2,ABI3,ABL2,ACAN,ACKR1,ACTA2,ACVRL1,ADAD2,ADCY1,ADCY4,ADCY7,ADGRA2,ADGRF5,ADGRL2,ADGRL4,ADRB1,AFAP1L1,AFAP1L2,AGAP2,AGT,AHNAK2,AKAP13,ALAD,ALPK2,ANGPT1,ANGPT2,ANGPTL4,ANKRD30B,ANKRD50,ANLN,ANO1,AOC3,APC,APCDD1,APLNR,APOBEC3D,APOD,AQP1,ARHGAP15,ARHGAP26,ARHGAP31,ARHGAP6,ARHGEF1,ARHGEF15,ARHGEF17,ARHGEF3,ARID3A,ASPN,ATP10A,ATP1A2,ATP1A3,ATP1B1,ATP2B2,ATP8A2,ATP8B1,AVPR1A…	613
Cancer,Organismal Injury and Abnormalities	genitourinary tumor	Genitourinary tumor	4.06e-17	5.1e-15					A2M,ABCA2,ABCA5,ABCB1,ABCB4,ABCC5,ABCG2,ABHD2,ABL2,ACAN,ACKR1,ACO1,ACP6,ACTA2,ACTG2,ACVRL1,ADAMTS2,ADAMTS4,ADCY1,ADCY7,ADGRA2,ADGRF5,ADGRG1,ADGRG6,ADGRL4,ADM,ADRB1,AEBP1,AFAP1L2,AGAP2,AGFG2,AGT,AHNAK2,AKAP13,ALAD,ALDH1A2,ALDH1A3,ALPK2,ALPK3,ANGPT1,ANGPT2,ANKRD18A,ANKRD30B,ANKRD50,ANLN,AOC3,APC,APCDD1,APOD,APOL3,AQP1,ARAP3,ARHGAP15,ARHGAP26,ARHGAP29,ARHGAP31,ARHGAP6,ARHGDIB,ARHGEF1,ARHGEF15,ARHGEF…	858
Tissue Development	organization	Organization of extracellular matrix	4.1e-17	5.1e-15					A2M,ACAN,ADAMTS4,BGN,BSG,CDH1,COL18A1,COL1A1,COL1A2,COL3A1,COL4A1,COL4A2,COL4A3,COL5A3,COL6A1,COL6A2,COL6A3,COL8A1,COL8A2,CTSK,CTSV,HAPLN1,HSPG2,HTRA1,IBSP,ICAM2,ITGA1,ITGA10,ITGAV,ITGB4,ITGB8,JAM2,KDR,LAMA4,LAMC1,MMP11,MMP9,NID1,NPNT,PDGFA,PDGFB,PECAM1,SCUBE3,SH3PXD2A,SPINK5,TLL1,TTR,VTN,VWF	49
Organismal Injury and Abnormalities	benign lesion	Benign lesion	4.55e-17	5.6e-15					ABCB1,ABCG2,ACKR1,ACKR3,ADRB1,ADTRP,ANGPT1,ANGPT2,APC,BEST4,BMP4,C1orf115,CALCRL,CAVIN2,CCND2,CD24,CDC27,CDH1,CDH3,CDK1,CLU,COL14A1,COL15A1,COL18A1,COL1A1,COL1A2,COL3A1,COL4A1,COL4A2,COL4A3,COL5A3,COL6A1,COL6A2,COL6A3,COL8A1,COL8A2,CRYAB,CTNNB1,CX3CL1,CXCL12,CXCL14,DACT3,ECM2,EDNRA,EDNRB,EMCN,FERMT2,FGFR2,FLT1,FLT4,FOXL2,GABRD,GDF11,GLI1,GLUL,GPM6A,GPM6B,GRIA2,GSTP1,GUCY1A2,H19,HGF,HLA-DQA1,ICAM2…	139
Cancer,Gastrointestinal Disease,Organismal Injury and Abnormalities	colon adenocarcinoma	Colon adenocarcinoma	8.62e-17	1.05e-14					ABCA2,ABCC5,ABHD2,ABI3,ABL2,ACAN,ACKR3,ACP6,ACVRL1,ADAMTS2,ADAMTS4,ADGRA2,ADGRF5,ADGRG1,ADGRG6,ADGRL2,ADGRL4,ADM,AEBP1,AFAP1L1,AFAP1L2,AHCYL2,AHNAK2,AKAP13,ALDH1A2,ALDH1A3,ALPK2,ALPK3,ANGPT1,ANGPT2,ANGPTL4,ANKRD30B,ANO1,AOC3,APC,APOBEC3D,APOD,AQP1,ARAP3,ARHGAP31,ARHGAP4,ARHGEF15,ARHGEF17,ARHGEF2,ARHGEF3,ARHGEF37,ATMIN,ATP10A,ATP10B,ATP2A3,ATP2B1,ATP2B2,ATP5PF,ATP6V1C2,ATP8B1,B3GAT1,B4GALNT4,BAHCC…	516
Cancer,Organismal Injury and Abnormalities	benign connective or soft tissue neoplasm	Benign connective or soft tissue neoplasm	8.75e-17	1.05e-14					ADRB1,ANGPT1,ANGPT2,APC,CALCRL,CAVIN2,CCND2,CD24,COL14A1,COL15A1,COL18A1,COL1A1,COL1A2,COL3A1,COL4A1,COL4A2,COL4A3,COL5A3,COL6A1,COL6A2,COL6A3,COL8A1,COL8A2,CTNNB1,CXCL14,ECM2,EDNRB,EMCN,FERMT2,FGFR2,FLT1,FLT4,FOXL2,GPM6A,GRIA2,GUCY1A2,H19,HGF,HLA-DQA1,IFNAR2,IGF2,INSR,IRAG1,KCNN3,KDR,KLF11,KMT2D,MET,MFAP3L,MMP11,MST1R,NOTCH3,NR2F1,NR2F2,NR5A2,NRP1,ODAM,PCP4,PDS5B,PHLDA2,PKIA,PPP4C,RAMP2,RAPGEF3,…	84
Cancer,Organismal Injury and Abnormalities	invasive tumor	Invasive tumor	2.71e-16	3.21e-14		0.476		0.1	ABCB1,ABL2,ACKR3,ACTA2,ADAMTS4,ADIRF,AFAP1L1,ANGPT1,ANGPT2,AOC3,APC,APOD,BGN,BMP4,BMP7,BSG,C1R,CASP10,CAVIN1,CBX2,CCND2,CD248,CD36,CDA,CDH1,CDH6,CDK8,CLEC11A,CLGN,CLSPN,CLU,CNN1,COL18A1,COL1A2,COL4A1,COL4A2,COL6A3,COLEC12,CPA4,CRYBG1,CSF2RA,CTNNB1,CXADR,CXCL12,CXCL14,CXCL9,DLGAP5,DNAH14,DSG2,DUSP4,DUSP6,EDNRA,EDNRB,EFEMP1,EMP1,EMX2,ENPP2,EPB41L4B,ERG,FCGR3A/FCGR3B,FERMT2,FGF1,FGFR2,FILIP1,FLRT2,F…	166
Cancer,Organismal Injury and Abnormalities	serous adenocarcinoma	Serous adenocarcinoma	2.8e-16	3.29e-14					ABCB1,ABHD2,ACAN,ACTG2,ADCY1,ADGRG1,AEBP1,AHNAK2,ALDH1A2,ALPK2,ANKRD18A,ANKRD50,AOC3,APC,APCDD1,APOD,AQP1,ARHGEF17,ATP1B1,ATP8A2,ATP8B1,CACNA1C,CARD16,CD24,CD36,CDA,CDC20,CDH1,CENPB,CLDN5,CLEC3B,CLIC2,CLU,CNN1,COL14A1,COL15A1,COL18A1,COL3A1,COL6A2,CP,CSPG4,CTNNB1,CXCL12,CXCR2,ECM2,EDNRA,EDNRB,EEF1B2,EFNB1,EMILIN1,ENPEP,ENPP1,ENPP2,ENTPD1,EPS8,ERG,ERICH5,F2RL2,FARP1,FGFR2,FLRT2,FLT1,FLT4,FRZB,FXYD…	163
Cancer,Organismal Injury and Abnormalities,Reproductive System Disease	mammary tumor	Mammary tumor	2.91e-16	3.38e-14					ABCA2,ABCB1,ABCC5,ABCG2,ABL2,ACKR1,ACTA2,ADAMTS2,ADAMTS4,ADGRF5,ADGRG6,ADRB1,AGT,AKAP13,ALDH1A3,ANGPT1,ANGPT2,ANLN,APC,APOD,AQP1,ARHGAP31,ARHGDIB,ARHGEF15,ARHGEF2,ARHGEF3,ATP10A,ATP2B2,BCAM,BEX2,BGN,BMP4,BMP7,BMPR2,BPIFB4,BSG,C1orf54,CACNA1C,CACNA1H,CASP10,CAVIN1,CBX2,CCND2,CD24,CD34,CDC20,CDC25B,CDC27,CDH1,CDH3,CDH5,CDH6,CDK1,CDT1,CEBPB,CHI3L1,CLGN,CLSPN,CLSTN2,CLU,CNKSR2,CNN1,COL14A1,COL1A1,COL…	338
Cardiovascular System Development and Function,Cellular Movement	cell movement	Cell movement of endothelial cells	3.02e-16	3.46e-14		1.642		0.631	ACKR3,ACVRL1,ADM,AGT,ANGPT1,ANGPT2,APC,BMP4,BMPR2,BTC,CAVIN2,CD36,CDH5,COL18A1,COL4A2,CRYAB,CXCL12,CXCL14,CXCR2,CYTOR,DEPTOR,DLC1,DLL4,EFNB1,ENG,ERG,ETS1,FGF1,FLT1,FLT4,FOXP1,FUT1,GATA2,GLUL,HEY1,HGF,HRH1,HSPG2,ID3,IL33,ITGB4,KDR,MCAM,MEF2C,MET,MGP,MMP9,NFATC2,NOS3,NRP1,PDE2A,PDGFB,PGF,PRKD2,PTP4A3,PTPRZ1,RAPGEF3,ROBO2,SDC4,SERPINF1,TEK,TGFB3,TGFBR2,THBS2,THY1,TNFSF10,TRPM7,VASH1,VEGFA,VTN,VWF	71
Cancer,Organismal Injury and Abnormalities	pelvic cancer	Pelvic cancer	7.97e-16	9.02e-14					A2M,ABCA2,ABCA5,ABCB1,ABCB4,ABCC5,ABCG2,ABHD2,ABL2,ACAN,ACO1,ACP6,ACTA2,ACTG2,ACVRL1,ADAMTS2,ADAMTS4,ADCY1,ADCY7,ADGRA2,ADGRF5,ADGRG1,ADGRG6,ADGRL4,ADM,ADRB1,AEBP1,AFAP1L2,AGAP2,AGFG2,AGT,AHNAK2,AKAP13,ALAD,ALDH1A2,ALPK2,ALPK3,ANGPT1,ANGPT2,ANKRD18A,ANKRD30B,ANKRD50,ANLN,AOC3,APC,APCDD1,APOD,APOL3,AQP1,ARAP3,ARHGAP15,ARHGAP29,ARHGAP31,ARHGAP6,ARHGDIB,ARHGEF1,ARHGEF15,ARHGEF17,ARHGEF3,ARHGEF37,ARI…	759
Cancer,Organismal Injury and Abnormalities	pelvic tumor	Pelvic tumor	1.29e-15	1.44e-13					A2M,ABCA2,ABCA5,ABCB1,ABCB4,ABCC5,ABCG2,ABHD2,ABL2,ACAN,ACO1,ACP6,ACTA2,ACTG2,ACVRL1,ADAMTS2,ADAMTS4,ADCY1,ADCY7,ADGRA2,ADGRF5,ADGRG1,ADGRG6,ADGRL4,ADM,ADRB1,AEBP1,AFAP1L2,AGAP2,AGFG2,AGT,AHNAK2,AKAP13,ALAD,ALDH1A2,ALPK2,ALPK3,ANGPT1,ANGPT2,ANKRD18A,ANKRD30B,ANKRD50,ANLN,AOC3,APC,APCDD1,APOD,APOL3,AQP1,ARAP3,ARHGAP15,ARHGAP29,ARHGAP31,ARHGAP6,ARHGDIB,ARHGEF1,ARHGEF15,ARHGEF17,ARHGEF3,ARHGEF37,ARI…	767
Cancer,Organismal Injury and Abnormalities	genitourinary adenocarcinoma	Genitourinary adenocarcinoma	1.97e-15	2.18e-13					A2M,ABCA5,ABCB1,ABCB4,ABCC5,ABCG2,ABHD2,ABL2,ACAN,ACP6,ACTA2,ACTG2,ACVRL1,ADAMTS2,ADAMTS4,ADCY1,ADCY7,ADGRA2,ADGRF5,ADGRG1,ADGRG6,ADGRL4,ADM,ADRB1,AEBP1,AFAP1L2,AGAP2,AGT,AHNAK2,AKAP13,ALDH1A2,ALPK2,ALPK3,ANGPT2,ANKRD18A,ANKRD30B,ANKRD50,ANLN,AOC3,APC,APCDD1,APOD,APOL3,AQP1,ARAP3,ARHGAP15,ARHGAP29,ARHGAP31,ARHGAP6,ARHGEF1,ARHGEF15,ARHGEF17,ARHGEF3,ARHGEF37,ARID3A,ASPN,ATMIN,ATP10A,ATP10B,ATP1A2,A…	678
Cancer,Organismal Injury and Abnormalities	cancer	Cancer of cells	2.87e-15	3.15e-13		0.308		0.114	ABCA2,ABCB1,ABCB4,ABCC5,ABCG2,ABI3,ABL2,ACAN,ACTA2,ACVRL1,ADAD2,ADCY1,ADCY4,ADGRA2,ADGRF5,ADGRL2,ADGRL4,ADRB1,AFAP1L1,AFAP1L2,AGAP2,AGT,AHNAK2,AKAP13,ALAD,ALPK2,ANGPT1,ANGPT2,ANKRD30B,ANKRD50,ANLN,ANO1,AOC3,APC,APCDD1,APOD,AQP1,ARHGAP15,ARHGAP26,ARHGAP31,ARHGAP6,ARHGEF1,ARHGEF15,ARHGEF17,ARHGEF3,ASPN,ATP10A,ATP1A2,ATP1A3,ATP1B1,ATP2B2,ATP8A2,AVPR1A,B3GAT1,BAHCC1,BAMBI,BCL6B,BDKRB2,BGN,BICD2,BMP4,…	536
Cellular Movement	migration	Migration of tumor cell lines	3.11e-15	3.37e-13	Increased	2.957		1.737	A2M,ACKR3,ACTA2,ADGRF5,AGAP2,AGT,ALDH1A3,ANGPT2,ANGPTL4,APC,ARHGDIB,ARHGEF1,BCAM,BMPR2,BSG,CARD10,CBR3-AS1,CD24,CD248,CD36,CD82,CD99,CDC25B,CDH1,CDH3,CEBPB,CLU,COL18A1,COL4A3,CST3,CTNNB1,CX3CL1,CXCL12,CXCL9,CYTOR,DAAM2,DEPTOR,DLC1,DSP,DUSP6,EFEMP1,EFNA5,EFNB1,ELMO1,EMP1,ENG,ENPP1,ENPP2,ERG,ETS1,EZR,F2RL3,FBLIM1,FGF1,FGFR2,FHIT,FHOD1,FMN2,FMNL3,FOXC1,FOXC2,FOXP1,FSCN1,GLI1,GPR161,GRB7,H19,HAND2-AS…	160
Cancer,Organismal Injury and Abnormalities	tumor	Advanced stage tumor	4.06e-15	4.36e-13		0.224		-0.116	ABCB1,ABL2,ACKR3,ACTA2,ADIRF,AFAP1L1,ALDH1A2,ANGPT2,AOC3,APC,ATP8B1,BMP7,BMPR2,BSG,C1R,CARD16,CASP10,CCND2,CD24,CD248,CD36,CDA,CDH1,CDH6,CDK8,CLGN,CLU,COL15A1,COL18A1,COL4A1,COL4A2,COL6A3,COLEC12,CPA4,CRYBG1,CSF2RA,CTNNB1,CXADR,CXCL12,CXCL9,DLGAP5,DSG2,DUSP4,DUSP6,EDNRA,EDNRB,EFEMP1,EMP1,EMX2,ENG,ENPEP,ENPP2,EPB41L4B,ERG,FCGR3A/FCGR3B,FGF1,FGFR2,FLRT2,FLT1,FLT4,FOLH1,FOXC2,FOXP1,FRY,GABRD,GATA2,G…	148
Cellular Movement	invasion	Invasion of tumor cell lines	4.36e-15	4.62e-13		0.245		-0.909	ABL2,ACTA2,ADM,AFAP1L1,AGAP2,ANGPTL4,ARAP3,ARHGAP4,BMP4,BMP7,BSG,BTC,CARD10,CBR3-AS1,CD24,CD82,CD99,CDC25B,CDH1,CDH3,CDK1,CEBPB,CHRD,CLU,COL18A1,CSPG4,CTNNB1,CTSK,CXCL12,CYTOR,DAAM2,DEPTOR,DLC1,DOCK4,DRAM1,DSP,DUSP6,ECE1,EFEMP1,ELMO1,EMP1,ENPP2,EPS8,ERG,ESM1,ETS1,EZR,FAM43A,FBLIM1,FGFR2,FHIT,FHOD1,FMN2,FMNL3,FOLH1,FOXC1,FOXC2,FOXP1,FSCN1,GJB1,GLI1,GRB7,H19,HAND2-AS1,HAS1,HGF,HIC1,HTRA1,IGF2,IRS2,…	148
Cancer,Organismal Injury and Abnormalities	advanced malignant tumor	Advanced malignant tumor	6.8e-15	7.14e-13		0.224		-0.116	ABCB1,ABL2,ACKR3,ACTA2,ADIRF,AFAP1L1,ALDH1A2,ANGPT2,AOC3,APC,ATP8B1,BMP7,BSG,C1R,CARD16,CASP10,CCND2,CD24,CD248,CD36,CDA,CDH1,CDH6,CDK8,CLGN,CLU,COL15A1,COL18A1,COL4A1,COL4A2,COL6A3,COLEC12,CPA4,CRYBG1,CSF2RA,CTNNB1,CXADR,CXCL12,CXCL9,DLGAP5,DSG2,DUSP4,DUSP6,EDNRA,EDNRB,EFEMP1,EMP1,EMX2,ENG,ENPEP,ENPP2,EPB41L4B,ERG,FCGR3A/FCGR3B,FGF1,FGFR2,FLRT2,FLT1,FLT4,FOLH1,FOXC2,FOXP1,FRY,GABRD,GATA2,GLI1,GL…	147
Cancer,Organismal Injury and Abnormalities,Reproductive System Disease	genital tract cancer	Genital tract cancer	8.55e-15	8.86e-13					A2M,ABCA5,ABCB1,ABCB4,ABCC5,ABCG2,ABHD2,ABL2,ACAN,ACO1,ACP6,ACTA2,ACTG2,ACVRL1,ADAMTS2,ADAMTS4,ADCY1,ADCY7,ADGRA2,ADGRF5,ADGRG1,ADGRG6,ADGRL4,ADM,ADRB1,AEBP1,AFAP1L2,AGAP2,AGT,AHNAK2,AKAP13,ALDH1A2,ALPK2,ALPK3,ANGPT1,ANGPT2,ANKRD18A,ANKRD30B,ANKRD50,ANLN,AOC3,APC,APCDD1,APOD,APOL3,AQP1,ARAP3,ARHGAP15,ARHGAP29,ARHGAP31,ARHGAP6,ARHGDIB,ARHGEF1,ARHGEF15,ARHGEF17,ARHGEF3,ARHGEF37,ARID3A,ASPN,ATMIN,AT…	710
Cancer,Organismal Injury and Abnormalities	pelvic adenocarcinoma	Pelvic adenocarcinoma	8.62e-15	8.86e-13					A2M,ABCA5,ABCB1,ABCB4,ABCC5,ABCG2,ABHD2,ABL2,ACAN,ACP6,ACTG2,ACVRL1,ADAMTS2,ADAMTS4,ADCY1,ADCY7,ADGRA2,ADGRF5,ADGRG1,ADGRG6,ADGRL4,ADM,ADRB1,AEBP1,AFAP1L2,AGAP2,AGT,AHNAK2,AKAP13,ALDH1A2,ALPK2,ALPK3,ANGPT2,ANKRD18A,ANKRD30B,ANKRD50,ANLN,AOC3,APC,APCDD1,APOD,APOL3,AQP1,ARHGAP15,ARHGAP29,ARHGAP31,ARHGAP6,ARHGEF1,ARHGEF15,ARHGEF17,ARHGEF3,ARHGEF37,ARID3A,ASPN,ATMIN,ATP10A,ATP10B,ATP1A2,ATP1A3,ATP2A3…	622
Cancer,Organismal Injury and Abnormalities,Reproductive System Disease	genital tumor	Genital tumor	9.47e-15	9.64e-13					A2M,ABCA5,ABCB1,ABCB4,ABCC5,ABCG2,ABHD2,ABL2,ACAN,ACO1,ACP6,ACTA2,ACTG2,ACVRL1,ADAMTS2,ADAMTS4,ADCY1,ADCY7,ADGRA2,ADGRF5,ADGRG1,ADGRG6,ADGRL4,ADM,ADRB1,AEBP1,AFAP1L2,AGAP2,AGT,AHNAK2,AKAP13,ALDH1A2,ALPK2,ALPK3,ANGPT1,ANGPT2,ANKRD18A,ANKRD30B,ANKRD50,ANLN,AOC3,APC,APCDD1,APOD,APOL3,AQP1,ARAP3,ARHGAP15,ARHGAP29,ARHGAP31,ARHGAP6,ARHGDIB,ARHGEF1,ARHGEF15,ARHGEF17,ARHGEF3,ARHGEF37,ARID3A,ASPN,ATMIN,AT…	719
Cardiovascular Disease	hypertension	Hypertension	1.02e-14	1.03e-12					ACAN,ACTG2,ACVRL1,ADAMTS4,ADCY4,ADGRF5,ADGRG6,ADIRF,ADM,ADRB1,AGT,AOC3,APOL3,ARHGEF15,ASPN,ATMIN,BMPR2,C1S,C4orf33,CA14,CA5A,CACNA1C,CACNA1H,CCDC50,CD34,CHRNE,CLEC14A,CLTRN,CNTNAP2,COL8A1,CSF2RA,CSRP1,CST3,CX3CL1,DAAM2,DENND11,DOCK6,ECE1,EDNRA,EDNRB,EGFL7,EMILIN1,ENG,F5,FBXO32,FGF1,FHL1,FLT1,FOXC1,FOXL2,FOXS1,FXYD1,GABRD,GALNT18,GJA4,GPC2,GPIHBP1,GSTP1,GUCY1A1,GUCY1A2,GUCY1B1,GYPC,HBA1/HBA2,HIGD1…	128
Cancer,Organismal Injury and Abnormalities	genitourinary carcinoma	Genitourinary carcinoma	1.07e-14	1.06e-12					A2M,ABCA2,ABCA5,ABCB1,ABCB4,ABCC5,ABCG2,ABHD2,ABL2,ACAN,ACP6,ACTA2,ACTG2,ACVRL1,ADAMTS2,ADAMTS4,ADCY1,ADCY7,ADGRA2,ADGRF5,ADGRG1,ADGRG6,ADGRL4,ADM,ADRB1,AEBP1,AFAP1L2,AGAP2,AGFG2,AGT,AHNAK2,AKAP13,ALAD,ALDH1A2,ALPK2,ALPK3,ANGPT1,ANGPT2,ANKRD18A,ANKRD30B,ANKRD50,ANLN,AOC3,APC,APCDD1,APOD,APOL3,AQP1,ARAP3,ARHGAP15,ARHGAP29,ARHGAP31,ARHGAP6,ARHGEF1,ARHGEF15,ARHGEF17,ARHGEF3,ARHGEF37,ARID3A,ASPN,ATMI…	746
Cardiovascular Disease	disorder of blood pressure	Disorder of blood pressure	2.15e-14	2.13e-12					ABCB1,ACAN,ACTG2,ACVRL1,ADAMTS4,ADCY4,ADGRF5,ADGRG6,ADIRF,ADM,ADRB1,AGT,AOC3,APOL3,ARHGEF15,ASPN,ATMIN,BMPR2,C1S,C4orf33,CA14,CA5A,CACNA1C,CACNA1H,CCDC50,CD34,CHRNE,CLEC14A,CLTRN,CNTNAP2,COL8A1,CSF2RA,CSRP1,CST3,CX3CL1,DAAM2,DENND11,DOCK6,ECE1,EDNRA,EDNRB,EGFL7,EMILIN1,ENG,F5,FBXO32,FGF1,FHL1,FLT1,FOXC1,FOXL2,FOXS1,FXYD1,GABRD,GALNT18,GJA4,GPC2,GPIHBP1,GSTP1,GUCY1A1,GUCY1A2,GUCY1B1,GYPC,HBA1/HBA2…	129
Cancer,Gastrointestinal Disease,Organismal Injury and Abnormalities	non-colon gastrointestinal cancer	Non-colon gastrointestinal cancer	4.47e-14	4.38e-12					A2M,ABCA2,ABCA5,ABCB1,ABCB4,ABCC5,ACO1,ADCY4,ADGRL2,ADGRL4,ADRB1,AFAP1L1,AGAP2,AGT,AHNAK2,ANGPT1,ANGPT2,ANKRD50,ANLN,ANO1,AOC3,APC,APOD,ARAP3,ARHGAP26,ARID3A,ASPN,ATMIN,ATP10A,ATP5PF,ATP6V1C2,AVPR1A,B4GALNT4,BAMBI,BCAM,BCO1,BDKRB2,BEX2,BGN,BMP4,BMP7,BMPR2,BSG,C1QL1,CA5A,CACNA1C,CACNA1H,CARD10,CASP1,CASP10,CAVIN1,CBR3-AS1,CBX2,CCDC102B,CCM2L,CCND2,CCNJL,CD209,CDH1,CDH5,CDHR5,CDK8,CEBPB,CFI,CHD5,CH…	413
Cancer,Organismal Injury and Abnormalities,Reproductive System Disease	female genital neoplasm	Female genital neoplasm	6.98e-14	6.76e-12					ABCA5,ABCB1,ABCB4,ABCG2,ABHD2,ACAN,ACTG2,ADAMTS2,ADCY1,ADGRF5,ADGRG1,ADM,ADRB1,AEBP1,AGAP2,AGT,AHNAK2,ALDH1A2,ALPK2,ALPK3,ANGPT1,ANGPT2,ANKRD18A,ANKRD30B,ANKRD50,ANLN,AOC3,APC,APCDD1,APOD,AQP1,ARHGAP15,ARHGAP29,ARHGAP6,ARHGDIB,ARHGEF1,ARHGEF15,ARHGEF17,ARID3A,ASPN,ATMIN,ATP10A,ATP10B,ATP2A3,ATP2B1,ATP8A2,ATP8B1,AVPR1A,B4GALNT4,BCL6B,BICD2,BMP7,BSG,C1S,CABP1,CACNA1C,CALCRL,CARD10,CARD16,CASP10,CAV…	522
Cancer,Gastrointestinal Disease,Organismal Injury and Abnormalities	upper gastrointestinal carcinoma	Upper gastrointestinal carcinoma	1.06e-13	1.02e-11					A2M,ABCA2,ABCB1,ABCB4,ABCC5,ACO1,ADCY4,ADGRL2,ADGRL4,AFAP1L1,AGAP2,AGT,AHNAK2,ANGPT2,ANKRD50,ANLN,ANO1,APC,ARHGAP26,ARID3A,ASPN,ATMIN,ATP10A,ATP5PF,ATP6V1C2,AVPR1A,B4GALNT4,BAMBI,BCAM,BCO1,BDKRB2,BEX2,BGN,BMP4,BMP7,BMPR2,C1QL1,CACNA1C,CACNA1H,CARD10,CASP1,CASP10,CBR3-AS1,CCDC102B,CCM2L,CCND2,CCNJL,CD209,CDH1,CDH5,CEBPB,CFI,CHD5,CHI3L1,CHRD,CHST1,CLIC6,CLU,CNN1,CNTNAP2,COL14A1,COL15A1,COL18A1,COL1…	366
Cancer,Organismal Injury and Abnormalities,Reproductive System Disease	tumorigenesis	Tumorigenesis of reproductive tract	1.08e-13	1.03e-11					ABCA5,ABCB1,ABCB4,ABCG2,ABHD2,ACAN,ACTG2,ADAMTS2,ADCY1,ADGRF5,ADGRG1,ADM,ADRB1,AEBP1,AGAP2,AGT,AHNAK2,ALDH1A2,ALPK2,ALPK3,ANGPT1,ANGPT2,ANKRD18A,ANKRD30B,ANKRD50,ANLN,AOC3,APC,APCDD1,APOD,AQP1,ARHGAP15,ARHGAP29,ARHGAP6,ARHGDIB,ARHGEF1,ARHGEF15,ARHGEF17,ARID3A,ASPN,ATMIN,ATP10A,ATP10B,ATP2A3,ATP2B1,ATP8A2,ATP8B1,AVPR1A,B4GALNT4,BCL6B,BICD2,BMP7,BSG,C1S,CABP1,CACNA1C,CALCRL,CARD10,CARD16,CASP10,CAV…	520
Cancer,Organismal Injury and Abnormalities	malignant solid tumor	Advanced malignant solid tumor	1.14e-13	1.08e-11		-1.067		-1.294	ABCB1,ABL2,ACKR3,ACTA2,ADIRF,AFAP1L1,ALDH1A2,ANGPT2,AOC3,APC,ATP8B1,BMP7,BSG,C1R,CARD16,CASP10,CCND2,CD24,CD248,CD36,CDH6,CDK8,CLGN,CLU,COL15A1,COL18A1,COL4A1,COL4A2,COL6A3,COLEC12,CPA4,CRYBG1,CSF2RA,CTNNB1,CXADR,CXCL12,CXCL9,DLGAP5,DSG2,DUSP4,DUSP6,EFEMP1,EMP1,EMX2,ENG,ENPEP,ENPP2,EPB41L4B,FCGR3A/FCGR3B,FGF1,FGFR2,FLRT2,FLT1,FLT4,FOLH1,FOXC2,FRY,GATA2,GLI1,GLUL,GSTP1,HGF,HNF4A,HOXC6,HTRA1,IFNAR2…	125
Cancer,Organismal Injury and Abnormalities	blastoma	Blastoma	1.35e-13	1.26e-11					ABCG2,ADGRG1,AGAP2,ANGPT2,APC,ATP1B1,BDKRB2,BEST1,CCND2,CD200,CD93,CD99,CDC27,CDH1,CFI,CLEC11A,CLU,CNTNAP2,COL1A1,COL1A2,COL3A1,COL4A1,COL4A2,CSF2RA,CSPG4,CSRP1,CSRP2,CTNNB1,CXADR,CXCL9,EFEMP1,EFNA5,ELMO1,ENG,ENPP2,FGFR2,FLT1,FLT4,FOLH1,GPNMB,HGF,HLA-DQA1,ID3,IL2RA,IL3RA,INPP5K,ITGAV,ITGB8,KCNAB1,KCNN3,KDR,KMT2D,LDB3,LDLRAD3,MAPK11,MECOM,MGLL,MGP,MMP9,MST1R,MYH9,NBEA,NCKAP5,NES,PDPN,PREPL,PRNP,PT…	88
Cancer,Organismal Injury and Abnormalities,Reproductive System Disease	breast or ovarian carcinoma	Breast or ovarian carcinoma	1.47e-13	1.36e-11					ABCA2,ABCC5,ABCG2,ABHD2,ABL2,ACAN,ACKR1,ACTA2,ADAMTS2,ADAMTS4,ADCY1,ADGRF5,ADGRG1,ADGRG6,AEBP1,AGAP2,AGT,AHNAK2,ALDH1A2,ALPK2,ANGPT1,ANGPT2,ANKRD18A,ANKRD50,ANLN,APC,APCDD1,APOD,AQP1,ARHGAP31,ARHGEF1,ARHGEF15,ARHGEF17,ARHGEF2,ARHGEF3,ATP10A,ATP8A2,ATP8B1,BCAM,BEX2,BGN,BICD2,BMP4,BMP7,BMPR2,BPIFB4,BSG,C1orf54,CABP1,CACNA1C,CACNA1H,CARD16,CAVIN1,CBX2,CD24,CD36,CDC27,CDH1,CDH3,CDH6,CDK1,CDO1,CENPB,C…	375
Cardiovascular System Development and Function,Cellular Movement	migration	Migration of endothelial cells	2.06e-13	1.89e-11		1.701		0.756	ACKR3,ACVRL1,ADM,AGT,ANGPT1,ANGPT2,APC,BMP4,BMPR2,BTC,CAVIN2,CDH5,COL18A1,COL4A2,CRYAB,CXCL12,CXCR2,CYTOR,DEPTOR,DLC1,DLL4,ENG,ERG,ETS1,FGF1,FLT1,FLT4,FOXP1,FUT1,GATA2,GLUL,HEY1,HGF,HRH1,ID3,IL33,ITGB4,KDR,MCAM,MEF2C,MGP,NFATC2,NOS3,NRP1,PDE2A,PDGFB,PGF,PRKD2,PTP4A3,PTPRZ1,ROBO2,SDC4,SERPINF1,TEK,TGFB3,TGFBR2,THY1,TNFSF10,TRPM7,VASH1,VEGFA,VTN	62
Cancer,Organismal Injury and Abnormalities	fibrous tissue tumor	Fibrous tissue tumor	2.59e-13	2.36e-11					APC,CCND2,COL14A1,COL15A1,COL18A1,COL1A1,COL1A2,COL3A1,COL4A1,COL4A2,COL4A3,COL5A3,COL6A1,COL6A2,COL6A3,COL8A1,COL8A2,CTNNB1,FGFR2,FLT1,FLT4,FOXL2,HGF,IFNAR2,INSR,KDR,KMT2D,LCK,MET,MST1R,NOTCH3,NRP1,ODAM,PDGFB,RB1,RBBP8,TYR,VEGFA	38
Cancer,Organismal Injury and Abnormalities	extraadrenal retroperitoneal tumor	Extraadrenal retroperitoneal tumor	3.56e-13	3.2e-11					A2M,ABCB1,ABCB4,ABCG2,ACAN,ACKR1,ACKR3,ACO1,ACP6,ADAD2,ADAMTS2,ADCY1,ADGRL2,ADGRL4,ADM,AFAP1L2,AGAP2,AGT,AHNAK2,AKAP13,ALPK2,ANKRD30B,ANLN,ANO1,APC,APLNR,APOD,ARAP3,ARHGAP26,ARHGAP4,ARHGEF17,ATP10A,ATP1A2,ATP2B1,ATP2B2,ATPAF1,BPIFB4,BSG,C1S,CA14,CACNA1C,CACNA1H,CALCRL,CAMSAP3,CASP1,CASP10,CAVIN1,CCDC50,CCDC85C,CCDC88C,CCND2,CD34,CD93,CDC25B,CDH1,CDH19,CDH3,CDH6,CDHR5,CENPB,CFAP91,CFI,CLEC14A,CLEC…	415
Cancer,Gastrointestinal Disease,Organismal Injury and Abnormalities	upper gastrointestinal tract cancer	Upper gastrointestinal tract cancer	3.92e-13	3.49e-11					A2M,ABCA2,ABCB1,ABCB4,ABCC5,ACO1,ADCY4,ADGRL2,ADGRL4,ADRB1,AFAP1L1,AGAP2,AGT,AHNAK2,ANGPT1,ANGPT2,ANKRD50,ANLN,ANO1,APC,ARAP3,ARHGAP26,ARID3A,ASPN,ATMIN,ATP10A,ATP5PF,ATP6V1C2,AVPR1A,B4GALNT4,BAMBI,BCAM,BCO1,BDKRB2,BEX2,BGN,BMP4,BMP7,BMPR2,BSG,C1QL1,CACNA1C,CACNA1H,CARD10,CASP1,CASP10,CBR3-AS1,CCDC102B,CCM2L,CCND2,CCNJL,CD209,CDH1,CDH5,CEBPB,CFI,CHD5,CHI3L1,CHRD,CHST1,CLIC6,CLU,CNN1,CNTNAP2,COL14…	379
Cancer,Gastrointestinal Disease,Hepatic System Disease,Organismal Injury and Abnormalities	hepatobiliary system cancer	Hepatobiliary system cancer	4.31e-13	3.81e-11					A2M,ABCA2,ABCA5,ABCB4,ABCC5,ABI3,ABL2,ACAN,ACKR3,ACO1,ACTG2,ADAD2,ADAMTS2,ADAMTS4,ADCY1,ADCY4,ADGRG1,ADRB1,ADTRP,AEBP1,AFAP1L1,AFAP1L2,AGFG2,AGT,AHNAK2,AKAP13,ALDH1A3,ALKAL2,ALPK2,ANGPT1,ANGPT2,ANKRD50,ANLN,ANO2,APC,APOL1,AQP1,ARAP3,ARHGAP29,ARHGAP4,ARHGAP6,ARHGDIG,ARHGEF2,ARHGEF3,ASPN,ATP10A,ATP10B,ATP1A2,ATP1A3,ATP1B1,ATP2A3,ATP2B2,ATP5PF,ATP6V1C2,ATP8A2,B3GAT1,BAHCC1,BICD2,BICDL1,BMP7,BMPR2,BS…	545
Cancer,Organismal Injury and Abnormalities	mesenchymal tumor	Mesenchymal tumor	4.93e-13	4.32e-11					ABCB1,APC,CCND2,COL14A1,COL15A1,COL18A1,COL1A1,COL1A2,COL3A1,COL4A1,COL4A2,COL4A3,COL5A3,COL6A1,COL6A2,COL6A3,COL8A1,COL8A2,CRYAB,CTNNB1,FGFR2,FLT1,FLT4,FOXL2,HGF,IFNAR2,INSR,KDR,KMT2D,LCK,MET,MST1R,NOTCH3,NRP1,ODAM,PDGFB,RB1,RBBP8,TYR,VEGFA	40
Organismal Injury and Abnormalities,Reproductive System Disease	disorder of pregnancy	Disorder of pregnancy	5.61e-13	4.87e-11					ABCB1,ABCB4,ACAN,ACTG2,ADAMTS4,ADGRF5,ADGRG6,ADIRF,ADM,ADRB1,AGT,AOC3,APOL3,ARHGEF15,ASPN,ATMIN,ATP1A2,ATP1A3,ATP8B1,C1S,C4orf33,CACNA1C,CCDC50,CLEC14A,CLTRN,COL8A1,CSRP1,DAAM2,DENND11,DOCK6,EGFL7,EMILIN1,ENG,F5,FBXO32,FCGR3A/FCGR3B,FGF1,FHL1,FLT1,FOXC1,FOXL2,FOXS1,FXYD1,GALNT18,GJA4,GPC2,GPIHBP1,GSTP1,GUCY1A1,GUCY1A2,GUCY1B1,HBA1/HBA2,HBB,HIGD1B,HRH1,ICAM2,INHBA,INMT,JARID2,KANK2,KCTD15,KDR,KIAA…	108
Cancer,Organismal Injury and Abnormalities	extracranial solid tumor	Advanced extracranial solid tumor	6.24e-13	5.38e-11					ABCB1,ABL2,ACKR3,ACTA2,ADIRF,ALDH1A2,ANGPT2,AOC3,ATP8B1,BSG,C1R,CARD16,CASP10,CCND2,CD24,CD248,CD36,CDH6,CLGN,CLU,COL15A1,COL4A1,COL4A2,COL6A3,COLEC12,CPA4,CRYBG1,CXCL12,CXCL9,DLGAP5,DSG2,DUSP4,DUSP6,EFEMP1,EMP1,EMX2,ENG,ENPEP,ENPP2,EPB41L4B,FCGR3A/FCGR3B,FGF1,FGFR2,FLRT2,FLT1,FLT4,FOXC2,FRY,GLUL,GSTP1,HGF,HNF4A,HOXC6,HTRA1,IFNAR2,IGFBP4,IL2RA,INSR,JAG1,JAG2,KCNJ2,KDR,KLK10,KLK11,LAG3,LCK,MAB21L1…	103
Cancer,Gastrointestinal Disease,Organismal Injury and Abnormalities	hepatobiliary carcinoma	Hepatobiliary carcinoma	6.35e-13	5.42e-11					A2M,ABCA2,ABCA5,ABCB4,ABCC5,ABI3,ABL2,ACAN,ACKR3,ACO1,ACTG2,ADAD2,ADAMTS2,ADAMTS4,ADCY1,ADCY4,ADGRG1,ADRB1,ADTRP,AEBP1,AFAP1L1,AFAP1L2,AGFG2,AGT,AHNAK2,AKAP13,ALDH1A3,ALKAL2,ALPK2,ANGPT1,ANKRD50,ANLN,ANO2,APC,APOL1,AQP1,ARAP3,ARHGAP29,ARHGAP4,ARHGAP6,ARHGDIG,ARHGEF2,ARHGEF3,ASPN,ATP10A,ATP10B,ATP1A2,ATP1A3,ATP1B1,ATP2A3,ATP2B2,ATP5PF,ATP6V1C2,ATP8A2,B3GAT1,BAHCC1,BICD2,BICDL1,BMP7,BMPR2,BSG,BTNL9…	535
Organismal Injury and Abnormalities,Reproductive System Disease	benign pelvic disease	Benign pelvic disease	6.47e-13	5.48e-11					ACKR1,ACTA2,ADRB1,ALDH1A3,ANGPT1,ANGPT2,ATP1B1,ATP2B2,BSG,C1S,CALCRL,CASP1,CAV2,CAVIN2,CCL18,CD24,CDK1,CEBPB,CETP,COL18A1,COL6A1,COL6A2,COL6A3,CTNNB1,CX3CL1,CXADR,CXCL14,CXCL9,CXCR2,CYP26A1,ECM2,EDNRB,EMCN,EMX2,ENPP1,EZR,FGFR2,FLT1,GPM6A,GRAP,GRIA2,GSTP1,GUCY1A2,GUCY1B1,H19,HGF,HLA-DQA1,HYAL2,IGF2,IL2RA,INHBA,INSR,IRAG1,IRS2,ITGA1,ITGB4,KCNN3,LAMA4,LDLRAD3,MEF2A,MFAP3L,MGLL,MMP11,MMP9,MST1R,MT1E,…	106
Cancer,Neurological Disease,Organismal Injury and Abnormalities	glioblastoma cancer	Glioblastoma	8.01e-13	6.73e-11					ABCG2,ADGRG1,AGAP2,ANGPT2,APC,ATP1B1,BDKRB2,BEST1,CCND2,CD200,CD93,CD99,CDH1,CFI,CLEC11A,CLU,CNTNAP2,COL1A1,COL1A2,COL3A1,COL4A1,COL4A2,CSF2RA,CSPG4,CSRP1,CSRP2,CTNNB1,CXADR,CXCL9,EFEMP1,EFNA5,ELMO1,ENG,ENPP2,FGFR2,FLT1,FLT4,FOLH1,GPNMB,HGF,HLA-DQA1,ID3,IL2RA,IL3RA,INPP5K,ITGAV,ITGB8,KCNAB1,KCNN3,KDR,KMT2D,LDB3,LDLRAD3,MAPK11,MECOM,MGLL,MGP,MMP9,MST1R,MYH9,NBEA,NES,PDPN,PREPL,PRNP,PTGDS,RAPGEF2,R…	85
Tissue Development	growth	Growth of epithelial tissue	9.17e-13	7.64e-11	Increased	2.331		1.935	ACTA2,ACVRL1,ADM,ANGPT2,APLN,BMP4,BMPR2,CAVIN2,CCND2,CD34,CD36,CDH3,CDKN1C,CLU,COL18A1,COL4A2,COL4A3,CTNNB1,CXCL12,CYGB,DLC1,DLL4,EDNRB,EGFL7,ENG,FGF1,FGFR2,FLI1,FLT1,FLT4,FZD8,HEY1,HGF,HRH1,IGFBP4,IL33,INHBA,ITGB8,KDR,LAMC1,MCAM,MEF2C,MET,MGP,MST1R,NOTCH1,NR2F2,NRP1,PDE2A,PDGFB,PPP1R16B,PRKCH,PRKD2,PRKD3,PROCR,PTPRZ1,RGS5,SEMA6A,SEMA6B,SERPINF1,SFRP1,SLC8A1,SLC9A3R2,SNAI2,TCF4,TEK,THBS2,TNFSF10,…	72
Cancer,Organismal Injury and Abnormalities,Reproductive System Disease	neoplasia	Prostatic tumor	1.02e-12	8.44e-11					A2M,ABCB1,ABCB4,ABCC5,ABCG2,ABL2,ACAN,ACO1,ACP6,ACTA2,ACVRL1,ADAMTS2,ADAMTS4,ADCY1,ADCY7,ADGRA2,ADGRG6,ADGRL4,ADRB1,AEBP1,AFAP1L2,AGAP2,AGT,AKAP13,ALDH1A2,ALPK2,ALPK3,ANLN,APC,APOD,APOL3,ARAP3,ARHGAP29,ARHGAP31,ARHGAP6,ARHGDIB,ARHGEF1,ARHGEF15,ARHGEF17,ARHGEF3,ARHGEF37,ASPN,ATMIN,ATP10B,ATP1A2,ATP1A3,ATP2B2,ATP8B1,B4GALNT4,BAHCC1,BAMBI,BCO1,BMPR2,BTNL9,C1R,C1S,CACNA1C,CACNA1H,CALCRL,CARD10,CARD8,…	458
Cancer,Organismal Injury and Abnormalities	ductal carcinoma	Ductal carcinoma	1.03e-12	8.46e-11					A2M,ABCB4,ABCG2,ACAN,ACKR1,ACKR3,ACO1,ACTA2,ADAD2,ADAMTS2,ADCY1,ADGRG6,ADGRL2,AFAP1L2,AGAP2,AGT,AHNAK2,AKAP13,ALDH1A3,ALPK2,ANGPT1,ANKRD30B,APC,APLNR,ARHGAP4,ATP10A,ATP1A2,ATP2B1,ATP2B2,ATP8A2,ATPAF1,BGN,BMP4,C1S,CA14,CACNA1C,CACNA1H,CAMSAP3,CASP10,CCDC102B,CCDC50,CCDC85C,CCDC88C,CD93,CDC25B,CDC27,CDH1,CDH19,CDH3,CDH5,CDHR5,CFAP91,CFI,CHRD,CLSTN2,CNGB3,CNN1,CNTNAP2,COL14A1,COL15A1,COL18A1,COL1A1,…	335
Organismal Survival	organismal death	Organismal death	1.11e-12	9.05e-11		1.98		1.962	ABCB1,ACTA2,ADGRF5,ADGRG1,ADRB1,AEBP1,AKAP13,ALDH1A3,ANGPT1,ANGPT2,ANO1,ARHGAP31,ATP1A2,ATP1A3,ATP1B1,BEST1,BSG,CACNA1C,CALCRL,CBR3-AS1,CD200,CD24,CDA,CDH3,CFI,COL6A2,CSRP1,CST3,CTNNB1,CXADR,CXCL12,CYGB,CYP26A1,CYSLTR2,CYTOR,DHCR7,DLL4,DSP,EFEMP1,ENG,ERO1A,F5,FBLIM1,FDCSP,FGFR2,FHIT,FLT1,FSCN1,GLI1,GLIS3,GPC2,GPNMB,GSTP1,H19,HAS1,HEY1,HGF,HNF4A,IFNGR1,IGF2,IL2RA,KCNQ1,KDR,LEF1,LIMA1,LPAR6,MCAM,ME…	105
Cancer,Organismal Injury and Abnormalities,Reproductive System Disease	female genital tract cancer	Female genital tract cancer	1.19e-12	9.59e-11					ABCA5,ABCB1,ABCB4,ABCG2,ABHD2,ACAN,ACTG2,ADAMTS2,ADCY1,ADGRF5,ADGRG1,ADM,AEBP1,AGAP2,AGT,AHNAK2,ALDH1A2,ALPK2,ALPK3,ANGPT1,ANGPT2,ANKRD18A,ANKRD30B,ANKRD50,ANLN,AOC3,APC,APCDD1,APOD,AQP1,ARHGAP15,ARHGAP29,ARHGAP6,ARHGDIB,ARHGEF1,ARHGEF15,ARHGEF17,ARID3A,ASPN,ATMIN,ATP10A,ATP10B,ATP2A3,ATP2B1,ATP8A2,ATP8B1,AVPR1A,B4GALNT4,BCL6B,BICD2,BMP7,BSG,C1S,CABP1,CACNA1C,CARD10,CARD16,CASP10,CAVIN1,CBX2,CCNJ…	502
Hereditary Disorder,Organismal Injury and Abnormalities,Renal and Urological Disease	kidney disease	Autosomal dominant kidney disease	1.2e-12	9.59e-11					ACTA2,ADAMTS2,AEBP1,AGT,ANGPT1,ANGPT2,AOC3,C1S,CAV2,CAVIN1,CFI,COL14A1,COL4A3,CPE,FGFR2,FHL1,FOXC2,H19,HOXB-AS1,KCNMB1,KRT19,MEIS2,MMP9,MYH9,PLA2G2A,POU6F2,PTP4A3,RARRES2,SEMA3C,SLC16A12,SOX18,SPRY2,SSTR2,TAGLN,TBX18	35
Cancer,Organismal Injury and Abnormalities	metastasis	Secondary tumor	1.64e-12	1.3e-10		0.224		-0.11	ABCB1,ABL2,ACKR3,ACTA2,ADIRF,AFAP1L1,ANGPT2,AOC3,APC,BSG,C1R,CASP10,CCND2,CD248,CD36,CDA,CDH1,CDH6,CDK8,CLGN,CLU,COL18A1,COL4A1,COL4A2,COL6A3,COLEC12,CPA4,CRYBG1,CSF2RA,CTNNB1,CXADR,CXCL12,CXCL9,DLGAP5,DSG2,DUSP4,DUSP6,EDNRA,EDNRB,EFEMP1,EMP1,EMX2,ENPP2,EPB41L4B,ERG,FCGR3A/FCGR3B,FGF1,FGFR2,FLRT2,FLT1,FLT4,FOLH1,FOXC2,FOXP1,FRY,GATA2,GLI1,GLUL,GSTP1,HGF,HOXC6,HRH1,HTRA1,IFNAR2,IGF2,IL2RA,IL3RA,IN…	125
Cancer,Organismal Injury and Abnormalities,Reproductive System Disease	prostate cancer	Prostate cancer	1.66e-12	1.31e-10					A2M,ABCB1,ABCB4,ABCC5,ABCG2,ABL2,ACAN,ACO1,ACP6,ACTA2,ACVRL1,ADAMTS2,ADAMTS4,ADCY1,ADCY7,ADGRA2,ADGRG6,ADGRL4,ADRB1,AEBP1,AFAP1L2,AGAP2,AGT,AKAP13,ALDH1A2,ALPK2,ALPK3,ANLN,APC,APOD,APOL3,ARAP3,ARHGAP29,ARHGAP31,ARHGAP6,ARHGDIB,ARHGEF1,ARHGEF15,ARHGEF17,ARHGEF3,ARHGEF37,ASPN,ATMIN,ATP10B,ATP1A2,ATP1A3,ATP2B2,ATP8B1,B4GALNT4,BAHCC1,BAMBI,BCO1,BMPR2,BTNL9,C1R,C1S,CACNA1C,CACNA1H,CALCRL,CARD10,CARD8,…	456
Cancer,Neurological Disease,Organismal Injury and Abnormalities	central nervous system cancer	Central nervous system cancer	1.67e-12	1.31e-10					ABCG2,ADAMTS4,ADCY4,ADGRA2,ADGRG1,AFAP1L1,AGAP2,ALAD,ALPK2,ANGPT1,ANGPT2,ANKRD30B,ANLN,APC,APOL3,ATP1B1,BDKRB2,BEST1,CASP10,CCND2,CD200,CD93,CD99,CDC27,CDH1,CDK8,CDKL5,CFI,CHI3L1,CLEC11A,CLU,CNKSR2,CNTNAP2,COL18A1,COL1A1,COL1A2,COL3A1,COL4A1,COL4A2,COL4A3,COL5A3,COL6A2,CSF2RA,CSPG4,CSRP1,CSRP2,CTNNB1,CXADR,CXCL9,CYB5R2,DGKZ,EBF1,EFEMP1,EFNA5,EGFL7,ELMO1,EMCN,ENG,ENPP2,FAM167B,FDCSP,FGD5,FGFR2,FLT…	177
Cancer,Neurological Disease,Organismal Injury and Abnormalities	nervous system neoplasm	Nervous system neoplasm	1.93e-12	1.5e-10		0.184		0.102	ABCG2,ACKR3,ACVRL1,ADAMTS4,ADCY4,ADGRA2,ADGRG1,ADM,AFAP1L1,AGAP2,ALAD,ALPK2,ANGPT1,ANGPT2,ANKRD30B,ANLN,APC,APOL3,ATP1B1,BDKRB2,BEST1,CACNA1C,CASP10,CCND2,CD200,CD93,CD99,CDC27,CDH1,CDK8,CDKL5,CFI,CHI3L1,CLEC11A,CLU,CNKSR2,CNTNAP2,COL14A1,COL18A1,COL1A1,COL1A2,COL3A1,COL4A1,COL4A2,COL4A3,COL5A3,COL6A1,COL6A2,CSF2RA,CSPG4,CSRP1,CSRP2,CTNNB1,CXADR,CXCL12,CXCL9,CYB5R2,CYGB,DGKZ,EBF1,EFEMP1,EFNA5,EGF…	210
Cancer,Organismal Injury and Abnormalities,Reproductive System Disease	female genital tract adenocarcinoma	Female genital tract adenocarcinoma	2.09e-12	1.6e-10					ABCA5,ABCB1,ABCB4,ABHD2,ACAN,ACTG2,ADAMTS2,ADCY1,ADGRF5,ADGRG1,ADM,AEBP1,AGAP2,AGT,AHNAK2,ALDH1A2,ALPK2,ALPK3,ANGPT2,ANKRD18A,ANKRD30B,ANKRD50,ANLN,AOC3,APC,APCDD1,APOD,AQP1,ARHGAP15,ARHGAP29,ARHGAP6,ARHGEF1,ARHGEF15,ARHGEF17,ARID3A,ASPN,ATMIN,ATP10A,ATP10B,ATP2A3,ATP2B1,ATP8A2,ATP8B1,AVPR1A,B4GALNT4,BCL6B,BICD2,BMP7,C1S,CABP1,CACNA1C,CARD10,CARD16,CASP10,CAVIN1,CBX2,CCNJL,CD209,CD24,CD36,CDA,CDC…	426
Hereditary Disorder,Organismal Injury and Abnormalities,Skeletal and Muscular Disorders	autosomal dominant myopathy	Autosomal dominant myopathy	2.09e-12	1.6e-10					ACTA2,ACTG2,ASPN,ATP1A2,ATP1A3,BGN,BICD2,CACNA1C,CAV2,CHCHD10,COL1A1,COL1A2,COL3A1,COL4A1,COL4A2,COL6A1,COL6A2,COL6A3,COLEC12,CRYAB,CSRP2,DSG2,DSP,DYSF,EMILIN1,ENG,GJA5,HEY2,HSPD1,JAG1,JPH2,KCNE3,KCNJ2,KCNQ1,LAMA4,LDB3,MPZ,MYLK2,NEDD4,PRDM16,RBM20,RYR1,SCN3B,SETBP1,SLC16A1,SQSTM1,TGFB3,TGFBR2,TPM4,TTR	50
Gastrointestinal Disease,Hepatic System Disease,Organismal Injury and Abnormalities	liver lesion	Liver lesion	2.1e-12	1.6e-10		0.278		0.168	A2M,ABCA2,ABCA5,ABCB4,ABCC5,ABI3,ABL2,ACAN,ACKR3,ACO1,ACTA2,ACTG2,ACTR3C,ADAD2,ADAMTS2,ADAMTS4,ADCY1,ADCY4,ADGRA2,ADGRF5,ADGRG1,ADGRL2,ADRB1,ADTRP,AEBP1,AFAP1L1,AFAP1L2,AGFG2,AGT,AHNAK2,AKAP13,ALDH1A3,ALKAL2,ALPK2,ANGPT2,ANKRD18A,ANKRD30B,ANKRD50,ANLN,ANO2,APC,APCDD1,APOL1,AQP1,ARAP3,ARHGAP29,ARHGAP4,ARHGAP6,ARHGDIG,ARHGEF15,ARHGEF2,ARHGEF3,ASPN,ATP10A,ATP10B,ATP1A2,ATP1A3,ATP1B1,ATP2A3,ATP2B2,AT…	595
Cancer,Gastrointestinal Disease,Hepatic System Disease,Organismal Injury and Abnormalities	cancer	Liver cancer	2.19e-12	1.65e-10					ABCA2,ABCA5,ABCB4,ABCC5,ABI3,ABL2,ACAN,ACKR3,ACO1,ACTG2,ADAD2,ADAMTS2,ADAMTS4,ADCY1,ADCY4,ADGRG1,ADRB1,ADTRP,AEBP1,AFAP1L1,AFAP1L2,AGFG2,AGT,AHNAK2,AKAP13,ALDH1A3,ALKAL2,ALPK2,ANGPT2,ANKRD50,ANLN,ANO2,APC,APOL1,AQP1,ARAP3,ARHGAP29,ARHGAP4,ARHGAP6,ARHGDIG,ARHGEF2,ARHGEF3,ASPN,ATP10A,ATP10B,ATP1A2,ATP1A3,ATP1B1,ATP2A3,ATP2B2,ATP5PF,ATP6V1C2,ATP8A2,B3GAT1,BAHCC1,BICD2,BICDL1,BMP7,BMPR2,BSG,BTNL9,C1R…	516
Cancer,Organismal Injury and Abnormalities,Reproductive System Disease	development	Development of genital tumor	2.7e-12	2.01e-10					ABCA5,ABCB1,ABCB4,ABCG2,ABHD2,ACAN,ACTG2,ADAMTS2,ADCY1,ADGRF5,ADGRG1,ADM,ADRB1,AEBP1,AGAP2,AGT,AHNAK2,ALDH1A2,ALPK2,ALPK3,ANGPT2,ANKRD18A,ANKRD30B,ANKRD50,ANLN,AOC3,APC,APCDD1,APOD,AQP1,ARHGAP15,ARHGAP29,ARHGAP6,ARHGDIB,ARHGEF1,ARHGEF15,ARHGEF17,ARID3A,ASPN,ATMIN,ATP10A,ATP10B,ATP2A3,ATP2B1,ATP8A2,ATP8B1,AVPR1A,B4GALNT4,BCL6B,BICD2,BMP7,BSG,C1S,CABP1,CACNA1C,CALCRL,CARD10,CARD16,CASP10,CAVIN1,CAV…	496
Cancer,Gastrointestinal Disease,Hepatic System Disease,Organismal Injury and Abnormalities	liver carcinoma	Liver carcinoma	2.71e-12	2.01e-10					ABCA2,ABCA5,ABCB4,ABCC5,ABI3,ABL2,ACAN,ACKR3,ACO1,ACTG2,ADAD2,ADAMTS2,ADAMTS4,ADCY1,ADCY4,ADGRG1,ADRB1,ADTRP,AEBP1,AFAP1L1,AFAP1L2,AGFG2,AGT,AHNAK2,AKAP13,ALDH1A3,ALKAL2,ALPK2,ANKRD50,ANLN,ANO2,APC,APOL1,AQP1,ARAP3,ARHGAP29,ARHGAP4,ARHGAP6,ARHGDIG,ARHGEF2,ARHGEF3,ASPN,ATP10A,ATP10B,ATP1A2,ATP1A3,ATP1B1,ATP2A3,ATP2B2,ATP5PF,ATP6V1C2,ATP8A2,B3GAT1,BAHCC1,BICD2,BICDL1,BMP7,BMPR2,BSG,BTNL9,C1S,CABP1,…	506
Cancer,Organismal Injury and Abnormalities,Reproductive System Disease	male genital neoplasm	Male genital neoplasm	3.13e-12	2.3e-10					A2M,ABCB1,ABCB4,ABCC5,ABCG2,ABL2,ACAN,ACO1,ACP6,ACTA2,ACVRL1,ADAMTS2,ADAMTS4,ADCY1,ADCY7,ADGRA2,ADGRG6,ADGRL4,ADRB1,AEBP1,AFAP1L2,AGAP2,AGT,AKAP13,ALDH1A2,ALPK2,ALPK3,ANLN,APC,APOD,APOL3,ARAP3,ARHGAP29,ARHGAP31,ARHGAP6,ARHGDIB,ARHGEF1,ARHGEF15,ARHGEF17,ARHGEF3,ARHGEF37,ASPN,ATMIN,ATP10B,ATP1A2,ATP1A3,ATP2B2,ATP8B1,B4GALNT4,BAHCC1,BAMBI,BCO1,BMPR2,BTNL9,C1R,C1S,CACNA1C,CACNA1H,CALCRL,CARD10,CARD8,…	460
Cancer,Organismal Injury and Abnormalities,Reproductive System Disease	uterine tumor	Uterine tumor	3.3e-12	2.41e-10					ABCA5,ABCB1,ABCB4,ABCG2,ACTG2,ADAMTS2,ADM,ADRB1,AGT,AHNAK2,ALDH1A2,ALPK2,ALPK3,ANGPT2,ANKRD30B,ANKRD50,AOC3,APC,APOD,AQP1,ARHGAP15,ARHGAP29,ARHGAP6,ARHGDIB,ARHGEF15,ARHGEF17,ARID3A,ASPN,ATMIN,ATP10A,ATP10B,ATP2A3,ATP2B1,ATP8A2,ATP8B1,AVPR1A,B4GALNT4,BCL6B,BICD2,BMP7,BSG,C1S,CABP1,CACNA1C,CALCRL,CARD10,CARD16,CASP10,CAVIN1,CAVIN2,CBX2,CCNJL,CD209,CD24,CDA,CDC20,CDC27,CDH1,CDH3,CDKL5,CEP70,CFAP91,C…	404
Cancer,Neurological Disease,Organismal Injury and Abnormalities	central nervous system solid tumor	Central nervous system solid tumor	4.17e-12	3.02e-10		0.184		0.108	ABCG2,ADAMTS4,ADCY4,ADGRA2,ADGRG1,AFAP1L1,AGAP2,ALAD,ALPK2,ANGPT1,ANGPT2,ANKRD30B,ANLN,APC,APOL3,ATP1B1,BDKRB2,BEST1,CACNA1C,CASP10,CCND2,CD200,CD93,CD99,CDC27,CDH1,CDK8,CDKL5,CFI,CHI3L1,CLEC11A,CLU,CNKSR2,CNTNAP2,COL14A1,COL18A1,COL1A1,COL1A2,COL3A1,COL4A1,COL4A2,COL4A3,COL5A3,COL6A1,COL6A2,CSF2RA,CSPG4,CSRP1,CSRP2,CTNNB1,CXADR,CXCL12,CXCL9,CYB5R2,CYGB,DGKZ,EBF1,EFEMP1,EFNA5,EGFL7,ELMO1,EMCN,ENG…	196
Cancer,Organismal Injury and Abnormalities,Reproductive System Disease	malignant neoplasm of male genital organ	Malignant neoplasm of male genital organ	4.21e-12	3.03e-10					A2M,ABCB1,ABCB4,ABCC5,ABCG2,ABL2,ACAN,ACO1,ACP6,ACTA2,ACVRL1,ADAMTS2,ADAMTS4,ADCY1,ADCY7,ADGRA2,ADGRG6,ADGRL4,ADRB1,AEBP1,AFAP1L2,AGAP2,AGT,AKAP13,ALDH1A2,ALPK2,ALPK3,ANLN,APC,APOD,APOL3,ARAP3,ARHGAP29,ARHGAP31,ARHGAP6,ARHGDIB,ARHGEF1,ARHGEF15,ARHGEF17,ARHGEF3,ARHGEF37,ASPN,ATMIN,ATP10B,ATP1A2,ATP1A3,ATP2B2,ATP8B1,B4GALNT4,BAHCC1,BAMBI,BCO1,BMPR2,BTNL9,C1R,C1S,CACNA1C,CACNA1H,CALCRL,CARD10,CARD8,…	458
Cancer,Organismal Injury and Abnormalities	malignant neoplasm of retroperitoneum	Malignant neoplasm of retroperitoneum	4.25e-12	3.04e-10					ABCB1,ABCB4,ABCG2,ACAN,ACKR1,ACKR3,ACO1,ACP6,ADAD2,ADAMTS2,ADCY1,ADGRL2,ADGRL4,ADM,AFAP1L2,AGAP2,AGT,AHNAK2,AKAP13,ALPK2,ANKRD30B,ANLN,ANO1,APC,APLNR,APOD,ARAP3,ARHGAP4,ATP10A,ATP1A2,ATP2B1,ATP2B2,ATPAF1,BPIFB4,BSG,C1S,CA14,CACNA1C,CACNA1H,CALCRL,CAMSAP3,CASP1,CASP10,CAVIN1,CCDC50,CCDC85C,CCDC88C,CCND2,CD34,CD93,CDC25B,CDH1,CDH19,CDH3,CDH6,CDHR5,CENPB,CFAP91,CFI,CLEC3B,CLSPN,CLSTN2,CLU,CLUL1,CNGB…	385
Cancer,Organismal Injury and Abnormalities	malignant neoplasm of aerodigestive tract	Malignant neoplasm of aerodigestive tract	5.79e-12	4.11e-10					ABCA2,ABCB1,ABCB4,ABCC5,ACO1,ADCY1,ADCY4,ADGRL2,ADGRL4,AGAP2,AGT,AHNAK2,ANGPT1,ANKRD50,ANO1,APC,ARHGAP15,ARHGAP26,ARHGAP31,ARHGAP6,ARHGEF15,ASPN,ATP10A,ATP1A3,ATP5PF,ATP6V1C2,AVPR1A,B4GALNT4,BAMBI,BDKRB2,BGN,BMP4,BSG,CACNA1H,CARD10,CASP10,CCDC102B,CCNJL,CD209,CD248,CEBPB,CENPB,CFAP91,CFI,CHD5,CHI3L1,CHRD,CLIC2,CLSPN,CLU,CNN1,COL15A1,COL1A1,COL1A2,COL20A1,COL4A1,COL4A2,COL6A2,COL8A1,COLEC11,CPE,CP…	297
Cancer,Gastrointestinal Disease,Organismal Injury and Abnormalities	advanced colorectal cancer	Advanced colorectal cancer	7.16e-12	5.05e-10					ACKR3,ACTA2,ADIRF,C1R,CCND2,CD248,CD36,CDH6,CLGN,CLU,COL4A1,COL4A2,COL6A3,COLEC12,CPA4,CRYBG1,CXCL12,DLGAP5,DSG2,DUSP4,DUSP6,EFEMP1,EMP1,EMX2,ENPP2,FCGR3A/FCGR3B,FGF1,FGFR2,FLRT2,FLT1,FLT4,FOXC2,FRY,GLUL,GSTP1,HNF4A,HOXC6,HTRA1,IFNAR2,JAG1,KCNJ2,KDR,LCK,MAB21L1,MAPK11,MET,MMP9,NR2F1,NRN1,NUAK1,OLFML3,PCOLCE,PDGFA,PGF,PRNP,PRRX2,QPCT,S100A4,SLC5A3,SLC7A11,SNAI2,SNHG16,TEK,VEGFA	64
Cancer,Organismal Injury and Abnormalities	lymphohematopoietic neoplasia	Lymphohematopoietic neoplasia	7.91e-12	5.54e-10	Increased	2.412		2.13	ABCB1,ABCB4,ABCG2,ABL2,ACAN,ACKR1,ACVRL1,ADCY1,ADCY4,ADCY7,ADGRA2,ADGRF5,ADGRL2,ADRB1,AFAP1L1,AFAP1L2,AGT,AHNAK2,AKAP13,ANGPT1,ANGPT2,ANGPTL4,ANKRD30B,ANKRD50,APC,APCDD1,APLNR,APOBEC3D,ARHGAP15,ARHGAP26,ARHGAP6,ARHGEF1,ARHGEF15,ARHGEF3,ARID3A,ATP10A,ATP1A2,ATP1B1,ATP2B2,ATP8A2,ATP8B1,B3GAT1,BEST1,BMP7,BMPR2,BPIFB4,BTNL9,C1R,CACNA1C,CACNA1H,CALCRL,CASP1,CASP10,CAV2,CBX2,CCL18,CCND2,CD200,CD24,CD34…	359
Cancer,Organismal Injury and Abnormalities	lymphoreticular neoplasm	Lymphoreticular neoplasm	8.11e-12	5.64e-10					ABCB1,ABCB4,ABCG2,ABL2,ACAN,ACKR1,ACVRL1,ADCY1,ADCY4,ADCY7,ADGRA2,ADGRF5,ADRB1,AFAP1L1,AFAP1L2,AGT,AHNAK2,AKAP13,ANGPT1,ANGPT2,ANGPTL4,ANKRD30B,ANKRD50,APC,APCDD1,APLNR,APOBEC3D,ARHGAP15,ARHGAP26,ARHGAP6,ARHGEF1,ARHGEF15,ARHGEF3,ARID3A,ATP10A,ATP1A2,ATP1B1,ATP2B2,ATP8A2,ATP8B1,BEST1,BMP7,BMPR2,BPIFB4,BTNL9,C1R,CACNA1C,CACNA1H,CALCRL,CASP10,CAV2,CBX2,CCL18,CCND2,CD200,CD24,CD34,CD36,CD99,CDA,CDC20…	314
Cancer,Gastrointestinal Disease,Organismal Injury and Abnormalities	secondary neoplasm of digestive system	Secondary neoplasm of digestive system	8.95e-12	6.18e-10					ACKR3,ACTA2,ADIRF,C1R,CCND2,CD248,CD36,CDH6,CLGN,CLU,COL4A1,COL4A2,COL6A3,COLEC12,CPA4,CRYBG1,CXCL12,DLGAP5,DSG2,DUSP4,DUSP6,EFEMP1,EMP1,EMX2,ENPP2,FCGR3A/FCGR3B,FGF1,FGFR2,FLRT2,FLT1,FLT4,FOXC2,FRY,GLUL,GSTP1,HOXC6,HTRA1,JAG1,KCNJ2,KDR,LCK,MAB21L1,MAPK11,MET,MMP9,NR2F1,NRN1,NUAK1,OLFML3,PCOLCE,PDGFA,PGF,PRNP,PRRX2,QPCT,S100A4,SLC5A3,SLC7A11,SNAI2,SNHG16,SOD2,SSTR2,TEK,VEGFA	64
Tissue Development	development	Development of epithelial tissue	9.2e-12	6.31e-10	Increased	2.954		2.447	ACVRL1,ADM,ANGPT2,APLN,BMP4,BMP7,BMPR2,CAVIN2,CD34,CD36,COL18A1,COL4A2,COL4A3,CTNNB1,CXCL12,DLL4,EDNRB,EGFL7,ENG,FGF1,FLI1,FLT1,FLT4,GDF11,HEY1,HGF,HRH1,HSPG2,ID3,IL33,KDR,MCAM,MEF2C,MET,MGP,NOTCH1,NOTCH4,NR2F2,NRP1,PDE2A,PDGFB,PMEL,PPP1R16B,PRKD2,PROCR,RGS5,SEMA6A,SEMA6B,SERPINF1,SLC8A1,SLC9A3R2,SMAD1,SNAI2,TAL1,TEK,THBS2,TNFSF10,TRPM7,VASH1,VEGFA,VTN,ZEB1	62
Cancer,Organismal Injury and Abnormalities,Reproductive System Disease	endometrial cancer	Endometrial cancer	1.03e-11	7e-10					ABCA5,ABCB1,ABCB4,ABCG2,ACTG2,ADAMTS2,ADM,AGT,AHNAK2,ALDH1A2,ALPK2,ALPK3,ANGPT2,ANKRD30B,ANKRD50,AOC3,APC,APOD,AQP1,ARHGAP15,ARHGAP29,ARHGAP6,ARHGEF15,ARHGEF17,ARID3A,ASPN,ATMIN,ATP10A,ATP10B,ATP2A3,ATP2B1,ATP8A2,ATP8B1,AVPR1A,B4GALNT4,BCL6B,BICD2,BMP7,C1S,CABP1,CACNA1C,CARD10,CARD16,CASP10,CAVIN1,CBX2,CCNJL,CD209,CDA,CDC20,CDC27,CDH1,CDKL5,CEP70,CFAP91,CHD5,CHRD,CLDN5,CLEC3B,CLGN,CLIC2,CLSPN,CLU…	362
Cancer,Gastrointestinal Disease,Hepatic System Disease,Organismal Injury and Abnormalities	liver tumor	Liver tumor	1.04e-11	7e-10		-1		-1	A2M,ABCA2,ABCA5,ABCB4,ABCC5,ABI3,ABL2,ACAN,ACKR3,ACO1,ACTG2,ACTR3C,ADAD2,ADAMTS2,ADAMTS4,ADCY1,ADCY4,ADGRA2,ADGRF5,ADGRG1,ADGRL2,ADRB1,ADTRP,AEBP1,AFAP1L1,AFAP1L2,AGFG2,AGT,AHNAK2,AKAP13,ALDH1A3,ALKAL2,ALPK2,ANGPT2,ANKRD18A,ANKRD30B,ANKRD50,ANLN,ANO2,APC,APCDD1,APOL1,AQP1,ARAP3,ARHGAP29,ARHGAP4,ARHGAP6,ARHGDIG,ARHGEF15,ARHGEF2,ARHGEF3,ASPN,ATP10A,ATP10B,ATP1A2,ATP1A3,ATP1B1,ATP2A3,ATP2B2,ATP5PF,A…	583
Cancer,Organismal Injury and Abnormalities	neoplasia	Lymphatic system tumor	1.05e-11	7.07e-10					ABCB1,ABCG2,ABL2,ACVRL1,ADCY4,ADGRA2,ADGRF5,ADGRG6,ADGRL2,ADRB1,AFAP1L1,AFAP1L2,ANGPT2,ANKRD50,APC,ARHGAP15,ARHGAP26,ARHGEF1,ARHGEF15,ARHGEF3,ATP10A,ATP1A2,ATP1B1,ATP2B2,B3GAT1,BPIFB4,C1R,CALCRL,CASP10,CAV2,CBX2,CCL18,CCND2,CD200,CD24,CD34,CD36,CDC20,CDC25B,CDC27,CDH1,CDH3,CDHR5,CDK1,CDKN1C,CDO1,CEBPB,CHI3L1,CHRD,CLU,CNTNAP2,COL15A1,COL1A1,COL1A2,COL20A1,COL3A1,COL4A1,COL4A2,COL6A1,COL6A2,COL6A3,…	253
Cancer,Hematological Disease,Organismal Injury and Abnormalities	hematological neoplasia	Hematopoietic neoplasm	1.1e-11	7.32e-10	Increased	2.412		2.117	ABCB1,ABCB4,ABCG2,ABL2,ACAN,ACKR1,ACVRL1,ADCY1,ADCY4,ADCY7,ADGRA2,ADGRF5,ADGRL2,ADRB1,AFAP1L1,AFAP1L2,AGT,AHNAK2,AKAP13,ANGPT1,ANGPT2,ANGPTL4,ANKRD30B,ANKRD50,APC,APCDD1,APLNR,APOBEC3D,ARHGAP15,ARHGAP26,ARHGAP6,ARHGEF1,ARHGEF15,ARHGEF3,ARID3A,ATP10A,ATP1A2,ATP1B1,ATP2B2,ATP8A2,ATP8B1,B3GAT1,BEST1,BMP7,BMPR2,BPIFB4,BTNL9,C1R,CACNA1C,CACNA1H,CALCRL,CASP1,CASP10,CAV2,CBX2,CCL18,CCND2,CD200,CD24,CD34…	357
Cancer,Organismal Injury and Abnormalities	embryonal tumor	Embryonal tumor	1.14e-11	7.59e-10					ABCG2,ADGRG1,AGAP2,ANGPT2,APC,ATP1B1,BDKRB2,BEST1,CCND2,CD200,CD93,CD99,CDC27,CDH1,CFI,CLEC11A,CLU,CNTNAP2,COL1A1,COL1A2,COL3A1,COL4A1,COL4A2,CSF2RA,CSPG4,CSRP1,CSRP2,CTNNB1,CXADR,CXCL9,DLC1,EFEMP1,EFNA5,ELMO1,ENG,ENPP2,FCGR3A/FCGR3B,FGFR2,FLI1,FLT1,FLT4,FOLH1,GLI1,GLI2,GPC2,GPNMB,GSTP1,HGF,HLA-DQA1,HSPG2,ID3,IGF2,IL2RA,IL3RA,INPP5K,IRAK3,IRS2,ITGAV,ITGB8,KCNAB1,KCNN3,KDR,KMT2D,LDB3,LDLRAD3,LEF1,…	110
Cancer,Organismal Injury and Abnormalities	upper aerodigestive tract carcinoma	Upper aerodigestive tract carcinoma	1.24e-11	8.16e-10					ABCA2,ABCB1,ABCB4,ABCC5,ACO1,ADCY1,ADCY4,ADGRL2,ADGRL4,AGAP2,AGT,AHNAK2,ANKRD50,ANO1,APC,ARHGAP15,ARHGAP26,ARHGAP31,ARHGAP6,ARHGEF15,ASPN,ATP10A,ATP1A3,ATP5PF,ATP6V1C2,AVPR1A,B4GALNT4,BAMBI,BDKRB2,BGN,BMP4,CACNA1H,CARD10,CASP10,CCDC102B,CCNJL,CD209,CD248,CEBPB,CENPB,CFAP91,CFI,CHD5,CHI3L1,CHRD,CLIC2,CLSPN,CLU,CNN1,COL15A1,COL1A1,COL1A2,COL20A1,COL4A1,COL4A2,COL6A2,COL8A1,COLEC11,CPE,CPXM2,CRIP2,C…	290
Cancer,Hematological Disease,Organismal Injury and Abnormalities	neoplasia	Neoplasia of blood cells	1.25e-11	8.16e-10					ABCB1,ABCB4,ABCG2,ABL2,ACAN,ACKR1,ACVRL1,ADCY1,ADCY4,ADCY7,ADGRA2,ADGRF5,ADGRL2,ADRB1,AFAP1L1,AFAP1L2,AGT,AHNAK2,AKAP13,ANGPT1,ANGPT2,ANGPTL4,ANKRD30B,ANKRD50,APC,APCDD1,APLNR,APOBEC3D,ARHGAP15,ARHGAP26,ARHGAP6,ARHGEF1,ARHGEF15,ARHGEF3,ARID3A,ATP10A,ATP1A2,ATP1B1,ATP2B2,ATP8A2,ATP8B1,B3GAT1,BEST1,BMP7,BMPR2,BPIFB4,BTNL9,C1R,CACNA1C,CACNA1H,CALCRL,CASP10,CAV2,CBX2,CCL18,CCND2,CD200,CD24,CD34,CD36,…	354
Organismal Injury and Abnormalities,Reproductive System Disease	abnormal growth	Abnormal growth in endometrium	1.33e-11	8.65e-10					ABCA5,ABCB1,ABCB4,ABCG2,ACTG2,ADAMTS2,ADM,AGT,AHNAK2,ALDH1A2,ALPK2,ALPK3,ANGPT2,ANKRD30B,ANKRD50,ANO1,AOC3,APC,APOD,AQP1,ARHGAP15,ARHGAP29,ARHGAP6,ARHGEF15,ARHGEF17,ARID3A,ASPN,ATMIN,ATP10A,ATP10B,ATP2A3,ATP2B1,ATP8A2,ATP8B1,AVPR1A,B4GALNT4,BCL6B,BICD2,BMP7,C1S,CABP1,CACNA1C,CARD10,CARD16,CASP10,CAVIN1,CBX2,CCNJL,CD209,CDA,CDC20,CDC27,CDH1,CDKL5,CEP70,CFAP91,CHD5,CHRD,CLDN5,CLEC3B,CLGN,CLIC2,CLSP…	364
Organismal Injury and Abnormalities,Reproductive System Disease	abnormality of endometrium	Abnormality of endometrium	1.46e-11	9.47e-10					ABCA5,ABCB1,ABCB4,ABCG2,ACTG2,ADAMTS2,ADM,AGT,AHNAK2,ALDH1A2,ALPK2,ALPK3,ANGPT2,ANKRD30B,ANKRD50,ANO1,AOC3,APC,APOD,AQP1,ARHGAP15,ARHGAP29,ARHGAP6,ARHGEF15,ARHGEF17,ARID3A,ASPN,ATMIN,ATP10A,ATP10B,ATP2A3,ATP2B1,ATP8A2,ATP8B1,AVPR1A,B4GALNT4,BCL6B,BICD2,BMP7,C1S,CABP1,CACNA1C,CARD10,CARD16,CASP10,CAVIN1,CBX2,CCNJL,CD209,CDA,CDC20,CDC27,CDH1,CDKL5,CEP70,CFAP91,CHD5,CHRD,CLDN5,CLEC3B,CLGN,CLIC2,CLSP…	364
Cardiovascular Disease,Organismal Injury and Abnormalities,Reproductive System Disease	maternal hypertension	Maternal hypertension	1.61e-11	1.04e-09					ACAN,ACTG2,ADAMTS4,ADGRF5,ADGRG6,ADIRF,ADRB1,AGT,AOC3,APOL3,ARHGEF15,ASPN,ATMIN,C1S,C4orf33,CACNA1C,CCDC50,CLEC14A,CLTRN,COL8A1,CSRP1,DAAM2,DENND11,DOCK6,EGFL7,EMILIN1,ENG,F5,FBXO32,FGF1,FHL1,FLT1,FOXC1,FOXL2,FOXS1,FXYD1,GALNT18,GJA4,GPC2,GPIHBP1,GSTP1,GUCY1A1,HIGD1B,ICAM2,INHBA,INMT,JARID2,KANK2,KCTD15,KDR,KIAA0040,MET,MGP,NDUFA4L2,NOS3,NOTCH3,NOTCH4,NPNT,NRARP,NUCB2,OLFML2A,OLFML2B,PCDH12,PDE1B…	90
Cancer,Gastrointestinal Disease,Organismal Injury and Abnormalities	metastatic intestinal tumor	Metastatic intestinal tumor	1.68e-11	1.07e-09					ACKR3,ACTA2,ADIRF,C1R,CCND2,CD248,CD36,CDH6,CLGN,CLU,COL4A1,COL4A2,COL6A3,COLEC12,CPA4,CRYBG1,CXCL12,DLGAP5,DSG2,DUSP4,DUSP6,EFEMP1,EMP1,EMX2,ENPP2,FCGR3A/FCGR3B,FGF1,FGFR2,FLRT2,FLT1,FLT4,FOXC2,FRY,GLUL,GSTP1,HOXC6,HTRA1,JAG1,KCNJ2,KDR,LCK,MAB21L1,MAPK11,MET,MMP9,NR2F1,NRN1,NUAK1,OLFML3,PCOLCE,PDGFA,PGF,PRNP,PRRX2,QPCT,S100A4,SLC5A3,SLC7A11,SNAI2,SNHG16,SSTR2,TEK,VEGFA	63
Cancer,Gastrointestinal Disease,Organismal Injury and Abnormalities	pancreatobiliary tumor	Pancreatobiliary tumor	2.02e-11	1.27e-09					A2M,ABCB4,ABCG2,ACAN,ACKR1,ACKR3,ACO1,ADAD2,ADAMTS2,ADCY1,ADGRL2,ADGRL4,AFAP1L2,AGAP2,AGT,AHNAK2,AKAP13,ALDH1A3,ALPK2,ANGPT1,ANKRD30B,ANO1,APC,APLNR,ARHGAP4,ARHGEF17,ATP10A,ATP1A2,ATP2B1,ATP2B2,ATP8A2,ATPAF1,BPIFB4,C1S,CA14,CACNA1C,CACNA1H,CAMSAP3,CASP1,CASP10,CCDC102B,CCDC50,CCDC85C,CCDC88C,CD93,CDC25B,CDH1,CDH19,CDH3,CDH5,CDH6,CDHR5,CFAP91,CFI,CHRD,CLEC14A,CLSTN2,CNGB3,CNN1,CNTNAP2,COL14A1,COL1…	363
Cancer,Gastrointestinal Disease,Organismal Injury and Abnormalities	metastatic colorectal cancer	Metastatic colorectal cancer	2.02e-11	1.27e-09					ACKR3,ACTA2,ADIRF,C1R,CCND2,CD248,CD36,CDH6,CLGN,CLU,COL4A1,COL4A2,COL6A3,COLEC12,CPA4,CRYBG1,CXCL12,DLGAP5,DSG2,DUSP4,DUSP6,EFEMP1,EMP1,EMX2,ENPP2,FCGR3A/FCGR3B,FGF1,FGFR2,FLRT2,FLT1,FLT4,FOXC2,FRY,GLUL,GSTP1,HOXC6,HTRA1,JAG1,KCNJ2,KDR,LCK,MAB21L1,MAPK11,MET,MMP9,NR2F1,NRN1,NUAK1,OLFML3,PCOLCE,PDGFA,PGF,PRNP,PRRX2,QPCT,S100A4,SLC5A3,SLC7A11,SNAI2,SNHG16,TEK,VEGFA	62
Cardiovascular Disease,Organismal Injury and Abnormalities,Reproductive System Disease	preeclampsia	Preeclampsia	2.19e-11	1.37e-09					ACAN,ACTG2,ADAMTS4,ADGRF5,ADGRG6,ADIRF,ADRB1,AGT,AOC3,APOL3,ARHGEF15,ASPN,ATMIN,C1S,C4orf33,CCDC50,CLEC14A,CLTRN,COL8A1,CSRP1,DAAM2,DENND11,DOCK6,EGFL7,EMILIN1,ENG,F5,FBXO32,FGF1,FHL1,FLT1,FOXC1,FOXL2,FOXS1,FXYD1,GALNT18,GJA4,GPC2,GPIHBP1,GSTP1,GUCY1A1,HIGD1B,ICAM2,INHBA,INMT,JARID2,KANK2,KCTD15,KDR,KIAA0040,MET,MGP,NDUFA4L2,NOS3,NOTCH3,NOTCH4,NPNT,NRARP,NUCB2,OLFML2A,OLFML2B,PCDH12,PDE1B,PGF,PLA…	89
Cancer,Organismal Injury and Abnormalities	fibromatosis	Fibroma	2.25e-11	1.4e-09					APC,CCND2,COL14A1,COL15A1,COL18A1,COL1A1,COL1A2,COL3A1,COL4A1,COL4A2,COL4A3,COL5A3,COL6A1,COL6A2,COL6A3,COL8A1,COL8A2,CTNNB1,FLT1,FLT4,FOXL2,HGF,IFNAR2,KDR,NOTCH3,NRP1,ODAM,RB1,RBBP8,TYR,VEGFA	31
Cancer,Gastrointestinal Disease,Organismal Injury and Abnormalities	gastrointestinal tumor	Advanced gastrointestinal tumor	2.49e-11	1.54e-09					ABCB1,ACKR3,ACTA2,ADIRF,C1R,CCND2,CD248,CD36,CDH6,CLGN,CLU,COL4A1,COL4A2,COL6A3,COLEC12,CPA4,CRYBG1,CXCL12,DLGAP5,DSG2,DUSP4,DUSP6,EFEMP1,EMP1,EMX2,ENPP2,FCGR3A/FCGR3B,FGF1,FGFR2,FLRT2,FLT1,FLT4,FOXC2,FRY,GLUL,GSTP1,HGF,HNF4A,HOXC6,HTRA1,IFNAR2,JAG1,KCNJ2,KDR,LAG3,LCK,MAB21L1,MAPK11,MET,MMP9,NR2F1,NRN1,NUAK1,OLFML3,PCOLCE,PDGFA,PGF,PLA2G2A,PRNP,PRRX2,QPCT,S100A4,SLC5A3,SLC7A11,SNAI2,SNHG16,SSTR2,…	69
Cancer,Gastrointestinal Disease,Organismal Injury and Abnormalities	esophageal cancer	Esophageal cancer	2.56e-11	1.58e-09					ABCB1,ABCC5,ACO1,ADCY4,ADGRL2,ADGRL4,AGAP2,AHNAK2,ANGPT1,ANO1,APC,ATP6V1C2,AVPR1A,B4GALNT4,BDKRB2,CACNA1H,CARD10,CCDC102B,CEBPB,CHD5,CLU,COL1A1,COL1A2,COL8A1,COLEC11,CPE,CTNNB1,DLX6,DOCK4,ELMO1,EZR,F5,FGD5,FGFR2,FHIT,FLT1,FLT4,FMN2,FOXP1,GFOD1,GLI1,GPNMB,GRB7,GSTP1,H19,HLA-DQA1,HRH1,HTRA1,IFI16,IGF2,ITGAV,JARID2,KCNN3,KDR,KMT2D,LYST,LZTS1,MET,MGLL,MSN,MYRIP,NGFR,NOTCH1,NOTCH3,NOTCH4,NR5A2,NRXN2,N…	108
Cancer,Gastrointestinal Disease,Organismal Injury and Abnormalities	esophageal carcinoma	Esophageal carcinoma	2.6e-11	1.59e-09					ABCB1,ABCC5,ACO1,ADCY4,ADGRL2,ADGRL4,AGAP2,AHNAK2,ANO1,APC,ATP6V1C2,AVPR1A,B4GALNT4,BDKRB2,CACNA1H,CARD10,CCDC102B,CEBPB,CHD5,CLU,COL1A1,COL1A2,COL8A1,COLEC11,CPE,CTNNB1,DLX6,DOCK4,ELMO1,EZR,F5,FGD5,FGFR2,FHIT,FLT1,FMN2,FOXP1,GFOD1,GLI1,GPNMB,GRB7,GSTP1,H19,HLA-DQA1,HTRA1,IFI16,IGF2,ITGAV,JARID2,KCNN3,KDR,KMT2D,LYST,LZTS1,MET,MGLL,MSN,MYRIP,NOTCH1,NOTCH3,NOTCH4,NR5A2,NRXN2,NUAK1,NXPH3,OAS2,PABPC4…	103
Cancer,Gastrointestinal Disease,Organismal Injury and Abnormalities	gastro-esophageal carcinoma	Gastro-esophageal carcinoma	2.96e-11	1.8e-09					A2M,ABCB1,ABCC5,ACO1,ADCY4,ADGRL2,ADGRL4,AFAP1L1,AGAP2,AHNAK2,ANGPT2,ANLN,ANO1,APC,ARID3A,ATMIN,ATP6V1C2,AVPR1A,B4GALNT4,BCAM,BCO1,BDKRB2,BEX2,BMP7,BMPR2,C1QL1,CACNA1C,CACNA1H,CARD10,CASP1,CBR3-AS1,CCDC102B,CCM2L,CCND2,CD209,CDH1,CDH5,CEBPB,CHD5,CHRD,CHST1,CLIC6,CLU,CNTNAP2,COL14A1,COL18A1,COL1A1,COL1A2,COL6A2,COL6A3,COL8A1,COL8A2,COLEC11,CORO1A,CPE,CRX,CSF2RA,CSPG4,CTNNB1,CYP26A1,CYP4F11,DGKH,DL…	239
Cell Death and Survival	apoptosis	Apoptosis	3.03e-11	1.83e-09		-0.693		-0.285	A4GALT,ABCB1,ABCG2,ABL2,ADGRL2,ADM,AFAP1L2,AGAP2,AGT,AKAP13,ALPK2,ANGPT1,ANGPT2,ANGPTL4,APC,AQP1,ARHGAP4,ARHGEF1,ARHGEF17,ARHGEF2,ARHGEF3,ATMIN,ATP2B2,BCL6B,BEX2,BMP4,BMP7,BMPR2,BSG,BTC,CARD8,CASP1,CASP10,CAVIN3,CBX2,CCND2,CD24,CD36,CD99,CDC20,CDC25B,CDH1,CDK1,CDK8,CDKN1C,CEBPB,CENPB,CLU,COL18A1,COL1A1,COL4A2,COL4A3,CRYAB,CSF2RA,CSPG4,CTNNB1,CX3CL1,CXCL12,CYGB,CYP26A1,CYTOR,DCT,DDIT3,DLC1,DLL4,DP…	253
Cancer,Hematological Disease,Organismal Injury and Abnormalities	myeloid or lymphoid neoplasm	Myeloid or lymphoid neoplasm	3.19e-11	1.91e-09					ABCB1,ABCB4,ABCG2,ABL2,ACAN,ACKR1,ACVRL1,ADCY1,ADCY4,ADCY7,ADGRA2,ADGRF5,ADGRL2,ADRB1,AFAP1L1,AFAP1L2,AGT,AHNAK2,AKAP13,ANGPT1,ANGPT2,ANGPTL4,ANKRD30B,ANKRD50,APC,APCDD1,APLNR,APOBEC3D,ARHGAP15,ARHGAP26,ARHGAP6,ARHGEF1,ARHGEF15,ARHGEF3,ARID3A,ATP10A,ATP1A2,ATP1B1,ATP2B2,ATP8A2,ATP8B1,B3GAT1,BEST1,BMP7,BMPR2,BPIFB4,BTNL9,C1R,CACNA1C,CACNA1H,CALCRL,CASP10,CAV2,CBX2,CCL18,CCND2,CD200,CD24,CD34,CD36,…	352
Cancer,Hematological Disease,Immunological Disease,Organismal Injury and Abnormalities	neoplasia	Neoplasia of leukocytes	3.36e-11	2e-09					ABCB1,ABCG2,ABL2,ACVRL1,ADCY4,ADGRA2,ADGRF5,ADGRL2,ADRB1,AFAP1L1,AFAP1L2,ANGPT2,ANKRD50,APC,ARHGAP15,ARHGAP26,ARHGEF1,ARHGEF15,ARHGEF3,ATP10A,ATP1A2,ATP1B1,ATP2B2,B3GAT1,BPIFB4,C1R,CALCRL,CASP10,CAV2,CBX2,CCL18,CCND2,CD200,CD24,CD34,CD36,CDC20,CDC25B,CDC27,CDH1,CDH3,CDHR5,CDK1,CDKN1C,CDO1,CEBPB,CHI3L1,CHRD,CLU,CNTNAP2,COL15A1,COL1A1,COL1A2,COL20A1,COL3A1,COL4A1,COL4A2,COL6A1,COL6A2,COL6A3,COL8A2,…	247
Cancer,Gastrointestinal Disease,Organismal Injury and Abnormalities	malignant gastrointestinal neoplasm	Advanced malignant gastrointestinal neoplasm	3.37e-11	2e-09					ABCB1,ACKR3,ACTA2,ADIRF,C1R,CCND2,CD248,CD36,CDH6,CLGN,CLU,COL4A1,COL4A2,COL6A3,COLEC12,CPA4,CRYBG1,CXCL12,DLGAP5,DSG2,DUSP4,DUSP6,EFEMP1,EMP1,EMX2,ENPP2,FCGR3A/FCGR3B,FGF1,FGFR2,FLRT2,FLT1,FLT4,FOXC2,FRY,GLUL,GSTP1,HGF,HNF4A,HOXC6,HTRA1,IFNAR2,JAG1,KCNJ2,KDR,LAG3,LCK,MAB21L1,MAPK11,MET,MMP9,NR2F1,NRN1,NUAK1,OLFML3,PCOLCE,PDGFA,PGF,PLA2G2A,PRNP,PRRX2,QPCT,S100A4,SLC5A3,SLC7A11,SNAI2,SNHG16,TEK,VE…	68
Cellular Movement	cell movement	Cell movement of blood cells	3.84e-11	2.26e-09	Increased	2.432		1.335	ACKR1,ACKR3,ACVRL1,ADTRP,AGT,ANGPT1,ANGPT2,AOC3,ARHGEF1,ATP1B1,BMP4,BMPR2,BSG,CCL18,CD36,CD99,CDH5,CHST1,COL1A1,COL1A2,CSF2RA,CX3CL1,CXADR,CXCL12,CXCL14,CXCL9,CXCR2,DEPTOR,EDNRB,ENG,ENPP2,ESAM,EZR,FGF1,FLT1,FLT4,GRB7,GYPC,HGF,HSPD1,ICAM2,IL2RA,IL33,INPP5D,ITGAV,JAM2,KDR,LCK,LCP2,MCAM,MMP9,MSMP,MSN,MYH9,PDGFB,PECAM1,PENK,PLXND1,PRKCZ,PRNP,PROCR,PTGDR,PTPRB,RAP2A,RARRES2,RASGRP1,RIPOR2,RPS19,SDC4,S…	82
Cardiovascular System Development and Function,Cellular Development,Cellular Function and Maintenance,Cellular Growth and Proliferation,Organismal Development,Tissue Development	development	Endothelial cell development	3.91e-11	2.29e-09	Increased	2.722		2.249	ACVRL1,ADM,ANGPT2,APLN,BMP4,BMPR2,CAVIN2,CD34,CD36,COL18A1,COL4A2,COL4A3,CTNNB1,CXCL12,DLL4,EDNRB,EGFL7,ENG,FGF1,FLI1,FLT1,FLT4,HEY1,HGF,HRH1,HSPG2,IL33,KDR,MCAM,MEF2C,MET,MGP,NOTCH1,NOTCH4,NR2F2,NRP1,PDE2A,PDGFB,PPP1R16B,PRKD2,PROCR,RGS5,SEMA6A,SEMA6B,SERPINF1,SLC8A1,SLC9A3R2,TAL1,TEK,THBS2,TNFSF10,TRPM7,VASH1,VEGFA,VTN	55
Cell Morphology,Tissue Development	tubulation	Tubulation of cells	4.78e-11	2.78e-09		0.571		-0.23	ANGPTL4,ARHGEF15,BMP4,BSG,BTC,CASP1,CAVIN2,CHI3L1,COL4A3,CRYAB,CXCL12,ECSCR,EDNRB,ERG,FLT1,GLI1,HGF,HRH1,ID3,IL33,KDR,MGP,NOTCH1,NRP1,PECAM1,PLXDC1,PTPRZ1,S1PR3,SEMA3B,SOX7,TEK,THY1,VASH1,VEGFA	34
Cellular Development,Cellular Growth and Proliferation	cell proliferation	Cell proliferation of tumor cell lines	5.1e-11	2.96e-09		1.807		0.835	A2M,ABCB1,ABL2,ACKR3,ADM,AGAP2,AGT,ALDH1A2,ANGPT2,ANGPTL4,ANO1,APC,AQP1,ARHGEF2,ARL2BP,BDKRB2,BEX2,BMP4,BMP7,BMPR2,BSG,BTC,CARD10,CBR3-AS1,CBX2,CCDC88C,CCL18,CCND2,CD24,CD248,CD99,CDC25B,CDH1,CDK1,CDK8,CDKN1C,CDT1,CEBPB,CENPB,CLEC11A,CLU,CNN1,COL18A1,COL1A1,COL4A3,COL6A3,CTNNB1,CX3CL1,CXADR,CXCL12,CXCR2,CYP26A1,CYTOR,DDIT3,DEPTOR,DLC1,DLGAP5,DLX6-AS1,DPEP1,DSG2,DUSP4,DUSP6,EEF1B2,EFEMP1,EFNA5,ELF…	251
Cancer,Organismal Injury and Abnormalities,Reproductive System Disease	prostatic carcinoma	Prostatic carcinoma	6.76e-11	3.9e-09					A2M,ABCB1,ABCB4,ABCC5,ABCG2,ABL2,ACAN,ACP6,ACVRL1,ADAMTS2,ADAMTS4,ADCY1,ADCY7,ADGRA2,ADGRG6,ADGRL4,ADRB1,AEBP1,AFAP1L2,AGAP2,AGT,AKAP13,ALDH1A2,ALPK2,ALPK3,ANLN,APC,APOL3,ARHGAP29,ARHGAP31,ARHGAP6,ARHGEF1,ARHGEF17,ARHGEF3,ARHGEF37,ASPN,ATMIN,ATP10B,ATP1A2,ATP1A3,ATP2B2,ATP8B1,B4GALNT4,BAHCC1,BCO1,BMPR2,BTNL9,C1S,CACNA1C,CACNA1H,CALCRL,CARD10,CARD8,CASP1,CAVIN2,CBX2,CCDC3,CCDC50,CCDC85C,CCDC88C,CC…	397
Cancer,Organismal Injury and Abnormalities	lymphohematopoietic cancer	Lymphohematopoietic cancer	7.05e-11	4.04e-09					ABCB1,ABCB4,ABCG2,ABL2,ACAN,ACKR1,ACVRL1,ADCY1,ADCY4,ADCY7,ADGRA2,ADGRF5,ADGRL2,ADRB1,AFAP1L1,AFAP1L2,AGT,AHNAK2,AKAP13,ANGPT1,ANGPT2,ANGPTL4,ANKRD30B,ANKRD50,APC,APCDD1,APLNR,APOBEC3D,ARHGAP15,ARHGAP26,ARHGAP6,ARHGEF1,ARHGEF15,ARHGEF3,ARID3A,ATP10A,ATP1A2,ATP1B1,ATP2B2,ATP8A2,ATP8B1,B3GAT1,BEST1,BPIFB4,BTNL9,C1R,CACNA1C,CACNA1H,CALCRL,CASP10,CAV2,CBX2,CCL18,CCND2,CD200,CD24,CD34,CD36,CD99,CDA,CD…	350
Cancer,Organismal Injury and Abnormalities,Reproductive System Disease	uterine cancer	Uterine cancer	7.55e-11	4.3e-09					ABCA5,ABCB1,ABCB4,ABCG2,ACTG2,ADAMTS2,ADM,AGT,AHNAK2,ALDH1A2,ALPK2,ALPK3,ANGPT2,ANKRD30B,ANKRD50,AOC3,APC,APOD,AQP1,ARHGAP15,ARHGAP29,ARHGAP6,ARHGDIB,ARHGEF15,ARHGEF17,ARID3A,ASPN,ATMIN,ATP10A,ATP10B,ATP2A3,ATP2B1,ATP8A2,ATP8B1,AVPR1A,B4GALNT4,BCL6B,BICD2,BMP7,BSG,C1S,CABP1,CACNA1C,CARD10,CARD16,CASP10,CAVIN1,CBX2,CCNJL,CD209,CDA,CDC20,CDC27,CDH1,CDH3,CDKL5,CEP70,CFAP91,CHD5,CHRD,CLDN5,CLEC3B,CLG…	382
Cancer,Organismal Injury and Abnormalities	connective or soft tissue tumor	Connective or soft tissue tumor	7.92e-11	4.49e-09					ABCB1,ABCC5,ABL2,ACTA2,ADRB1,AFAP1L1,ANGPT1,ANGPT2,ANGPTL4,ANKRD30B,ANO1,APC,ARHGAP6,ASPN,ATP2B1,ATP8A2,CACNA1H,CALCRL,CAMSAP3,CARD16,CAVIN2,CCND2,CD24,CD34,CD99,CDC27,CDH1,CHD5,CHRD,CNN1,CNTNAP2,COL14A1,COL15A1,COL18A1,COL1A1,COL1A2,COL3A1,COL4A1,COL4A2,COL4A3,COL5A3,COL6A1,COL6A2,COL6A3,COL8A1,COL8A2,CRYAB,CSF2RA,CSPG4,CTNNB1,CXCL14,DACT3,DCT,DDIT3,DGKZ,DLC1,DNAH14,DOCK6,ECE1,ECM2,EDNRB,EMCN,EN…	206
Hematological Disease,Immunological Disease	lymphoproliferative disorder	Lymphoproliferative disorder	8.34e-11	4.7e-09					ABCB1,ABCG2,ABL2,ACTA2,ACVRL1,ADCY4,ADGRA2,ADGRF5,ADGRL2,ADRB1,AFAP1L1,AFAP1L2,ANGPT2,ANKRD50,APC,ARHGAP15,ARHGAP26,ARHGEF1,ARHGEF15,ARHGEF3,ATP10A,ATP1A2,ATP1B1,ATP2B2,B3GAT1,BPIFB4,C1R,CALCRL,CASP10,CAV2,CBX2,CCL18,CCND2,CD200,CD24,CD34,CD36,CDC20,CDC25B,CDC27,CDH1,CDH3,CDHR5,CDK1,CDKN1C,CDO1,CEBPB,CHI3L1,CHRD,CLU,CNTNAP2,COL15A1,COL1A1,COL1A2,COL20A1,COL3A1,COL4A1,COL4A2,COL6A1,COL6A2,COL6A3,C…	245
Cancer,Hematological Disease,Organismal Injury and Abnormalities	hematologic cancer	Hematologic cancer	9.08e-11	5.09e-09					ABCB1,ABCB4,ABCG2,ABL2,ACAN,ACKR1,ACVRL1,ADCY1,ADCY4,ADCY7,ADGRA2,ADGRF5,ADGRL2,ADRB1,AFAP1L1,AFAP1L2,AGT,AHNAK2,AKAP13,ANGPT1,ANGPT2,ANGPTL4,ANKRD30B,ANKRD50,APC,APCDD1,APLNR,APOBEC3D,ARHGAP15,ARHGAP26,ARHGAP6,ARHGEF1,ARHGEF15,ARHGEF3,ARID3A,ATP10A,ATP1A2,ATP1B1,ATP2B2,ATP8A2,ATP8B1,B3GAT1,BEST1,BPIFB4,BTNL9,C1R,CACNA1C,CACNA1H,CALCRL,CASP10,CAV2,CBX2,CCL18,CCND2,CD200,CD24,CD34,CD36,CD99,CDA,CD…	348
Cell-To-Cell Signaling and Interaction	interaction	Interaction of tumor cell lines	9.21e-11	5.13e-09		-1.132		-2.029	AGT,ANGPT1,ANGPTL4,ARHGEF1,BMP7,BSG,CD209,CD248,CD36,CD82,CD99,CDH1,CDH3,CTNNB1,CX3CL1,CXADR,CXCL12,CXCL9,CXCR2,DSG2,DSP,DYSF,EFEMP1,EFNB1,EGFL7,EMILIN1,ESM1,ETS1,EZR,FBLIM1,FERMT2,FGFR2,FOXP1,FUT1,FYB2,GFAP,GJB1,GPNMB,HGF,IGF2,INSR,ITGAV,ITGB4,LARGE2,LCK,LCP2,LEF1,MAGI1,MCAM,MECOM,MET,NID1,NOS3,NOTCH1,NPNT,NRP1,PARVB,PECAM1,PRNP,PTPRZ1,RASGRP2,SELP,SEMA3F,SERPINA5,SERPINF1,SIPA1,SLC12A6,ST6GALNA…	74
Cancer,Organismal Injury and Abnormalities	lymphoid cancer	Lymphoid cancer	9.6e-11	5.32e-09					ABCB1,ABCG2,ABL2,ACVRL1,ADCY4,ADGRA2,ADGRF5,ADGRL2,ADRB1,AFAP1L1,AFAP1L2,ANGPT2,ANKRD50,APC,ARHGAP15,ARHGAP26,ARHGEF1,ARHGEF15,ARHGEF3,ATP10A,ATP1A2,ATP1B1,ATP2B2,B3GAT1,BPIFB4,C1R,CALCRL,CASP10,CAV2,CBX2,CCL18,CCND2,CD200,CD24,CD34,CD36,CDC20,CDC25B,CDC27,CDH1,CDH3,CDHR5,CDK1,CDKN1C,CDO1,CEBPB,CHI3L1,CHRD,CLU,CNTNAP2,COL15A1,COL1A1,COL1A2,COL20A1,COL3A1,COL4A1,COL4A2,COL6A1,COL6A2,COL6A3,COL8A2,…	246
Cancer,Hematological Disease,Immunological Disease,Organismal Injury and Abnormalities	lymphocytic cancer	Lymphocytic cancer	1.02e-10	5.62e-09					ABCB1,ABCG2,ABL2,ACVRL1,ADCY4,ADGRA2,ADGRF5,ADGRL2,ADRB1,AFAP1L1,AFAP1L2,ANGPT2,ANKRD50,APC,ARHGAP15,ARHGAP26,ARHGEF1,ARHGEF15,ARHGEF3,ATP10A,ATP1A2,ATP1B1,ATP2B2,B3GAT1,BPIFB4,C1R,CALCRL,CASP10,CAV2,CBX2,CCL18,CCND2,CD200,CD24,CD34,CD36,CDC20,CDC25B,CDC27,CDH1,CDH3,CDHR5,CDK1,CDKN1C,CDO1,CEBPB,CHI3L1,CHRD,CLU,CNTNAP2,COL15A1,COL1A1,COL1A2,COL20A1,COL3A1,COL4A1,COL4A2,COL6A1,COL6A2,COL6A3,COL8A2,…	244
Cancer,Organismal Injury and Abnormalities,Renal and Urological Disease	urinary tract tumor	Urinary tract tumor	1.15e-10	6.33e-09					ABCA2,ABCB1,ACAN,ACP6,ADM,AEBP1,AGFG2,AHNAK2,AKAP13,ALAD,ALDH1A2,ALPK2,ALPK3,ANKRD30B,ANLN,AOC3,APC,APOD,ARAP3,ARHGAP26,ATP1A2,ATP1A3,ATP1B1,ATP2B1,ATP8A2,ATP8B1,BICD2,BSG,C1QL1,C1S,CACNA1C,CALCRL,CASP1,CAVIN1,CBX2,CCND2,CD248,CD34,CD99,CDC27,CDH1,CDH6,CDHR5,CDT1,CENPB,CH25H,CHD5,CHRNE,CLEC14A,CLEC3B,CLIC6,CLSPN,CLU,CLUL1,CNKSR2,COL1A2,COL6A2,COL6A3,CPXM1,CPXM2,CRYBG1,CSF2RA,CSPG4,CTNNB1,CTSK,CXC…	290
Cancer,Hematological Disease,Organismal Injury and Abnormalities	lymphocytic neoplasm	Lymphocytic neoplasm	1.19e-10	6.48e-09					ABCB1,ABCG2,ABL2,ACVRL1,ADCY4,ADGRA2,ADGRF5,ADGRL2,ADRB1,AFAP1L1,AFAP1L2,ANGPT2,ANKRD50,APC,ARHGAP15,ARHGAP26,ARHGEF1,ARHGEF15,ARHGEF3,ATP10A,ATP1A2,ATP1B1,ATP2B2,B3GAT1,BPIFB4,C1R,CALCRL,CASP10,CAV2,CBX2,CCL18,CCND2,CD200,CD24,CD34,CD36,CDC20,CDC25B,CDC27,CDH1,CDH3,CDHR5,CDK1,CDKN1C,CDO1,CEBPB,CHI3L1,CHRD,CLU,CNTNAP2,COL15A1,COL1A1,COL1A2,COL20A1,COL3A1,COL4A1,COL4A2,COL6A1,COL6A2,COL6A3,COL8A2,…	244
Cellular Movement,Immune Cell Trafficking	migration	Leukocyte migration	1.27e-10	6.88e-09	Increased	2.49		1.393	ACKR1,ACKR3,ACVRL1,ADTRP,AGT,ANGPT1,ANGPT2,AOC3,ARHGEF1,ATP1B1,BMPR2,BSG,CCL18,CD99,CDH5,CHST1,COL1A1,COL1A2,CSF2RA,CX3CL1,CXADR,CXCL12,CXCL14,CXCL9,CXCR2,DEPTOR,EDNRB,ENG,ENPP2,ESAM,EZR,FGF1,FLT1,FLT4,GRB7,GYPC,HGF,HSPD1,ICAM2,IL2RA,IL33,INPP5D,ITGAV,JAM2,KDR,LCK,LCP2,MCAM,MMP9,MSMP,MSN,MYH9,PDGFB,PECAM1,PENK,PLXND1,PRKCZ,PRNP,PROCR,PTGDR,PTPRB,RAP2A,RARRES2,RASGRP1,RIPOR2,RPS19,SDC4,SELP,SLC16A…	80
Cancer,Organismal Injury and Abnormalities,Skeletal and Muscular Disorders	muscle tumor	Muscle tumor	1.29e-10	6.94e-09					ABCC5,ADRB1,ANGPT1,ANGPT2,ASPN,CACNA1H,CALCRL,CAMSAP3,CAVIN2,CD24,CDH1,COL5A3,COL6A3,CSF2RA,CSPG4,CTNNB1,CXCL14,DACT3,DCT,DNAH14,DOCK6,ECM2,EDNRB,EMCN,FCGR3A/FCGR3B,FERMT2,FGFR2,FLT1,FLT4,FMN2,GLI1,GPM6A,GRIA2,GUCY1A2,H19,HACD1,HECW2,HLA-DQA1,HRCT1,HSPG2,IGF2,IL3RA,INPP5D,INSR,IRAG1,IRX2,ITIH5,KCNN3,KDR,KLF11,LCK,LIPE,LZTS1,MEF2A,MET,MFAP3L,MMP11,MMP9,MST1R,MYH9,MYO1B,MYOCD,NELL2,NOTCH1,NR2F1,NR2…	108
Cardiovascular System Development and Function,Cellular Movement	movement	Movement of vascular endothelial cells	1.31e-10	7e-09		-0.604		-1.396	ACKR3,ADM,ANGPT1,ANGPT2,APC,BTC,CAVIN2,CD36,CDH5,COL18A1,CXCL12,CXCR2,CYTOR,DEPTOR,DLC1,DLL4,FLT1,GLUL,HGF,HRH1,HSPG2,ID3,IL33,ITGB4,KDR,MMP9,NFATC2,NRP1,PDE2A,PTPRZ1,ROBO2,SDC4,TGFB3,TGFBR2,THBS2,THY1,VASH1,VEGFA,VWF	39
Cancer,Organismal Injury and Abnormalities	visceral metastasis	Visceral metastasis	1.38e-10	7.31e-09					ACKR3,ACTA2,ADIRF,C1R,CCND2,CD248,CD36,CDH6,CLGN,CLU,COL4A1,COL4A2,COL6A3,COLEC12,CPA4,CRYBG1,CXCL12,DLGAP5,DSG2,DUSP4,DUSP6,EFEMP1,EMP1,EMX2,ENPP2,FCGR3A/FCGR3B,FGF1,FGFR2,FLRT2,FLT1,FLT4,FOXC2,FRY,GLUL,GSTP1,HOXC6,HTRA1,JAG1,KCNJ2,KDR,LCK,MAB21L1,MAPK11,MET,MMP9,NR2F1,NRN1,NUAK1,OLFML3,PCOLCE,PDGFA,PGF,PRNP,PRRX2,QPCT,S100A4,SLC5A3,SLC7A11,SNAI2,SNHG16,SOD2,SSTR2,TEK,VEGFA	64
Cancer,Organismal Injury and Abnormalities,Skeletal and Muscular Disorders	smooth muscle tumor	Smooth muscle tumor	1.38e-10	7.31e-09					ADRB1,ANGPT1,ANGPT2,CALCRL,CAVIN2,CD24,CDH1,COL6A3,CXCL14,ECM2,EDNRB,EMCN,FCGR3A/FCGR3B,FERMT2,FGFR2,FLT1,FLT4,GPM6A,GRIA2,GUCY1A2,H19,HLA-DQA1,IGF2,INSR,IRAG1,KCNN3,KDR,KLF11,LCK,MET,MFAP3L,MMP11,MST1R,MYOCD,NR2F1,NR2F2,NR5A2,PCP4,PDS5B,PHLDA2,PKIA,PPP4C,RAMP2,RAPGEF3,RB1,RGS5,RORB,RORC,RPL19,RPS15,RPS19,SFRP1,SLC24A3,SLC5A3,SOD2,TEK,TGFB3,TIE1,TMEM59,UBE2C,VEGFA,XAF1,ZEB1	63
Cancer,Hematological Disease,Organismal Injury and Abnormalities	hematologic cancer	Hematologic cancer of cells	1.38e-10	7.31e-09					ABCG2,ABL2,ACVRL1,ADCY4,ADGRA2,ADGRF5,ADGRL2,ADRB1,AFAP1L1,AFAP1L2,ANGPT2,ANKRD50,ARHGAP15,ARHGAP26,ARHGEF1,ARHGEF15,ARHGEF3,ATP10A,ATP1A2,ATP1B1,ATP2B2,B3GAT1,BPIFB4,C1R,CALCRL,CASP10,CAV2,CBX2,CCL18,CCND2,CD200,CD24,CD34,CD36,CDC20,CDC25B,CDC27,CDH1,CDH3,CDHR5,CDK1,CDKN1C,CDO1,CEBPB,CHI3L1,CHRD,CLU,CNTNAP2,COL15A1,COL1A1,COL1A2,COL20A1,COL3A1,COL4A1,COL4A2,COL6A1,COL6A2,COL6A3,COL8A2,CRYBG1,CSF…	233
Cancer,Organismal Injury and Abnormalities,Renal and Urological Disease	urinary tract cancer	Urinary tract cancer	1.62e-10	8.53e-09					ABCA2,ABCB1,ACAN,ACP6,ADM,AEBP1,AGFG2,AHNAK2,AKAP13,ALAD,ALDH1A2,ALPK2,ALPK3,ANKRD30B,ANLN,AOC3,APC,APOD,ARAP3,ATP1A2,ATP1A3,ATP1B1,ATP2B1,ATP8A2,ATP8B1,BICD2,BSG,C1QL1,C1S,CACNA1C,CALCRL,CASP1,CAVIN1,CBX2,CCND2,CD248,CD34,CD99,CDC27,CDH1,CDH6,CDHR5,CDT1,CENPB,CH25H,CHD5,CHRNE,CLEC14A,CLEC3B,CLIC6,CLSPN,CLU,CLUL1,CNKSR2,COL1A2,COL6A2,COL6A3,CPXM1,CPXM2,CRYBG1,CSF2RA,CSPG4,CTNNB1,CTSK,CXCL12,CYTH4…	284
Cancer,Organismal Injury and Abnormalities,Reproductive System Disease	carcinoma	Breast carcinoma	1.73e-10	9.03e-09					ABCA2,ABCC5,ABCG2,ABL2,ACKR1,ACTA2,ADAMTS4,ADGRG6,AGT,ANGPT1,ANLN,APC,APOD,AQP1,ARHGAP31,ARHGEF15,ARHGEF2,ARHGEF3,ATP10A,BCAM,BEX2,BGN,BMP4,BMP7,BMPR2,BPIFB4,C1orf54,CACNA1C,CACNA1H,CAVIN1,CBX2,CDC27,CDH1,CDH3,CDH6,CDK1,CHI3L1,CLSPN,CLSTN2,CLU,CNKSR2,CNN1,COL14A1,COL1A2,COL4A2,COL6A1,COL8A1,CPE,CPT1A,CPXM2,CRISPLD1,CSPG4,CTNNB1,CXCL12,CXCL14,CYP26A1,CYTH4,DACT3,DEPTOR,DGKZ,DLC1,DNAH14,DOCK4,DPEP1…	234
Connective Tissue Disorders,Hereditary Disorder,Organismal Injury and Abnormalities	hereditary connective tissue disorder	Hereditary connective tissue disorder	2.09e-10	1.09e-08					A4GALT,ACAN,ACTA2,ADAMTS2,ADAMTSL2,ADGRG6,ADRB1,AEBP1,AGT,ANGPT2,ARHGAP29,ASPN,BGN,BMP4,C1R,C1S,CA14,CAVIN1,CDH1,CDH3,CDKN1C,CDT1,CLU,CNN1,COL14A1,COL1A1,COL1A2,COL3A1,COL4A1,COL4A3,COL6A1,COL6A2,COL6A3,COL8A1,COLEC11,CTSK,CXCL9,DSP,ECE1,EDNRA,EDNRB,ENPP1,FGFR2,FHL1,FRMD4A,FRZB,GLI2,GPX4,HBB,HLA-DQA1,HSPG2,IGF2,ITGB4,KCNQ1,KIF14,LFNG,LGI4,LIPE,MAN2B1,MEIS2,MET,MFSD2A,MGP,MITF,MMP9,MYH11,MYH9,NEDD…	107
Cell Death and Survival	necrosis	Necrosis	2.15e-10	1.11e-08		-0.446		-0.118	A4GALT,ABCB1,ABCB4,ABCG2,ABL2,ACKR3,ADGRL2,ADM,ADRB1,AFAP1L2,AGAP2,AGT,ANGPT1,ANGPT2,ANGPTL4,APC,APOL1,ARHGAP4,ARHGEF3,ATMIN,ATP2B1,ATP2B2,BCL6B,BEX2,BMP4,BMP7,BMPR2,BSG,BTC,CARD8,CASP1,CASP10,CAVIN3,CBX2,CCND2,CD24,CD36,CD99,CDA,CDC20,CDC25B,CDH1,CDK1,CDK8,CDKN1C,CDT1,CEBPB,CENPB,CLSPN,CLU,COL18A1,COL1A1,COL4A2,COL4A3,CRYAB,CSF2RA,CSPG4,CST3,CTNNB1,CX3CL1,CXCL12,CXCL9,CYGB,CYP26A1,CYTOR,DCT,DDIT…	263
Cancer,Gastrointestinal Disease,Organismal Injury and Abnormalities	gastrointestinal tract cancer	Metastatic gastrointestinal tract cancer	2.23e-10	1.15e-08					ACKR3,ACTA2,ADIRF,C1R,CCND2,CD248,CD36,CDH6,CLGN,CLU,COL4A1,COL4A2,COL6A3,COLEC12,CPA4,CRYBG1,CXCL12,DLGAP5,DSG2,DUSP4,DUSP6,EFEMP1,EMP1,EMX2,ENPP2,FCGR3A/FCGR3B,FGF1,FGFR2,FLRT2,FLT1,FLT4,FOXC2,FRY,GLUL,GSTP1,HGF,HOXC6,HTRA1,JAG1,KCNJ2,KDR,LAG3,LCK,MAB21L1,MAPK11,MET,MMP9,NR2F1,NRN1,NUAK1,OLFML3,PCOLCE,PDGFA,PGF,PRNP,PRRX2,QPCT,S100A4,SLC5A3,SLC7A11,SNAI2,SNHG16,SSTR2,TEK,VEGFA	65
Dermatological Diseases and Conditions,Endocrine System Disorders,Gastrointestinal Disease,Metabolic Disease,Organismal Injury and Abnormalities,Skeletal and Muscular Disorders	diabetic foot ulcer disorder	Diabetic foot ulcer disorder	2.4e-10	1.22e-08					ADRB1,COL14A1,COL15A1,COL18A1,COL1A1,COL1A2,COL3A1,COL4A1,COL4A2,COL4A3,COL5A3,COL6A1,COL6A2,COL6A3,COL8A1,COL8A2,INSR,SLC7A11,VEGFA	19
Cancer,Organismal Injury and Abnormalities	neoplasia	Neoplasia of epithelial cells	2.4e-10	1.22e-08					ABCA2,ABCB1,ABCB4,ABCC5,ABI3,ABL2,ACAN,ACTA2,ACVRL1,ADAD2,ADCY1,ADGRL2,ADGRL4,AGAP2,AGT,AHNAK2,AKAP13,ALAD,ALPK2,ANGPT1,ANKRD30B,ANKRD50,ANLN,ANO1,AOC3,APC,APCDD1,APOD,AQP1,ARHGAP15,ARHGAP26,ARHGAP31,ARHGAP6,ARHGEF15,ARHGEF17,ASPN,ATP10A,ATP1A2,ATP1A3,ATP1B1,ATP8A2,AVPR1A,BAHCC1,BAMBI,BCL6B,BDKRB2,BGN,BICD2,BMP4,BSG,BTN3A3,CACNA1C,CARD8,CAVIN1,CBX2,CCNJL,CD24,CD248,CD34,CDC27,CDH1,CDH19,CDH6,CDKL…	409
Connective Tissue Disorders,Inflammatory Disease,Organismal Injury and Abnormalities,Skeletal and Muscular Disorders	rheumatic disease	Rheumatic Disease	2.91e-10	1.47e-08					ABCB1,ABCG2,ACAN,ACO1,ACTA2,ADAMTS2,ADAMTS4,ADGRG6,ADM,ADRB1,AKAP13,ALPK2,ARHGDIB,ASPN,ATP1B1,ATP2B1,ATP2B2,BGN,BMP4,BTC,C1R,C1S,CACNA1C,CALCRL,CARD8,CASP1,CASP10,CAVIN3,CCL18,CCRL2,CD24,CD34,CD36,CDA,CDC25B,CDH1,CEBPB,CHI3L1,CLIC2,CLSTN2,CLU,COL1A1,COL1A2,COL3A1,CPE,CPT1A,CRYAB,CST3,CX3CL1,CX3CR1,CXCL12,CXCL14,CXCL9,CXCR2,DDIT3,DPEP1,EDNRA,EDNRB,EFNB1,EOMES,ERG,ETS1,FAM13A,FCGR3A/FCGR3B,FCN1,FGF…	177
Cardiovascular Disease,Hereditary Disorder,Organismal Injury and Abnormalities	familial cardiovascular disease	Familial cardiovascular disease	3.77e-10	1.9e-08					ACTA2,ACVRL1,ADRB1,AGT,ALPK3,BGN,BMPR2,CACNA1C,CETP,CFI,COL1A1,COL1A2,COL3A1,COL4A1,COLGALT1,CRYAB,CST3,DLC1,DSG2,DSP,ECE1,EDNRA,EDNRB,EEF1DP3,ENG,ENPP1,F5,FHL1,GABRD,GJA5,GPIHBP1,GUCY1A1,HEY2,HLA-DQA1,HRH1,HTRA1,INSR,JAG1,JPH2,KCNE3,KCNJ2,KCNQ1,KDR,KMT2D,LAMA4,LAMC1,LDB3,MEF2A,MEIS2,MGP,MMP9,MYH11,MYLK2,MYOM1,MYORG,NOS3,NOTCH1,NOTCH3,NR2F2,PDE3A,PDGFB,PRDM16,PRNP,PTGIR,RBM20,RORC,SCN3B,SCN4B,SGC…	83
Cancer,Gastrointestinal Disease,Organismal Injury and Abnormalities	malignant neoplasm of digestive system	Metastatic malignant neoplasm of digestive system	3.86e-10	1.94e-08					ACKR3,ACTA2,ADIRF,BSG,C1R,CCND2,CD248,CD36,CDH6,CLGN,CLU,COL4A1,COL4A2,COL6A3,COLEC12,CPA4,CRYBG1,CXCL12,DLGAP5,DSG2,DUSP4,DUSP6,EFEMP1,EMP1,EMX2,ENPP2,FCGR3A/FCGR3B,FGF1,FGFR2,FLRT2,FLT1,FLT4,FOXC2,FRY,GLUL,GSTP1,HGF,HOXC6,HTRA1,JAG1,KCNJ2,KDR,LAG3,LCK,MAB21L1,MAPK11,MET,MMP9,NR2F1,NRN1,NUAK1,OLFML3,PCOLCE,PDGFA,PGF,PRNP,PRRX2,QPCT,S100A4,SLC5A3,SLC7A11,SNAI2,SNHG16,SSTR2,TEK,VEGFA	66
Cancer,Gastrointestinal Disease,Organismal Injury and Abnormalities	gastroesophageal cancer	Gastroesophageal cancer	3.92e-10	1.96e-08					A2M,ABCB1,ABCC5,ACO1,ADCY4,ADGRL2,ADGRL4,ADRB1,AFAP1L1,AGAP2,AHNAK2,ANGPT1,ANGPT2,ANLN,ANO1,APC,ARAP3,ARID3A,ATMIN,ATP6V1C2,AVPR1A,B4GALNT4,BCAM,BCO1,BDKRB2,BEX2,BMP7,BMPR2,C1QL1,CACNA1C,CACNA1H,CARD10,CASP1,CASP10,CBR3-AS1,CCDC102B,CCM2L,CCND2,CD209,CDH1,CDH5,CEBPB,CHD5,CHRD,CHST1,CLIC6,CLU,CNTNAP2,COL14A1,COL18A1,COL1A1,COL1A2,COL6A2,COL6A3,COL8A1,COL8A2,COLEC11,CORO1A,CPE,CRX,CSF2RA,CSPG4,CTNN…	251
Cancer,Organismal Injury and Abnormalities	metastatic solid tumor	Metastatic solid tumor	3.97e-10	1.97e-08		-1.067		-1.277	ABCB1,ABL2,ACKR3,ACTA2,ADIRF,AFAP1L1,ANGPT2,AOC3,APC,BSG,C1R,CASP10,CCND2,CD248,CD36,CDH6,CDK8,CLGN,CLU,COL18A1,COL4A1,COL4A2,COL6A3,COLEC12,CPA4,CRYBG1,CSF2RA,CTNNB1,CXCL12,CXCL9,DLGAP5,DSG2,DUSP4,DUSP6,EFEMP1,EMP1,EMX2,ENPP2,EPB41L4B,FCGR3A/FCGR3B,FGF1,FGFR2,FLRT2,FLT1,FLT4,FOLH1,FOXC2,FRY,GATA2,GLI1,GLUL,GSTP1,HGF,HOXC6,HTRA1,IFNAR2,IGF2,IL2RA,IL3RA,INSR,JAG1,KCNJ2,KDR,KMT2D,LAG3,LCK,MAB21L1,M…	101
Cell Morphology,Cellular Movement	cell spreading	Cell spreading	4.23e-10	2.09e-08		1.053		0.398	CD36,CRYAB,CXCL12,CXCR2,CYTH2,DLC1,EDNRB,EFNB1,FERMT2,GFAP,HGF,HOOK1,HSPG2,IL2RA,ITGA1,ITGAV,ITGB4,KMT2D,LCP2,LPP,MET,MMP9,MST1R,MYH9,PARVB,PEAK1,PODXL,PREX1,PRKD2,PRKD3,PRNP,RAPGEF3,RB1,SDC4,SPRY2,VEGFA,VTN,VWF	38
Cancer,Organismal Injury and Abnormalities	squamous-cell carcinoma	Squamous-cell carcinoma	4.68e-10	2.3e-08					ABCA2,ABCB1,ABCB4,ABCC5,ABI3,ABL2,ACAN,ACTA2,ACVRL1,ADAD2,ADCY1,ADGRL2,ADGRL4,AGAP2,AGT,AHNAK2,AKAP13,ALAD,ALPK2,ANGPT1,ANKRD30B,ANKRD50,ANLN,ANO1,AOC3,APC,APCDD1,APOD,AQP1,ARHGAP15,ARHGAP26,ARHGAP31,ARHGAP6,ARHGEF15,ARHGEF17,ASPN,ATP10A,ATP1A2,ATP1A3,ATP1B1,ATP8A2,AVPR1A,BAHCC1,BAMBI,BCL6B,BDKRB2,BGN,BICD2,BMP4,BSG,BTN3A3,CACNA1C,CARD8,CAVIN1,CBX2,CCNJL,CD24,CD248,CD34,CDC27,CDH1,CDH19,CDH6,CDKL…	407
Cancer,Organismal Injury and Abnormalities	development	Development of adenocarcinoma	4.72e-10	2.31e-08					ABCA5,ABCB1,ABCB4,ABCC5,ABHD2,ABL2,ACAN,ACP6,ACTA2,ADAMTS2,ADCY1,ADCY4,ADGRF5,ADGRG1,ADGRG6,ADGRL2,ADM,AEBP1,AGAP2,AGFG2,AGT,AHNAK2,ALDH1A2,ALDH1A3,ALPK2,ALPK3,ANGPT1,ANGPT2,ANKRD18A,ANKRD20A5P,ANKRD30B,ANKRD50,ANLN,ANO2,AOC3,APC,APCDD1,APOD,ARAP3,ARHGAP15,ARHGAP29,ARHGAP6,ARHGEF1,ARHGEF15,ARHGEF17,ARID3A,ASPN,ATMIN,ATP10A,ATP10B,ATP1A2,ATP2A3,ATP2B1,ATP2B2,ATP8A2,ATP8B1,AVPR1A,B3GAT1,B4GALNT4,BC…	535
Cancer,Organismal Injury and Abnormalities	growth	Growth of tumor	4.98e-10	2.42e-08		1.745		1.123	APC,APCDD1,BAMBI,BMP4,BSG,CASP1,CD34,CD82,CDH5,CSF2RA,CSPG4,CTNNB1,CXCL12,DDIT3,DLL4,EZR,F2RL3,FHIT,HGF,ID3,IGF2,INHBA,ITGB8,JAG1,KDR,KRT19,LZTS1,MCAM,MET,MST1R,NOTCH1,PDGFB,PGF,RB1,SEC14L2,SEMA3B,SERPINF1,SFRP1,SIX1,SLC16A1,SOD2,SQSTM1,SSTR2,TGFB3,TNFSF10,VEGFA	46
Cancer,Hematological Disease,Immunological Disease,Organismal Injury and Abnormalities	lymphoma	Lymphoma	5.73e-10	2.78e-08					ABCG2,ABL2,ACVRL1,ADCY4,ADGRA2,ADGRF5,ADRB1,AFAP1L1,AFAP1L2,ANGPT2,ANKRD50,ARHGAP15,ARHGEF1,ARHGEF15,ARHGEF3,ATP10A,ATP1A2,ATP2B2,BPIFB4,C1R,CALCRL,CASP10,CAV2,CBX2,CCL18,CCND2,CD200,CD24,CD36,CDC20,CDC25B,CDC27,CDH1,CDH3,CDHR5,CDK1,CDKN1C,CDO1,CEBPB,CHI3L1,CHRD,CLU,COL15A1,COL1A1,COL1A2,COL20A1,COL3A1,COL4A1,COL4A2,COL6A1,COL6A2,COL6A3,COL8A2,CRYBG1,CSF2RA,CTNNB1,CXCL12,CXCL14,CXCL9,CYB5R2,DCLK3…	183
Cardiovascular System Development and Function,Cellular Movement	cell movement	Cell movement of endothelial cell lines	6.62e-10	3.19e-08		0.151		-0.354	ACVRL1,ADM,ANGPTL4,BDKRB2,BSG,CD36,CHI3L1,COL18A1,COL1A1,CX3CL1,CXCL12,CXCL9,CXCR2,DLC1,FLT1,GATA2,HGF,KDR,MELTF,MET,NOTCH4,PDCL,PREX1,PTP4A3,SERPINF1,TMOD3,VEGFA	27
Cell-To-Cell Signaling and Interaction	binding	Binding of tumor cell lines	8.88e-10	4.26e-08		-1.137		-2.026	AGT,ANGPT1,ANGPTL4,ARHGEF1,BMP7,BSG,CD209,CD248,CD36,CD82,CD99,CDH1,CDH3,CTNNB1,CX3CL1,CXADR,CXCL12,CXCL9,CXCR2,DSG2,DSP,DYSF,EFEMP1,EFNB1,EGFL7,EMILIN1,ESM1,ETS1,FERMT2,FGFR2,FOXP1,FUT1,FYB2,GFAP,GPNMB,HGF,IGF2,INSR,ITGAV,ITGB4,LARGE2,LCK,LCP2,LEF1,MAGI1,MCAM,MECOM,MET,NID1,NOS3,NOTCH1,NPNT,NRP1,PARVB,PECAM1,PRNP,PTPRZ1,RASGRP2,SELP,SEMA3F,SERPINA5,SERPINF1,SIPA1,SLC12A6,ST6GALNAC2,TCIM,THY1,VEG…	70
Cell-To-Cell Signaling and Interaction	communication	Communication of cells	1.05e-09	5e-08		0.432		0.697	ABL2,ACKR3,ACVRL1,ADCY1,ADCY4,ADCY7,ADGRG1,ADGRL4,ADM,ADRB1,AGT,AKAP13,ANGPT1,ANGPT2,APLN,APLNR,ARHGEF1,ARHGEF17,ARHGEF2,ARHGEF3,ARL2BP,AVPR1A,BCAM,BDKRB2,BMP4,BMP7,BSG,BTC,CALCRL,CASP1,CASP10,CCDC50,CCL18,CLIC2,CNKSR2,CSPG4,CX3CL1,CX3CR1,CXCL12,CXCL14,CXCL9,CXCR2,CYSLTR1,CYSLTR2,DDIT3,DLL4,EDNRA,EDNRB,ELK3,ERG,F2RL2,F2RL3,FCN1,FFAR4,FPR3,GDF11,GLI2,GPNMB,GPR20,GPR4,GPR85,GPRC5A,GRIA2,GRK5,GRM8,G…	140
Cancer,Gastrointestinal Disease,Organismal Injury and Abnormalities	gastroesophageal adenocarcinoma	Gastroesophageal adenocarcinoma	1.05e-09	5e-08					A2M,ABCB1,ABCC5,ACO1,ADCY4,ADGRL2,ADGRL4,AFAP1L1,AHNAK2,ANGPT2,ANLN,ANO1,APC,ARID3A,ATMIN,ATP6V1C2,AVPR1A,B4GALNT4,BCAM,BCO1,BEX2,BMP7,BMPR2,C1QL1,CACNA1C,CARD10,CCDC102B,CCM2L,CCND2,CDH1,CDH5,CHD5,CHRD,CHST1,CLIC6,CNTNAP2,COL14A1,COL18A1,COL1A2,COL6A2,COL6A3,COL8A1,COL8A2,COLEC11,CORO1A,CPE,CRX,CSF2RA,CSPG4,CTNNB1,CYP26A1,CYP4F11,DGKH,DLC1,DOCK10,DOCK4,DSP,DYSF,EDNRB,ELK3,ELMO1,EPS8,F5,FAM102A,F…	211
Cancer,Cardiovascular Disease,Organismal Injury and Abnormalities	hemangioma	Hemangioma	1.15e-09	5.44e-08					ACKR1,ACKR3,ADRB1,ANGPT2,APC,BMP4,CDK1,CLU,CX3CL1,CXCL12,EDNRA,EDNRB,FGFR2,FLT1,FLT4,GDF11,GPM6B,ICAM2,JAG1,KDR,LHX6,MET,MSN,MYH9,NOTCH1,NOTCH4,NPR1,PLXDC1,ROBO2,SPON2,TEK,TGFBR2,THY1,TNFSF10,VEGFA	35
Cancer,Endocrine System Disorders,Gastrointestinal Disease,Organismal Injury and Abnormalities	pancreatic tumor	Pancreatic tumor	1.29e-09	6.07e-08					A2M,ABCB4,ABCG2,ACAN,ACKR1,ACKR3,ACO1,ADAD2,ADAMTS2,ADCY1,ADGRL2,ADGRL4,AFAP1L2,AGAP2,AGT,AHNAK2,AKAP13,ALPK2,ANKRD30B,ANO1,APC,APLNR,ARHGAP4,ARHGEF17,ATP10A,ATP1A2,ATP2B1,ATP2B2,ATPAF1,BPIFB4,CA14,CACNA1C,CACNA1H,CAMSAP3,CASP1,CASP10,CCDC50,CCDC85C,CCDC88C,CD93,CDC25B,CDH1,CDH19,CDH3,CDH6,CDHR5,CFAP91,CFI,CLEC14A,CLSTN2,CNGB3,CNTNAP2,COL14A1,COL15A1,COL18A1,COL1A1,COL1A2,COL4A1,COL4A3,COL5A3,COL…	313
Cardiovascular System Development and Function,Cellular Development,Cellular Function and Maintenance,Cellular Growth and Proliferation,Organismal Development,Tissue Development	proliferation	Proliferation of endothelial cells	1.73e-09	8.11e-08	Increased	2.381		2.015	ACVRL1,ADM,ANGPT2,APLN,BMP4,BMPR2,CAVIN2,CD34,CD36,COL18A1,COL4A2,COL4A3,CTNNB1,CXCL12,DLL4,EDNRB,EGFL7,ENG,FGF1,FLI1,FLT1,FLT4,HEY1,HGF,HRH1,IL33,KDR,MCAM,MEF2C,MGP,NR2F2,NRP1,PDE2A,PDGFB,PPP1R16B,PRKD2,PROCR,RGS5,SEMA6A,SEMA6B,SLC8A1,SLC9A3R2,TEK,THBS2,TNFSF10,TRPM7,VASH1,VEGFA	48
Cancer,Neurological Disease,Organismal Injury and Abnormalities	glioma cancer	Glioma cancer	1.82e-09	8.51e-08					ABCG2,ADGRG1,AGAP2,ALAD,ALPK2,ANGPT2,ANKRD30B,ANLN,APC,APOL3,ATP1B1,BDKRB2,BEST1,CASP10,CCND2,CD200,CD93,CD99,CDC27,CDH1,CDK8,CDKL5,CFI,CLEC11A,CLU,CNKSR2,CNTNAP2,COL18A1,COL1A1,COL1A2,COL3A1,COL4A1,COL4A2,COL5A3,CSF2RA,CSPG4,CSRP1,CSRP2,CTNNB1,CXADR,CXCL9,EBF1,EFEMP1,EFNA5,ELMO1,ENG,ENPP2,FGD5,FGFR2,FLT1,FLT4,FOLH1,FZD8,GFAP,GNGT1,GPNMB,GRK5,HGF,HLA-DQA1,ID3,IL2RA,IL3RA,INPP5K,ITGAV,ITGB8,ITIH5,…	147
Cancer,Endocrine System Disorders,Gastrointestinal Disease,Organismal Injury and Abnormalities	carcinoma	Pancreatic carcinoma	1.85e-09	8.58e-08					ABCB4,ABCG2,ACAN,ACKR1,ACKR3,ACO1,ADAD2,ADAMTS2,ADCY1,ADGRL2,ADGRL4,AFAP1L2,AGAP2,AGT,AHNAK2,AKAP13,ALPK2,ANKRD30B,APC,APLNR,ARHGAP4,ATP10A,ATP1A2,ATP2B1,ATP2B2,ATPAF1,BPIFB4,CA14,CACNA1C,CACNA1H,CAMSAP3,CASP10,CCDC50,CCDC85C,CCDC88C,CD93,CDC25B,CDH19,CDHR5,CFAP91,CFI,CLSTN2,CNGB3,CNTNAP2,COL14A1,COL15A1,COL18A1,COL1A1,COL1A2,COL4A1,COL5A3,COL6A1,COL6A3,COL8A1,COL8A2,COLEC11,COLEC12,CPXM2,CSPG4,C…	270
Cardiovascular Disease,Hereditary Disorder,Organismal Injury and Abnormalities	familial vascular disease	Familial vascular disease	2.31e-09	1.07e-07					ACTA2,ACVRL1,BGN,BMPR2,CACNA1C,CFI,COL1A1,COL3A1,COL4A1,COLGALT1,CST3,DSP,EDNRA,EDNRB,EEF1DP3,ENG,ENPP1,F5,GABRD,GUCY1A1,HRH1,HTRA1,INSR,JAG1,KDR,MEF2A,MGP,MMP9,MYH11,MYORG,NOS3,NOTCH1,NOTCH3,PDE3A,PDGFB,PRNP,PTGIR,SMAD1,SOD2,SOX18,TBX1,TEK,TGFB3,TGFBR2,TINAGL1,VEGFA,VWF	47
Cancer,Organismal Injury and Abnormalities	development	Development of neuroepithelial tumor	2.52e-09	1.16e-07		-0.24		-0.3	ABCG2,ADGRA2,ADGRG1,AGAP2,ALAD,ALPK2,ANGPT2,ANKRD30B,ANLN,APC,APOL3,ATP1B1,BDKRB2,BEST1,CASP10,CCND2,CD200,CD93,CD99,CDC27,CDH1,CDK8,CDKL5,CFI,CLEC11A,CLU,CNKSR2,CNTNAP2,COL14A1,COL18A1,COL1A1,COL1A2,COL3A1,COL4A1,COL4A2,COL5A3,COL6A1,CSF2RA,CSPG4,CSRP1,CSRP2,CTNNB1,CXADR,CXCL12,CXCL9,CYGB,EBF1,EFEMP1,EFNA5,ELMO1,ENG,ENPP2,FBLIM1,FGD5,FGF1,FGFR2,FLRT2,FLT1,FLT4,FOLH1,FZD8,GFAP,GLI1,GLIS3,GNGT1,GP…	165
Cellular Assembly and Organization,Cellular Function and Maintenance	organization	Organization of actin cytoskeleton	2.68e-09	1.23e-07		1.183		0.936	ACVRL1,AGAP2,ARHGAP4,ARHGEF17,ARHGEF2,CDH1,CLDN19,CLU,CORO1A,CXADR,CXCL12,CXCL9,CYTH2,DLC1,EFNA5,ELMO1,ENG,ERMN,EZR,FMNL2,FSCN1,GAS2L3,GPM6B,MST1R,MYH9,MYO1B,NRP1,ODAM,PARVB,PDGFA,PRNP,RALB,RAP2A,TAOK2,VEGFA,VWF	36
Cancer,Neurological Disease,Organismal Injury and Abnormalities	glioma formation	Glioma	2.97e-09	1.35e-07		0.184		0.116	ABCG2,ADGRA2,ADGRG1,AGAP2,ALAD,ALPK2,ANGPT2,ANKRD30B,ANLN,APC,APOL3,ATP1B1,BDKRB2,BEST1,CASP10,CCND2,CD200,CD93,CD99,CDC27,CDH1,CDK8,CDKL5,CFI,CLEC11A,CLU,CNKSR2,CNTNAP2,COL14A1,COL18A1,COL1A1,COL1A2,COL3A1,COL4A1,COL4A2,COL5A3,COL6A1,CSF2RA,CSPG4,CSRP1,CSRP2,CTNNB1,CXADR,CXCL12,CXCL9,CYGB,EBF1,EFEMP1,EFNA5,ELMO1,ENG,ENPP2,FBLIM1,FGD5,FGF1,FGFR2,FLRT2,FLT1,FLT4,FOLH1,FZD8,GFAP,GLI1,GLIS3,GNGT1,GP…	164
Cancer,Organismal Injury and Abnormalities,Reproductive System Disease	prostatic adenocarcinoma	Prostatic adenocarcinoma	3.06e-09	1.39e-07					A2M,ABCB1,ABCB4,ABCC5,ABCG2,ABL2,ACAN,ACP6,ACVRL1,ADAMTS2,ADAMTS4,ADCY1,ADCY7,ADGRA2,ADGRG6,ADGRL4,ADRB1,AEBP1,AFAP1L2,AGAP2,AGT,AKAP13,ALDH1A2,ALPK2,ALPK3,ANLN,APC,APOL3,ARHGAP29,ARHGAP31,ARHGAP6,ARHGEF1,ARHGEF17,ARHGEF3,ARHGEF37,ASPN,ATMIN,ATP10B,ATP1A2,ATP1A3,ATP2B2,ATP8B1,B4GALNT4,BAHCC1,BCO1,BMPR2,BTNL9,C1S,CACNA1C,CACNA1H,CALCRL,CARD10,CARD8,CASP1,CAVIN2,CBX2,CCDC50,CCDC85C,CCDC88C,CCND2,CC…	374
Cancer,Endocrine System Disorders,Gastrointestinal Disease,Organismal Injury and Abnormalities	pancreatic cancer	Pancreatic cancer	3.23e-09	1.46e-07					ABCB4,ABCG2,ACAN,ACKR1,ACKR3,ACO1,ADAD2,ADAMTS2,ADCY1,ADGRL2,ADGRL4,AFAP1L2,AGAP2,AGT,AHNAK2,AKAP13,ALPK2,ANKRD30B,ANO1,APC,APLNR,ARHGAP4,ATP10A,ATP1A2,ATP2B1,ATP2B2,ATPAF1,BPIFB4,CA14,CACNA1C,CACNA1H,CAMSAP3,CASP1,CASP10,CCDC50,CCDC85C,CCDC88C,CD93,CDC25B,CDH1,CDH19,CDH3,CDHR5,CFAP91,CFI,CLSTN2,CNGB3,CNTNAP2,COL14A1,COL15A1,COL18A1,COL1A1,COL1A2,COL4A1,COL5A3,COL6A1,COL6A3,COL8A1,COL8A2,COLEC11,…	284
Immunological Disease	systemic autoimmune syndrome	Systemic autoimmune syndrome	3.26e-09	1.47e-07					ABCB1,ACAN,ACO1,ACTA2,ADAMTS2,ADGRG6,ADM,AGT,AKAP13,ALPK2,ARHGDIB,ATP1B1,ATP2B1,ATP2B2,ATP5MC2,BGN,BMP4,BTC,BTN3A3,C1R,C1S,CA14,CALCRL,CARD8,CASP1,CASP10,CCL18,CCRL2,CD24,CD36,CD99,CDA,CDH1,CEBPB,CHI3L1,CLIC2,CLSTN2,CLU,COL14A1,COL1A1,COL1A2,COL3A1,COL4A1,COL4A3,COL6A1,COL6A2,COL6A3,COL8A1,CPT1A,CST3,CX3CL1,CX3CR1,CXCL12,CXCL14,CXCL9,CXCR2,EFNB1,EOMES,ETS1,F5,FAM13A,FCGR3A/FCGR3B,FCN1,FLT1,FMN2,F…	176
Cardiovascular System Development and Function,Cell Morphology,Cellular Development,Organismal Development,Tissue Development	tubulation	Tubulation of endothelial cells	3.55e-09	1.59e-07		1.132		0.452	ARHGEF15,BTC,CAVIN2,COL4A3,CRYAB,CXCL12,ECSCR,EDNRB,ERG,FLT1,GLI1,HGF,HRH1,ID3,IL33,KDR,MGP,NRP1,PECAM1,PLXDC1,PTPRZ1,SEMA3B,SOX7,TEK,THY1,VASH1,VEGFA	27
Cancer,Neurological Disease,Organismal Injury and Abnormalities	high grade astrocytoma	High grade astrocytoma	3.62e-09	1.62e-07					ABCG2,ADGRG1,AGAP2,ALPK2,ANGPT2,ANKRD30B,ANLN,APC,ATP1B1,BDKRB2,BEST1,CASP10,CCND2,CD200,CD93,CD99,CDC27,CDH1,CDK8,CDKL5,CFI,CLEC11A,CLU,CNKSR2,CNTNAP2,COL18A1,COL1A1,COL1A2,COL3A1,COL4A1,COL4A2,COL5A3,CSF2RA,CSPG4,CSRP1,CSRP2,CTNNB1,CXADR,CXCL9,EBF1,EFEMP1,EFNA5,ELMO1,ENG,ENPP2,FGD5,FGFR2,FLT1,FLT4,FOLH1,FZD8,GNGT1,GPNMB,GRK5,HGF,HLA-DQA1,ID3,IL2RA,IL3RA,INPP5K,ITGAV,ITGB8,ITIH5,JAG1,KCNAB1,KCNN…	137
Organismal Development	growth	Growth of vessel	3.82e-09	1.7e-07		1.787		1.491	AGT,BDKRB2,BMP4,BMPR2,COL1A1,CTNNB1,CXCL12,EDNRB,ERO1A,FGF1,FHL1,FLT4,HGF,HSPD1,INHBA,KDR,LMCD1,PDGFB,S1PR3,TCF4,TEK,TRIB1,TRPC6,VEGFA	24
Developmental Disorder,Hereditary Disorder,Organismal Injury and Abnormalities,Renal and Urological Disease	autosomal dominant polycystic kidney disease	Autosomal dominant polycystic kidney disease	4.02e-09	1.78e-07					ACTA2,ADAMTS2,AEBP1,AGT,ANGPT1,ANGPT2,AOC3,C1S,CAV2,CAVIN1,COL14A1,CPE,FGFR2,FHL1,HOXB-AS1,KCNMB1,KRT19,MEIS2,MMP9,PLA2G2A,PTP4A3,RARRES2,SEMA3C,SSTR2,TAGLN,TBX18	26
Embryonic Development,Organismal Development	development	Development of body trunk	4.34e-09	1.91e-07	Increased	2.156		1.783	AGT,ALPK2,APLN,BMP4,CACNA1C,CASP10,CDH1,CHI3L1,COL3A1,ECE1,EMP1,ENG,EZR,FOXC1,FOXC2,FOXL2,FOXP1,GATA2,GJA5,HBB,HEY2,HEYL,HGF,IFI16,INHBA,INSR,KLF11,KRT19,MYH11,MYLK2,NOG,NOTCH1,NOTCH4,NPNT,RB1,RBM20,ROBO2,SNAI2,SOX17,SOX9,SREBF1,TBX1,TNFSF10,ZEB1	44
Cancer,Cellular Development,Cellular Growth and Proliferation,Organismal Injury and Abnormalities,Tumor Morphology	proliferation	Proliferation of tumor cells	5.64e-09	2.47e-07	Increased	2.709		2.047	APC,APCDD1,BAMBI,BMP4,BSG,CASP1,CD34,CD82,CDH5,CSF2RA,CSPG4,CTNNB1,CXCL12,DDIT3,DLL4,EZR,FHIT,HGF,ID3,IGF2,INHBA,JAG1,KDR,KRT19,LZTS1,MCAM,MET,MST1R,NOTCH1,PDGFB,RB1,SEC14L2,SEMA3B,SFRP1,SIX1,SQSTM1,SSTR2,TGFB3,TNFSF10,VEGFA	40
Cardiovascular Disease,Organismal Injury and Abnormalities	peripheral vascular disease	Peripheral vascular disease	6.02e-09	2.63e-07					ABCG2,ACTA2,ACVRL1,ADRB1,ANGPT1,ANGPT2,AOC3,ARHGDIB,ATP1A2,ATP1A3,BMPR2,CA14,CA5A,CACNA1C,CASP1,CCL18,CD36,CHRNE,COL1A1,COL1A2,COL4A1,COL6A1,COLGALT1,COX7C,CST3,CXCL12,CYSLTR1,CYSLTR2,EDNRA,EEF1B2,EEF1DP3,ENG,F5,FCGR3A/FCGR3B,FERMT2,FLT1,FRY,GABRD,GPRC5A,GRIA2,GUCY1A1,HBA1/HBA2,HBB,HRH1,HTRA1,INSR,ITGAV,KCNQ1,KDR,LMCD1,MMP9,NOS3,NOTCH3,NR2F2,PART1,PDE3A,PDE7B,PDE8A,PLXND1,PREX2,PRKCH,PRNP,PTGIR,R…	74
Connective Tissue Disorders,Organismal Injury and Abnormalities,Skeletal and Muscular Disorders	Dupuytren contracture	Advanced Dupuytren contracture	6.1e-09	2.64e-07					COL14A1,COL15A1,COL18A1,COL1A1,COL1A2,COL3A1,COL4A1,COL4A2,COL4A3,COL5A3,COL6A1,COL6A2,COL6A3,COL8A1,COL8A2	15
Cancer,Organismal Injury and Abnormalities,Reproductive System Disease	Peyronie disease	Peyronie disease	6.1e-09	2.64e-07					COL14A1,COL15A1,COL18A1,COL1A1,COL1A2,COL3A1,COL4A1,COL4A2,COL4A3,COL5A3,COL6A1,COL6A2,COL6A3,COL8A1,COL8A2	15
Neurological Disease,Skeletal and Muscular Disorders	neuromuscular disease	Neuromuscular disease	6.15e-09	2.65e-07					A2M,ABCB1,ABCG2,ADRB1,AEBP1,AGT,APLNR,APOD,AQP1,ARHGDIB,ARHGEF1,ATP1A2,ATP1A3,ATP1B1,ATP2B2,ATP5PF,BSG,BTC,CA11,CACNA1C,CASP1,CDKN1C,CHI3L1,CHRNE,CLU,COL4A3,COX7C,CP,CPNE5,CRYAB,CSRP2,CST3,CTNNB1,CX3CL1,CXCL12,CYSLTR1,CYSLTR2,DAAM2,DDIT3,DHCR7,ELMO1,EMX2,ENO2,FCGR3A/FCGR3B,FHIT,FLRT2,FOXP1,GABRD,GFAP,GSTP1,GUCY1A1,GUCY1A2,GUCY1B1,GYPC,HLA-DQA1,HLA-DRA,HOXC6,HRH1,ICA1,ID3,IFNAR2,IGFALS,IL2RA,ITGAV…	129
Cardiovascular System Development and Function,Cell Morphology,Cellular Development,Organismal Development,Tissue Development	tubulation	Tubulation of vascular endothelial cells	6.33e-09	2.71e-07		0.911		0.289	ARHGEF15,BTC,CAVIN2,CXCL12,ECSCR,ERG,FLT1,GLI1,HGF,HRH1,ID3,IL33,KDR,NRP1,PECAM1,PLXDC1,PTPRZ1,SEMA3B,SOX7,TEK,THY1,VASH1,VEGFA	23
Cardiovascular Disease,Organismal Injury and Abnormalities	vaso-occlusion	Vaso-occlusion	6.95e-09	2.97e-07					ABCB1,ACTA2,ADRB1,AKAP13,CA14,CA5A,CACNA1C,CD36,CETP,CLU,CNGB3,CST3,CTNNB1,CXCL12,DLX6-AS1,DOCK4,DOCK9,EDNRA,EDNRB,F5,FGD5,FLT1,FLT4,FMN2,FRMD4A,GFOD1,GUCY1A1,GUCY1A2,GUCY1B1,HBA1/HBA2,HGF,HRH1,IL33,INSR,ITGAV,JAG1,KALRN,KCNJ2,KDR,LMCD1,MECOM,MEF2A,MICAL2,MMP11,MMP9,NOS3,NOTCH1,NPR1,PBX3,PDE3A,PDE7B,PDE8A,PDE9A,PDGFB,PGF,PLA2G2A,PLIN2,PLXNA2,PRKCH,PROCR,PTGIR,RASL12,SCD,SELP,SHLD1,SLC7A11,SLC8A1,…	72
Cell-To-Cell Signaling and Interaction	signal transduction	Signal transduction	7.25e-09	3.09e-07					ABL2,ACKR3,ACVRL1,ADCY1,ADCY4,ADCY7,ADGRG1,ADGRL4,ADM,ADRB1,AGT,AKAP13,ANGPT1,ANGPT2,APLN,APLNR,ARHGEF1,ARHGEF17,ARHGEF2,ARHGEF3,ARL2BP,AVPR1A,BCAM,BDKRB2,BMP4,BMP7,BSG,BTC,CALCRL,CASP1,CASP10,CCL18,CLIC2,CNKSR2,CSPG4,CX3CL1,CX3CR1,CXCL12,CXCL14,CXCL9,CXCR2,CYSLTR1,CYSLTR2,DLL4,EDNRA,EDNRB,ELK3,ERG,F2RL2,F2RL3,FCN1,FFAR4,FPR3,GDF11,GPNMB,GPR20,GPR4,GPR85,GPRC5A,GRIA2,GRK5,GRM8,GUCY1A2,HRH1,HTR1F,…	131
Dermatological Diseases and Conditions,Inflammatory Disease,Organismal Injury and Abnormalities,Skeletal and Muscular Disorders	juvenile dermatomyositis	Juvenile dermatomyositis	7.39e-09	3.13e-07					ASPN,BGN,CAV2,COL1A1,COL1A2,COL3A1,COL4A1,COL4A2,COL6A1,COL6A2,COL6A3,COLEC12,CSRP2,EMILIN1,ENG,JAG1,TGFBR2,TPM4	18
Cancer,Gastrointestinal Disease,Organismal Injury and Abnormalities	esophageal adenocarcinoma	Esophageal adenocarcinoma	7.52e-09	3.17e-07					ABCB1,ABCC5,ACO1,ADCY4,ADGRL2,ADGRL4,AHNAK2,ANO1,APC,ATP6V1C2,AVPR1A,B4GALNT4,CARD10,CCDC102B,CHD5,COL1A2,COL8A1,COLEC11,CPE,CTNNB1,DOCK4,ELMO1,F5,FGD5,FMN2,FOXP1,GFOD1,GLI1,GSTP1,H19,HLA-DQA1,IFI16,ITGAV,JARID2,KCNN3,KDR,LYST,MGLL,MYRIP,NOTCH4,NR5A2,NRXN2,NUAK1,OAS2,PABPC4L,PARD3B,PCLO,PDE3A,PDS5B,PIEZO2,PLPPR4,PMEPA1,PREX2,PTGDR,PTGIR,PTPRG,PTPRZ1,RIMS2,SCUBE3,SLC16A8,SLC39A12,SLC45A2,SLC5A5,SL…	73
Cancer,Organismal Injury and Abnormalities	extrapulmonary squamous cell carcinoma	Extrapulmonary squamous cell carcinoma	9.48e-09	3.98e-07					ABCA2,ABCB1,ABCB4,ABCC5,ABI3,ABL2,ACAN,ACTA2,ACVRL1,ADAD2,ADCY1,ADGRL2,ADGRL4,AGAP2,AGT,AHNAK2,AKAP13,ANGPT1,ANKRD30B,ANKRD50,ANLN,ANO1,AOC3,APC,APCDD1,APOD,ARHGAP15,ARHGAP26,ARHGAP31,ARHGAP6,ARHGEF15,ARHGEF17,ASPN,ATP10A,ATP1A2,ATP1A3,ATP8A2,AVPR1A,BAHCC1,BAMBI,BCL6B,BDKRB2,BGN,BICD2,BMP4,BSG,BTN3A3,CACNA1C,CARD8,CBX2,CCNJL,CD24,CD248,CD34,CDC27,CDH1,CDH19,CDH6,CDKL5,CEBPB,CENPB,CFAP91,CFI,CHD5,…	376
Cancer,Organismal Injury and Abnormalities	gastrointestinal stromal tumor	Gastrointestinal stromal tumor	1e-08	4.19e-07					ABCB1,ABL2,ANGPT1,ANGPT2,ANO1,APC,CD34,EZR,FGFR2,FLT1,FLT4,KDR,LCK,MAPK11,NES,RB1,TEK,TIE1,VEGFA,YES1	20
Cancer,Hematological Disease,Immunological Disease,Organismal Injury and Abnormalities	tumorigenesis	Tumorigenesis of lymphocytes	1.06e-08	4.4e-07					ABCB1,ABCG2,ABL2,ACVRL1,ADCY4,ADGRA2,ADGRF5,ADGRL2,ADRB1,AFAP1L1,AFAP1L2,ANGPT2,ANKRD50,APC,ARHGAP15,ARHGEF1,ARHGEF15,ARHGEF3,ATP10A,ATP1A2,ATP1B1,ATP2B2,BPIFB4,C1R,CALCRL,CASP10,CAV2,CBX2,CCL18,CCND2,CD200,CD24,CD36,CDC20,CDC25B,CDC27,CDH1,CDH3,CDHR5,CDK1,CDKN1C,CDO1,CEBPB,CHI3L1,CHRD,CLU,CNTNAP2,COL15A1,COL1A1,COL1A2,COL20A1,COL3A1,COL4A1,COL4A2,COL6A1,COL6A2,COL6A3,COL8A2,CRYAB,CRYBG1,CSF2RA,C…	223
Cancer,Endocrine System Disorders,Gastrointestinal Disease,Organismal Injury and Abnormalities	pancreatic adenocarcinoma	Pancreatic adenocarcinoma	1.1e-08	4.56e-07					ABCB4,ABCG2,ACAN,ACKR1,ACKR3,ACO1,ADAD2,ADAMTS2,ADCY1,ADGRL2,AFAP1L2,AGAP2,AGT,AHNAK2,AKAP13,ALPK2,ANKRD30B,APC,APLNR,ARHGAP4,ATP10A,ATP1A2,ATP2B1,ATP2B2,ATPAF1,BPIFB4,CA14,CACNA1C,CACNA1H,CAMSAP3,CASP10,CCDC50,CCDC85C,CCDC88C,CD93,CDC25B,CDH19,CDHR5,CFAP91,CFI,CLSTN2,CNGB3,CNTNAP2,COL14A1,COL15A1,COL18A1,COL1A1,COL1A2,COL4A1,COL5A3,COL6A1,COL6A3,COL8A1,COL8A2,COLEC11,COLEC12,CPXM2,CSPG4,CSRP2,CT…	254
Developmental Disorder,Hereditary Disorder,Organismal Injury and Abnormalities,Skeletal and Muscular Disorders	Emery-Dreifuss muscular dystrophy	Emery-Dreifuss muscular dystrophy	1.19e-08	4.93e-07					ASPN,BGN,CAV2,COL1A1,COL1A2,COL3A1,COL4A1,COL4A2,COL6A1,COL6A2,COL6A3,COLEC12,CSRP2,EMILIN1,ENG,FHL1,JAG1,TGFBR2,TPM4	19
Organismal Injury and Abnormalities,Reproductive System Disease	endometriosis	Endometriosis	1.24e-08	5.11e-07					ACKR1,ACTA2,ALDH1A3,ANGPT1,ANGPT2,ATP1B1,ATP2B2,BSG,C1S,CASP1,CAV2,CCL18,CDK1,CEBPB,CETP,COL18A1,COL6A1,COL6A2,CTNNB1,CX3CL1,CXADR,CXCL9,CXCR2,CYP26A1,EMX2,ENPP1,EZR,FLT1,GRAP,GSTP1,GUCY1A2,GUCY1B1,HGF,HLA-DQA1,HYAL2,IL2RA,INHBA,INSR,IRS2,ITGA1,ITGB4,KCNN3,LAMA4,LDLRAD3,MEF2A,MGLL,MMP11,MMP9,MST1R,MT1E,MT1G,NOS3,PDGFA,PENK,PKIA,RALB,RARRES1,ROBO2,RPS19,SLC16A1,SPRY2,TAL1,TEK,THBS2,THY1,TK1,VEGFA,…	68
Cardiovascular System Development and Function,Cellular Movement	migration	Migration of vascular endothelial cells	1.36e-08	5.57e-07		-0.573		-1.314	ACKR3,ADM,ANGPT1,ANGPT2,APC,BTC,CAVIN2,CDH5,COL18A1,CXCL12,CYTOR,DEPTOR,DLC1,DLL4,FLT1,GLUL,HGF,HRH1,ID3,IL33,ITGB4,KDR,NFATC2,NRP1,PDE2A,PTPRZ1,ROBO2,SDC4,TGFB3,TGFBR2,THY1,VASH1,VEGFA	33
Cell Signaling	Rho protein signal transduction	Rho protein signal transduction	1.36e-08	5.57e-07		0.128		0.18	ADGRG1,AKAP13,ARHGAP29,ARHGAP4,ARHGDIB,ARHGEF1,ARHGEF3,COL1A2,DLC1,EPS8L1,GPR4,KANK2,MET,NGFR,OPHN1,PDPN,RASIP1,RIPOR2	18
Cancer,Organismal Injury and Abnormalities,Renal and Urological Disease	cancer	Bladder cancer	1.63e-08	6.62e-07					ABCA2,ACAN,AEBP1,AGFG2,AHNAK2,AKAP13,ALAD,ALDH1A2,ALPK3,AOC3,APC,APOD,ATP1A3,ATP8A2,ATP8B1,BICD2,C1QL1,CACNA1C,CASP1,CAVIN1,CBX2,CCND2,CD248,CD99,CDC27,CDH1,CDHR5,CDT1,CH25H,CHD5,CHRNE,CLEC14A,CLEC3B,CLIC6,CLSPN,CLU,CNKSR2,COL1A2,COL6A2,COL6A3,CPXM1,CRYBG1,CSF2RA,CSPG4,CTNNB1,CTSK,CXCL12,CYTH4,DGKH,DGKZ,DLC1,DLX6,DNAH14,DOCK6,DSP,EFCC1,EGFLAM,ELK3,EMILIN1,F5,FAM110C,FERMT2,FFAR4,FGFR2,FLI1,FLRT2,…	178
Hereditary Disorder,Neurological Disease,Organismal Injury and Abnormalities	familial encephalopathy	Familial encephalopathy	1.78e-08	7.22e-07					A2M,ACTA2,ADGRG1,ADM,ADRB1,AEBP1,APLNR,AQP1,ARHGEF1,ARHGEF15,ARHGEF2,ATP1A2,ATP1A3,ATP1B1,ATP2B2,ATP5PF,ATP8A2,BEX2,BGN,BICD2,CA11,CA14,CA5A,CACNA1H,CCDC88C,CCND2,CD36,CDKL5,CDKN1C,CH25H,CHCHD10,CHI3L1,CLIC2,CLU,CNKSR2,CNTNAP2,COL18A1,COL1A1,COL3A1,COL4A1,COL4A2,COL4A3,COLGALT1,COX7C,CP,CPNE5,CRYAB,CSRP2,CST3,CTNNB1,CX3CL1,DAAM2,DDIT3,DHCR7,DUSP4,DUSP6,EEF1B2,EEF1DP3,ELMO1,EMX2,ENG,ENO2,ENPP2,ENT…	195
Cancer,Organismal Injury and Abnormalities,Skeletal and Muscular Disorders	leiomyomatosis	Leiomyoma	1.8e-08	7.25e-07					ADRB1,ANGPT1,ANGPT2,CALCRL,CAVIN2,CD24,COL6A3,CXCL14,ECM2,EDNRB,EMCN,FERMT2,FGFR2,GPM6A,GRIA2,GUCY1A2,H19,HLA-DQA1,IGF2,INSR,IRAG1,KCNN3,KLF11,MET,MFAP3L,MMP11,MST1R,NR2F1,NR2F2,NR5A2,PCP4,PDS5B,PHLDA2,PKIA,PPP4C,RAMP2,RAPGEF3,RGS5,RORB,RORC,RPL19,RPS15,RPS19,SFRP1,SLC24A3,SLC5A3,SOD2,TEK,TGFB3,TIE1,TMEM59,XAF1,ZEB1	53
Developmental Disorder,Hereditary Disorder,Organismal Injury and Abnormalities,Skeletal and Muscular Disorders	autosomal dominant Emery-Dreifuss muscular dystrophy	Autosomal dominant Emery-Dreifuss muscular dystrophy	1.83e-08	7.37e-07					ASPN,BGN,CAV2,COL1A1,COL1A2,COL3A1,COL4A1,COL4A2,COL6A1,COL6A2,COL6A3,COLEC12,CSRP2,EMILIN1,ENG,JAG1,TGFBR2,TPM4	18
Cancer,Neurological Disease,Organismal Injury and Abnormalities	astrocytoma	Astrocytoma	2.06e-08	8.24e-07					ABCG2,ADGRG1,AGAP2,ALPK2,ANGPT2,ANKRD30B,ANLN,APC,ATP1B1,BDKRB2,BEST1,CASP10,CCND2,CD200,CD93,CD99,CDC27,CDH1,CDK8,CDKL5,CFI,CLEC11A,CLU,CNKSR2,CNTNAP2,COL18A1,COL1A1,COL1A2,COL3A1,COL4A1,COL4A2,COL5A3,CSF2RA,CSPG4,CSRP1,CSRP2,CTNNB1,CXADR,CXCL9,EBF1,EFEMP1,EFNA5,ELMO1,ENG,ENPP2,FGD5,FGFR2,FLRT2,FLT1,FLT4,FOLH1,FZD8,GFAP,GNGT1,GPNMB,GRK5,HGF,HLA-DQA1,ID3,IL2RA,IL3RA,INPP5K,ITGAV,ITGB8,ITIH5,JAG1,…	139
Cardiovascular Disease	occlusion	Occlusion of blood vessel	2.29e-08	9.13e-07					ABCB1,ACTA2,ADRB1,AKAP13,CA14,CA5A,CACNA1C,CD36,CETP,CLU,CNGB3,CST3,CTNNB1,CXCL12,DLX6-AS1,DOCK4,DOCK9,F5,FGD5,FLT1,FLT4,FMN2,FRMD4A,GFOD1,GUCY1A1,GUCY1A2,GUCY1B1,HBA1/HBA2,HGF,HRH1,IL33,INSR,ITGAV,JAG1,KALRN,KCNJ2,KDR,LMCD1,MECOM,MEF2A,MICAL2,MMP11,MMP9,NOS3,NOTCH1,NPR1,PBX3,PDE3A,PDE7B,PDE8A,PDE9A,PDGFB,PGF,PLA2G2A,PLIN2,PLXNA2,PRKCH,PROCR,PTGIR,RASL12,SCD,SELP,SHLD1,SLC7A11,SLC8A1,SREBF1,VASP,…	70
Cancer,Endocrine System Disorders,Gastrointestinal Disease,Organismal Injury and Abnormalities	pancreatic ductal carcinoma	Pancreatic ductal carcinoma	2.58e-08	1.02e-06					ABCB4,ABCG2,ACAN,ACKR1,ACKR3,ACO1,ADAD2,ADAMTS2,ADCY1,ADGRL2,AFAP1L2,AGAP2,AGT,AHNAK2,AKAP13,ALPK2,ANKRD30B,APLNR,ARHGAP4,ATP10A,ATP1A2,ATP2B1,ATP2B2,ATPAF1,CA14,CACNA1C,CACNA1H,CAMSAP3,CASP10,CCDC50,CCDC85C,CCDC88C,CD93,CDC25B,CDH19,CDHR5,CFAP91,CFI,CLSTN2,CNGB3,CNTNAP2,COL14A1,COL15A1,COL18A1,COL1A1,COL1A2,COL4A1,COL5A3,COL6A1,COL6A3,COL8A1,COL8A2,COLEC11,COLEC12,CPXM2,CSPG4,CSRP2,CTH,CTNNB1,CT…	247
Skeletal and Muscular Disorders	abnormality of the upper limb	Abnormality of the upper limb	2.6e-08	1.03e-06					ADAMTS2,ADAMTS4,CDH3,COL14A1,COL15A1,COL18A1,COL1A1,COL1A2,COL3A1,COL4A1,COL4A2,COL4A3,COL5A3,COL6A1,COL6A2,COL6A3,COL8A1,COL8A2,DLX5,GLI1,MMP11,NOG	22
Connective Tissue Disorders,Immunological Disease,Organismal Injury and Abnormalities	collagen disease	Collagen disease	2.78e-08	1.1e-06					AGT,BGN,CA14,COL14A1,COL1A1,COL1A2,COL3A1,COL4A1,COL4A3,COL6A1,COL6A2,COL6A3,COL8A1,CXCL9,HLA-DQA1,MGP,MYH9,NEDD4,PNPLA3,RBP7,SOX18,SPRY2,SYNPO,TAGLN,TMEM119,TPPP3	26
Cardiovascular Disease,Organismal Injury and Abnormalities	arteriosclerosis	Arteriosclerosis	3.08e-08	1.21e-06					ABCB1,ACTA2,ADRB1,AKAP13,CA14,CA5A,CACNA1C,CD36,CETP,CLU,CNGB3,CST3,CTNNB1,DLX6-AS1,DOCK4,DOCK9,FGD5,FLT1,FLT4,FMN2,FRMD4A,GFOD1,GUCY1A1,GUCY1A2,GUCY1B1,HBA1/HBA2,HGF,IBSP,IL33,INSR,KALRN,KCNJ2,KDR,LMCD1,MECOM,MEF2A,MGP,MICAL2,MMP11,MMP9,NOS3,NPR1,PBX3,PDE3A,PDE7B,PDE8A,PGF,PLA2G2A,PLIN2,PLXNA2,PRKCH,RASL12,SCD,SELP,SHLD1,SLC7A11,SLC8A1,TNFSF10,VASP,VEGFA,VEPH1	61
Endocrine System Disorders,Gastrointestinal Disease,Metabolic Disease,Organismal Injury and Abnormalities,Renal and Urological Disease	diabetic nephropathy	Early stage diabetic nephropathy	3.28e-08	1.28e-06					ARHGAP15,ATP1B1,CA14,CA5A,CAVIN2,COL4A1,DAAM1,DHRS3,DLC1,FLI1,GLUL,INSR,IRAK3,ITGA1,LDB2,LINGO1,MEF2C,MEIS2,MT2A,MYH9,NEDD4L,PLCG2,RAPGEF5,SLC8A1,TCF4,TPM4,VEGFA	27
Cancer,Cardiovascular Disease,Organismal Injury and Abnormalities	vascular tumor	Vascular tumor	3.3e-08	1.28e-06					ACKR1,ACKR3,ADRB1,ANGPT2,ANGPTL4,APC,BMP4,CDK1,CLU,CTNNB1,CX3CL1,CXCL12,EDNRA,EDNRB,FGFR2,FLT1,FLT4,GDF11,GPM6B,ICAM2,IFNAR2,JAG1,KDR,LCK,LHX6,MET,MSN,MYH9,NOTCH1,NOTCH4,NPR1,PLXDC1,ROBO2,SPON2,TEK,TGFBR2,THY1,TNFSF10,VEGFA	39
Cancer,Hematological Disease,Immunological Disease,Organismal Injury and Abnormalities	T-cell malignant neoplasm	T-cell malignant neoplasm	3.38e-08	1.31e-06					ABL2,ANGPT2,APC,ARHGAP15,ARHGEF3,ATP1B1,B3GAT1,C1R,CAV2,CCL18,CD200,CD24,CD34,CDH1,CDH3,CDO1,CEBPB,CLU,COL15A1,COL1A1,COL1A2,COL3A1,COL4A1,COL4A2,COL6A1,COL6A2,CRYBG1,CTNNB1,CXCL12,CXCL14,CXCL9,DUSP4,EBF1,ENG,ERG,FERMT2,FGFR2,FHIT,FOXP1,GATA2,GJA4,GLI1,HGF,HIC1,HLA-DQA1,HLA-DRA,IFNAR2,IGFBP4,IL2RA,IL33,IL3RA,IMMP2L,IRS2,ITGB4,JARID2,KDR,KMT2D,LCK,LEF1,LINGO1,LMO2,MCAM,MET,MGLL,MMP9,MST1R,NEDD4L,N…	97
Connective Tissue Disorders,Inflammatory Disease,Inflammatory Response,Organismal Injury and Abnormalities,Skeletal and Muscular Disorders	inflammation	Inflammation of joint	3.45e-08	1.33e-06					ABCB1,ABCG2,ACAN,ACO1,ACTA2,ADAMTS2,ADAMTS4,ADGRG6,ADM,ADRB1,AKAP13,ALPK2,ARHGDIB,ASPN,ATP1B1,ATP2B1,BGN,BMP4,BTC,CACNA1C,CALCRL,CARD8,CASP1,CAVIN3,CCL18,CCRL2,CD24,CD36,CDA,CDC25B,CDH1,CEBPB,CHI3L1,CLIC2,CLSTN2,CLU,COL3A1,CPE,CRYAB,CST3,CX3CL1,CX3CR1,CXCL12,CXCL14,CXCL9,CXCR2,DDIT3,DPEP1,EFNB1,EOMES,ETS1,FCGR3A/FCGR3B,FCN1,FLT1,FLT4,FMN2,FRY,FRZB,GABRD,GFAP,GLUL,GPSM3,GRB10,HBA1/HBA2,HBB,HEXA,HG…	133
Cancer,Endocrine System Disorders,Gastrointestinal Disease,Organismal Injury and Abnormalities	pancreatic ductal adenocarcinoma	Pancreatic ductal adenocarcinoma	3.5e-08	1.35e-06					ABCB4,ABCG2,ACAN,ACKR1,ACKR3,ACO1,ADAD2,ADAMTS2,ADCY1,ADGRL2,AFAP1L2,AGAP2,AGT,AHNAK2,AKAP13,ALPK2,ANKRD30B,APLNR,ARHGAP4,ATP10A,ATP1A2,ATP2B1,ATP2B2,ATPAF1,CA14,CACNA1C,CACNA1H,CAMSAP3,CASP10,CCDC50,CCDC85C,CCDC88C,CD93,CDC25B,CDH19,CDHR5,CFAP91,CFI,CLSTN2,CNGB3,CNTNAP2,COL14A1,COL15A1,COL18A1,COL1A1,COL1A2,COL4A1,COL5A3,COL6A1,COL6A3,COL8A1,COL8A2,COLEC11,COLEC12,CPXM2,CSPG4,CSRP2,CTH,CTNNB1,CT…	246
Cardiovascular System Development and Function	morphogenesis	Morphogenesis of cardiovascular system	3.61e-08	1.38e-06					ACVRL1,ALPK2,CLDN5,COL18A1,COL4A1,CTNNB1,ENG,FLT1,GJA5,HEY2,HEYL,HGF,INSR,KDR,MET,MYLK2,NOTCH1,NRP1,PGF,PRKD2,SNAI2,SOX9,VEGFA	23
Neurological Disease,Organismal Injury and Abnormalities,Psychological Disorders	dementia	Dementia	3.84e-08	1.47e-06					A2M,ABCA2,ABCG2,ABI3,ACTA2,ADGRL2,ADRB1,AGT,APOD,AQP1,ATP1A2,ATP1A3,ATP1B1,BGN,C1R,CA14,CA5A,CACNA1C,CASP1,CD36,CDK1,CETP,CH25H,CHCHD10,CHI3L1,CHRNE,CLEC3B,CLU,CNKSR2,CNN1,CST3,CXADR,CXCL12,CXCR2,DDIT3,DHCR7,DYSF,FCGR3A/FCGR3B,FMN2,FOLH1,GABRD,GFAP,GRIA2,HBA1/HBA2,HLA-DQA1,HRH1,HSPD1,HSPG2,HTRA1,IGF2,INSR,KCNN3,KCNQ1,LIMS1,LRAT,MAOB,MEF2C,MELTF,MMP9,MT-TM,MT-TQ,MT-TS1,MYH11,MYOCD,NEDD4,NFATC2,NGF…	102
Skeletal and Muscular Disorders	hand deformity	Hand deformity	4.34e-08	1.65e-06					ADAMTS2,ADAMTS4,CDH3,COL14A1,COL15A1,COL18A1,COL1A1,COL1A2,COL3A1,COL4A1,COL4A2,COL4A3,COL5A3,COL6A1,COL6A2,COL6A3,COL8A1,COL8A2,GLI1,MMP11,NOG	21
Cellular Movement	cell movement	Cell movement of epithelial cells	4.53e-08	1.72e-06		0.282		-0.094	ACTA2,AGT,ANGPT1,CD82,CDH1,EFNA5,EPB41L4B,HGF,ITGAV,ITGB4,MAPRE2,MMP9,MST1R,PTPRZ1,SERPINF1,SH3PXD2A,SLC8A1,TGFB3,TGFBR2,VTN	20
Cardiovascular Disease,Organismal Injury and Abnormalities	occlusion	Occlusion of artery	4.79e-08	1.81e-06					ABCB1,ACTA2,ADRB1,AKAP13,CA14,CA5A,CACNA1C,CD36,CETP,CLU,CNGB3,CST3,CTNNB1,CXCL12,DLX6-AS1,DOCK4,DOCK9,F5,FGD5,FLT1,FLT4,FMN2,FRMD4A,GFOD1,GUCY1A1,GUCY1A2,GUCY1B1,HBA1/HBA2,HGF,HRH1,IL33,INSR,ITGAV,JAG1,KALRN,KCNJ2,KDR,LMCD1,MECOM,MEF2A,MICAL2,MMP11,MMP9,NOS3,NOTCH1,NPR1,PBX3,PDE3A,PDE7B,PDE8A,PDE9A,PGF,PLA2G2A,PLIN2,PLXNA2,PRKCH,PTGIR,RASL12,SCD,SELP,SHLD1,SLC7A11,SLC8A1,SREBF1,VASP,VEGFA,VEPH1,…	68
Cell-To-Cell Signaling and Interaction,Cellular Assembly and Organization	cell-cell contact	Cell-cell contact	4.88e-08	1.83e-06		0.668		0.188	ANGPT1,ANGPT2,CACNA1H,CD209,CD34,CD93,CDH1,CDH3,CDH5,CLDN5,CLGN,CST3,CTNNB1,CX3CL1,CXADR,CXCL12,DEPTOR,DSP,DYSF,ENTPD1,ESAM,F2RL2,FBLIM1,FSCN1,GJA4,GJA5,GJB1,GJC1,GJC2,GLI2,HGF,ITGB4,JAG1,JAM2,LCP2,MFSD2A,MSN,MST1R,NRXN2,PARD3B,PECAM1,PGF,PROCR,RAPGEF3,SELP,SH3PXD2A,SLC12A6,THY1,VEGFA,ZEB1	50
Neurological Disease,Organismal Injury and Abnormalities,Psychological Disorders	degenerative dementia	Degenerative dementia	5.23e-08	1.96e-06					A2M,ABCA2,ABCG2,ABI3,ACTA2,ADGRL2,ADRB1,AGT,APOD,AQP1,ATP1A2,ATP1A3,ATP1B1,BGN,C1R,CASP1,CD36,CDK1,CETP,CH25H,CHCHD10,CHI3L1,CHRNE,CLEC3B,CLU,CNKSR2,CNN1,CST3,CXADR,CXCL12,CXCR2,DDIT3,DHCR7,DYSF,FCGR3A/FCGR3B,FMN2,FOLH1,GABRD,GFAP,GRIA2,HBA1/HBA2,HLA-DQA1,HRH1,HSPD1,HSPG2,HTRA1,IGF2,INSR,KCNN3,KCNQ1,LIMS1,LRAT,MAOB,MEF2C,MELTF,MMP9,MYH11,MYOCD,NEDD4,NFATC2,NGFR,NOS3,NOTCH1,NOTCH4,NPDC1,NRGN,PDE3A…	95
Cancer,Hematological Disease,Immunological Disease,Organismal Injury and Abnormalities	non-Hodgkin disease	Non-Hodgkin lymphoma	5.55e-08	2.07e-06					ABL2,ACVRL1,ADGRF5,AFAP1L2,ANGPT2,ANKRD50,ARHGAP15,ARHGEF1,ARHGEF15,ARHGEF3,ATP10A,ATP1A2,ATP2B2,BPIFB4,C1R,CALCRL,CASP10,CAV2,CBX2,CCL18,CCND2,CD200,CD24,CD36,CDC20,CDC25B,CDC27,CDH1,CDH3,CDHR5,CDK1,CDKN1C,CDO1,CEBPB,CHRD,CLU,COL15A1,COL1A1,COL1A2,COL20A1,COL3A1,COL4A1,COL4A2,COL6A1,COL6A2,COL8A2,CRYBG1,CSF2RA,CTNNB1,CXCL12,CXCL14,CXCL9,DCLK3,DSP,DUSP4,ENG,ETS1,FAM102A,FCGR3A/FCGR3B,FERMT2,FGFR2…	162
Cell Death and Survival	apoptosis	Apoptosis of tumor cell lines	5.76e-08	2.14e-06		-0.645		-0.247	A4GALT,ABCB1,ABCG2,ABL2,ADGRL2,ADM,AGAP2,ANGPT2,ANGPTL4,APC,ARHGAP4,ARHGEF3,ATMIN,BCL6B,BEX2,BMP4,BMP7,BSG,CARD8,CASP1,CASP10,CAVIN3,CBX2,CD24,CD99,CDC20,CDH1,CDK1,CDK8,CDKN1C,CEBPB,CENPB,CLU,COL18A1,COL1A1,CRYAB,CSF2RA,CSPG4,CTNNB1,CXCL12,CYGB,CYP26A1,DCT,DDIT3,DSG2,DSP,DUSP4,EBF1,EFEMP1,ENG,ENPP2,ERG,ETS1,EZR,FBXO32,FGFR2,FHIT,FLT1,FOXL2,FOXP1,GALNT10,GIMAP4,GIMAP5,GLI1,GLI2,GLS2,GRIA2,GRK5,GST…	176
Cardiovascular Disease,Hereditary Disorder,Neurological Disease,Organismal Injury and Abnormalities	hereditary cerebral small vessel disease	Hereditary cerebral small vessel disease	6.54e-08	2.42e-06					ACTA2,COL4A1,COLGALT1,HTRA1,NOTCH3,VWF	6
Cardiovascular System Development and Function,Cellular Movement	migration	Migration of endothelial cell lines	6.75e-08	2.49e-06		-0.174		-0.609	ACVRL1,ANGPTL4,BDKRB2,BSG,CHI3L1,COL18A1,COL1A1,CX3CL1,CXCL12,DLC1,FLT1,HGF,KDR,MELTF,MET,NOTCH4,PDCL,PTP4A3,SERPINF1,TMOD3,VEGFA	21
Cancer,Gastrointestinal Disease,Organismal Injury and Abnormalities	gastric epithelial cancer	Gastric carcinoma	7.91e-08	2.91e-06					A2M,ABCC5,ACO1,ADGRL2,AFAP1L1,AHNAK2,ANGPT2,ANLN,APC,ARID3A,ATMIN,ATP6V1C2,BCAM,BCO1,BEX2,BMP7,BMPR2,C1QL1,CACNA1C,CASP1,CBR3-AS1,CCDC102B,CCM2L,CCND2,CD209,CDH1,CDH5,CHRD,CHST1,CLIC6,CNTNAP2,COL14A1,COL18A1,COL1A1,COL1A2,COL6A2,COL6A3,COL8A2,CORO1A,CRX,CSF2RA,CSPG4,CTNNB1,CYP26A1,CYP4F11,DGKH,DLC1,DNM3OS,DOCK10,DOCK4,DSP,DYSF,EDNRB,ELK3,ELMO1,EPS8,FAM102A,FAM13C,FBXO32,FGFR2,FHIT,FILIP1,FLRT2,FL…	178
Connective Tissue Disorders,Organismal Injury and Abnormalities,Skeletal and Muscular Disorders	non-traumatic arthropathy	Non-traumatic arthropathy	8.92e-08	3.27e-06					ABCB1,ABCG2,ACAN,ACO1,ACTA2,ADAMTS2,ADAMTS4,ADGRG6,ADM,ADRB1,AKAP13,ALPK2,ARHGDIB,ASPN,ATP1B1,ATP2B1,BGN,BMP4,BTC,CACNA1C,CALCRL,CARD8,CASP1,CAVIN3,CCL18,CCRL2,CD24,CD36,CDA,CDH1,CEBPB,CHI3L1,CLIC2,CLSTN2,CLU,COL3A1,CRYAB,CST3,CX3CL1,CX3CR1,CXCL12,CXCL14,CXCL9,CXCR2,DPEP1,EFNB1,EOMES,ETS1,FCGR3A/FCGR3B,FCN1,FLT1,FMN2,FRY,FRZB,GABRD,GFAP,GLUL,GPSM3,GRB10,HBA1/HBA2,HBB,HEXA,HGF,HLA-DQA1,HLA-DRA,HOX…	124
Cell-To-Cell Signaling and Interaction,Cellular Assembly and Organization,Cellular Function and Maintenance	formation	Formation of focal adhesions	1.18e-07	4.3e-06		0.585		0.036	ACTA2,ACVRL1,APOD,ARHGAP6,ARHGEF3,CAMSAP3,COL18A1,DLC1,EFNA5,FERMT2,GPM6B,HGF,KDR,LIMCH1,LIMS1,MAGI1,NRP1,PEAK1,SDC4,SPRY2,TAOK2,TEK,THY1,VEGFA	24
Cancer,Cellular Development,Cellular Growth and Proliferation,Organismal Injury and Abnormalities,Tumor Morphology	proliferation	Proliferation of cancer cells	1.2e-07	4.38e-06		1.759		1.113	APCDD1,BAMBI,BSG,CASP1,CD34,CDH5,CSF2RA,CSPG4,CTNNB1,CXCL12,DDIT3,DLL4,EZR,FHIT,HGF,ID3,IGF2,INHBA,JAG1,KDR,KRT19,LZTS1,MCAM,MET,MST1R,NOTCH1,PDGFB,RB1,SEC14L2,SFRP1,SIX1,SQSTM1,TNFSF10,VEGFA	34
Cellular Assembly and Organization,Cellular Function and Maintenance	organization	Organization of cytoskeleton	1.25e-07	4.55e-06		1.496		0.613	ACKR1,ACVRL1,ADGRF5,ADM,AFAP1L1,AGAP2,APC,ARAP3,ARHGAP4,ARHGEF17,ARHGEF2,ATP8B1,BICD2,BMP7,BSG,CAMSAP3,CD82,CDC25B,CDH1,CDH5,CDK1,CEP70,CLDN19,CLU,CORO1A,CTNNB1,CXADR,CXCL12,CXCL9,CXCR2,CYTH2,DAAM1,DLC1,DLGAP5,DSP,EFNA5,EFNB1,ELMO1,ENG,ERG,ERMN,EZR,FAM161A,FGFR2,FHIT,FHOD1,FLT4,FMNL2,FMNL3,FSCN1,GAS2L1,GAS2L3,GFAP,GPM6B,GRK5,HGF,INPP5K,INSR,ITGB4,ITGB8,KDR,KIF17,LINGO1,LMCD1,MAP1A,MET,MICAL2,MSN,…	105
Cancer,Gastrointestinal Disease,Hepatic System Disease,Organismal Injury and Abnormalities	hepatocellular carcinoma	Hepatocellular carcinoma	1.29e-07	4.65e-06					ACAN,ADGRG1,ADRB1,ANLN,APC,ARAP3,ARHGDIG,ATP1B1,ATP8A2,BMP7,BSG,CBR3-AS1,CBX2,CD24,CDC25B,CDC27,CDH1,CETP,CLIP4,CLSPN,COL4A2,CTNNB1,CXCL12,CXCL14,CYTOR,DLC1,DLGAP5,DNAH14,EDNRB,EFNA5,ELMO1,ENG,ENPP2,ENPP4,ERC2,ETS1,F5,FGFR2,FLRT2,FLT1,FLT4,FRY,GABRD,GLI1,GLS2,GLUL,GPC2,GPM6A,GSTO2,H19,HBA1/HBA2,HBB,HGF,HLA-DQA1,HNF4A,HSPD1,IFNAR2,IGF2,IL2RA,INSR,ITGB4,JAG1,JAG2,KCNN3,KDR,KIF14,KIF17,KRT19,LAMA4,L…	122
Cardiovascular Disease	hypertension	Primary hypertension	1.31e-07	4.7e-06					ACVRL1,ADRB1,AGT,AOC3,BMPR2,CA14,CA5A,CACNA1C,CACNA1H,CSF2RA,ECE1,EDNRA,EDNRB,ENG,FHL1,GUCY1A1,GUCY1A2,GUCY1B1,KCNQ1,NOS3,NPR1,PDE3A,PTGIR,SELP,SMAD1,TNFAIP6	26
Cancer,Organismal Injury and Abnormalities	growth	Growth of malignant tumor	1.31e-07	4.71e-06		1.566		0.917	APCDD1,BAMBI,BSG,CASP1,CD34,CDH5,CSF2RA,CSPG4,CTNNB1,CXCL12,DDIT3,DLL4,EZR,FHIT,HGF,ID3,IGF2,INHBA,JAG1,KDR,KRT19,LZTS1,MCAM,MET,MST1R,NOTCH1,PDGFB,PGF,RB1,SEC14L2,SFRP1,SIX1,SQSTM1,TNFSF10,VEGFA	35
Neurological Disease,Organismal Injury and Abnormalities,Psychological Disorders	Alzheimer disease or frontotemporal dementia	Alzheimer disease or frontotemporal dementia	1.48e-07	5.3e-06					A2M,ABCA2,ABCG2,ABI3,ACTA2,ADGRL2,ADRB1,AGT,APOD,AQP1,ATP1A2,ATP1A3,ATP1B1,BGN,C1R,CASP1,CD36,CDK1,CETP,CH25H,CHCHD10,CHI3L1,CHRNE,CLEC3B,CLU,CNKSR2,CNN1,CST3,CXADR,CXCL12,CXCR2,DDIT3,DHCR7,DYSF,FCGR3A/FCGR3B,FMN2,FOLH1,GABRD,GFAP,GRIA2,HBA1/HBA2,HLA-DQA1,HRH1,HSPD1,HSPG2,HTRA1,IGF2,INSR,KCNN3,KCNQ1,LIMS1,LRAT,MAOB,MEF2C,MELTF,MMP9,MYH11,MYOCD,NFATC2,NGFR,NOS3,NOTCH1,NOTCH4,NPDC1,NRGN,PDE3A,PENK,…	93
Cancer,Organismal Injury and Abnormalities	head and neck squamous cell cancer	Head and neck squamous cell carcinoma	1.49e-07	5.31e-06					ABCA2,ABCB1,ABCB4,ABCC5,ABI3,ABL2,ACTA2,ADAD2,ADCY1,AGAP2,AGT,AHNAK2,AKAP13,ANKRD50,ANLN,ANO1,AOC3,APC,APCDD1,APOD,ARHGAP15,ARHGAP26,ARHGAP31,ARHGAP6,ARHGEF15,ARHGEF17,ASPN,ATP10A,ATP1A2,ATP1A3,ATP8A2,AVPR1A,BAHCC1,BAMBI,BCL6B,BGN,BICD2,BMP4,BSG,CARD8,CBX2,CCNJL,CD24,CD248,CD34,CDC27,CDH1,CENPB,CFAP91,CFI,CHD5,CHI3L1,CHRD,CLIC2,CLSPN,CLU,CNKSR2,CNN1,CNTNAP2,COL15A1,COL18A1,COL1A2,COL20A1,COL4A1,C…	302
Molecular Transport	transport	Transport of molecule	1.53e-07	5.45e-06		0.709		-0.361	A2M,ABCA5,ABCB1,ABCB4,ABCC5,ABCG2,ACO1,ADCY1,ADM,ADTRP,AGT,ANGPT2,ANO1,ANO2,APOL1,AQP1,ARAP3,ATP10A,ATP1A2,ATP1A3,ATP1B1,ATP2A3,ATP2B1,ATP2B2,ATP6V1C2,ATP8B1,BDKRB2,BEST1,BMP4,CA14,CA5A,CACNA1C,CALCRL,CD36,CDH1,CETP,CLU,CNGB3,CP,CSF2RA,CTNNB1,CYB5R2,CYGB,ENPP1,EXOC3L1,EZR,FFAR4,FHL1,FRMD4A,FXYD1,FXYD3,FXYD6,GLS2,GPIHBP1,GRB10,HAS1,HBA1/HBA2,HBB,HGF,HOOK1,IL33,INHBA,INPP5K,INSR,IRS2,ITGAV,KALRN,KC…	142
Neurological Disease	neurological signs	Neurological signs	1.77e-07	6.24e-06					A2M,ABCB1,ADRB1,AEBP1,APLNR,AQP1,ARHGEF1,ATP1B1,ATP2B2,ATP5PF,CA11,CD36,CDKL5,CDKN1C,CHI3L1,CHRNE,CLU,COL4A3,COX7C,CP,CPNE5,CRYAB,CSRP2,CTNNB1,CX3CL1,DAAM2,DDIT3,DHCR7,ELMO1,EMX2,FLRT2,FOXP1,GABRD,GFAP,GUCY1B1,GYPC,HLA-DQA1,HOXC6,HRH1,HTR1F,ICA1,ID3,IGFALS,ITGB4,KCNAB1,KCNN3,KCNQ1,KLF16,LMCD1,MAL2,MAOB,MEIS2,MT1E,MT1G,MT2A,MYL12A,NBEA,NRGN,NRXN2,PCDH7,PDCL,PDE1B,PENK,PPARGC1A,PREPL,PRNP,RASD2,RAS…	85
Cardiovascular Disease,Organismal Injury and Abnormalities	atherosclerosis	Atherosclerosis	1.8e-07	6.33e-06					ABCB1,ACTA2,ADRB1,AKAP13,CA14,CA5A,CACNA1C,CD36,CETP,CLU,CNGB3,CST3,CTNNB1,DLX6-AS1,DOCK4,DOCK9,FGD5,FLT1,FLT4,FMN2,FRMD4A,GFOD1,GUCY1A1,GUCY1A2,GUCY1B1,HBA1/HBA2,HGF,IL33,INSR,KALRN,KCNJ2,KDR,LMCD1,MECOM,MEF2A,MICAL2,MMP11,MMP9,NOS3,NPR1,PBX3,PDE3A,PDE7B,PDE8A,PGF,PLA2G2A,PLIN2,PLXNA2,PRKCH,RASL12,SCD,SELP,SHLD1,SLC7A11,SLC8A1,VASP,VEGFA,VEPH1	58
Cardiovascular System Development and Function,Cell-To-Cell Signaling and Interaction	interaction	Interaction of endothelial cells	1.81e-07	6.34e-06		0.568		-0.034	ANGPT1,ANGPT2,BGN,CD36,CDH5,COL18A1,COL4A3,CX3CL1,CXCL12,CXCR2,DEPTOR,EGFL7,ERG,FERMT2,FGF1,FLT1,FOLH1,HGF,ICAM2,ITGA1,KDR,MCAM,MET,NRP1,PECAM1,PGF,SELP,TGFBR2,THY1,TNFRSF4,VEGFA,VTN,VWF	33
Embryonic Development,Organismal Development	development	Development of head	2e-07	6.99e-06		1.153		1.123	ADGRG1,AMTN,ATP1B1,BMP4,BMP7,CLDN5,CNTNAP2,COL1A1,COL4A1,CRISPLD1,CRISPLD2,CTNNB1,ECE1,EOMES,FOXC1,GABRD,GDF11,HGF,HLA-DQA1,HSPG2,INHBA,MAB21L1,MAB21L2,MFSD2A,NOG,OTX2,PAX6,RPL10,SHROOM4,SIX3,SMOC1,TBX1,TGFB3,VEGFA,ZIC1,ZIC2	36
Embryonic Development,Organismal Development	development	Development of body axis	2.09e-07	7.3e-06		1.153		1.123	ADGRG1,AMTN,ATP1B1,BMP4,BMP7,CLDN5,CNTNAP2,COL1A1,COL4A1,CRISPLD1,CRISPLD2,CTNNB1,ECE1,EOMES,FOXC1,GABRD,GDF11,HGF,HLA-DQA1,HSPG2,INHBA,MAB21L1,MAB21L2,MFSD2A,NOG,OTX2,PAX6,RPL10,SFRP1,SHROOM4,SIX3,SMOC1,TBX1,TGFB3,VEGFA,ZIC1,ZIC2	37
Cell Death and Survival	cell death	Cell death of tumor cell lines	2.13e-07	7.39e-06		-0.465		-0.039	A4GALT,ABCB1,ABCB4,ABCG2,ABL2,ACKR3,ADGRL2,ADM,ADRB1,AGAP2,ANGPT2,ANGPTL4,APC,ARHGAP4,ARHGEF3,ATMIN,ATP2B1,BCL6B,BEX2,BMP4,BMP7,BSG,CARD8,CASP1,CASP10,CAVIN3,CBX2,CCND2,CD24,CD99,CDA,CDC20,CDH1,CDK1,CDK8,CDKN1C,CDT1,CEBPB,CENPB,CLSPN,CLU,COL18A1,COL1A1,CRYAB,CSF2RA,CSPG4,CTNNB1,CXCL12,CYGB,CYP26A1,DCT,DDIT3,DHCR7,DRAM1,DSG2,DSP,DUSP4,EBF1,EFEMP1,ENG,ENPP2,ERG,ETS1,EZR,FBXO32,FDCSP,FGFR2,FHIT,FLT1…	210
Cell Death and Survival,Organismal Injury and Abnormalities	cell death	Cell death of endothelial cells	2.26e-07	7.84e-06		-0.29		-0.138	ADM,ANGPT1,ANGPT2,BMPR2,CASP1,CD36,COL18A1,COL4A2,COL4A3,CYTOR,DDIT3,FLT4,HGF,HSPD1,KDR,MAPK11,MCAM,NOTCH1,PROCR,RGS5,SEMA3B,SEMA6A,SERPINF1,TEK,TNFRSF21,TNFSF10,VEGFA	27
Cardiovascular System Development and Function,Embryonic Development,Organ Development,Organismal Development,Tissue Development	cardiogenesis	Cardiogenesis	2.37e-07	8.18e-06					ALPK2,BMP4,CACNA1C,CASP10,COL3A1,ECE1,EMP1,ENG,FOXC1,FOXC2,GJA5,HEY2,HEYL,IFI16,INSR,KLF11,KRT19,MYH11,MYLK2,NOG,NOTCH1,RB1,RBM20,SNAI2,SOX17,SOX9,TBX1,TNFSF10	28
Cellular Assembly and Organization,Tissue Development	fibrogenesis	Fibrogenesis	2.41e-07	8.3e-06		1.054		0.51	A2M,ACTA2,ADGRF5,APC,ARHGAP6,ARHGEF17,ARHGEF3,CAMSAP3,CDC25B,CDH5,CHADL,COL6A3,CRYAB,CXCR2,DAAM1,DLC1,DLGAP5,ESAM,FBLIM1,FHIT,FHOD1,HGF,INPP5K,KIF17,KRT19,LIMCH1,LMCD1,MAGI1,MET,MPRIP,NOTCH1,NPR1,PIEZO2,PKP1,PLEKHG2,PMEL,PREX1,PTPRB,RAPGEF3,SH3PXD2A,SPRY2,TGFB3,TPM4,TRPC6,VASP,VEGFA,VTN,WAS	48
Cancer,Organismal Injury and Abnormalities,Reproductive System Disease	adenocarcinoma	Endometrial adenocarcinoma	2.45e-07	8.4e-06					ABCA5,ABCB1,ABCB4,ADAMTS2,ADM,AGT,AHNAK2,ALDH1A2,ALPK2,ALPK3,ANGPT2,ANKRD30B,ANKRD50,AOC3,APC,APOD,ARHGAP15,ARHGAP29,ARHGAP6,ARHGEF15,ARHGEF17,ARID3A,ASPN,ATMIN,ATP10A,ATP10B,ATP2A3,ATP2B1,ATP8A2,ATP8B1,AVPR1A,B4GALNT4,BCL6B,BICD2,BMP7,C1S,CABP1,CACNA1C,CARD10,CASP10,CAVIN1,CBX2,CCNJL,CD209,CDC27,CDH1,CDKL5,CEP70,CFAP91,CHD5,CLGN,CLSPN,CLU,CNKSR2,CNTNAP2,COL14A1,COL15A1,COL4A2,COL6A3,COLEC11,COLE…	280
Cellular Assembly and Organization,Tissue Development	formation	Formation of filaments	2.5e-07	8.54e-06		1.054		0.504	A2M,ACTA2,ADGRF5,APC,ARHGAP6,ARHGEF17,ARHGEF3,CAMSAP3,CDC25B,CDH5,CHADL,COL6A3,CRYAB,CXCR2,DAAM1,DLC1,DLGAP5,ESAM,FBLIM1,FHIT,FHOD1,HGF,INPP5K,KIF17,LIMCH1,LMCD1,MAGI1,MET,MPRIP,NOTCH1,NPR1,PIEZO2,PKP1,PLEKHG2,PMEL,PREX1,PTPRB,RAPGEF3,SH3PXD2A,SPRY2,TGFB3,TPM4,TRPC6,VASP,VEGFA,VTN,WAS	47
Cell-To-Cell Signaling and Interaction	aggregation	Aggregation of cells	2.77e-07	9.44e-06		-0.539		-0.945	APLN,BMP7,BSG,CD209,CDH1,CDH3,COL14A1,CTNNB1,CXCL12,CXCL9,DSG2,ENTPD1,F2RL3,HGF,ICAM2,ITGAV,LCP2,LEF1,MMP9,MST1R,MYH9,NANOS1,NOS3,PDPN,PEAR1,PECAM1,RASGRP1,RASGRP2,SELP,SERPINF1,VWF	31
Neurological Disease	dyskinesia	Dyskinesia	2.78e-07	9.44e-06					A2M,ABCB1,ADRB1,AEBP1,APLNR,AQP1,ARHGEF1,ATP1B1,ATP2B2,ATP5PF,CA11,CDKL5,CDKN1C,CHI3L1,CHRNE,CLU,COL4A3,COX7C,CP,CPNE5,CRYAB,CSRP2,CTNNB1,CX3CL1,DAAM2,DDIT3,DHCR7,ELMO1,EMX2,FLRT2,FOXP1,GABRD,GFAP,GUCY1B1,GYPC,HLA-DQA1,HOXC6,HRH1,ICA1,ID3,IGFALS,ITGB4,KCNAB1,KCNN3,KCNQ1,KLF16,LMCD1,MAL2,MAOB,MEIS2,MT1E,MT1G,MT2A,MYL12A,NBEA,NRGN,NRXN2,PCDH7,PDCL,PDE1B,PENK,PPARGC1A,PREPL,RASD2,RASGRP2,RASL12,RHOB…	80
Cellular Movement	transmigration	Transmigration of cells	2.79e-07	9.45e-06	Increased	2.967		2.277	ACTA2,AOC3,BMPR2,CD99,CDH1,CDH5,CX3CL1,CXCL12,CXCR2,ENG,ID3,ITGAV,MAPK11,MCAM,MMP9,MYH9,NFATC2,PECAM1,PGF,PTPRB,THY1,TNFRSF21,TSPAN10,VEGFA	24
Cell Signaling,Molecular Transport,Vitamin and Mineral Metabolism	quantity	Quantity of Ca2+	2.99e-07	1.01e-05	Increased	2.573		1.666	A2M,A4GALT,AGT,ATP2B1,ATP2B2,BDKRB2,CABP1,CX3CL1,CXCL12,CXCL9,CXCR2,CYSLTR2,EDNRA,EDNRB,ENTPD1,F2RL3,FCGR3A/FCGR3B,FGF1,GRK5,HBA1/HBA2,HGF,IBSP,IRAG1,KDR,LCK,MCAM,NOS3,PDGFB,PRNP,PTH1R,RAPGEF3,RASGRP3,SELP,SHB,SLC9A3R2,TRPC6,VEGFA,WIF1	38
Cell Morphology	cell rounding	Cell rounding	3.17e-07	1.06e-05		1.643		1.089	AKAP13,ARHGDIG,EDNRA,EDNRB,EFNA5,EFNB1,HGF,MYH9,PARVB,S1PR3,SIPA1,SOD2,TAOK2	13
Cellular Movement	homing	Homing of cells	3.28e-07	1.1e-05		1.103		-0.007	ACKR3,AGT,ANGPT1,APLN,APLNR,BMP4,CCL18,CD36,COL4A3,CORO1A,CSF2RA,CX3CL1,CX3CR1,CXADR,CXCL12,CXCL14,CXCL9,CXCR2,DAAM1,DOCK4,ECSCR,EDNRB,FLT1,HGF,IL33,ITGA1,ITGAV,JAG2,KDR,LCK,LEF1,MET,MMP9,MSMP,NEDD4,NRP1,PDGFA,PDGFB,PENK,PGF,PRKCZ,PRNP,PTGDR,PTPRZ1,RAB11FIP1,RARRES2,ROBO2,RPS19,S100A4,SEMA3F,SERPINF1,ST13,THBS2,TRIB1,VEGFA,VIP,VTN,WAS	58
Cancer,Endocrine System Disorders,Organismal Injury and Abnormalities,Reproductive System Disease	neoplasia	Ovarian tumor	3.32e-07	1.11e-05					ABCB1,ABCG2,ABHD2,ACAN,ADAMTS2,ADCY1,ADGRF5,ADGRG1,AEBP1,AGAP2,AHNAK2,ALDH1A2,ALPK2,ANGPT1,ANGPT2,ANKRD18A,ANKRD50,ANLN,AOC3,APC,APCDD1,ARHGEF1,ARHGEF17,ATP8A2,ATP8B1,BICD2,BMP7,BSG,CABP1,CARD16,CD24,CD36,CDH1,CDK1,CDO1,CENPB,CHD5,CHI3L1,CLEC3B,CLU,CNGB3,CNTNAP2,COL15A1,COL18A1,COL1A2,COL20A1,COL3A1,COL4A1,COL6A2,COL6A3,CP,CPE,CPEB4,CSPG4,CTNNB1,CXADR,CXCL12,CXCL14,CXCR2,CYP24A1,CYTH4,DGKH,DLL4,D…	231
Organismal Injury and Abnormalities	discomfort	Discomfort	3.49e-07	1.16e-05					ABCB1,ADRB1,AGT,ATP1A2,CA14,CA5A,CACNA1C,CACNA1H,CALCRL,CHRNE,CLU,CST3,CX3CR1,CXCL12,CYSLTR1,CYSLTR2,FGF1,FGFR2,FHL1,FLT1,FLT4,GABRD,GUCY1A1,GUCY1A2,GUCY1B1,HRH1,HTR1F,HYAL2,INPP5D,ITGAV,KCNJ2,KCNQ1,KDR,MET,MMP9,MT-TQ,MT-TS1,NOS3,NPR1,PDE3A,PDE7B,PDE8A,PLA2G2A,PTH1R,RCSD1,SCN3B,SCN4B,TEK,VEGFA,VIP,VWF	51
Cell-To-Cell Signaling and Interaction	activation	Activation of cells	3.52e-07	1.17e-05		0.778		-0.065	ACKR3,AGT,ANGPT1,ATP2A3,CD200,CD209,CD24,CD93,CDH1,CEBPB,COL1A1,COL1A2,CRYAB,CXCL12,CXCR2,DCT,DGKH,DGKZ,DYSF,ENPEP,F2RL2,F2RL3,F5,FCGR3A/FCGR3B,FGF1,FHOD1,FOXP1,GATA2,GPNMB,HGF,HRH1,HSPD1,HSPG2,HYAL2,ICAM2,ID3,IGF2,IL33,INSR,LCK,LCP2,NOS3,NPC2,NUAK1,PDGFA,PDGFB,PDPN,PECAM1,PLA2G2A,PLCG2,PLEKHO1,PMEL,PREX1,PRKCH,PROCR,RAB27A,RASGRP1,RASSF8,SELP,SOCS2,TAOK2,TNFAIP6,TNFSF10,TRPC6,VEGFA,VTN,VWF,WAS	68
Cancer,Endocrine System Disorders,Organismal Injury and Abnormalities,Reproductive System Disease	gonadal tumor	Gonadal tumor	3.64e-07	1.2e-05					ABCB1,ABCG2,ABHD2,ACAN,ADAMTS2,ADCY1,ADGRF5,ADGRG1,AEBP1,AGAP2,AHNAK2,ALDH1A2,ALPK2,ANGPT1,ANGPT2,ANKRD18A,ANKRD50,ANLN,AOC3,APC,APCDD1,ARHGEF1,ARHGEF17,ATP8A2,ATP8B1,BICD2,BMP7,BSG,CABP1,CARD16,CD24,CD36,CDH1,CDK1,CDO1,CENPB,CHD5,CHI3L1,CLEC3B,CLU,CNGB3,CNTNAP2,COL15A1,COL18A1,COL1A2,COL20A1,COL3A1,COL4A1,COL6A2,COL6A3,CP,CPE,CPEB4,CSPG4,CTNNB1,CXADR,CXCL12,CXCL14,CXCR2,CYP24A1,CYTH4,DGKH,DLL4,D…	237
Cardiovascular System Development and Function,Cell Death and Survival	cell viability	Cell viability of endothelial cells	3.75e-07	1.24e-05		-0.057		-0.452	ABL2,ANGPT1,ANGPT2,BTC,CTNNB1,DDIT3,FGF1,GDF11,HGF,KDR,S1PR3,SEMA6A,TIE1,TNFSF10,VEGFA	15
Cancer,Endocrine System Disorders,Organismal Injury and Abnormalities,Reproductive System Disease	ovarian cancer	Ovarian cancer	3.77e-07	1.24e-05					ABCB1,ABHD2,ACAN,ADAMTS2,ADCY1,ADGRF5,ADGRG1,AEBP1,AGAP2,AHNAK2,ALDH1A2,ALPK2,ANGPT1,ANGPT2,ANKRD18A,ANKRD50,ANLN,AOC3,APC,APCDD1,ARHGEF1,ARHGEF17,ATP8A2,ATP8B1,BICD2,BMP7,BSG,CABP1,CARD16,CD24,CD36,CDH1,CDK1,CDO1,CENPB,CHD5,CHI3L1,CLEC3B,CLU,CNGB3,CNTNAP2,COL15A1,COL18A1,COL1A2,COL20A1,COL3A1,COL4A1,COL6A2,COL6A3,CP,CPE,CPEB4,CSPG4,CTNNB1,CXADR,CXCL12,CXCL14,CXCR2,CYP24A1,CYTH4,DGKH,DLL4,DNAH14,…	228
Hereditary Disorder,Neurological Disease,Organismal Injury and Abnormalities,Psychological Disorders,Skeletal and Muscular Disorders	Huntington disease	Huntington Disease	3.84e-07	1.26e-05					A2M,ADRB1,AEBP1,APLNR,AQP1,ARHGEF1,ATP1B1,ATP2B2,ATP5PF,CA11,CDKN1C,CHI3L1,CLU,COL4A3,COX7C,CP,CPNE5,CRYAB,CSRP2,CTNNB1,CX3CL1,DAAM2,DDIT3,DHCR7,ELMO1,EMX2,FLRT2,FOXP1,GABRD,GFAP,GUCY1B1,GYPC,HLA-DQA1,HOXC6,HRH1,ICA1,ID3,IGFALS,ITGB4,KCNAB1,KCNN3,KCNQ1,KLF16,LMCD1,MAL2,MAOB,MEIS2,MT1E,MT1G,MT2A,MYL12A,NBEA,NRGN,PCDH7,PDCL,PDE1B,PENK,PPARGC1A,PREPL,RASD2,RASGRP2,RASL12,RHOBTB3,SCD,SCN3B,SCN4B,SDC4…	75
Cardiovascular System Development and Function,Cell-To-Cell Signaling and Interaction	binding	Binding of endothelial cells	3.93e-07	1.28e-05		0.408		-0.17	ANGPT1,ANGPT2,BGN,CD36,COL18A1,COL4A3,CX3CL1,CXCL12,CXCR2,DEPTOR,EGFL7,ERG,FERMT2,FGF1,FLT1,FOLH1,HGF,ICAM2,ITGA1,KDR,MCAM,MET,NRP1,PECAM1,PGF,SELP,TGFBR2,THY1,TNFRSF4,VEGFA,VTN,VWF	32
Amino Acid Metabolism,Post-Translational Modification,Small Molecule Biochemistry	phosphorylation	Phosphorylation of L-tyrosine	4.16e-07	1.35e-05		0.676	bias	-0.235	ABL2,AGT,ANGPT1,ARHGEF2,CSPG4,EFEMP1,ENPP2,FGFR2,FLT1,FLT4,HGF,INSR,KDR,LCK,NRP1,PDGFB,PECAM1,PRNP,RELN,TEK,VEGFA,VTN	22
Cardiovascular Disease,Hereditary Disorder,Organismal Injury and Abnormalities	familial arrhythmia	Familial arrhythmia	4.16e-07	1.35e-05					ADRB1,CACNA1C,DSG2,DSP,GJA5,HEY2,KCNE3,KCNJ2,KCNQ1,LAMA4,LAMC1,MYH11,MYOM1,PRDM16,RBM20,SCN3B,SCN4B,SGO1,TGFB3,TGFBR2,TRDN,TTR	22
Cancer,Organismal Injury and Abnormalities	upper aero-digestive squamous cell carcinoma	Upper aero-digestive squamous cell carcinoma	4.17e-07	1.35e-05					ABCA2,ABCB1,ABCB4,ABCC5,ADCY1,AGAP2,AGT,AHNAK2,ANKRD50,APC,ARHGAP15,ARHGAP26,ARHGAP31,ARHGAP6,ARHGEF15,ASPN,ATP10A,ATP1A3,AVPR1A,BAMBI,BDKRB2,BGN,BMP4,CCNJL,CD248,CEBPB,CENPB,CFAP91,CFI,CHI3L1,CHRD,CLIC2,CLSPN,CLU,CNN1,COL15A1,COL1A1,COL1A2,COL20A1,COL4A1,COL4A2,COL6A2,CPXM2,CTH,CTNNB1,CXCL12,CXCL14,CYP4F11,CYTH4,DAAM1,DAAM2,DENND11,DLC1,DLGAP5,DLX6,DNAH14,DOCK9,DPEP1,DSG2,DSP,DYSF,EBF1,EFNA5,ENP…	218
Cancer,Endocrine System Disorders,Organismal Injury and Abnormalities	extrapancreatic neuroendocrine tumor	Extrapancreatic neuroendocrine tumor	4.31e-07	1.39e-05					A2M,ACVRL1,AKAP13,APC,ARHGEF17,ATP10A,CACNA1C,CCM2L,CDC25B,CDH6,CLEC14A,CLU,CNKSR2,CNTNAP2,COL18A1,COL1A2,COL4A3,COL5A3,COLEC11,CTNNB1,CYP4F11,DCT,DLC1,DLX6,DNAH14,DYSF,EMCN,ENG,ENO2,FAM78A,FGFR2,FLT1,FLT4,FMN2,FRZB,GFAP,GNGT1,GRM8,GUCY1A1,HLA-DQA1,HRCT1,HSPD1,HSPG2,IGF2,ISLR2,KDR,KMT2D,LCP2,LRRC55,MET,MGLL,MGP,MMP9,MMRN2,NCKAP5,NID1,NLRC3,NOTCH1,NOTCH3,NOTCH4,NOVA2,ODF2L,PABPC4L,PCDH7,PREPL,RASS…	91
Skeletal and Muscular System Development and Function	contraction	Muscle contraction	4.78e-07	1.54e-05		0.762		0.729	ACTA2,ACTG2,ANO1,ATP1A2,CACNA1H,CHRNE,CNN1,CRYAB,DYSF,FXYD1,GJA5,GJC1,HRC,ITGA1,KCNQ1,LIMS1,MYH11,MYL12A,MYLK2,MYOCD,SCN3B,SCN4B,SGCA,SLC6A8,SLC8A1,SMTN,TPM4,TRDN	28
Cancer,Hematological Disease,Organismal Injury and Abnormalities	mature lymphocytic neoplasm	Mature lymphocytic neoplasm	5.2e-07	1.66e-05					ABCB1,ACVRL1,ADGRF5,ADGRL2,ADRB1,AFAP1L2,ANGPT2,ANKRD50,APC,ARHGAP15,ARHGEF1,ARHGEF15,ARHGEF3,ATP10A,ATP1A2,ATP1B1,ATP2B2,B3GAT1,BPIFB4,C1R,CALCRL,CAV2,CBX2,CCL18,CCND2,CD200,CD24,CD36,CDC20,CDC27,CDH1,CDH3,CDHR5,CDK1,CDKN1C,CDO1,CEBPB,CHRD,CLU,CNTNAP2,COL15A1,COL1A1,COL1A2,COL20A1,COL3A1,COL4A1,COL4A2,COL6A1,COL6A2,COL8A2,CRYAB,CRYBG1,CSF2RA,CTNNB1,CTSK,CXCL12,CXCL14,CXCL9,CYP4F11,DCLK3,DNER,DSP…	199
Cancer,Organismal Injury and Abnormalities,Respiratory Disease	respiratory system tumor	Respiratory system tumor	5.2e-07	1.66e-05		0		-0.073	ABCA5,ABCB1,ABCB4,ABCC5,ABL2,ACTA2,ADCY1,ADCY4,ADGRG6,ADGRL2,AGFG2,AGT,AHNAK2,ALDH1A3,ALPK2,ANGPT1,ANKRD20A5P,ANKRD50,ANO2,APC,APLN,APOD,ARHGAP15,ARHGAP31,ARHGAP6,ARHGEF15,ATP10A,ATP10B,ATP1A2,ATP1A3,ATP1B1,ATP2B1,ATP2B2,B3GAT1,BCL6B,BGN,BICD2,CABP1,CACNA1C,CASP10,CAVIN1,CBX2,CCDC102B,CCM2L,CCND2,CD209,CD24,CD248,CD34,CD99,CDA,CDC20,CDC27,CDH1,CDK1,CDKN1C,CENPB,CFAP91,CFI,CHRD,CLIC2,CLIC6,CLIP4,C…	343
Cell Signaling	small GTPase mediated signal transduction	Small GTPase mediated signal transduction	5.24e-07	1.66e-05		-0.239		-0.087	ADGRG1,AKAP13,ARHGAP29,ARHGAP4,ARHGDIB,ARHGEF1,ARHGEF3,CCDC88C,COL1A2,DLC1,ELMO1,EPS8L1,GPR4,GRAP,KANK2,MAPK11,MET,NGFR,OPHN1,PDPN,RAPGEF2,RASAL3,RASGRP1,RASGRP3,RASIP1,RIPOR2	26
Amino Acid Metabolism,Post-Translational Modification,Small Molecule Biochemistry	phosphorylation	Phosphorylation of L-amino acid	5.24e-07	1.66e-05		0.676	bias	-0.235	ABL2,AGT,ANGPT1,ARHGEF2,CDK1,CSPG4,EFEMP1,ENPP2,FGFR2,FLT1,FLT4,HGF,INSR,KDR,LCK,MYLK2,NRP1,PDGFB,PECAM1,PRKD2,PRNP,RELN,TEK,TGFBR2,VEGFA,VTN	26
Metabolic Disease,Neurological Disease,Organismal Injury and Abnormalities,Psychological Disorders	Alzheimer disease	Alzheimer disease	5.34e-07	1.69e-05					A2M,ABCA2,ABCG2,ABI3,ACTA2,ADGRL2,ADRB1,AGT,APOD,AQP1,ATP1A2,ATP1A3,ATP1B1,BGN,C1R,CASP1,CD36,CDK1,CETP,CH25H,CHI3L1,CHRNE,CLEC3B,CLU,CNKSR2,CNN1,CST3,CXADR,CXCL12,CXCR2,DDIT3,DHCR7,DYSF,FCGR3A/FCGR3B,FMN2,FOLH1,GABRD,GFAP,GRIA2,HBA1/HBA2,HLA-DQA1,HRH1,HSPD1,HSPG2,HTRA1,IGF2,INSR,KCNN3,KCNQ1,LIMS1,LRAT,MAOB,MELTF,MMP9,MYH11,MYOCD,NFATC2,NGFR,NOS3,NOTCH1,NOTCH4,NPDC1,NRGN,PDE3A,PENK,PGF,PLA2G2A,PL…	90
Cancer,Hematological Disease,Immunological Disease,Organismal Injury and Abnormalities	T-cell non-Hodgkin disease	T-cell non-Hodgkin lymphoma	5.43e-07	1.71e-05					ABL2,ANGPT2,ARHGAP15,ARHGEF3,C1R,CAV2,CCL18,CD200,CD24,CDH1,CDH3,CDO1,CEBPB,CLU,COL15A1,COL1A1,COL1A2,COL3A1,COL4A1,COL4A2,COL6A1,COL6A2,CRYBG1,CTNNB1,CXCL12,CXCL14,CXCL9,DUSP4,ENG,FERMT2,FGFR2,FHIT,FOXP1,GJA4,GLI1,HGF,HIC1,HLA-DRA,IFNAR2,IGFBP4,IL2RA,IL33,IL3RA,IMMP2L,IRS2,ITGB4,KDR,KMT2D,LCK,MCAM,MET,MMP9,MST1R,NEDD4L,NOTCH1,OAS2,PCDH17,PCLO,PCOLCE,PDE7B,PDGFB,PGF,PNP,RDH10,RHOBTB3,S1PR3,SELP,S…	78
Cellular Movement,Hematological System Development and Function,Immune Cell Trafficking	cell movement	Cell movement of leukocytes	5.46e-07	1.71e-05		1.966		0.951	ACKR1,ACKR3,AGT,AOC3,ARHGEF1,BMPR2,CCL18,CD99,CDH5,CHST1,CSF2RA,CX3CL1,CXADR,CXCL12,CXCL14,CXCL9,CXCR2,DEPTOR,EDNRB,ENPP2,EZR,FLT1,HGF,HSPD1,ICAM2,IL2RA,IL33,INPP5D,ITGAV,LCP2,MCAM,MMP9,MSMP,MSN,MYH9,PDGFB,PECAM1,PENK,PLXND1,PRKCZ,PRNP,PROCR,PTGDR,PTPRB,RARRES2,RASGRP1,RIPOR2,RPS19,SELP,THY1,TSPAN10,VASP,VTN,WAS	54
Cancer,Organismal Injury and Abnormalities	cancer of head	Cancer of head	5.49e-07	1.72e-05					ABCA2,ABCB1,ABCC5,ADAMTS4,AGAP2,AHNAK2,ALAD,ANGPT1,ANGPT2,APC,ARHGAP26,ASPN,ATP10A,ATP5PF,AVPR1A,BAMBI,BGN,BMP4,BSG,CASP10,CCNJL,CDH1,CHI3L1,CNN1,COL15A1,COL1A1,COL20A1,COL4A1,COL4A2,COL4A3,COL6A2,CPXM2,CRYAB,CSF2RA,CTNNB1,CXCL12,CXCL14,CYP4F11,CYSLTR2,CYTH4,DAAM1,DAAM2,DLGAP5,DNAH14,DOCK9,DSG2,DSP,DYSF,EBF1,EFNA5,ENPEP,ENPP2,EZR,FGF1,FGFR2,FHIT,FLRT2,FLT1,FLT4,FOLH1,FOXL2,FRY,FRZB,GJC1,GLI1,GLI2…	174
Metabolic Disease,Organismal Injury and Abnormalities	amyloidosis	Amyloidosis	5.51e-07	1.72e-05					A2M,ABCA2,ABCG2,ABI3,ACTA2,ADGRL2,ADRB1,AGT,APOD,AQP1,ATP1A2,ATP1A3,ATP1B1,BGN,C1R,CASP1,CD36,CDK1,CETP,CH25H,CHI3L1,CHRNE,CLEC3B,CLU,CNKSR2,CNN1,CST3,CXADR,CXCL12,CXCR2,DDIT3,DHCR7,DYSF,FCGR3A/FCGR3B,FGFR2,FMN2,FOLH1,GABRD,GFAP,GPNMB,GRIA2,HBA1/HBA2,HLA-DQA1,HRH1,HSPD1,HSPG2,HTRA1,IGF2,INSR,KCNN3,KCNQ1,LIMS1,LRAT,MAOB,MELTF,MMP9,MYH11,MYOCD,NFATC2,NGFR,NOS3,NOTCH1,NOTCH4,NPDC1,NRGN,PDE3A,PENK,PG…	93
Cancer,Gastrointestinal Disease,Organismal Injury and Abnormalities	gastric cancer	Gastric cancer	5.6e-07	1.74e-05					A2M,ABCB1,ABCC5,ACO1,ADGRL2,ADRB1,AFAP1L1,AHNAK2,ANGPT2,ANLN,APC,ARAP3,ARID3A,ATMIN,ATP6V1C2,BCAM,BCO1,BEX2,BMP7,BMPR2,C1QL1,CACNA1C,CASP1,CASP10,CBR3-AS1,CCDC102B,CCM2L,CCND2,CD209,CDH1,CDH5,CEBPB,CHRD,CHST1,CLIC6,CNTNAP2,COL14A1,COL18A1,COL1A1,COL1A2,COL6A2,COL6A3,COL8A2,CORO1A,CRX,CSF2RA,CSPG4,CTNNB1,CXCL12,CYP26A1,CYP4F11,DGKH,DLC1,DNM3OS,DOCK10,DOCK4,DSP,DYSF,EDNRB,ELK3,ELMO1,EPS8,ERG,FAM102…	191
Cancer,Gastrointestinal Disease,Organismal Injury and Abnormalities	stomach tumor	Stomach tumor	6.06e-07	1.88e-05					A2M,ABCB1,ABCC5,ACO1,ADGRL2,ADRB1,AFAP1L1,AHNAK2,ANGPT2,ANLN,APC,ARAP3,ARID3A,ATMIN,ATP6V1C2,BCAM,BCO1,BEX2,BMP7,BMPR2,C1QL1,CACNA1C,CASP1,CASP10,CBR3-AS1,CCDC102B,CCM2L,CCND2,CD209,CDH1,CDH5,CEBPB,CHRD,CHST1,CLIC6,CNTNAP2,COL14A1,COL18A1,COL1A1,COL1A2,COL6A2,COL6A3,COL8A2,CORO1A,CRX,CSF2RA,CSPG4,CTNNB1,CXCL12,CYP26A1,CYP4F11,DGKH,DLC1,DNM3OS,DOCK10,DOCK4,DSP,DYSF,EDNRB,ELK3,ELMO1,EPS8,ERG,FAM102…	192
Cancer,Organismal Injury and Abnormalities,Renal and Urological Disease	bladder carcinoma	Bladder carcinoma	6.09e-07	1.88e-05					ABCA2,ACAN,AEBP1,AGFG2,AHNAK2,AKAP13,ALAD,ALDH1A2,ALPK3,AOC3,APC,APOD,ATP1A3,ATP8A2,ATP8B1,BICD2,C1QL1,CACNA1C,CASP1,CAVIN1,CBX2,CD248,CD99,CDC27,CDH1,CDHR5,CDT1,CH25H,CHD5,CLEC14A,CLEC3B,CLIC6,CLSPN,CNKSR2,COL1A2,COL6A2,CPXM1,CSPG4,CTNNB1,CTSK,CYTH4,DGKH,DGKZ,DLC1,DLX6,DNAH14,DOCK6,DSP,EFCC1,EGFLAM,ELK3,EMILIN1,F5,FAM110C,FERMT2,FFAR4,FGFR2,FLI1,FLRT2,FLT1,FLT4,FMN2,FOXL2,GABRD,GDF11,GLI1,GNGT1,…	160
Molecular Transport	quantity	Quantity of metal	6.77e-07	2.08e-05	Increased	2.165		1.343	A2M,A4GALT,ACO1,AGT,ATP2B1,ATP2B2,BDKRB2,CABP1,CP,CX3CL1,CXCL12,CXCL9,CXCR2,CYSLTR2,EDNRA,EDNRB,ENTPD1,F2RL3,FCGR3A/FCGR3B,FGF1,GRK5,HBA1/HBA2,HGF,IBSP,IRAG1,KDR,LCK,MCAM,NOS3,PDGFB,PRNP,PTH1R,RAPGEF3,RASGRP3,SELP,SHB,SLC9A3R2,TRPC6,VEGFA,WIF1	40
Dermatological Diseases and Conditions,Organismal Injury and Abnormalities	burn	Burn	6.77e-07	2.08e-05					ADRB1,COL14A1,COL15A1,COL18A1,COL1A1,COL1A2,COL3A1,COL4A1,COL4A2,COL4A3,COL5A3,COL6A1,COL6A2,COL6A3,COL8A1,COL8A2,CXCL12,IFNAR2,INSR	19
Cellular Growth and Proliferation,Connective Tissue Development and Function,Tissue Development	proliferation	Proliferation of connective tissue cells	6.84e-07	2.1e-05		1.233		0.818	ACTA2,AGT,APLNR,AQP1,BMP4,CDH3,CEBPB,COL14A1,COL1A1,CTNNB1,CXCL12,CYGB,ENG,ERO1A,FGF1,FGFR2,HGF,IGF2,IGFBP4,MET,NOG,NOTCH1,PDGFA,PDGFB,PGF,PRKCH,PRKD2,PRKD3,PTPRZ1,SFRP1,SNAI2,SOD2,SPRY2,TGFBR2,TMEM119,TNFSF10,VIP,VTN	38
Cell Morphology,Cellular Function and Maintenance	permeability	Permeability of cells	7.02e-07	2.14e-05		0.327		0.041	ANGPT1,BMPR2,CD209,CDH5,COL4A1,CXCL12,CYTH2,ENTPD1,IL33,KDR,MCAM,NOS3,PROCR,PTPRB,RAPGEF2,SERPINF1,SLC8A1,TCIM,TEK,VASP,VEGFA,ZEB1	22
Developmental Disorder,Hereditary Disorder,Organismal Injury and Abnormalities,Renal and Urological Disease	polycystic kidney disease	Polycystic Kidney Disease	7.08e-07	2.16e-05					ACTA2,ADAMTS2,AEBP1,AGT,ANGPT1,ANGPT2,AOC3,C1S,CAV2,CAVIN1,CLU,COL14A1,CPE,FGFR2,FHL1,HOXB-AS1,KCNMB1,KIF14,KRT19,MEIS2,MMP9,PLA2G2A,PTP4A3,RARRES2,SEMA3C,SSTR2,TAGLN,TBX18,ZNF423	29
Cardiovascular Disease,Organismal Injury and Abnormalities	hypertension	Hypertension of blood vessel	7.17e-07	2.18e-05					ACVRL1,ADRB1,BMPR2,CA14,CA5A,CACNA1C,CD34,CHRNE,CSF2RA,CX3CL1,EDNRA,EDNRB,ENG,FHL1,FLT1,GABRD,GUCY1A1,GUCY1A2,GUCY1B1,HLA-DQA1,NPR1,PDE3A,PDE7B,PDE8A,PTGIR,SLC2A1,SMAD1,TNFAIP6	28
Connective Tissue Disorders,Organismal Injury and Abnormalities,Skeletal and Muscular Disorders	Dupuytren contracture	Dupuytren contracture	7.61e-07	2.31e-05					ADAMTS2,ADAMTS4,COL14A1,COL15A1,COL18A1,COL1A1,COL1A2,COL3A1,COL4A1,COL4A2,COL4A3,COL5A3,COL6A1,COL6A2,COL6A3,COL8A1,COL8A2,MMP11	18
Neurological Disease	movement disorder	Movement Disorders	8.04e-07	2.43e-05					A2M,ABCB1,ADRB1,AEBP1,APLNR,APOD,AQP1,ARHGDIB,ARHGEF1,ATP1A3,ATP1B1,ATP2B2,ATP5PF,ATP8A2,CA11,CA14,CA5A,CACNA1C,CACNA1H,CCDC88C,CDKL5,CDKN1C,CHI3L1,CHRNE,CLU,COL4A3,COL6A3,COX7C,CP,CPNE5,CRYAB,CSRP2,CTNNB1,CX3CL1,DAAM2,DDIT3,DGKZ,DHCR7,ELMO1,EMX2,ENO2,FCGR3A/FCGR3B,FLRT2,FOXP1,FRMD4A,GABRD,GFAP,GSTP1,GUCY1B1,GYPC,HLA-DQA1,HLA-DRA,HOXC6,HRH1,HTR1F,ICA1,ID3,IFNGR1,IGFALS,ITGB4,KCNAB1,KCNN3,KCNQ1,KD…	123
Cancer,Hematological Disease,Immunological Disease,Organismal Injury and Abnormalities	mature T-cell neoplasm	Mature T-cell neoplasm	8.23e-07	2.48e-05					ANGPT2,ARHGAP15,ARHGEF3,ATP1B1,B3GAT1,C1R,CAV2,CCL18,CD200,CD24,CDH1,CDH3,CDO1,CEBPB,CLU,COL15A1,COL1A1,COL1A2,COL3A1,COL4A1,COL4A2,COL6A1,COL6A2,CRYBG1,CTNNB1,CXCL12,CXCL14,CXCL9,DUSP4,ENG,FERMT2,FHIT,FOXP1,GJA4,GLI1,HGF,HIC1,HLA-DQA1,HLA-DRA,IFNAR2,IGFBP4,IL2RA,IL33,IL3RA,IMMP2L,IRS2,ITGB4,KDR,KMT2D,LCK,LINGO1,MCAM,MET,MGLL,MMP9,MST1R,NEDD4L,NOTCH1,OAS2,PCDH17,PCLO,PCOLCE,PDE7B,PDGFB,PGF,PNP,RD…	81
Neurological Disease,Organismal Injury and Abnormalities,Psychological Disorders	tauopathy	Tauopathy	8.31e-07	2.49e-05					A2M,ABCA2,ABCG2,ABI3,ACTA2,ADGRL2,ADRB1,AGT,APOD,AQP1,ATP1A2,ATP1A3,ATP1B1,BGN,C1R,CASP1,CD36,CDK1,CETP,CH25H,CHI3L1,CHRNE,CLEC3B,CLU,CNKSR2,CNN1,CST3,CXADR,CXCL12,CXCR2,DDIT3,DHCR7,DYSF,FCGR3A/FCGR3B,FMN2,FOLH1,GABRD,GFAP,GRIA2,HBA1/HBA2,HLA-DQA1,HRH1,HSPD1,HSPG2,HTRA1,IGF2,INSR,KCNN3,KCNQ1,LIMS1,LRAT,MAOB,MELTF,MMP9,MYH11,MYOCD,NFATC2,NGFR,NOS3,NOTCH1,NOTCH4,NPDC1,NRGN,PDE3A,PENK,PGF,PLA2G2A,PL…	92
Cellular Movement	chemotaxis	Chemotaxis	8.51e-07	2.55e-05		1.526		0.44	ACKR3,AGT,ANGPT1,APLN,APLNR,BMP4,CCL18,CD36,COL4A3,CORO1A,CSF2RA,CX3CL1,CX3CR1,CXADR,CXCL12,CXCL14,CXCL9,CXCR2,DOCK4,ECSCR,EDNRB,FLT1,HGF,IL33,ITGA1,ITGAV,JAG2,KDR,LCK,LEF1,MET,MMP9,MSMP,NEDD4,NRP1,PDGFA,PDGFB,PENK,PGF,PRKCZ,PRNP,PTGDR,PTPRZ1,RARRES2,ROBO2,RPS19,S100A4,SEMA3F,SERPINF1,ST13,THBS2,TRIB1,VEGFA,VIP,VTN,WAS	56
Connective Tissue Disorders,Developmental Disorder,Hereditary Disorder,Immunological Disease,Organismal Injury and Abnormalities,Skeletal and Muscular Disorders	Ullrich congenital muscular dystrophy	Ullrich congenital muscular dystrophy	8.56e-07	2.55e-05					BGN,CA14,COL14A1,COL1A1,COL1A2,COL3A1,COL6A1,COL6A2,COL6A3,COL8A1,CXCL9,HLA-DQA1,MGP,NEDD4,PNPLA3,RBP7,SYNPO,TAGLN,TMEM119,TPPP3	20
Cell-To-Cell Signaling and Interaction	binding	Binding of blood cells	8.59e-07	2.55e-05	Increased	2.563		1.809	A2M,ANGPT2,AOC3,ARHGEF1,CACNA1C,CD209,CD24,CD36,CDH1,CX3CL1,CXCL12,CXCL9,CXCR2,DEPTOR,EFNB1,ENG,ENTPD1,ERG,EZR,F5,FCGR3A/FCGR3B,FGF1,FLT1,HGF,ICAM2,IL33,ITGA1,KDR,LCP2,MCAM,MSN,PECAM1,RAP2A,RASGRP1,RIPOR2,SELP,ST6GALNAC2,TGFBR2,THY1,VEGFA,VTN,VWF	42
Cardiovascular Disease,Organismal Injury and Abnormalities	aortic aneurysm	Aortic aneurysm	8.64e-07	2.55e-05					ACTA2,ADM,COL3A1,CST3,CTSK,GUCY1A1,GUCY1B1,KDR,MMP11,MMP9,MYH11,NOS3,S100A4,TGFB3,TGFBR2,VWF	16
Cardiovascular Disease,Organismal Injury and Abnormalities	acute heart failure	Acute heart failure	8.64e-07	2.55e-05					ABCB1,ADRB1,AVPR1A,CA14,CA5A,CACNA1C,DSP,GUCY1A1,GUCY1A2,GUCY1B1,MYOM1,NPR1,PDE3A,PDE7B,PDE8A,SCN3B	16
Cancer,Endocrine System Disorders,Organismal Injury and Abnormalities,Reproductive System Disease	serous ovarian cancer	Serous ovarian adenocarcinoma	9.1e-07	2.68e-05					AEBP1,ALDH1A2,APC,ATP8B1,CARD16,CD24,CDH1,CLEC3B,CLU,COL15A1,COL6A2,CP,CTNNB1,ENPEP,FLRT2,GLI1,HGF,HYAL2,IGFBP4,JAG2,KDR,KLK10,KLK11,KMT2D,MCAM,MECOM,MET,MGP,NOTCH1,NOTCH3,NOTCH4,RB1,SEMA3C,SLC40A1,SNAI2,TFPI2,TGFBR2,THBS2,TXNIP,VEGFA,WFDC2,YES1,ZEB1	43
Cancer,Hematological Disease,Organismal Injury and Abnormalities	mature T-cell or NK-cell neoplasm	Mature T-cell or NK-cell neoplasm	9.7e-07	2.85e-05					ANGPT2,ARHGAP15,ARHGEF3,ATP1B1,B3GAT1,C1R,CAV2,CCL18,CD200,CD24,CDH1,CDH3,CDO1,CEBPB,CLU,COL15A1,COL1A1,COL1A2,COL3A1,COL4A1,COL4A2,COL6A1,COL6A2,CRYBG1,CTNNB1,CXCL12,CXCL14,CXCL9,DUSP4,ENG,FERMT2,FGFR2,FHIT,FOXP1,GJA4,GLI1,HGF,HIC1,HLA-DQA1,HLA-DRA,IFNAR2,IGFBP4,IL2RA,IL33,IL3RA,IMMP2L,IRS2,ITGB4,KDR,KMT2D,LCK,LINGO1,MCAM,MET,MGLL,MMP9,MST1R,NEDD4L,NOTCH1,OAS2,PCDH17,PCLO,PCOLCE,PDE7B,PDGFB,PGF,…	82
Cellular Assembly and Organization	formation	Formation of cytoskeleton	9.95e-07	2.91e-05		1.399		0.857	ACTA2,ADGRF5,APC,ARHGAP6,ARHGEF17,ARHGEF3,CAMSAP3,CDC25B,CDH5,CXCR2,DAAM1,DLC1,DLGAP5,ESAM,FBLIM1,FHIT,FHOD1,HGF,INPP5K,KIF17,LIMCH1,LMCD1,MAGI1,MET,MPRIP,NOTCH1,NPR1,PDGFB,PIEZO2,PLEKHG2,PREX1,PTPRB,RAPGEF3,SH3PXD2A,SPRY2,SYNPO2,TGFB3,TPM4,TRPC6,VASP,VEGFA,VTN,WAS	43
Cardiovascular Disease,Hereditary Disorder,Neurological Disease,Organismal Injury and Abnormalities	autosomal dominant cerebral small vessel disease	Autosomal dominant cerebral small vessel disease	1.03e-06	3.01e-05					ACTA2,COL4A1,HTRA1,NOTCH3,VWF	5
Cardiovascular Disease	aneurysm	Aneurysm	1.03e-06	3.01e-05					ACTA2,ADM,COL3A1,CST3,CTSK,EDNRA,GUCY1A1,GUCY1B1,KDR,MMP11,MMP9,MYH11,NOS3,S100A4,TGFB3,TGFBR2,VWF	17
Cancer,Organismal Injury and Abnormalities,Reproductive System Disease	invasive breast carcinoma	Invasive breast carcinoma	1.04e-06	3.03e-05					ACTA2,ADAMTS4,APC,APOD,BGN,BMP4,CAVIN1,CBX2,CDH1,CLSPN,CNN1,COL1A2,CTNNB1,CXCL14,DNAH14,EFEMP1,FERMT2,FGFR2,FLRT2,FOXC2,GABRD,GYPC,HLA-DQA1,IGF2,KDR,KIF14,LIMA1,LMO7,LRRC15,MEF2C,MET,MGLL,MMP9,MT1E,MYH9,OLFML2B,PEAR1,RHPN1,RORC,SCHIP1,SEMA7A,SFRP1,SGO1,SLC7A11,SLC8A1,TAGLN,TCEAL7,TNFAIP6,VEGFA,WBP2	50
Neurological Disease,Organismal Injury and Abnormalities,Psychological Disorders	disorder of basal ganglia	Disorder of basal ganglia	1.08e-06	3.14e-05					A2M,ABCB1,ADRB1,AEBP1,APLNR,APOD,AQP1,ARHGDIB,ARHGEF1,ATP1A3,ATP1B1,ATP2B2,ATP5PF,CA11,CACNA1C,CDKN1C,CHI3L1,CLU,COL4A3,COX7C,CP,CPNE5,CRYAB,CSRP2,CTNNB1,CX3CL1,DAAM2,DDIT3,DHCR7,ELMO1,EMX2,ENO2,FLRT2,FOXP1,GABRD,GFAP,GSTP1,GUCY1B1,GYPC,HLA-DQA1,HLA-DRA,HOXC6,HRH1,ICA1,ID3,IGFALS,ITGB4,KCNAB1,KCNN3,KCNQ1,KDR,KLF16,LMCD1,MAL2,MAOB,MEF2D,MEIS2,MT1E,MT1G,MT2A,MYL12A,MYORG,NBEA,NEDD4,NRGN,PCDH7,PDCL,…	100
Cellular Movement	cell movement	Cell movement of breast cancer cell lines	1.27e-06	3.66e-05	Increased	2.03		1.301	ADGRF5,ANGPT2,APC,ARHGDIB,CD99,CDH1,CDH3,CTNNB1,CXCL12,CXCL9,DAAM1,DLC1,DUSP6,EFNA5,EMP1,ENG,ETS1,FBLIM1,FGF1,FGFR2,FHOD1,FOXC1,GLI1,GPR161,HGF,HIC1,ITGAV,KCNN3,KRT19,LCK,LIMA1,LMO7,MCAM,MET,MFNG,MMP9,MYH9,NRP1,PIEZO2,PRKCZ,PRKD2,PRKD3,RAB11FIP1,RHOBTB2,SEMA3C,SERPINA5,SNAI2,SNHG16,STK24,TGFB3,TGFBR2,TNFRSF21,TPD52L1,VASP,VEGFA,VTN,WBP2,ZEB1	58
Cellular Movement,Hematological System Development and Function,Immune Cell Trafficking	cell movement	Cell movement of mononuclear leukocytes	1.27e-06	3.66e-05	Increased	2.093		1.281	ACKR3,AGT,AOC3,ARHGEF1,CCL18,CD99,CX3CL1,CXCL12,CXCL9,CXCR2,DEPTOR,ENPP2,EZR,FLT1,HGF,HSPD1,ICAM2,IL2RA,INPP5D,ITGAV,LCP2,MCAM,MMP9,MSMP,MSN,MYH9,PDGFB,PECAM1,PENK,PRKCZ,PRNP,PROCR,PTGDR,PTPRB,RARRES2,RASGRP1,RIPOR2,RPS19,SELP,VTN,WAS	41
Cardiovascular Disease,Organismal Injury and Abnormalities	coronary artery disease	Coronary artery disease	1.31e-06	3.75e-05					ABCB1,ADRB1,AKAP13,CD36,CETP,CNGB3,DLX6-AS1,DOCK4,DOCK9,FGD5,FLT1,FLT4,FMN2,FRMD4A,GFOD1,GUCY1A1,GUCY1A2,GUCY1B1,HBA1/HBA2,KALRN,KCNJ2,KDR,MECOM,MEF2A,MICAL2,NOS3,NPR1,PBX3,PDE3A,PDE7B,PDE8A,PLA2G2A,PLXNA2,PRKCH,RASL12,SELP,SLC8A1,VASP,VEGFA,VEPH1	40
Cancer,Gastrointestinal Disease,Organismal Injury and Abnormalities	gastric adenocarcinoma	Gastric adenocarcinoma	1.42e-06	4.06e-05					A2M,ABCC5,ACO1,ADGRL2,AFAP1L1,AHNAK2,ANGPT2,ANLN,APC,ARID3A,ATMIN,ATP6V1C2,BCAM,BCO1,BEX2,BMP7,BMPR2,C1QL1,CACNA1C,CCDC102B,CCM2L,CCND2,CDH1,CDH5,CHRD,CHST1,CLIC6,CNTNAP2,COL14A1,COL18A1,COL6A2,COL6A3,COL8A2,CORO1A,CRX,CSF2RA,CSPG4,CTNNB1,CYP26A1,CYP4F11,DGKH,DLC1,DOCK10,DOCK4,DSP,DYSF,EDNRB,ELK3,ELMO1,EPS8,FAM102A,FAM13C,FBXO32,FGFR2,FILIP1,FLRT2,FLT1,FLT4,FMN2,FOLH1,FOXP1,FRMD4A,GFOD1,GIMAP8,GL…	165
Cancer,Organismal Injury and Abnormalities,Reproductive System Disease	invasive breast cancer	Invasive breast cancer	1.43e-06	4.09e-05					ACTA2,ADAMTS4,APC,APOD,BGN,BMP4,CAVIN1,CBX2,CDH1,CLSPN,CNN1,COL1A2,CSF2RA,CTNNB1,CXCL14,DNAH14,EFEMP1,FERMT2,FGFR2,FLRT2,FOXC2,GABRD,GYPC,HLA-DQA1,IGF2,IL3RA,KDR,KIF14,LIMA1,LMO7,LRRC15,MEF2C,MET,MGLL,MMP9,MT1E,MYH9,OLFML2B,PEAR1,RHPN1,RORC,SCHIP1,SEMA7A,SFRP1,SGO1,SLC7A11,SLC8A1,TAGLN,TCEAL7,TNFAIP6,VEGFA,WBP2	52
Endocrine System Disorders,Gastrointestinal Disease,Metabolic Disease,Organismal Injury and Abnormalities	non-insulin-dependent diabetes mellitus	Non-insulin-dependent diabetes mellitus	1.45e-06	4.13e-05					ADAMTS2,ADCY1,ADRB1,AEBP1,AGT,APLN,CA14,CA5A,CETP,CLU,CNTNAP2,COL1A1,COL1A2,CTSK,CXCL12,EDNRA,EDNRB,ENPP1,FLT1,FOXP1,GDF11,GPNMB,HAPLN1,HBA1/HBA2,HLA-DQA1,HNF4A,INSR,IRS2,KCNQ1,KCNQ1OT1,KLF11,MAOB,MGP,MMP9,NOS3,PARD3B,PBX3,PDE3A,PIEZO2,PRRX2,PSMB7,PTGIR,RAMP2,RAMP3,RGS5,RHOBTB3,ROBO2,SELP,SLC2A4,SLC7A11,SPOCK1,SQSTM1,THBS2,TSPAN18,TSPAN8,VEGFA,VEPH1,VWF	58
Cardiovascular System Development and Function,Embryonic Development,Hematological System Development and Function,Lymphoid Tissue Structure and Development,Organ Development,Organismal Development,Tissue Development	lymphangiogenesis	Lymphangiogenesis	1.46e-06	4.15e-05		1.383		0.808	EDNRB,FGF1,FLT4,FOXC2,HGF,KDR,SOX18,TEK,VEGFA	9
Cell Morphology,Cellular Assembly and Organization,Cellular Function and Maintenance	reorganization	Reorganization of cytoskeleton	1.48e-06	4.18e-05	Increased	2.013		1.527	ACVRL1,CDH1,CLDN19,CXADR,CXCL12,CXCL9,EFNA5,EFNB1,ENG,EZR,FGFR2,HGF,MST1R,MYH9,NRP1,PARVB,RAP2A,REM1,TNFSF10,VWF	20
Cellular Movement	invasion	Invasion of carcinoma cell lines	1.52e-06	4.28e-05		-0.015		-0.766	ACTA2,ANGPTL4,BSG,BTC,CARD10,CBR3-AS1,CD24,CD82,CDH1,CDH3,CLU,CXCL12,CYTOR,DLC1,DOCK4,DSP,ENPP2,EZR,FGFR2,FHIT,FHOD1,FOXP1,FSCN1,GJB1,GLI1,GRB7,H19,HGF,HTRA1,LPAR4,MET,MITF,MMP9,MYCT1,NANOS1,NUAK1,PRKCZ,RALB,RPS6KA6,SCUBE3,SLC7A11,SSTR2,TGFBR2,TNFAIP6,VEGFA	45
Ophthalmic Disease,Organismal Injury and Abnormalities	maculopathy	Maculopathy	1.6e-06	4.49e-05					ADRB1,BEST1,BMP4,CASP1,CDH3,CFI,CNGB3,CP,CRX,CST3,CX3CR1,EFEMP1,HTRA1,IL33,KDR,NOS3,PAX6,PDGFB,PGF,PLA2G2A,SLC16A8,VEGFA	22
Organismal Development	patterning	Patterning of vessel	1.64e-06	4.6e-05					COL4A1,ENG,FOXC2,KDR,NRP1,VEGFA	6
Organismal Injury and Abnormalities,Reproductive System Disease	benign uterine disease	Benign uterine disease	1.79e-06	5e-05					ADRB1,CALCRL,CAVIN2,CD24,COL6A3,CTNNB1,CXCL14,ECM2,EDNRB,EMCN,FGFR2,GPM6A,GRIA2,GUCY1A2,H19,HLA-DQA1,IGF2,IRAG1,KCNN3,MFAP3L,MMP11,NR2F1,NR2F2,NR5A2,PCP4,PDS5B,PHLDA2,PKIA,PPP4C,RAMP2,RAPGEF3,RGS5,RORB,RORC,RPL19,RPS15,RPS19,SFRP1,SLC24A3,SLC5A3,SOD2,TGFB3,TMEM59,XAF1,ZEB1	45
Cell-To-Cell Signaling and Interaction	interaction	Interaction of leukemia cell lines	1.81e-06	5.05e-05		0.87		0.297	CD209,CD36,CD82,CD99,CDH1,CTNNB1,CX3CL1,CXCL12,CXCR2,DYSF,EGFL7,ESM1,FOXP1,FYB2,ITGAV,LCK,LCP2,NOTCH1,RASGRP2,SELP,SIPA1,ST6GALNAC2,TBC1D10C,TCIM,THY1,VEGFA,VTN	27
Cancer,Organismal Injury and Abnormalities	benign connective or soft tissue neoplasm of pelvis	Benign connective or soft tissue neoplasm of pelvis	1.88e-06	5.25e-05					ADRB1,CALCRL,CAVIN2,CD24,COL6A3,CXCL14,ECM2,EDNRB,EMCN,FOXL2,GPM6A,GRIA2,GUCY1A2,H19,HLA-DQA1,IGF2,IRAG1,KCNN3,MFAP3L,MMP11,NR2F1,NR2F2,NR5A2,PCP4,PDS5B,PHLDA2,PKIA,PPP4C,RAMP2,RAPGEF3,RGS5,RORB,RORC,RPL19,RPS15,RPS19,SFRP1,SLC24A3,SLC5A3,SOD2,TGFB3,TMEM59,XAF1,ZEB1	44
Gene Expression	transcription	Transcription	1.9e-06	5.29e-05		1.381		0.454	A2M,ABCA2,ACTA2,ACVRL1,ADIRF,ADRB1,ADTRP,AEBP1,AFAP1L2,AGT,AKAP13,ALPK2,ANGPT1,APLN,APOL3,ARHGEF2,ATMIN,ATP8B1,BAMBI,BMP4,BMP7,BMPR2,CASP1,CAVIN1,CBX2,CCDC3,CD34,CD82,CDH1,CDH3,CDH5,CDK1,CDK8,CDKN1C,CEBPB,CHST1,CLDN19,CLDN5,COL1A1,CPE,CRX,CRYAB,CTNNB1,DDIT3,DLL4,DLX5,DUSP26,EDNRB,EFEMP1,ELF1,ELK3,ELMO1,ENG,EOMES,EPB41L4B,ERG,ETS1,EZR,FGF1,FHOD1,FLI1,FOXC1,FOXC2,FOXD2,FOXL2,FOXP1,FXYD1,GATA2,GLI1,…	192
Cancer,Organismal Injury and Abnormalities	solid tumor	Primary solid tumor	1.92e-06	5.32e-05					ABCC5,ADCY4,ADGRA2,AFAP1L1,AGAP2,AKAP13,ALAD,ANGPT1,ANGPT2,CD24,CDC27,CHI3L1,CLEC3B,CLU,COL4A1,COL6A2,CP,CSF2RA,CTNNB1,CXCL14,CYB5R2,CYP26A1,DGKZ,EFEMP1,EFNA5,EGFL7,ELMO1,EMCN,FAM167B,FDCSP,FGFR2,FLT1,FLT4,FOXP1,GFAP,GJA4,GLI1,H19,IFNAR2,IL3RA,INSR,KANK2,KDR,KLK10,KMT2D,LCK,LINGO1,MAPK11,MET,MGLL,MMRN2,MST1R,MYH11,NES,NOTCH3,PGF,PLA2G2A,PTP4A3,RB1,SFRP1,SLC5A3,SLC9A3R1,SSTR2,TEK,VEGFA,WFDC2	66
Cancer,Organismal Injury and Abnormalities,Respiratory Disease	lung adenocarcinoma	Lung adenocarcinoma	1.93e-06	5.33e-05					ABCA5,ABCC5,ABL2,ACTA2,ADCY4,ADGRG6,ADGRL2,AGFG2,AHNAK2,ALDH1A3,ANGPT1,ANKRD20A5P,ANO2,APC,APOD,ARHGAP15,ARHGAP6,ATP10A,ATP10B,ATP1A2,ATP2B1,ATP2B2,B3GAT1,BCL6B,BGN,CABP1,CACNA1C,CAVIN1,CBX2,CCDC102B,CCND2,CD34,CDC20,CDC27,CDH1,CDK1,CDKN1C,CLIC6,CLIP4,CLSPN,CLTRN,CNKSR2,CNTNAP2,COL1A1,COL3A1,COL4A1,COL5A3,COL6A3,CPE,CRYBG1,CRYL1,CSPG4,CTH,CTNNB1,CYGB,CYTOR,DLX6,DLX6-AS1,DNAH14,DOCK10,DYSF,EEF1B2,…	203
Organismal Injury and Abnormalities,Renal and Urological Disease	renal lesion	Renal lesion	1.97e-06	5.43e-05					ABCB1,ACAN,ACP6,ADM,AGT,ALPK2,ANKRD30B,ANLN,APC,APOD,AQP1,ARAP3,ARHGAP26,ATP1A2,ATP1B1,ATP2B1,BSG,C1S,CALCRL,CAVIN1,CCND2,CD34,CDH1,CDH6,CENPB,CLEC3B,CLSPN,CLU,CLUL1,COL6A3,CPXM2,CRYBG1,CSPG4,CTNNB1,DLL4,DLX6,DLX6-AS1,DUSP6,EEF1B2,ENG,ENPEP,ENPP5,FAM78A,FGFR2,FILIP1,FLRT2,FLT1,FLT4,FMN2,FRY,GABRD,GFOD1,GIMAP8,GPM6A,GPR4,GRB7,GSTP1,GYPC,H19,HBB,HGF,HILPDA,HLA-DQA1,HRC,IFI16,IFNAR2,IGF2,IL2RA,INSR,…	165
Cancer,Organismal Injury and Abnormalities	papillary adenocarcinoma	Papillary adenocarcinoma	1.98e-06	5.44e-05					ACP6,ALDH1A2,APC,APOD,ATP1B1,ATP8B1,CARD16,CD24,CDH1,CLSPN,CLU,COL15A1,CPXM2,CTNNB1,EEF1B2,ENG,ENPEP,ETS1,FGFR2,FLRT2,FLT1,FLT4,GIMAP8,HGF,HLA-DQA1,IGF2,IGFBP4,INSR,JAG2,KDR,KIF14,KLK11,KRT19,LCK,LDLRAD3,MCAM,MET,MMP9,MT1E,NAMA,NOTCH4,PEAR1,S100A4,SEMA3C,SERPINF1,SFRP1,SLC5A3,SLC7A11,SLC8A1,SLC9A3R1,SNAI2,TCEAL7,TEK,TFPI2,TGFBR2,TXNIP,VEGFA,YES1,ZFHX3	59
Cancer,Gastrointestinal Disease,Organismal Injury and Abnormalities	carcinoma	Rectum carcinoma	2.04e-06	5.6e-05					ABCA5,AOC3,APC,APOD,CA5A,CACNA1H,CASP1,CAVIN1,CBX2,CCDC102B,CDHR5,CDK8,CFI,CLSPN,COL18A1,CSF2RA,CTNNB1,CXCR2,CYP4F11,DGKZ,DLX6,DNAH14,ERC2,FGFR2,FLRT2,FLT1,FLT4,FRZB,GABRD,GLB1L2,GYPC,HGF,HRCT1,IFFO1,IL2RA,INPP5D,JPH2,KCNN3,KDR,KIF14,LHX2,LINGO1,MAPK11,MARCKSL1,MEF2A,MPRIP,MT1E,MYO1B,PDE9A,PDS5B,PREX2,RAPGEF2,RBFOX2,RHPN1,ROBO2,SFRP1,SH3PXD2A,SIPA1L2,SLC23A2,SLC43A3,SLC5A5,SLC7A11,SMC6,SOX17,SOX9…	80
Cancer,Organismal Injury and Abnormalities	cancer	Invasive cancer	2.12e-06	5.78e-05					ACTA2,ADAMTS4,ANGPT1,ANGPT2,APC,APOD,BGN,BMP4,BMP7,CAVIN1,CBX2,CDH1,CLEC11A,CLSPN,CNN1,COL1A2,CSF2RA,CTNNB1,CXCL14,DNAH14,EFEMP1,FERMT2,FGFR2,FILIP1,FLRT2,FLT1,FLT4,FOXC2,GABRD,GYPC,HLA-DQA1,IGF2,IL3RA,KDR,KIF14,LIMA1,LMO7,LRRC15,MEF2C,MET,MGLL,MMP9,MT1E,MYH9,NEDD4,OLFML2B,PEAR1,PMEPA1,PRNP,RHPN1,RORC,SCHIP1,SEMA7A,SFRP1,SGO1,SLC7A11,SLC8A1,TAGLN,TCEAL7,TGFBR2,THBS2,TNFAIP6,VEGFA,WBP2,ZFHX3	65
Embryonic Development,Organismal Development,Tissue Development	growth	Growth of embryonic tissue	2.12e-06	5.78e-05		1.924		1.683	AFAP1L1,BMP4,CHRD,COL18A1,CTNNB1,CXCL12,CXCL14,DLL4,FGFR2,HGF,IGF2,JAG1,S100A4	13
Inflammatory Disease	chronic inflammatory disorder	Chronic inflammatory disorder	2.15e-06	5.85e-05					ABCB1,ACAN,ACO1,ACTA2,ADAMTS2,ADGRG6,ADM,ADRB1,AGT,AKAP13,ALPK2,APC,ARHGDIB,ATP1B1,ATP2B1,B3GAT1,BGN,BMP4,BSG,BTC,CA14,CA5A,CALCRL,CARD8,CASP1,CCL18,CCRL2,CD24,CD36,CDA,CDH1,CEBPB,CHI3L1,CLIC2,CLSTN2,CLU,COL1A1,COL1A2,COL3A1,CSF2RA,CST3,CTNNB1,CX3CL1,CX3CR1,CXCL12,CXCL14,CXCL9,CXCR2,CYSLTR1,CYSLTR2,EFNB1,ENTPD1,EOMES,ETS1,F5,FCGR3A/FCGR3B,FCN1,FGF1,FGFR2,FLT1,FMN2,FOXL2,FRY,FRZB,FZD8,GABRD,GATA2,…	151
Cardiovascular System Development and Function,Tissue Morphology	permeability	Permeability of vascular system	2.17e-06	5.86e-05		0.826		0.323	CDH5,CXCL12,CYTH2,IL33,MCAM,MMP9,NPR1,PROCR,PTPRB,SERPINF1,SLC8A1,TCIM,TEK,VASP,VEGFA,YES1	16
Visual System Development and Function	vision	Vision	2.17e-06	5.86e-05					BEST1,COL18A1,COL1A1,DHRS3,EFEMP1,GRM8,MYO7A,PAX6,POU6F2,RAX,RDH10,RPE65,SFRP5,SIX3,TRPM1,TYR	16
Cancer,Gastrointestinal Disease,Organismal Injury and Abnormalities	oral tumor	Oral tumor	2.19e-06	5.91e-05					ABCA2,ABCB1,ABCC5,AGAP2,AHNAK2,APC,ARHGAP26,ASPN,ATP10A,ATP5PF,AVPR1A,BAMBI,BGN,BMP4,BSG,CASP10,CCNJL,CHI3L1,CNN1,COL15A1,COL1A1,COL20A1,COL4A1,COL4A2,COL6A2,CPXM2,CRYAB,CTNNB1,CXCL12,CXCL14,CYP4F11,CYTH4,DAAM1,DAAM2,DLGAP5,DNAH14,DOCK9,DSG2,DSP,DYSF,EBF1,EFNA5,ENPEP,ENPP2,EZR,FGF1,FGFR2,FHIT,FLRT2,FLT1,FLT4,FOLH1,FOXL2,FRY,FRZB,GJC1,GPRC5A,GRIA2,GRID1,GRK5,GUCY1A1,HILPDA,HLA-DQA1,HOXC4,HOXC6,HRC…	156
Cancer,Organismal Injury and Abnormalities,Reproductive System Disease	endometrial carcinoma	Endometrial carcinoma	2.28e-06	6.13e-05					ABCA5,ABCB1,ABCB4,ADAMTS2,ADM,AGT,AHNAK2,ALDH1A2,ALPK2,ALPK3,ANGPT2,ANKRD30B,ANKRD50,AOC3,APC,APOD,ARHGAP15,ARHGAP29,ARHGAP6,ARHGEF15,ARHGEF17,ARID3A,ASPN,ATMIN,ATP10A,ATP10B,ATP2A3,ATP2B1,ATP8A2,ATP8B1,AVPR1A,B4GALNT4,BCL6B,BICD2,BMP7,C1S,CABP1,CACNA1C,CARD10,CARD16,CASP10,CAVIN1,CBX2,CCNJL,CD209,CDC27,CDH1,CDKL5,CEP70,CFAP91,CHD5,CHRD,CLGN,CLSPN,CLU,CNKSR2,CNTNAP2,COL14A1,COL15A1,COL3A1,COL4A2,…	311
Cardiovascular System Development and Function,Cellular Development,Cellular Function and Maintenance,Cellular Growth and Proliferation,Embryonic Development,Hematological System Development and Function,Lymphoid Tissue Structure and Development,Organ Development,Organismal Development,Tissue Development	proliferation	Proliferation of lymphatic endothelial cells	2.47e-06	6.61e-05		1.287		0.732	EDNRB,FGF1,FLT4,HGF,KDR,TEK,VEGFA	7
Cellular Movement,Immune Cell Trafficking	cell movement	Cell movement of lymphatic system cells	2.48e-06	6.64e-05	Increased	2.016		1.238	ACKR3,AOC3,ARHGEF1,CCL18,CX3CL1,CXCL12,CXCL9,CXCR2,DEPTOR,ENPP2,EZR,FGF1,FLT4,HGF,HSPD1,ICAM2,IL2RA,INPP5D,KDR,LCP2,MCAM,MMP9,MSMP,MSN,MYH9,PRKCZ,PROCR,PTGDR,PTPRB,RARRES2,RASGRP1,RIPOR2,SELP	33
Cancer,Organismal Injury and Abnormalities	stromal neoplasm	Stromal neoplasm	2.54e-06	6.79e-05					ABCB1,ABL2,ANGPT1,ANGPT2,ANO1,APC,CD34,CTNNB1,EZR,FGFR2,FLT1,FLT4,FOXL2,KDR,LCK,MAPK11,NES,RB1,TEK,TIE1,VEGFA,YES1	22
Cancer,Endocrine System Disorders,Organismal Injury and Abnormalities	carcinoid tumor	Carcinoid tumor	2.75e-06	7.31e-05					A2M,AKAP13,ARHGEF17,ATP10A,CACNA1C,CDC25B,CDH6,CLEC14A,CLU,COL18A1,COL1A2,COL4A3,COL5A3,COLEC11,CTNNB1,CYP4F11,DCT,DLC1,DNAH14,DYSF,EMCN,FAM78A,FLT1,FLT4,GFAP,GNGT1,GUCY1A1,HSPG2,IFNAR2,ISLR2,KDR,LCP2,LRRC55,MET,MGP,MMRN2,NID1,NLRC3,NOTCH3,PABPC4L,PCDH7,ROBO2,RORB,RUNX1T1,SERPINA5,SLC24A3,SLC24A5,SLC4A10,SLC4A2,SLCO1A2,SLFN13,SOCS2,SREBF1,SSTR2,STK32B,TEK,TFPI2,TMEM151A,VEGFA,VSTM4,ZEB1	61
Cell-To-Cell Signaling and Interaction	adhesion	Adhesion of tumor cell lines	2.77e-06	7.36e-05		-1.825		-2.568	ANGPT1,ARHGEF1,BMP7,BSG,CD82,CD99,CDH1,CDH3,CTNNB1,CX3CL1,CXCL12,DSG2,DSP,DYSF,EFEMP1,EFNB1,EGFL7,EMILIN1,ETS1,FGFR2,FOXP1,FYB2,GFAP,GPNMB,HGF,ITGAV,LCP2,LEF1,MAGI1,MCAM,MECOM,MET,NID1,NOS3,NOTCH1,NPNT,NRP1,PARVB,PRNP,PTPRZ1,RASGRP2,SELP,SEMA3F,SIPA1,SLC12A6,ST6GALNAC2,TCIM,VEGFA,VTN,ZEB1	50
Hematological System Development and Function	hemostasis	Hemostasis	2.8e-06	7.4e-05		0.999		0.83	A2M,ADTRP,BDKRB2,CD209,CD24,CD34,CD36,COL1A1,COL1A2,CXCL12,CYP4F11,DGKH,DGKZ,DOCK6,DOCK9,EFNB1,ENTPD1,F2RL2,F2RL3,F5,FLI1,GATA2,HBB,HNF4A,HSPG2,LCK,LCP2,NOS3,PDGFA,PDGFB,PDPN,PLCG2,PRKCH,PROCR,SELP,SERPINA5,ST6GALNAC2,TRPC6,VWF,WAS,ZEB1	41
Cancer,Gastrointestinal Disease,Organismal Injury and Abnormalities	oral cancer	Oral cancer	2.8e-06	7.4e-05					ABCA2,ABCB1,ABCC5,AGAP2,AHNAK2,APC,ARHGAP26,ASPN,ATP10A,ATP5PF,AVPR1A,BAMBI,BGN,BMP4,BSG,CASP10,CCNJL,CHI3L1,CNN1,COL15A1,COL1A1,COL20A1,COL4A1,COL4A2,COL6A2,CPXM2,CRYAB,CXCL12,CXCL14,CYP4F11,CYTH4,DAAM1,DAAM2,DLGAP5,DNAH14,DOCK9,DSG2,DSP,DYSF,EBF1,EFNA5,ENPEP,ENPP2,EZR,FGF1,FGFR2,FHIT,FLRT2,FLT1,FLT4,FOLH1,FOXL2,FRY,FRZB,GJC1,GPRC5A,GRIA2,GRID1,GRK5,GUCY1A1,HILPDA,HLA-DQA1,HOXC4,HOXC6,HRC,HSPG2,…	155
Embryonic Development,Organismal Development	growth	Growth of embryo	2.9e-06	7.63e-05	Increased	2.285		1.984	AFAP1L1,APLN,BMP4,CHRD,COL18A1,CTNNB1,CXCL12,CXCL14,DLL4,FGFR2,HGF,IGF2,JAG1,PDGFB,S100A4	15
Cancer,Organismal Injury and Abnormalities,Reproductive System Disease	endometrioid endometrial cancer	Uterine endometrioid carcinoma	2.97e-06	7.81e-05					ABCA5,ABCB1,ABCB4,ADAMTS2,AGT,AHNAK2,ALDH1A2,ALPK2,ALPK3,ANGPT2,ANKRD30B,ANKRD50,AOC3,APC,ARHGAP15,ARHGAP29,ARHGAP6,ARHGEF15,ARHGEF17,ARID3A,ASPN,ATMIN,ATP10A,ATP10B,ATP2A3,ATP2B1,ATP8A2,ATP8B1,AVPR1A,B4GALNT4,BCL6B,BICD2,BMP7,C1S,CABP1,CACNA1C,CARD10,CASP10,CCNJL,CD209,CDC27,CDH1,CDKL5,CEP70,CFAP91,CHD5,CLGN,CLU,CNKSR2,CNTNAP2,COL14A1,COL15A1,COL4A2,COL6A3,COLEC11,COLEC12,CP,CRYBG1,CSPG4,CTH,CTN…	265
Developmental Disorder,Neurological Disease	congenital neurological disorder	Congenital neurological disorder	2.99e-06	7.82e-05					A2M,ACTA2,ADGRG1,ADGRG6,ADM,ADRB1,ANGPT1,ANGPT2,ARHGEF2,ATP1A2,ATP1A3,BEX2,BGN,BICD2,CCDC88C,CCND2,CDKL5,CH25H,CHRNE,CLU,CNTNAP2,COL18A1,COL1A1,COL3A1,COL4A1,COL4A2,CP,CST3,CTNNB1,DDIT3,DLC1,DLX5,DUSP6,ECE1,EDNRB,EMX2,ENG,EOMES,FGFR2,FLT1,FOXC1,FOXL2,FRMD4A,GFAP,GJC2,GLI1,GLI2,HECW2,HEXA,HNF4A,HRH1,INPP5K,IRAK3,KCNE3,KCNJ2,KCNQ1,KDR,KIF14,KMT2D,LGI4,MEF2C,MEIS2,MITF,MMP9,MPZ,MT-TS1,MYH11,NEDD4L,N…	101
Cancer,Organismal Injury and Abnormalities,Reproductive System Disease	benign neoplasm of female genital organ	Benign neoplasm of female genital organ	3.07e-06	8.01e-05					ADRB1,CALCRL,CAVIN2,CD24,COL6A3,CXCL14,ECM2,EDNRB,EMCN,FOXL2,GPM6A,GRIA2,GUCY1A2,H19,HLA-DQA1,IGF2,IRAG1,KCNN3,MFAP3L,MMP11,NR2F1,NR2F2,NR5A2,PCP4,PDS5B,PHLDA2,PKIA,PPP4C,RAMP2,RAPGEF3,RGS5,RORB,RORC,RPL19,RPS15,RPS19,SFRP1,SLC24A3,SLC5A3,SOD2,TGFB3,TMEM59,XAF1,ZEB1	44
Cancer,Gastrointestinal Disease,Organismal Injury and Abnormalities	rectal adenocarcinoma	Rectal adenocarcinoma	3.11e-06	8.09e-05					ABCA5,AOC3,APC,APOD,CA5A,CACNA1H,CASP1,CAVIN1,CBX2,CCDC102B,CDHR5,CDK8,CFI,CLSPN,COL18A1,CSF2RA,CTNNB1,CXCR2,CYP4F11,DGKZ,DLX6,DNAH14,ERC2,FGFR2,FLRT2,FLT1,FLT4,FRZB,GABRD,GLB1L2,GYPC,HGF,HRCT1,IFFO1,IL2RA,INPP5D,JPH2,KCNN3,KDR,KIF14,LHX2,LINGO1,MAPK11,MARCKSL1,MEF2A,MPRIP,MT1E,MYO1B,PDE9A,PDS5B,PREX2,RAPGEF2,RBFOX2,RHPN1,ROBO2,SFRP1,SH3PXD2A,SIPA1L2,SLC23A2,SLC43A3,SLC5A5,SLC7A11,SMC6,SOX17,SOX9…	79
Cancer,Endocrine System Disorders,Organismal Injury and Abnormalities	neuroendocrine tumor	Neuroendocrine tumor	3.35e-06	8.7e-05					A2M,ACVRL1,AKAP13,APC,ARHGEF17,ATP10A,CACNA1C,CCM2L,CDC25B,CDH6,CLEC14A,CLU,CNKSR2,CNTNAP2,COL18A1,COL1A2,COL4A3,COL5A3,COLEC11,CTNNB1,CYP4F11,DCT,DLC1,DLX6,DNAH14,DYSF,EMCN,ENG,ENO2,FAM78A,FGFR2,FLT1,FLT4,FMN2,FRZB,GFAP,GNGT1,GRM8,GUCY1A1,HLA-DQA1,HRCT1,HSPD1,HSPG2,IFNAR2,IGF2,ISLR2,KDR,KMT2D,LCP2,LRRC55,MET,MGLL,MGP,MMP9,MMRN2,NCKAP5,NID1,NLRC3,NOTCH1,NOTCH3,NOTCH4,NOVA2,ODF2L,PABPC4L,PCDH7,PRE…	92
Embryonic Development,Hematological System Development and Function,Lymphoid Tissue Structure and Development,Organ Development,Organismal Development,Tissue Development	formation	Formation of lymphoid tissue	3.46e-06	8.98e-05		1.613		0.971	EDNRB,FGF1,FLT4,FOXC2,GATA2,HGF,KDR,SOX18,TBX1,TEK,VEGFA	11
Cellular Movement,Immune Cell Trafficking	migration	Migration of lymphatic system cells	3.55e-06	9.18e-05	Increased	2.273		1.485	ACKR3,AOC3,ARHGEF1,CCL18,CX3CL1,CXCL12,CXCL9,CXCR2,DEPTOR,ENPP2,EZR,FGF1,FLT4,HGF,HSPD1,ICAM2,INPP5D,KDR,LCP2,MCAM,MMP9,MSN,MYH9,PRKCZ,PROCR,PTPRB,RARRES2,RASGRP1,RIPOR2,SELP	30
Skeletal and Muscular Disorders	limb defect	Limb defect	3.62e-06	9.34e-05					ADAMTS2,ADAMTS4,ATP1A3,CACNA1C,CDH3,COL14A1,COL15A1,COL18A1,COL1A1,COL1A2,COL3A1,COL4A1,COL4A2,COL4A3,COL5A3,COL6A1,COL6A2,COL6A3,COL8A1,COL8A2,DLX5,FGFR2,GLI1,GPX4,HRH1,MECOM,MMP11,MMP9,NOG,PDE3A,PTH1R,RBBP8,SMAD1,SMOC1,SOX9,TBX1	36
Cardiovascular Disease,Developmental Disorder	congenital anomaly of cardiovascular system	Congenital anomaly of cardiovascular system	3.73e-06	9.58e-05					ADRB1,ANGPT1,ANGPT2,CACNA1C,COL1A2,DLC1,DSP,ECE1,EDNRA,EDNRB,ENG,ENO2,FLT1,HRH1,JAG1,KCNJ2,KCNQ1,KDR,KMT2D,MAML3,MEIS2,MYH11,NOS3,NOTCH1,NR2F2,PGF,PLA2G2A,PREX2,RBM20,SCN4B,SLC22A8,TBX1,TLL1,VEGFA	34
Cancer,Organismal Injury and Abnormalities,Reproductive System Disease	estrogen receptor-negative breast cancer	Estrogen receptor-negative breast cancer	3.74e-06	9.58e-05					ABCB1,CASP10,CCND2,CD34,CDK1,CXCL9,DLC1,EPS8,ETS1,FGF1,FGFR2,FLT1,FRZB,GRB7,KDR,LCK,LMO1,LMO2,MET,MMP9,NGFR,PDGFA,PLA2G2A,PTPRG,RB1,S100A4,TAL1,TCF4,TEK,TGFBR2,TNFSF10,VEGFA,WFDC2	33
Cellular Movement	migration	Migration of epithelial cells	3.79e-06	9.7e-05		-0.234		-0.548	ACTA2,AGT,ANGPT1,CD82,CDH1,EPB41L4B,ITGB4,MAPRE2,MMP9,SERPINF1,SLC8A1,TGFB3,TGFBR2,VTN	14
Cardiovascular Disease,Neurological Disease,Organismal Injury and Abnormalities	cerebral small vessel disease	Cerebral small vessel disease	3.86e-06	9.84e-05					ACTA2,CACNA1C,COL4A1,COLGALT1,HTRA1,KCNQ1,NOTCH3,PDE3A,VWF	9
Cancer,Organismal Injury and Abnormalities	connective tissue tumor	Connective tissue tumor	3.91e-06	9.94e-05					ABCB1,ABCC5,ABL2,ACTA2,AFAP1L1,ANGPT1,ANGPT2,ANGPTL4,ANKRD30B,APC,ARHGAP6,ASPN,ATP2B1,ATP8A2,CACNA1H,CAMSAP3,CARD16,CCND2,CD99,CDC27,CDH1,CHD5,CHRD,CNN1,CNTNAP2,COL14A1,COL15A1,COL18A1,COL1A1,COL1A2,COL3A1,COL4A1,COL4A2,COL4A3,COL5A3,COL6A1,COL6A2,COL6A3,COL8A1,COL8A2,CRYAB,CSF2RA,CSPG4,CTNNB1,DACT3,DCT,DDIT3,DGKZ,DLC1,DNAH14,DOCK6,ECE1,ENG,EPS8L1,FCGR3A/FCGR3B,FGFR2,FILIP1,FLI1,FLT1,FLT4,FMN2,FM…	160
Cellular Movement	invasion	Invasion of prostate cancer cell lines	3.96e-06	0.000101		0.972		0.485	ARHGAP4,BMP7,CBR3-AS1,CD82,CDH1,CXCL12,DEPTOR,ECE1,EMP1,ERG,EZR,FOLH1,FSCN1,HIC1,LEF1,LIMA1,MMP9,NES,PEBP1,PLXNA2,PODXL,PTPRZ1,SMAD1,SOX9,SPRY2,TNFSF10	26
Cellular Movement	cell movement	Cell movement of sarcoma cell lines	4.12e-06	0.000104		1.26		0.6	APC,BCAM,CD248,CD99,CDH1,CDH3,COL4A3,CXCL12,EPS8,FBLIM1,HGF,IGF2,MCAM,MMP9,PARVB,PEAK1,RB1,SERPINF1,SLC9A3R1,SLC9A3R2,SNHG16,SOD2,SPRY2,VTN	24
Cancer,Organismal Injury and Abnormalities,Reproductive System Disease	progesterone receptor-negative breast cancer	Progesterone receptor-negative breast cancer	4.13e-06	0.000104					ABCB1,CASP10,CCND2,CD34,CDK1,CXCL9,DLC1,EPS8,ETS1,FGF1,FGFR2,FLT1,FRZB,FSCN1,GRB7,KDR,LCK,LMO1,LMO2,MET,MMP9,NGFR,PDGFA,PLA2G2A,PTPRG,RB1,S100A4,TAL1,TEK,TGFBR2,TNFSF10,VEGFA,WFDC2	33
Cancer,Organismal Injury and Abnormalities,Reproductive System Disease,Skeletal and Muscular Disorders	uterine leiomyoma	Uterine leiomyoma	4.14e-06	0.000104					ADRB1,CALCRL,CAVIN2,CD24,COL6A3,CXCL14,ECM2,EDNRB,EMCN,GPM6A,GRIA2,GUCY1A2,H19,HLA-DQA1,IGF2,IRAG1,KCNN3,MFAP3L,MMP11,NR2F1,NR2F2,NR5A2,PCP4,PDS5B,PHLDA2,PKIA,PPP4C,RAMP2,RAPGEF3,RGS5,RORB,RORC,RPL19,RPS15,RPS19,SFRP1,SLC24A3,SLC5A3,SOD2,TGFB3,TMEM59,XAF1,ZEB1	43
Developmental Disorder,Hereditary Disorder,Organismal Injury and Abnormalities,Renal and Urological Disease	familial congenital anomalies of the kidney and urinary tract	Familial congenital anomalies of the kidney and urinary tract	4.41e-06	0.000111					ACTA2,ADAMTS2,AEBP1,AGT,ANGPT1,ANGPT2,AOC3,BMP7,C1S,CAV2,CAVIN1,CLU,COL14A1,CPE,FGFR2,FHL1,HOXB-AS1,KCNMB1,KIF14,KRT19,MEIS2,MMP9,PLA2G2A,PTP4A3,RARRES2,SEMA3C,SSTR2,TAGLN,TBX18,ZNF423	30
Cellular Movement,Hematological System Development and Function,Immune Cell Trafficking	migration	Migration of mononuclear leukocytes	4.56e-06	0.000114	Increased	2.255		1.5	ACKR3,AGT,AOC3,ARHGEF1,CCL18,CD99,CX3CL1,CXCL12,CXCL9,CXCR2,DEPTOR,ENPP2,EZR,FLT1,HGF,HSPD1,ICAM2,INPP5D,ITGAV,LCP2,MCAM,MMP9,MSN,MYH9,PECAM1,PRKCZ,PROCR,PTPRB,RARRES2,RASGRP1,RIPOR2,SELP	32
Dermatological Diseases and Conditions,Developmental Disorder,Hereditary Disorder,Metabolic Disease,Organismal Injury and Abnormalities	Hutchinson-Gilford progeria syndrome	Hutchinson-Gilford progeria syndrome	4.6e-06	0.000115					ACAN,ACTA2,APOL3,CLEC3B,COL4A1,COL4A2,COL8A2,COLEC12,EMX2,ENPP1,F2RL2,HAPLN1,HLA-DQA1,IRX1,MGP,PRRX2,RELN,TEK,TFPI2,THBS2,TRIM5,ZNF423	22
Cellular Assembly and Organization,Cellular Function and Maintenance,Tissue Development	formation	Formation of actin stress fibers	4.77e-06	0.000119		1.411		0.935	ACTA2,ADGRF5,ARHGAP6,ARHGEF17,ARHGEF3,CXCR2,DAAM1,DLC1,FBLIM1,FHOD1,HGF,INPP5K,LIMCH1,LMCD1,MAGI1,MET,MPRIP,NOTCH1,NPR1,PIEZO2,PTPRB,RAPGEF3,SPRY2,TGFB3,TPM4,TRPC6,VASP,VEGFA,WAS	29
Cell-To-Cell Signaling and Interaction	adhesion	Adhesion of blood cells	4.78e-06	0.000119	Increased	3.063		2.303	A2M,ANGPT2,AOC3,ARHGEF1,CACNA1C,CD209,CD36,CDH1,CX3CL1,CXCL12,CXCL9,CXCR2,DEPTOR,ENTPD1,ERG,EZR,FCGR3A/FCGR3B,FLT1,HGF,ICAM2,IL33,ITGA1,KDR,LCP2,MCAM,MSN,PECAM1,RAP2A,RASGRP1,RIPOR2,SELP,ST6GALNAC2,TGFBR2,THY1,VEGFA,VWF	36
Cell Death and Survival,Organismal Injury and Abnormalities	necrosis	Necrosis of epithelial tissue	4.82e-06	0.000119		1.51		1.378	ABCG2,ADM,ANGPT1,ANGPT2,APC,APOL1,ATP2B2,BMPR2,CARD8,CASP1,CASP10,CD36,CDH1,COL18A1,COL4A2,COL4A3,CRYAB,CTNNB1,CYGB,CYTOR,DDIT3,EMP1,FGF1,FLT4,GLI1,GLI2,HGF,HSPD1,ITGAV,KCNQ1OT1,KDR,MAPK11,MCAM,MET,MITF,MLKL,NOL3,NOTCH1,NRGN,OAS2,PRNP,PROCR,RASSF5,RB1,RGS5,SEMA3B,SEMA6A,SERPINF1,SFRP1,SOD2,TCF4,TEK,TMX1,TNFRSF21,TNFSF10,TRPM7,VEGFA,VTN,ZEB1	59
Cardiovascular System Development and Function,Cell Death and Survival	survival	Survival of vascular endothelial cells	4.83e-06	0.000119		-0.574		-0.811	ABL2,ANGPT1,ANGPT2,BTC,DDIT3,KDR,S1PR3,SEMA6A,TIE1,TNFSF10,VEGFA	11
Cell Morphology	shape change	Shape change of tumor cell lines	4.83e-06	0.000119	Increased	2.213		1.611	AKAP13,CXCL12,CYTH2,EDNRA,EDNRB,FERMT2,GFAP,HGF,HOOK1,ITGB4,KMT2D,LCP2,MET,MMP9,MYH9,PARVB,PODXL,PRKCH,PRKD2,PRKD3,PRNP,RB1,SDC4,SIPA1,SPRY2,TAOK2,VTN	27
Neurological Disease	neurological disorder	Progressive neurological disorder	5.05e-06	0.000124					A2M,ABCA2,ABCB1,ABCG2,ABI3,ACTA2,ADGRL2,ADIRF,ADRB1,AGT,APOD,AQP1,ARHGDIB,ATP1A2,ATP1A3,ATP1B1,BGN,BSG,BTC,C1R,CACNA1C,CASP1,CCDC50,CD36,CDK1,CETP,CH25H,CHCHD10,CHI3L1,CHRNE,CLEC3B,CLU,CNKSR2,CNN1,COL1A1,COL1A2,COL3A1,CRYAB,CST3,CXADR,CXCL12,CXCR2,CYSLTR1,CYSLTR2,DDIT3,DHCR7,DYSF,ENO2,EZR,FBP2,FCGR3A/FCGR3B,FGFR2,FHIT,FLT1,FLT4,FMN2,FOLH1,GABRD,GFAP,GJB1,GPNMB,GRIA2,GSTP1,HBA1/HBA2,HLA-DQA1,HLA-D…	150
Cardiovascular System Development and Function,Tissue Morphology	permeability	Permeability of blood vessel	5.05e-06	0.000124					CDH5,CXCL12,NPR1,SERPINF1,TEK,VEGFA,YES1	7
Cardiovascular Disease,Hereditary Disorder,Organismal Injury and Abnormalities	familial heart disease	Familial heart disease	5.14e-06	0.000126					ADRB1,ALPK3,CACNA1C,COL1A2,CRYAB,DLC1,DSG2,DSP,ECE1,FHL1,GJA5,HEY2,HRH1,JAG1,JPH2,KCNE3,KCNJ2,KCNQ1,KMT2D,LAMA4,LAMC1,LDB3,MEF2A,MEIS2,MYH11,MYLK2,MYOM1,NOTCH1,NR2F2,PRDM16,RBM20,RORC,SCN3B,SCN4B,SGCA,SGO1,TBX1,TGFB3,TGFBR2,TLL1,TRDN,TTR	42
Skeletal and Muscular Disorders	caveolinopathy	Caveolinopathy	5.37e-06	0.000131					ADRB1,ALPK3,CACNA1C,COL3A1,CPT1A,CRYAB,DSG2,DSP,DYSF,FHL1,GJA5,JPH2,KCNJ2,LAMA4,LDB3,MMP9,MYH16,MYLK2,MYOM1,PRDM16,RBM20,RORC,TGFB3,TTR	24
Cellular Development	epithelial-mesenchymal transition	Epithelial-mesenchymal transition	5.48e-06	0.000134	Increased	2.371		1.915	BMP7,CDH1,CTNNB1,CXCL9,ERG,FFAR4,FOXC2,HGF,HOOK1,IRS2,JAG1,JAG2,KCNQ1OT1,LEF1,LIMA1,MCAM,MST1R,NOG,NOTCH1,NOTCH4,NRP1,PEBP1,PRKCZ,PRNP,PTPRZ1,RB1,S100A4,SCUBE3,SIX1,SNAI2,TGFB3,VEGFA,WWC1,ZEB1	34
Cancer,Gastrointestinal Disease,Organismal Injury and Abnormalities	oral cavity carcinoma	Oral cavity carcinoma	5.5e-06	0.000134					ABCA2,ABCB1,ABCC5,AGAP2,AHNAK2,APC,ARHGAP26,ASPN,ATP10A,ATP5PF,AVPR1A,BAMBI,BGN,BMP4,CASP10,CCNJL,CHI3L1,CNN1,COL15A1,COL20A1,COL4A1,COL4A2,COL6A2,CPXM2,CXCL12,CXCL14,CYP4F11,CYTH4,DAAM1,DAAM2,DLGAP5,DNAH14,DOCK9,DSG2,DSP,DYSF,EBF1,EFNA5,ENPEP,ENPP2,EZR,FGF1,FGFR2,FHIT,FLRT2,FLT1,FLT4,FOLH1,FOXL2,FRY,FRZB,GJC1,GPRC5A,GRIA2,GRID1,GRK5,GUCY1A1,HLA-DQA1,HOXC4,HOXC6,HRC,HSPG2,IL2RA,INHBA,ITGA10,ITGB4…	151
Developmental Disorder,Organismal Injury and Abnormalities,Renal and Urological Disease	congenital anomalies of kidney and urinary tract	Congenital anomalies of kidney and urinary tract	5.55e-06	0.000135					ACTA2,ADAMTS2,AEBP1,AGT,ANGPT1,ANGPT2,AOC3,BMP7,C1S,CAV2,CAVIN1,CLU,COL14A1,CPE,FGFR2,FHL1,HOXB-AS1,KCNMB1,KIF14,KRT19,MEIS2,MMP9,MYOCD,PLA2G2A,PTP4A3,RARRES2,SEMA3C,SSTR2,TAGLN,TBX18,ZNF423	31
Cancer,Gastrointestinal Disease,Organismal Injury and Abnormalities	rectum tumor	Rectum tumor	5.76e-06	0.00014					ABCA5,AOC3,APC,APOD,CA5A,CACNA1H,CASP1,CAVIN1,CBX2,CCDC102B,CDHR5,CDK8,CFI,CLSPN,COL18A1,CSF2RA,CTNNB1,CXCR2,CYP4F11,DGKZ,DLX6,DNAH14,ERC2,FGFR2,FLRT2,FLT1,FLT4,FRZB,GABRD,GLB1L2,GYPC,HGF,HRCT1,IFFO1,IL2RA,INPP5D,JPH2,KCNN3,KDR,KIF14,LHX2,LINGO1,MAPK11,MARCKSL1,MEF2A,MPRIP,MT1E,MYO1B,PDE9A,PDPN,PDS5B,PGF,PREX2,RAPGEF2,RBFOX2,RHPN1,ROBO2,SFRP1,SH3PXD2A,SIPA1L2,SLC23A2,SLC43A3,SLC5A5,SLC7A11,SMC6,S…	82
Cell Morphology	morphology	Morphology of skin cell lines	5.86e-06	0.000142					BMP7,GLI1,GLI2,NOTCH1,PRKCH	5
Skeletal and Muscular Disorders	laminopathy	Laminopathy	5.93e-06	0.000143					ASPN,BGN,CAV2,COL1A1,COL1A2,COL3A1,COL4A1,COL4A2,COL6A1,COL6A2,COL6A3,COLEC12,CSRP2,EMILIN1,ENG,FHL1,GJC2,JAG1,MMP9,TGFBR2,TPM4	21
Cancer,Endocrine System Disorders,Organismal Injury and Abnormalities,Reproductive System Disease	epithelial ovarian tumor	Ovarian carcinoma	6.08e-06	0.000146					ABHD2,ACAN,ADAMTS2,ADCY1,ADGRF5,ADGRG1,AEBP1,AGAP2,AHNAK2,ALDH1A2,ALPK2,ANGPT1,ANGPT2,ANKRD18A,ANKRD50,ANLN,APC,APCDD1,ARHGEF1,ARHGEF17,ATP8A2,ATP8B1,BICD2,BSG,CABP1,CARD16,CD24,CD36,CDH1,CDO1,CENPB,CHD5,CLEC3B,CLU,CNGB3,CNTNAP2,COL15A1,COL18A1,COL1A2,COL20A1,COL3A1,COL6A2,COL6A3,CP,CPE,CPEB4,CSPG4,CTNNB1,CXADR,CXCL12,CXCR2,CYTH4,DGKH,DLL4,DNAH14,DOCK9,EEF1B2,EFNB1,ENO2,ENPEP,ENPP2,EPS8,ERICH5,ER…	201
Cancer,Organismal Injury and Abnormalities,Reproductive System Disease	HER2 negative hormone receptor negative breast cancer	HER2 negative hormone receptor negative breast cancer	6.15e-06	0.000148					ABCB1,CASP10,CCND2,CD34,CDK1,CXCL9,DLC1,EPS8,ETS1,FGF1,FGFR2,FLT1,FRZB,GRB7,KDR,LCK,LMO1,LMO2,MET,MMP9,NGFR,PDGFA,PLA2G2A,PTPRG,RB1,S100A4,TAL1,TEK,TGFBR2,TNFSF10,VEGFA,WFDC2	32
Cell Morphology	morphology	Morphology of tumor cell lines	6.57e-06	0.000157					ADGRF5,ADM,APC,BCAM,BMP7,CDH1,CDKN1C,CEBPB,CLU,CRYAB,CTNNB1,CXCL12,DDIT3,ERG,EZR,FGFR2,FOXC2,HGF,MEF2D,MITF,PARVB,PEBP1,PECAM1,PLA2G2A,PPARGC1A,PRKCH,PRKCZ,RAMP3,RB1,SEMA3F,SEPTIN11,SIPA1,SIX1,SNAI2,SOD2,SREBF1,TAOK2,TNFSF10,VASP	39
Cancer,Endocrine System Disorders,Organismal Injury and Abnormalities,Reproductive System Disease	ovarian serous tumor	Ovarian serous tumor	6.65e-06	0.000159					ABHD2,ACAN,ADCY1,ADGRG1,AEBP1,AHNAK2,ALDH1A2,ALPK2,ANKRD18A,ANKRD50,APC,APCDD1,ARHGEF17,ATP8A2,ATP8B1,CARD16,CD24,CD36,CDH1,CENPB,CLEC3B,CLU,COL15A1,COL18A1,COL3A1,COL6A2,CP,CTNNB1,CXCR2,EEF1B2,EFNB1,ENPEP,EPS8,ERICH5,F2RL2,FARP1,FGFR2,FLRT2,FLT1,FLT4,GLI1,GPR161,GRIA2,GUCY1B1,HGF,HHIPL2,HNF4A,HYAL2,IGFBP4,JAG2,KALRN,KDR,KLK10,KLK11,KMT2D,LIPE,MAP1A,MCAM,MECOM,MEF2A,MET,MGP,MICAL2,MRPS6,MYH11,MYO…	104
Cancer,Organismal Injury and Abnormalities,Respiratory Disease	non-small cell lung cancer	Non-small cell lung carcinoma	6.73e-06	0.00016					ABCA5,ABCB1,ABCC5,ABL2,ACTA2,ADCY4,ADGRG6,ADGRL2,AGFG2,AHNAK2,ALDH1A3,ALPK2,ANGPT1,ANKRD20A5P,ANO2,APC,APOD,ARHGAP15,ARHGAP6,ATP10A,ATP10B,ATP1A2,ATP1A3,ATP1B1,ATP2B1,ATP2B2,B3GAT1,BCL6B,BGN,CABP1,CACNA1C,CASP10,CAVIN1,CBX2,CCDC102B,CCND2,CD24,CD34,CDA,CDC20,CDC27,CDH1,CDK1,CDKN1C,CLIC6,CLIP4,CLSPN,CLTRN,CLU,CLUL1,CNKSR2,CNTNAP2,COL1A1,COL3A1,COL4A1,COL5A3,COL6A3,CPE,CRYBG1,CRYL1,CSPG4,CTH,CTNNB1…	244
Cellular Movement	cell movement	Cell movement of carcinoma cell lines	7.03e-06	0.000167		0.638		0.03	ACTA2,ALDH1A3,ANGPTL4,BCAM,BMPR2,BSG,CBR3-AS1,CCL18,CD24,CD82,CDH1,CDH3,CLU,CXCL12,CYTOR,DLC1,DOCK4,DSP,ETS1,EZR,FERMT2,FGFR2,FHOD1,FOXP1,FSCN1,GLI1,H19,HAND2-AS1,HGF,ITGA1,ITGAV,LPAR4,MET,MITF,NANOS1,NOTCH1,NR5A2,NRP1,PDPN,PGF,PODXL,PRKCZ,PTPRZ1,RASSF8,RPS6KA6,SNAI2,TCF4,TNFAIP6,ZEB1	49
Cell Death and Survival,Organismal Injury and Abnormalities	apoptosis	Apoptosis of endothelial cells	7.06e-06	0.000167		-0.197		-0.098	ADM,ANGPT1,BMPR2,CASP1,CD36,COL18A1,COL4A2,COL4A3,CYTOR,DDIT3,FLT4,HGF,HSPD1,MAPK11,MCAM,NOTCH1,PROCR,RGS5,SEMA3B,SERPINF1,TEK,TNFSF10,VEGFA	23
Cancer,Gastrointestinal Disease,Organismal Injury and Abnormalities	rectum cancer	Rectum cancer	7.09e-06	0.000168					ABCA5,AOC3,APC,APOD,CA5A,CACNA1H,CASP1,CAVIN1,CBX2,CCDC102B,CDHR5,CDK8,CFI,CLSPN,COL18A1,CSF2RA,CTNNB1,CXCR2,CYP4F11,DGKZ,DLX6,DNAH14,ERC2,FGFR2,FLRT2,FLT1,FLT4,FRZB,GABRD,GLB1L2,GYPC,HGF,HRCT1,IFFO1,IL2RA,INPP5D,JPH2,KCNN3,KDR,KIF14,LHX2,LINGO1,MAPK11,MARCKSL1,MEF2A,MPRIP,MT1E,MYO1B,PDE9A,PDS5B,PGF,PREX2,RAPGEF2,RBFOX2,RHPN1,ROBO2,SFRP1,SH3PXD2A,SIPA1L2,SLC23A2,SLC43A3,SLC5A5,SLC7A11,SMC6,SOX17,…	81
Cancer,Organismal Injury and Abnormalities,Renal and Urological Disease	neoplasia	Renal tumor	7.58e-06	0.000179					ABCB1,ACAN,ACP6,ADM,ALPK2,ANKRD30B,ANLN,APC,APOD,ARAP3,ARHGAP26,ATP1A2,ATP2B1,BSG,C1S,CALCRL,CAVIN1,CCND2,CD34,CDH1,CDH6,CENPB,CLEC3B,CLSPN,CLU,CLUL1,COL6A3,CPXM2,CRYBG1,CSPG4,CTNNB1,DLL4,DLX6,DLX6-AS1,DUSP6,EEF1B2,ENG,ENPEP,ENPP5,FAM78A,FGFR2,FILIP1,FLRT2,FLT1,FLT4,FMN2,FRY,GABRD,GFOD1,GIMAP8,GPM6A,GPR4,GRB7,GSTP1,GYPC,H19,HBB,HGF,HILPDA,HLA-DQA1,HRC,IFI16,IFNAR2,IGF2,IL2RA,INSR,ITIH5,KDR,KIF14,…	160
Cancer,Organismal Injury and Abnormalities,Reproductive System Disease,Skeletal and Muscular Disorders	uterine smooth muscle tumor	Uterine smooth muscle tumor	7.76e-06	0.000183					ADRB1,CALCRL,CAVIN2,CD24,COL6A3,CXCL14,ECM2,EDNRB,EMCN,GPM6A,GRIA2,GUCY1A2,H19,HLA-DQA1,IGF2,IRAG1,KCNN3,MFAP3L,MMP11,NR2F1,NR2F2,NR5A2,PCP4,PDS5B,PHLDA2,PKIA,PPP4C,RAMP2,RAPGEF3,RGS5,RORB,RORC,RPL19,RPS15,RPS19,SFRP1,SLC24A3,SLC5A3,SOD2,TGFB3,TMEM59,VEGFA,XAF1,ZEB1	44
Cardiovascular Disease,Hereditary Disorder,Organismal Injury and Abnormalities	inherited primary arrhythmia syndrome	Inherited primary arrhythmia syndrome	7.96e-06	0.000187					CACNA1C,DSG2,DSP,HEY2,KCNE3,KCNJ2,KCNQ1,LAMA4,SCN3B,SCN4B,TGFB3,TRDN,TTR	13
Cancer,Organismal Injury and Abnormalities,Reproductive System Disease	endometrioid endometrial adenocarcinoma	Endometrioid endometrial adenocarcinoma	8.09e-06	0.00019					ABCA5,ABCB1,ABCB4,ADAMTS2,AGT,AHNAK2,ALDH1A2,ALPK2,ALPK3,ANGPT2,ANKRD30B,ANKRD50,AOC3,APC,ARHGAP15,ARHGAP29,ARHGAP6,ARHGEF15,ARHGEF17,ARID3A,ASPN,ATMIN,ATP10A,ATP10B,ATP2A3,ATP2B1,ATP8A2,ATP8B1,AVPR1A,B4GALNT4,BCL6B,BICD2,BMP7,C1S,CABP1,CACNA1C,CARD10,CASP10,CCNJL,CD209,CDC27,CDH1,CDKL5,CEP70,CFAP91,CHD5,CLGN,CLU,CNKSR2,CNTNAP2,COL14A1,COL15A1,COL4A2,COL6A3,COLEC11,COLEC12,CP,CRYBG1,CSPG4,CTH,CTN…	258
Cellular Assembly and Organization,Cellular Function and Maintenance	organization	Organization of cytoplasm	8.17e-06	0.000191		1.496		0.607	ACKR1,ACVRL1,ADGRF5,ADM,AFAP1L1,AGAP2,APC,ARAP3,ARHGAP4,ARHGEF17,ARHGEF2,ATP8B1,BICD2,BMP7,BSG,CAMSAP3,CD82,CDC25B,CDH1,CDH5,CDK1,CEP70,CHCHD10,CLDN19,CLU,CORO1A,CTNNB1,CXADR,CXCL12,CXCL9,CXCR2,CYTH2,DAAM1,DLC1,DLGAP5,DSP,EFNA5,EFNB1,ELMO1,ENG,ERG,ERMN,EZR,FAM161A,FGFR2,FHIT,FHOD1,FLT4,FMNL2,FMNL3,FSCN1,GAS2L1,GAS2L3,GFAP,GPM6B,GRK5,HGF,HOOK1,INPP5K,INSR,ITGB4,ITGB8,KDR,KIF17,LINGO1,LMCD1,MAP1A,M…	111
Carbohydrate Metabolism	synthesis	Synthesis of polysaccharide	8.59e-06	0.0002		0.628		0.188	ABCC5,ACAN,ANGPT1,APLN,APLNR,ASPN,BGN,BSG,CD36,CHST1,CHST13,CSPG4,CTNNB1,ENPP1,GPC2,HAS1,HEXA,HGF,HSPG2,IGF2,INPP5K,INSR,IRS2,NDST1,PGM2L1,SDC4,TGFB3	27
Skeletal and Muscular Disorders	abnormality	Abnormality of limb	8.59e-06	0.0002					ABCB1,ADAMTS2,ADAMTS4,ADRB1,CDH3,COL14A1,COL15A1,COL18A1,COL1A1,COL1A2,COL3A1,COL4A1,COL4A2,COL4A3,COL5A3,COL6A1,COL6A2,COL6A3,COL8A1,COL8A2,DLX5,GLI1,MMP11,NOG,PTH1R	25
Cellular Development,Connective Tissue Development and Function,Tissue Development	differentiation	Differentiation of connective tissue cells	8.73e-06	0.000203		0.353		0.039	ACVRL1,ADIRF,BMP4,BMP7,BMPR2,CDK1,CEBPB,CHRD,CPXM1,CST3,EFEMP1,ENPP1,FFAR4,FGF1,FGFR2,FLT4,FOXP1,FRZB,GATA2,GLI1,HYAL2,MMP9,NOG,NOTCH1,NPNT,PPARGC1A,SERPINF1,SFRP1,SMOC1,SNAI2,SOX9,THY1,TMEM119,VEGFA	34
Cardiovascular Disease,Organismal Injury and Abnormalities,Respiratory Disease	pulmonary hypertension	Pulmonary Hypertension	8.94e-06	0.000207					ACVRL1,ADRB1,BMPR2,CA14,CA5A,CACNA1C,CHRNE,CSF2RA,CX3CL1,EDNRA,EDNRB,ENG,FHL1,FLT1,GABRD,HLA-DQA1,NPR1,PDE3A,PDE7B,PDE8A,PTGIR,SLC2A1,SMAD1,TNFAIP6	24
Cardiovascular Disease,Organismal Injury and Abnormalities,Skeletal and Muscular Disorders	primary cardiomyopathy	Primary cardiomyopathy	9.09e-06	0.00021					ALPK3,APLN,APLNR,ATP1B1,ATP2A3,CACNA1C,CRYAB,DSG2,DSP,FHL1,GJA5,HLA-DQA1,JPH2,KCNE3,KCNJ2,KCNQ1,KLK11,LAMA4,LDB3,MYLK2,MYOM1,NEDD4L,PRDM16,PTGDS,RBM20,RORC,SCN3B,SCN4B,SGCA,SOD2,TGFB3,TTR	32
Cardiovascular System Development and Function,Organismal Development	morphogenesis	Morphogenesis of blood vessel	9.54e-06	0.00022					COL4A1,ENG,FLT1,KDR,NRP1,PGF,VEGFA	7
Organismal Injury and Abnormalities,Reproductive System Disease	retained placenta	Retained placenta	9.54e-06	0.00022					GUCY1A1,GUCY1A2,GUCY1B1,NPR1,PDE3A,PDE7B,PDE8A	7
Cancer,Organismal Injury and Abnormalities,Reproductive System Disease	uterine carcinoma	Uterine carcinoma	9.63e-06	0.000221					ABCA5,ABCB1,ABCB4,ADAMTS2,ADM,AGT,AHNAK2,ALDH1A2,ALPK2,ALPK3,ANGPT2,ANKRD30B,ANKRD50,AOC3,APC,APOD,ARHGAP15,ARHGAP29,ARHGAP6,ARHGEF15,ARHGEF17,ARID3A,ASPN,ATMIN,ATP10A,ATP10B,ATP2A3,ATP2B1,ATP8A2,ATP8B1,AVPR1A,B4GALNT4,BCL6B,BICD2,BMP7,BSG,C1S,CABP1,CACNA1C,CARD10,CARD16,CASP10,CAVIN1,CBX2,CCNJL,CD209,CDC27,CDH1,CDH3,CDKL5,CEP70,CFAP91,CHD5,CHRD,CLGN,CLSPN,CLU,CNKSR2,CNTNAP2,COL14A1,COL15A1,COL3A…	325
Connective Tissue Disorders,Dermatological Diseases and Conditions,Developmental Disorder,Hereditary Disorder,Metabolic Disease,Organismal Injury and Abnormalities,Skeletal and Muscular Disorders	Ehlers-Danlos syndrome	Ehlers-Danlos syndrome	9.69e-06	0.000221					ADAMTS2,ADRB1,AEBP1,C1R,C1S,COL1A1,COL1A2,COL3A1,MYH11,NOTCH1	10
Cell-To-Cell Signaling and Interaction	binding	Binding of leukemia cell lines	9.69e-06	0.000221		1.181		0.624	CD209,CD36,CD82,CD99,CDH1,CTNNB1,CX3CL1,CXCL12,CXCR2,DYSF,EGFL7,ESM1,FOXP1,FYB2,ITGAV,LCK,LCP2,NOTCH1,RASGRP2,SELP,SIPA1,ST6GALNAC2,TCIM,THY1,VTN	25
Cancer,Organismal Injury and Abnormalities,Respiratory Disease	carcinoma	Lung carcinoma	9.99e-06	0.000228					ABCA5,ABCB1,ABCC5,ABL2,ACTA2,ADCY4,ADGRG6,ADGRL2,AGFG2,AHNAK2,ALDH1A3,ALPK2,ANGPT1,ANKRD20A5P,ANO2,APC,APLN,APOD,ARHGAP15,ARHGAP6,ATP10A,ATP10B,ATP1A2,ATP1A3,ATP1B1,ATP2B1,ATP2B2,B3GAT1,BCL6B,BGN,BICD2,CABP1,CACNA1C,CASP10,CAVIN1,CBX2,CCDC102B,CCM2L,CCND2,CD24,CD34,CD99,CDA,CDC20,CDC27,CDH1,CDK1,CDKN1C,CLIC6,CLIP4,CLSPN,CLTRN,CLU,CLUL1,CNKSR2,CNTNAP2,COL1A1,COL3A1,COL4A1,COL5A3,COL6A3,CPE,CRYBG1,…	266
Cancer,Organismal Injury and Abnormalities	primary neoplasm	Primary neoplasm	1e-05	0.000228					ABCB1,ABCC5,ADCY4,ADGRA2,AFAP1L1,AGAP2,AKAP13,ALAD,ANGPT1,ANGPT2,APC,CD24,CDC27,CHI3L1,CLEC3B,CLU,COL4A1,COL6A2,CP,CSF2RA,CTNNB1,CXCL14,CYB5R2,CYP26A1,DGKZ,EFEMP1,EFNA5,EGFL7,ELMO1,EMCN,ENG,FAM167B,FDCSP,FGFR2,FLT1,FLT4,FOXP1,GFAP,GJA4,GLI1,H19,IFNAR2,IL3RA,INSR,KANK2,KDR,KLK10,KMT2D,LCK,LINGO1,MAPK11,MET,MGLL,MMRN2,MST1R,MYH11,NES,NOTCH3,PGF,PLA2G2A,PTP4A3,RB1,S100A4,SCG5,SFRP1,SLC5A3,SLC9A3R1,S…	71
Cancer,Organismal Injury and Abnormalities,Renal and Urological Disease	renal clear cell cancer	Metastatic renal clear cell adenocarcinoma	1.01e-05	0.000228					ABCB1,FGFR2,FLT1,FLT4,IFNAR2,IL2RA,KDR,LCK,MET,SCD,TEK,VEGFA	12
Cellular Movement,Hair and Skin Development and Function	cell movement	Cell movement of skin cell lines	1.01e-05	0.000229		1.374		0.925	ACVRL1,CD36,CHI3L1,CX3CL1,CXCR2,GATA2,HGF,KDR,NOTCH1,PEBP1,PTP4A3,SERPINF1,VEGFA	13
Cellular Movement,Hematological System Development and Function,Immune Cell Trafficking	cell movement	Cell movement of lymphocytes	1.02e-05	0.000229		1.567		0.861	ACKR3,AOC3,ARHGEF1,CCL18,CX3CL1,CXCL12,CXCL9,CXCR2,DEPTOR,ENPP2,EZR,HGF,HSPD1,ICAM2,IL2RA,INPP5D,LCP2,MCAM,MMP9,MSMP,MSN,MYH9,PRKCZ,PROCR,PTGDR,PTPRB,RARRES2,RASGRP1,RIPOR2,SELP	30
Cancer,Organismal Injury and Abnormalities,Reproductive System Disease	ductal breast cancer	Ductal breast carcinoma	1.02e-05	0.000231					ACTA2,ADGRG6,APC,BGN,BMP4,CACNA1C,CACNA1H,CDC27,CDH1,CDH3,CPXM2,CXCL14,DOCK4,DSP,EFEMP1,FERMT2,FGFR2,FMN2,FOXP1,HLA-DQA1,HLA-DRB5,HRC,KMT2D,LRAT,LRRC15,MEF2C,MET,MGLL,MICAL2,MMP9,MT1E,MT1G,MT2A,NOTCH1,NOTCH3,NOTCH4,OLFML2B,RAB11FIP1,RB1,ROBO2,RORC,RYR1,SEMA7A,SERPINF1,SLC6A15,SOX17,SOX9,TGFBR2,TLL1,TNFAIP6,TSPAN8,VEGFA,WBP2,ZFHX3,ZNF703	55
Cancer,Organismal Injury and Abnormalities	stage III melanoma	Unresectable stage III melanoma	1.05e-05	0.000237					ABL2,CSF2RA,FGFR2,FLT1,FLT4,IL3RA,INSR,KDR,LAG3,LCK,MAPK11,MET,MST1R,TEK,YES1	15
Developmental Disorder,Hereditary Disorder,Organismal Injury and Abnormalities,Skeletal and Muscular Disorders	Duchenne muscular dystrophy	Duchenne muscular dystrophy	1.06e-05	0.000238					ADRB1,ASPN,BGN,CAV2,COL1A1,COL1A2,COL3A1,COL4A1,COL4A2,COL6A1,COL6A2,COL6A3,COLEC12,CSRP2,CXCL14,EMILIN1,ENG,HLA-DQA1,HLA-DRA,JAG1,TGFBR2,TPM4	22
Cell Death and Survival	cell death	Cell death of colorectal cancer cell lines	1.08e-05	0.000242		-0.25		-0.092	ACKR3,APC,ATMIN,CASP1,CASP10,CAVIN3,CDC20,CDH1,CDK1,CDKN1C,CLU,COL18A1,CTNNB1,DDIT3,DSG2,ETS1,EZR,FLT1,GLS2,GSTP1,HGF,HSPD1,IGF2,ITGAV,LIMS1,MET,MLKL,MST1R,NOTCH1,NUAK1,PECAM1,PMEPA1,PRKCZ,PRKD2,PTP4A3,RASSF3,RASSF6,SCN3B,SLC9A3R1,SNHG16,SOD2,SOX9,SQSTM1,TCF4,TGFBR2,TK1,TNFRSF10C,TNFSF10,UBE2C,VEGFA,WIF1	51
Amino Acid Metabolism,Hair and Skin Development and Function,Small Molecule Biochemistry	synthesis	Synthesis of melanin	1.1e-05	0.000246		-1		-1.367	BMP4,DCT,MITF,SOX9,TYR,TYRP1	6
Cellular Assembly and Organization,Cellular Function and Maintenance,Tissue Development	formation	Formation of actin filaments	1.14e-05	0.000255		1.681		1.189	ACTA2,ADGRF5,ARHGAP6,ARHGEF17,ARHGEF3,CXCR2,DAAM1,DLC1,ESAM,FBLIM1,FHOD1,HGF,INPP5K,LIMCH1,LMCD1,MAGI1,MET,MPRIP,NOTCH1,NPR1,PIEZO2,PLEKHG2,PREX1,PTPRB,RAPGEF3,SH3PXD2A,SPRY2,TGFB3,TPM4,TRPC6,VASP,VEGFA,VTN,WAS	34
Cardiovascular System Development and Function,Cell-To-Cell Signaling and Interaction	binding	Binding of vascular endothelial cells	1.19e-05	0.000264		0.762		0.219	ANGPT1,ANGPT2,BGN,CD36,CX3CL1,CXCL12,CXCR2,DEPTOR,EGFL7,ERG,FERMT2,FGF1,FLT1,FOLH1,HGF,KDR,MCAM,PECAM1,SELP,THY1,TNFRSF4,VEGFA,VWF	23
Cardiovascular System Development and Function,Cellular Development,Cellular Function and Maintenance,Cellular Growth and Proliferation,Organismal Development,Tissue Development	cell proliferation	Cell proliferation of vascular endothelial cells	1.2e-05	0.000265		0.959		0.59	ACVRL1,ADM,ANGPT2,APLN,CAVIN2,COL18A1,COL4A3,CXCL12,DLL4,ENG,FLI1,FLT1,HGF,HRH1,IL33,KDR,MEF2C,NRP1,PDE2A,RGS5,SEMA6A,SEMA6B,SLC8A1,SLC9A3R2,THBS2,VASH1,VEGFA	27
Cardiovascular Disease,Organismal Injury and Abnormalities	arrhythmia	Arrhythmia	1.2e-05	0.000265					ADRB1,ATP1A2,ATP1A3,ATP1B1,CACNA1C,COL3A1,DSG2,DSP,GJA5,HEY2,HLA-DQA1,HRH1,KCNE3,KCNJ2,KCNMB1,KCNQ1,LAMA4,LAMC1,MAOB,MMP9,MYH11,MYLK2,MYOM1,PRDM16,RBM20,RIMS1,SCN3B,SCN4B,SGO1,SH3PXD2A,SLC8A1,TGFB3,TGFBR2,TRDN,TTR,VEGFA,VWF	37
Dermatological Diseases and Conditions,Organismal Injury and Abnormalities	abnormality of skin morphology	Abnormality of skin morphology	1.21e-05	0.000267					ACTA2,ALAD,APC,BAMBI,CD34,CDH1,COL1A1,COL1A2,COL3A1,CXCL12,DSP,ECE1,EDNRA,EDNRB,ENPP1,ERG,FCGR3A/FCGR3B,FGFR2,FLT1,FLT4,FPR3,GSTP1,HLA-DQA1,INSR,KANK2,KDR,LCK,LZTS1,MLANA,MT-TS1,PMEL,PRKCH,PRKCZ,PTGIR,RANBP1,SHB,SLC7A11,SNAI2,TRPM1,TYR,TYRP1,VEGFA,VTN	43
Cellular Movement	invasion	Invasion of melanoma cell lines	1.22e-05	0.000268		-0.359		-0.917	ABL2,BMP4,CDH1,CHRD,CSPG4,CXCL12,ENPP2,GLI1,HGF,ITGAV,MET,MITF,NFATC2,PEBP1,PPARGC1A,SDC4,SLC9A3R1,VTN	18
Endocrine System Disorders,Metabolic Disease,Organismal Injury and Abnormalities	metabolic syndrome X	Metabolic syndrome X	1.22e-05	0.00027					ADM,ADRB1,CA14,CA5A,CACNA1C,CD93,CETP,COX7C,ENPP1,GATA2,GUCY1A1,GUCY1A2,GUCY1B1,HAUS1,HRH1,IL3RA,INSR,NOS3,NPR1,PDE3A,RPL26,RPL31,RPL36A,RPL7,SCD,SELP,SREBF1,TOMM7	28
Cardiovascular Disease,Organismal Injury and Abnormalities	abnormality	Abnormality of heart ventricle	1.24e-05	0.000272					ADRB1,CA14,CA5A,CACNA1C,CPT1A,CTNNB1,DSG2,DSP,FLT1,GABRD,IBSP,JPH2,KDR,LAMA4,LDB3,MMP9,MYH11,MYLK2,MYOM1,NOS3,NOTCH1,PDE3A,PDE7B,PDE8A,PRDM16,RBM20,ROBO4,SOX9,TGFB3	29
Molecular Transport	transmembrane transport	Transmembrane transport of ion	1.26e-05	0.000275					ANO1,ANO2,APOL1,ATP10A,ATP1A2,ATP1A3,ATP1B1,ATP2A3,ATP2B1,ATP2B2,ATP6V1C2,ATP8B1,BEST1,CACNA1C,FXYD1,FXYD3,FXYD6,ITGAV,KCNJ2,KCNQ1,LRRC55,LRRC8C,NEDD4L,RYR1,SCN3B,SCN4B,SLC24A3,SLC24A5,SLC40A1,SLC5A5,SLC8A1,TRDN,TRPC6,TRPM1,TRPM3,TRPM7	36
Cellular Movement	cell movement	Cell movement of cancer cells	1.28e-05	0.00028		1.35		0.924	CDK1,CSF2RA,CTNNB1,CXCL12,EZR,FLT1,HGF,KDR,KRT19,MET,MST1R,NOTCH1,PGF,SFRP1,VEGFA	15
Cancer,Organismal Injury and Abnormalities,Renal and Urological Disease	metastatic renal cell cancer	Metastatic renal cell carcinoma	1.28e-05	0.00028					ABCB1,FGFR2,FLT1,FLT4,IFNAR2,IL2RA,KDR,LCK,MET,SCD,SFRP1,TEK,VEGFA	13
Cardiovascular Disease,Organismal Injury and Abnormalities	valvulopathy	Valvulopathy	1.29e-05	0.000281					ADRB1,CA14,CA5A,CACNA1C,CTNNB1,DSP,FLT1,GABRD,IBSP,JAG1,KDR,MMP9,MYH11,NOS3,NOTCH1,PDE3A,PDE7B,PDE8A,RBM20,ROBO4,SLC7A11,SOX9,TBX1,VWF	24
Cardiovascular System Development and Function,Cell-To-Cell Signaling and Interaction	adhesion	Adhesion of endothelial cells	1.29e-05	0.000281		1.072		0.502	ANGPT1,ANGPT2,CD36,COL18A1,COL4A3,CX3CL1,CXCL12,CXCR2,DEPTOR,EGFL7,FERMT2,FLT1,HGF,ICAM2,KDR,MCAM,MET,PECAM1,SELP,TGFBR2,THY1,TNFRSF4,VEGFA,VTN	24
Cell Death and Survival,Organismal Injury and Abnormalities	necrosis	Necrosis of vascular endothelial cells	1.31e-05	0.000284		0.608		0.667	ADM,ANGPT1,CASP1,CD36,COL18A1,CYTOR,DDIT3,HGF,HSPD1,KDR,MAPK11,MCAM,NOTCH1,RGS5,SEMA3B,SEMA6A,TNFRSF21,TNFSF10,VEGFA	19
Dermatological Diseases and Conditions,Organismal Injury and Abnormalities	psoriasis	Psoriasis	1.33e-05	0.000287					A2M,ABCG2,ACTA2,ADM,ALDH1A3,APOD,APOL1,ARHGDIB,ATP1B1,CAVIN1,CCND2,CD24,CD36,CDC25B,CDH1,CDKN1C,CEBPB,CLEC3B,CNN1,COL14A1,COL1A2,CRYBG1,CSPG4,CTNNB1,CTSK,CTSV,CX3CL1,CXCL9,CXCR2,FCGR3A/FCGR3B,FGFR2,FLT1,FLT4,FRZB,FSCN1,GLI1,GPM6B,GSTP1,HBB,HGF,ICA1,IFI16,IFNAR2,IFNGR1,IL2RA,IL33,ITGA1,ITGB4,KDR,KLK10,KLK11,LDB2,MCAM,MDFI,MMP9,NRP1,OAS2,OSBPL1A,PCP4,PGF,PKP1,PLAAT3,PRKCZ,RAB27A,RANBP1,RARRES1,RB1,…	80
Embryonic Development	tubulogenesis	Tubulogenesis	1.33e-05	0.000287		0.888		0.548	EZR,FLT4,HGF,JAM2,KDR,NRP1,PDCL,TAL1,VEGFA	9
Cancer,Organismal Injury and Abnormalities	endometrioid carcinoma	Endometrioid carcinoma	1.34e-05	0.000289					ABCA5,ABCB1,ABCB4,ADAMTS2,ADGRF5,AGAP2,AGT,AHNAK2,ALDH1A2,ALPK2,ALPK3,ANGPT2,ANKRD30B,ANKRD50,ANLN,AOC3,APC,ARHGAP15,ARHGAP29,ARHGAP6,ARHGEF1,ARHGEF15,ARHGEF17,ARID3A,ASPN,ATMIN,ATP10A,ATP10B,ATP2A3,ATP2B1,ATP8A2,ATP8B1,AVPR1A,B4GALNT4,BCL6B,BICD2,BMP7,C1S,CABP1,CACNA1C,CARD10,CASP10,CCNJL,CD209,CDC27,CDH1,CDKL5,CDO1,CEP70,CFAP91,CHD5,CLGN,CLU,CNGB3,CNKSR2,CNTNAP2,COL14A1,COL15A1,COL1A2,COL20A1,C…	325
Cardiovascular Disease,Organismal Injury and Abnormalities,Skeletal and Muscular Disorders	hypertrophic cardiomyopathy	Hypertrophic cardiomyopathy	1.34e-05	0.000289					ADRB1,ALPK3,CACNA1C,COL3A1,CPT1A,CRYAB,DSG2,DSP,FHL1,GJA5,JPH2,KCNJ2,LAMA4,LDB3,MMP9,MYH16,MYLK2,MYOM1,PRDM16,RBM20,RORC,TGFB3,TTR	23
Developmental Disorder,Ophthalmic Disease,Organismal Injury and Abnormalities	congenital anomaly of eye	Congenital anomaly of eye	1.51e-05	0.000324					ACTA2,ADRB1,ALDH1A3,BEST1,BMP4,CLU,CP,CRYAB,FGFR2,FOXC1,FOXL2,INPP5K,MAB21L2,MITF,OTX2,PAX6,PGF,RAX,SLC16A12,SLC24A5,SLC45A2,SMOC1,TEK,TMEM98,TRPM3,TYR,TYRP1,VEGFA	28
Cellular Movement,Skeletal and Muscular System Development and Function	cell movement	Cell movement of smooth muscle cells	1.52e-05	0.000325		1.267		0.582	ACKR1,AGT,BMPR2,CXCR2,ENPP2,FHL1,HGF,IGFBP4,MMP9,NOS3,PDGFB,S100A4,SDC4,TEK,TNFSF10,TRIB1,VTN	17
Dermatological Diseases and Conditions,Inflammatory Disease,Organismal Injury and Abnormalities,Skeletal and Muscular Disorders	dermatomyositis	Dermatomyositis	1.57e-05	0.000335					ASPN,BGN,CAV2,COL1A1,COL1A2,COL3A1,COL4A1,COL4A2,COL6A1,COL6A2,COL6A3,COLEC12,CSRP2,CXCL9,EMILIN1,ENG,FCGR3A/FCGR3B,HLA-DQA1,JAG1,KCNN3,TGFBR2,TPM4	22
Cardiovascular Disease,Organismal Injury and Abnormalities	disorder of coronary artery	Disorder of coronary artery	1.61e-05	0.000343					ABCB1,ADRB1,AKAP13,CA14,CA5A,CACNA1C,CD36,CETP,CNGB3,DLX6-AS1,DOCK4,DOCK9,FGD5,FLT1,FLT4,FMN2,FRMD4A,GABRD,GFOD1,GUCY1A1,GUCY1A2,GUCY1B1,HBA1/HBA2,INSR,ITGAV,KALRN,KCNJ2,KDR,MECOM,MEF2A,MICAL2,NOS3,NPR1,PBX3,PDE3A,PDE7B,PDE8A,PLA2G2A,PLXNA2,PRKCH,RASL12,RCSD1,SELP,SLC7A11,SLC8A1,VASP,VEGFA,VEPH1	48
Cardiovascular Disease	hypertensive crisis	Hypertensive crisis	1.63e-05	0.000345					GUCY1A1,GUCY1A2,GUCY1B1,NPR1	4
Cardiovascular Disease,Hereditary Disorder,Neurological Disease,Organismal Injury and Abnormalities	CADASIL	CADASIL	1.63e-05	0.000345					ACTA2,HTRA1,NOTCH3,VWF	4
Cancer,Organismal Injury and Abnormalities,Respiratory Disease	lung tumor	Lung tumor	1.64e-05	0.000347		0		-0.051	ABCA5,ABCB1,ABCC5,ABL2,ACTA2,ADCY4,ADGRG6,ADGRL2,AGFG2,AHNAK2,ALDH1A3,ALPK2,ANGPT1,ANKRD20A5P,ANO2,APC,APLN,APOD,ARHGAP15,ARHGAP6,ATP10A,ATP10B,ATP1A2,ATP1A3,ATP1B1,ATP2B1,ATP2B2,B3GAT1,BCL6B,BGN,BICD2,CABP1,CACNA1C,CASP10,CAVIN1,CBX2,CCDC102B,CCM2L,CCND2,CD24,CD34,CD99,CDA,CDC20,CDC27,CDH1,CDK1,CDKN1C,CLIC6,CLIP4,CLSPN,CLTRN,CLU,CLUL1,CNKSR2,CNTNAP2,COL1A1,COL3A1,COL4A1,COL5A3,COL6A3,CPE,CRYAB,C…	281
Cancer,Inflammatory Response,Organismal Injury and Abnormalities	inflammatory myofibroblastic tumor	Inflammatory myofibroblastic tumor	1.65e-05	0.000349					FGFR2,FLT1,FLT4,INSR,KDR,LCK,MET,MST1R	8
Cellular Movement	transmigration	Transmigration of tumor cell lines	1.67e-05	0.000353	Increased	2.184		1.671	ACTA2,CDH1,CX3CL1,CXCL12,ENG,MAPK11,MCAM,NFATC2,PECAM1,PGF,TNFRSF21,VEGFA	12
Cellular Movement	migration	Migration of breast cancer cell lines	1.68e-05	0.000353		1.795		1.084	ADGRF5,ANGPT2,APC,ARHGDIB,CDH3,CTNNB1,CXCL12,CXCL9,DLC1,DUSP6,EFNA5,EMP1,ENG,ETS1,FBLIM1,FGF1,FGFR2,FHOD1,FOXC1,GLI1,GPR161,HGF,HIC1,ITGAV,KCNN3,KRT19,LMO7,MCAM,MET,MFNG,MMP9,MYH9,NRP1,PIEZO2,PRKD2,RHOBTB2,SEMA3C,SERPINA5,SNAI2,SNHG16,STK24,TGFB3,TNFRSF21,TPD52L1,VASP,VEGFA,VTN,WBP2,ZEB1	49
Developmental Disorder,Hereditary Disorder,Organismal Injury and Abnormalities,Skeletal and Muscular Disorders	dystrophy	Dystrophy of muscle	1.72e-05	0.000361					ACTA2,ADRB1,ASPN,BGN,CA14,CAV2,COL14A1,COL1A1,COL1A2,COL3A1,COL4A1,COL4A2,COL6A1,COL6A2,COL6A3,COL8A1,COLEC12,CSRP2,CXCL14,CXCL9,DYSF,EMILIN1,ENG,FHL1,HLA-DQA1,HLA-DRA,INPP5K,JAG1,LARGE2,LDB3,LIMS2,MGP,NEDD4,PNPLA3,RBP7,RYR1,SGCA,SLC7A11,SYNPO,TAGLN,TGFBR2,TMEM119,TPM4,TPPP3	44
Cardiovascular Disease,Organismal Injury and Abnormalities	abnormality	Abnormality of left ventricle	1.73e-05	0.000363					ADRB1,CA14,CA5A,CACNA1C,CPT1A,CTNNB1,DSG2,DSP,FLT1,GABRD,IBSP,JPH2,KDR,LAMA4,LDB3,MMP9,MYH11,MYLK2,NOS3,NOTCH1,PRDM16,RBM20,ROBO4,SOX9,TGFB3	25
Cancer,Organismal Injury and Abnormalities	thoracic neoplasm	Thoracic neoplasm	1.77e-05	0.00037		0		-0.051	ABCA5,ABCB1,ABCC5,ABL2,ACTA2,ADCY4,ADGRG6,ADGRL2,AGFG2,AHNAK2,ALDH1A3,ALPK2,ANGPT1,ANKRD20A5P,ANO2,APC,APLN,APOD,ARHGAP15,ARHGAP6,ATP10A,ATP10B,ATP1A2,ATP1A3,ATP1B1,ATP2B1,ATP2B2,B3GAT1,BCL6B,BGN,BICD2,CABP1,CACNA1C,CASP10,CAVIN1,CBX2,CCDC102B,CCM2L,CCND2,CD24,CD34,CD99,CDA,CDC20,CDC27,CDH1,CDK1,CDKN1C,CLIC6,CLIP4,CLSPN,CLTRN,CLU,CLUL1,CNKSR2,CNTNAP2,COL1A1,COL3A1,COL4A1,COL5A3,COL6A3,CPE,CRYAB,C…	282
Cardiovascular Disease,Hereditary Disorder,Organismal Injury and Abnormalities,Skeletal and Muscular Disorders	autosomal dominant cardiomyopathy	Autosomal dominant cardiomyopathy	1.8e-05	0.000376					CRYAB,DSG2,DSP,GJA5,JPH2,KCNJ2,KCNQ1,LAMA4,LDB3,MYLK2,PRDM16,RBM20,TGFB3,TTR	14
Cellular Movement	cell movement	Cell movement of prostate cancer cell lines	1.83e-05	0.000381		1.931		1.523	BMP7,CD82,CD99,CDH1,CLU,CTNNB1,CXCL12,DEPTOR,EMP1,ENG,ERG,FSCN1,HGF,HIC1,KDR,LARGE2,NES,NOTCH1,PLXNA2,PTPRZ1,RALB,RARRES1,SMAD1,TBXAS1,TNFSF10,VEGFA,VTN	27
Cellular Development,Cellular Growth and Proliferation,Hair and Skin Development and Function	proliferation	Proliferation of epithelial cell lines	1.83e-05	0.000381		-0.504		-0.989	ABCC5,ADCY1,AGT,ANLN,APLN,BDKRB2,BMP7,CCND2,CD24,CEBPB,CLU,CTNNB1,DLC1,DLGAP5,ERG,ESM1,FGF1,FGFR2,FOXC2,FSCN1,GLI1,HGF,HNF4A,ITGAV,KCNQ1OT1,KMT2D,MET,NOTCH1,PTP4A3,QPCT,RASSF5,RB1,RPS15,SCUBE3,SEC14L2,SFRP1,TTR,UNC5C	38
Cardiovascular Disease,Organismal Injury and Abnormalities,Respiratory Disease	primary pulmonary hypertension	Primary pulmonary hypertension	1.85e-05	0.000384					ACVRL1,BMPR2,CSF2RA,EDNRA,EDNRB,ENG,FHL1,PTGIR,SMAD1,TNFAIP6	10
Cell Morphology	sprouting	Sprouting	1.87e-05	0.000386		0.55		0.136	ADM,ANGPT1,ANGPT2,COL18A1,EFNA5,GLUL,HGF,IGF2,IGFBP4,LAMA4,MET,NOTCH1,NOTCH4,REM1,S1PR3,VEGFA	16
Cancer,Organismal Injury and Abnormalities	carcinoma	Invasive carcinoma	1.87e-05	0.000386					ACTA2,ADAMTS4,ANGPT1,ANGPT2,APC,APOD,BGN,BMP4,CAVIN1,CBX2,CDH1,CLSPN,CNN1,COL1A2,CTNNB1,CXCL14,DNAH14,EFEMP1,FERMT2,FGFR2,FLRT2,FLT1,FLT4,FOXC2,GABRD,GYPC,HLA-DQA1,IGF2,KDR,KIF14,LIMA1,LMO7,LRRC15,MEF2C,MET,MGLL,MMP9,MT1E,MYH9,OLFML2B,PEAR1,PMEPA1,RHPN1,RORC,SCHIP1,SEMA7A,SFRP1,SGO1,SLC7A11,SLC8A1,TAGLN,TCEAL7,TNFAIP6,VEGFA,WBP2	55
Cell Morphology,Cellular Assembly and Organization,Cellular Function and Maintenance	reorganization	Reorganization of actin cytoskeleton	1.88e-05	0.000387		1.248		0.98	ACVRL1,CDH1,CLDN19,CXADR,CXCL12,CXCL9,EFNA5,ENG,EZR,MST1R,MYH9,NRP1,PARVB,RAP2A,VWF	15
Cancer,Organismal Injury and Abnormalities,Respiratory Disease	lung cancer	Lung cancer	1.93e-05	0.000397					ABCA5,ABCB1,ABCC5,ABL2,ACTA2,ADCY4,ADGRG6,ADGRL2,AGFG2,AHNAK2,ALDH1A3,ALPK2,ANGPT1,ANKRD20A5P,ANO2,APC,APLN,APOD,ARHGAP15,ARHGAP6,ATP10A,ATP10B,ATP1A2,ATP1A3,ATP1B1,ATP2B1,ATP2B2,B3GAT1,BCL6B,BGN,BICD2,CABP1,CACNA1C,CASP10,CAVIN1,CBX2,CCDC102B,CCM2L,CCND2,CD24,CD34,CD99,CDA,CDC20,CDC27,CDH1,CDK1,CDKN1C,CLIC6,CLIP4,CLSPN,CLTRN,CLU,CLUL1,CNKSR2,CNTNAP2,COL1A1,COL3A1,COL4A1,COL5A3,COL6A3,CPE,CRYBG1,…	277
Cancer,Neurological Disease,Organismal Injury and Abnormalities	central nervous system tumor	Primary central nervous system tumor	1.94e-05	0.000397					ADCY4,ADGRA2,AFAP1L1,AGAP2,ALAD,CDC27,COL6A2,CYB5R2,DGKZ,EFEMP1,EFNA5,EGFL7,ELMO1,EMCN,FAM167B,FDCSP,FOXP1,GFAP,GJA4,H19,IL3RA,KANK2,MMRN2,MYH11,PGF	25
Cardiovascular System Development and Function,Organismal Development	patterning	Patterning of blood vessel	1.94e-05	0.000398					COL4A1,ENG,KDR,NRP1,VEGFA	5
Hereditary Disorder,Immunological Disease,Organismal Injury and Abnormalities	familial autoimmune disease	Familial autoimmune disease	1.97e-05	0.000402					AGT,BGN,C1S,CA14,CASP10,CHRNE,COL14A1,COL1A1,COL1A2,COL3A1,COL4A1,COL4A3,COL6A1,COL6A2,COL6A3,COL8A1,CXCL9,HLA-DQA1,IL2RA,MGP,MYH9,NEDD4,PNPLA3,PREPL,RBP7,SOX18,SPRY2,SYNPO,TAGLN,TMEM119,TPPP3	31
Hereditary Disorder,Ophthalmic Disease,Organismal Injury and Abnormalities	hereditary eye disease	Hereditary Eye Disease	2.01e-05	0.00041					ACTA2,ADRB1,ALDH1A3,ARL2BP,BEST1,BMP4,CA14,CA5A,CARD10,CDH1,CDH3,CFI,CLDN19,CLU,CNGB3,COL18A1,COL4A1,COL8A2,CP,CRX,CRYAB,CTNNB1,EFEMP1,FAM161A,FGFR2,FLT1,FOXC1,FOXL2,HLA-DQA1,INPP5K,JAG1,KCNJ13,KDR,LRAT,MAB21L2,MAOB,MITF,MYO7A,NOS3,NYX,OTX2,PAX6,PROB1,RAX,RBP1,RGR,RIMS1,RLBP1,ROM1,RPE65,RYR1,SAG,SLC16A12,SLC24A5,SLC45A2,SMOC1,TCF4,TEK,TMEM98,TRPM1,TRPM3,TYR,TYRP1,ZEB1	64
Hereditary Disorder,Organismal Injury and Abnormalities,Skeletal and Muscular Disorders	hereditary myopathy	Hereditary myopathy	2.03e-05	0.000412					ACTA2,ACTG2,ADGRG6,ADRB1,ALPK3,ASPN,ATP1A2,ATP1A3,BGN,BICD2,CA14,CACNA1C,CAV2,CHCHD10,COL14A1,COL1A1,COL1A2,COL3A1,COL4A1,COL4A2,COL6A1,COL6A2,COL6A3,COL8A1,COLEC12,CRYAB,CSRP2,CXCL14,CXCL9,DSG2,DSP,DYSF,EMILIN1,ENG,ENTPD1,FHL1,GJA5,GJB1,GJC2,HEY2,HLA-DQA1,HLA-DRA,HSPD1,INPP5K,JAG1,JPH2,KCNE3,KCNJ2,KCNQ1,KIF26A,LAMA4,LARGE2,LDB3,LIMS2,LMOD3,MGP,MPZ,MT-TM,MT-TQ,MT-TS1,MYLK2,MYOM1,NEDD4,PNPLA3,PRDM…	87
Cancer,Organismal Injury and Abnormalities,Renal and Urological Disease	chromophobe renal cancer	Chromophobe renal cell carcinoma	2.04e-05	0.000415					APOD,CAVIN1,FGFR2,FLRT2,FLT1,FLT4,GABRD,GYPC,IGF2,KDR,KIF14,LCK,MT1E,PEAR1,SFRP1,SLC7A11,SLC8A1,TCEAL7,VEGFA	19
RNA Damage and Repair	nonsense-mediated mRNA decay	Nonsense-mediated mRNA decay	2.08e-05	0.000422					RPL10,RPL18,RPL19,RPL24,RPL26,RPL31,RPL32,RPL35A,RPL36A,RPL37,RPL37A,RPL5,RPL7,RPLP1,RPS10,RPS15,RPS19,RPS2,RPS27,RPS8	20
Cancer,Organismal Injury and Abnormalities	blue round small cell tumor	Blue round small cell tumor	2.09e-05	0.000424					ABCC5,APC,ASPN,CACNA1H,CAMSAP3,CCM2L,CNKSR2,CNTNAP2,COL5A3,CSF2RA,CSPG4,CTNNB1,DACT3,DCT,DLX6,DNAH14,DOCK6,ENO2,FCGR3A/FCGR3B,FGFR2,FLT1,FLT4,FMN2,GLI1,GPC2,GRM8,GSTP1,HACD1,HECW2,HLA-DQA1,HRCT1,HSPD1,HSPG2,IGF2,IL2RA,IL3RA,INPP5D,IRAG1,IRS2,IRX2,ITIH5,KDR,LIPE,LMO1,LZTS1,MEF2A,MET,MGLL,MMP9,MST1R,MYH9,MYO1B,NCKAP5,NELL2,NOTCH1,NOTCH3,NOTCH4,NOVA2,ODF2L,OSBPL1A,PNP,PODXL,POU6F2,PREPL,PREX2,RASAL3…	84
Cell-To-Cell Signaling and Interaction,Hematological System Development and Function	binding	Binding of leukocytes	2.11e-05	0.000425	Increased	2		1.202	A2M,ANGPT2,AOC3,ARHGEF1,CACNA1C,CD209,CDH1,CX3CL1,CXCL12,CXCR2,DEPTOR,ENG,ENTPD1,ERG,EZR,FCGR3A/FCGR3B,FGF1,FLT1,HGF,ICAM2,IL33,KDR,LCP2,MCAM,MSN,PECAM1,RAP2A,RASGRP1,RIPOR2,SELP,TGFBR2,THY1,VEGFA,VTN	34
Cell Signaling	activation	Activation of enzyme	2.15e-05	0.000433					ADM,ADRB1,AGAP2,AGT,APC,ATP2A3,AVPR1A,BMP4,CALCRL,COL4A3,CXCL9,CXCR2,DEPTOR,DGKH,DLC1,EDNRA,F2RL3,FGF1,GPR4,GRM8,GSTP1,HIP1,HRH1,HSPD1,HTR1F,INPP5K,INSR,LCK,MYOCD,NGFR,NR2F2,PDE2A,PRKD3,PTGIR,PTH1R,RAMP2,RAMP3,RAPGEF2,RB1,SPRED1,TAOK2,TRIB1,VIP	43
