# Supplementary material for: Proliferative diabetic retinopathy transcriptomes reveal angiogenesis, anti-angiogenic therapy escape mechanisms, fibrosis and lymphatic involvement
Source: Sci Rep. 2021 Sep 22;11:18810. doi: 10.1038/s41598-021-97970-5 (PMC8458546; doi:10.1038/s41598-021-97970-5)
Supplement: Supplementary file 8 — Supplementary Information 8. [file 41598_2021_97970_MOESM8_ESM.xlsx]

## Sheet: SuppTable7A.BiologicalProcesses
Category	GO	Term	Count	%	PValue	Genes	List Total	Pop Hits	Pop Total	Fold Enrichment	Bonferroni	Benjamini	FDR	Significant
GOTERM_BP_FAT	GO:0006614	SRP-dependent cotranslational protein targeting to membrane	20	3.97614	2.29899e-12	RPL5, RPL32, RPL10, RPL31, RPS8, RPLP1, RPL36A, RPL35A, RPL7, RPS15, RPS27, RPS19, RPL37A, RPL24, RPL26, RPS2, RPL37, RPL18, RPS10, RPL19	417	96	16650	8.31835	1.21683e-08	1.21662e-08	1.16214e-08	Yes
GOTERM_BP_FAT	GO:0006613	cotranslational protein targeting to membrane	20	3.97614	8.56579e-12	RPL5, RPL32, RPL10, RPL31, RPS8, RPLP1, RPL36A, RPL35A, RPL7, RPS15, RPS27, RPS19, RPL37A, RPL24, RPL26, RPS2, RPL37, RPL18, RPS10, RPL19	417	103	16650	7.75302	4.53389e-08	1.80687e-08	1.72595e-08	Yes
GOTERM_BP_FAT	GO:0045047	protein targeting to ER	20	3.97614	1.0243e-11	RPL5, RPL32, RPL10, RPL31, RPS8, RPLP1, RPL36A, RPL35A, RPL7, RPS15, RPS27, RPS19, RPL37A, RPL24, RPL26, RPS2, RPL37, RPL18, RPS10, RPL19	417	104	16650	7.67847	5.42163e-08	1.80687e-08	1.72595e-08	Yes
GOTERM_BP_FAT	GO:0007601	visual perception	27	5.36779	1.74886e-11	SLC45A2, RAX, CRX, RRH, RORB, RLBP1, BEST1, TRPM1, RIMS1, EFEMP1, CDH3, RDH10, SIX3, LRAT, ROM1, PAX6, MYO7A, TYR, NYX, DHRS3, RPE65, FAM161A, SFRP5, SAG, CLDN19, CNGB3, RGR	417	210	16650	5.13361	9.25676e-08	2.13517e-08	2.03955e-08	Yes
GOTERM_BP_FAT	GO:0072599	establishment of protein localization to endoplasmic reticulum	20	3.97614	2.05124e-11	RPL5, RPL32, RPL10, RPL31, RPS8, RPLP1, RPL36A, RPL35A, RPL7, RPS15, RPS27, RPS19, RPL37A, RPL24, RPL26, RPS2, RPL37, RPL18, RPS10, RPL19	417	108	16650	7.39408	1.08572e-07	2.13517e-08	2.03955e-08	Yes
GOTERM_BP_FAT	GO:0050953	sensory perception of light stimulus	27	5.36779	2.42083e-11	SLC45A2, RAX, CRX, RRH, RORB, RLBP1, BEST1, TRPM1, RIMS1, EFEMP1, CDH3, RDH10, SIX3, LRAT, ROM1, PAX6, MYO7A, TYR, NYX, DHRS3, RPE65, FAM161A, SFRP5, SAG, CLDN19, CNGB3, RGR	417	213	16650	5.0613	1.28135e-07	2.13517e-08	2.03955e-08	Yes
GOTERM_BP_FAT	GO:0000184	nuclear-transcribed mRNA catabolic process, nonsense-mediated decay	20	3.97614	2.13766e-10	RPL5, RPL32, RPL10, RPL31, RPS8, RPLP1, RPL36A, RPL35A, RPL7, RPS15, RPS27, RPS19, RPL37A, RPL24, RPL26, RPS2, RPL37, RPL18, RPS10, RPL19	417	123	16650	6.49237	1.13146e-06	1.48604e-07	1.41949e-07	Yes
GOTERM_BP_FAT	GO:0090150	establishment of protein localization to membrane	34	6.75944	2.24647e-10	RPL5, LRRC15, RPL32, RPL10, RPL31, MTCL1, RPLP1, RPL36A, TSPAN10, RPL7, RPS15, SLC9A3R1, RPS19, CDH1, BSG, INPP5K, RPL37, RPS2, RPL18, RPS10, RPL19, RPS8, RAB3IP, RPL35A, TTC7A, ATP1B1, TMEM59, RPS27, RPL37A, TOMM7, RPL24, RPL26, CD24, EZR	417	368	16650	3.68901	1.18906e-06	1.48604e-07	1.41949e-07	Yes
GOTERM_BP_FAT	GO:0006612	protein targeting to membrane	24	4.77137	4.13831e-10	RPL5, RPL32, RPL10, RPL31, MTCL1, RPS8, RPLP1, RAB3IP, RPL36A, RPL35A, RPL7, RPS15, RPS27, RPS19, BSG, RPL37A, RPL24, INPP5K, RPL26, RPS2, RPL37, RPL18, RPS10, RPL19	417	190	16650	5.04354	2.19041e-06	2.23428e-07	2.13422e-07	Yes
GOTERM_BP_FAT	GO:0070972	protein localization to endoplasmic reticulum	20	3.97614	4.31679e-10	RPL5, RPL32, RPL10, RPL31, RPS8, RPLP1, RPL36A, RPL35A, RPL7, RPS15, RPS27, RPS19, RPL37A, RPL24, RPL26, RPS2, RPL37, RPL18, RPS10, RPL19	417	128	16650	6.23876	2.28487e-06	2.23428e-07	2.13422e-07	Yes
GOTERM_BP_FAT	GO:0007423	sensory organ development	40	7.95229	4.64419e-10	CDKN1C, GPM6A, SDC4, RAX, RORB, CXCL14, SLC4A5, TRPM1, GNGT1, CST3, SLC9A3R1, EFEMP1, FRZB, RDH10, SIX3, PRDM16, SOX9, GDF11, SERPINF1, ROM1, NOG, PAX6, ATP2B2, MYO7A, BMP7, MEIS2, RPE65, VEGFA, BMP4, ALDH1A3, LHX2, ALDH1A2, MAB21L1, MAB21L2, COL8A2, RPL24, SPRY2, COL8A1, CRYAB, FGFR2	417	507	16650	3.15014	2.45817e-06	2.23428e-07	2.13422e-07	Yes
GOTERM_BP_FAT	GO:0001654	eye development	31	6.16302	1.46705e-09	CDKN1C, GPM6A, RAX, RORB, SLC4A5, TRPM1, GNGT1, CST3, EFEMP1, RDH10, SIX3, SOX9, GDF11, SERPINF1, ROM1, PAX6, MYO7A, BMP7, MEIS2, RPE65, VEGFA, BMP4, ALDH1A3, LHX2, ALDH1A2, MAB21L1, MAB21L2, COL8A2, RPL24, COL8A1, CRYAB	417	334	16650	3.7059	7.76505e-06	6.46968e-07	6.17994e-07	Yes
GOTERM_BP_FAT	GO:0072657	protein localization to membrane	37	7.35586	7.2521e-09	RPL5, LRRC15, RPL32, RPL10, RPL31, MTCL1, RPLP1, RPL36A, PRKCZ, TSPAN10, RPL7, RPS15, SLC9A3R1, RELN, RPS19, CDH1, BSG, INPP5K, RPL37, RPS2, SCN3B, RPL18, RPS10, RPL19, RPS8, RAB3IP, RPL35A, TTC7A, ATP1B1, TMEM59, RPS27, RPL37A, TOMM7, RPL24, RPL26, CD24, EZR	417	489	16650	3.02114	3.83846e-05	2.95216e-06	2.81995e-06	Yes
GOTERM_BP_FAT	GO:0015711	organic anion transport	29	5.76541	1.95179e-08	SLC23A2, GLS2, SLC2A1, IRS2, SLC4A2, SLC6A20, SLC4A5, BEST1, CYB5R2, RIMS1, SLC9A3R1, TMEM27, PDPN, BSG, SLC16A8, CA14, SLC13A3, SLC16A1, ABCC5, SLC6A15, PLA2G2A, SLC4A10, SLC6A13, SLC16A12, SLCO1A2, PLIN2, SLC22A8, SLC27A2, SERINC4	417	331	16650	3.49823	0.000103303	7.37775e-06	7.04734e-06	Yes
GOTERM_BP_FAT	GO:1902580	single-organism cellular localization	60	11.9284	2.16421e-08	RPL5, RPL32, RPL31, MTCL1, RPLP1, FMN2, ATP5G2, TSPAN10, RPL7, RPS15, RIMS2, RIMS1, PCLO, CDH3, RPS19, OPHN1, CDH1, BSG, SIX3, RPL37, RPS10, RPS8, PAX6, TTC7A, MYO7A, MYRIP, ATP1B1, NPC2, SFRP5, RPL37A, RPL24, RPL26, EZR, LRRC15, RPL10, RPL36A, ATP5J, NOL3, PRKCZ, SLC9A3R1, KLC3, RELN, MAL2, INPP5K, RPS2, SCN3B, RPL18, RPL19, ABCA2, RAB3IP, RPL35A, RAB27A, BMP7, BMP4, TMEM59, RPS27, BAMBI, TOMM7,…	417	1102	16650	2.17394	0.000114545	7.63534e-06	7.2934e-06	Yes
GOTERM_BP_FAT	GO:0019083	viral transcription	21	4.17495	2.80259e-08	RPL5, RPL32, RPL10, RPL31, RPS8, RPLP1, RPL36A, RPL35A, RPL7, RPS15, RPS27, RPS19, RPL37A, RPL24, INPP5K, RPL26, RPS2, RPL37, RPL18, RPS10, RPL19	417	181	16650	4.63254	0.00014833	9.26957e-06	8.85444e-06	Yes
GOTERM_BP_FAT	GO:0043010	camera-type eye development	26	5.16899	6.91688e-08	CDKN1C, GPM6A, RAX, RORB, SLC4A5, EFEMP1, RDH10, SIX3, SOX9, GDF11, SERPINF1, ROM1, PAX6, BMP7, RPE65, VEGFA, BMP4, ALDH1A3, LHX2, ALDH1A2, MAB21L1, MAB21L2, COL8A2, RPL24, COL8A1, CRYAB	417	288	16650	3.60462	0.000366043	2.15318e-05	2.05675e-05	Yes
GOTERM_BP_FAT	GO:0019080	viral gene expression	21	4.17495	7.52593e-08	RPL5, RPL32, RPL10, RPL31, RPS8, RPLP1, RPL36A, RPL35A, RPL7, RPS15, RPS27, RPS19, RPL37A, RPL24, INPP5K, RPL26, RPS2, RPL37, RPL18, RPS10, RPL19	417	192	16650	4.36713	0.000398268	2.21262e-05	2.11353e-05	Yes
GOTERM_BP_FAT	GO:0000956	nuclear-transcribed mRNA catabolic process	21	4.17495	2.41053e-07	NANOS1, RPL5, RPL32, RPL10, RPL31, RPS8, RPLP1, RPL36A, RPL35A, RPL7, RPS15, RPS27, RPS19, RPL37A, RPL24, RPL26, RPS2, RPL37, RPL18, RPS10, RPL19	417	206	16650	4.07034	0.00127508	6.71397e-05	6.41329e-05	Yes
GOTERM_BP_FAT	GO:0022008	neurogenesis	69	13.7177	2.54943e-07	CDKN1C, ROBO2, BICDL1, CHD5, ADM, RORB, CLU, RIMS2, GNGT1, RIMS1, OPHN1, CDH1, SIX3, SOX9, NANOS1, SERPINF1, NOG, ROM1, PAX6, SLC39A12, MYO7A, SOX10, C1QL1, RGMA, SFRP1, DCT, ALDH1A2, RPL24, EZR, GPM6A, CEBPB, SEMA3C, SDC4, GSTP1, SEMA3B, CRX, FOXO6, NEDD4L, EFNA5, PRKCZ, IGSF9, TRPM1, SLC9A3R1, VTN, RELN, PTPRZ1, FLRT2, PENK, PRDM16, ABL2, SPOCK1, OTX2, SPTBN2, IL33, PLK5, SLC4A10, PBX3, NR2F1, …	417	1447	16650	1.90396	0.0013485	6.7458e-05	6.44369e-05	Yes
GOTERM_BP_FAT	GO:0006820	anion transport	33	6.56064	2.76108e-07	CLIC6, SLC23A2, GLS2, SLC2A1, IRS2, SLC4A2, SLC6A20, SLC4A5, SLC5A5, BEST1, CYB5R2, RIMS1, SLC9A3R1, TMEM27, BEST4, PDPN, BSG, SLC16A8, CA14, SLC13A3, SLC16A1, ABCC5, SLC6A15, PLA2G2A, SLC4A10, SLC6A13, SLC16A12, FXYD3, SLCO1A2, PLIN2, SLC22A8, SLC27A2, SERINC4	417	468	16650	2.81544	0.00146037	6.74751e-05	6.44533e-05	Yes
GOTERM_BP_FAT	GO:0006413	translational initiation	20	3.97614	2.80509e-07	RPL5, RPL32, RPL10, RPL31, RPS8, RPLP1, RPL36A, RPL35A, RPL7, RPS15, RPS27, RPS19, RPL37A, RPL24, RPL26, RPS2, RPL37, RPL18, RPS10, RPL19	417	189	16650	4.22519	0.00148363	6.74751e-05	6.44533e-05	Yes
GOTERM_BP_FAT	GO:1902582	single-organism intracellular transport	42	8.3499	3.1359e-07	RPL5, RPL32, RPL10, RPL31, MTCL1, RPLP1, RPL36A, ATP5J, ATP5G2, NOL3, PRKCZ, RPL7, RPS15, SLC9A3R1, KLC3, RPS19, CDH1, SIX3, BSG, INPP5K, RPL37, RPS2, RPL18, RPS10, RPL19, ABCA2, RPS8, RAB3IP, RPL35A, MYRIP, ATP1B1, BMP7, BMP4, RPS27, BAMBI, NPC2, SFRP5, RPL37A, TOMM7, RPL24, RPL26, CD24	417	695	16650	2.41292	0.00165845	7.21529e-05	6.89215e-05	Yes
GOTERM_BP_FAT	GO:0090596	sensory organ morphogenesis	23	4.57256	3.37579e-07	GDF11, ROM1, NOG, ATP2B2, PAX6, MYO7A, RORB, BMP7, RPE65, VEGFA, GNGT1, BMP4, TRPM1, SLC9A3R1, ALDH1A3, EFEMP1, FRZB, SIX3, COL8A2, SPRY2, COL8A1, SOX9, FGFR2	417	250	16650	3.67338	0.00178521	7.44362e-05	7.11026e-05	Yes
GOTERM_BP_FAT	GO:0030182	neuron differentiation	61	12.1272	3.75585e-07	CDKN1C, ROBO2, BICDL1, CHD5, ADM, RORB, RIMS2, GNGT1, RIMS1, OPHN1, CDH1, SIX3, SOX9, NANOS1, SERPINF1, NOG, ROM1, PAX6, SLC39A12, MYO7A, C1QL1, RGMA, SFRP1, ALDH1A2, RPL24, EZR, GPM6A, CEBPB, SEMA3C, SDC4, SEMA3B, CRX, FOXO6, NEDD4L, EFNA5, PRKCZ, IGSF9, TRPM1, SLC9A3R1, RELN, PTPRZ1, FLRT2, ABL2, SPOCK1, OTX2, SPTBN2, PLK5, SLC4A10, PBX3, NR2F1, FZD8, ATP2B2, SOD2, BMP7, RPE65, VEGFA, BMP4, CAM…	417	1226	16650	1.98663	0.001986	7.95038e-05	7.59433e-05	Yes
GOTERM_BP_FAT	GO:0044033	multi-organism metabolic process	21	4.17495	4.45774e-07	RPL5, RPL32, RPL10, RPL31, RPS8, RPLP1, RPL36A, RPL35A, RPL7, RPS15, RPS27, RPS19, RPL37A, RPL24, INPP5K, RPL26, RPS2, RPL37, RPL18, RPS10, RPL19	417	214	16650	3.91817	0.0023567	9.07322e-05	8.66687e-05	Yes
GOTERM_BP_FAT	GO:0006776	vitamin A metabolic process	6	1.19284	5.00372e-07	ALDH1A2, RBP1, LRAT, BCO1, RLBP1, RPE65	417	8	16650	29.946	0.00264497	9.69597e-05	9.26174e-05	Yes
GOTERM_BP_FAT	GO:0042572	retinol metabolic process	9	1.78926	5.13014e-07	ALDH1A3, TTR, RDH10, ALDH1A2, RBP1, LRAT, BCO1, DHRS3, RPE65	417	30	16650	11.9784	0.0027117	9.69597e-05	9.26174e-05	Yes
GOTERM_BP_FAT	GO:0007399	nervous system development	91	18.0915	6.04085e-07	CDKN1C, ROBO2, CLSTN2, RAX, BICDL1, CHD5, ADM, IRS2, RORB, CTSV, CLU, RIMS2, GNGT1, RIMS1, RPS6KA6, IMMP2L, PCLO, OPHN1, CDH1, LRRTM2, SIX3, SOX9, NANOS1, SERPINF1, NOG, ROM1, PAX6, SLC39A12, MYO7A, SOX10, C1QL1, RGMA, ALDH1A3, PCP4, SFRP1, DCT, ALDH1A2, RPL24, EZR, GPM6A, CEBPB, SEMA3C, MAOB, SDC4, GSTP1, SEMA3B, CRX, ATP5J, FOXO6, NEDD4L, EFNA5, SEZ6L2, PRKCZ, SLC5A3, IGSF9, CST3, TRPM1, SLC9A3…	417	2170	16650	1.6744	0.00319232	0.000110235	0.000105298	Yes
GOTERM_BP_FAT	GO:0048592	eye morphogenesis	17	3.37972	7.04167e-07	GDF11, ROM1, PAX6, MYO7A, RORB, BMP7, RPE65, VEGFA, GNGT1, BMP4, TRPM1, ALDH1A3, EFEMP1, SIX3, COL8A2, COL8A1, SOX9	417	145	16650	4.68122	0.00372022	0.000122184	0.000116712	Yes
GOTERM_BP_FAT	GO:0006811	ion transport	68	13.5189	7.15742e-07	ERO1A, CLIC6, SLC23A2, SLC2A1, IRS2, SLC4A2, ATP5G2, COX7C, SLC4A5, BEST1, RIMS1, BEST4, BSG, ITGAV, SLC16A8, CA14, COX8A, SLC13A3, ABCC5, SLC6A15, SLC6A13, SLC39A12, ATP1B1, DDIT3, RGN, CNGB3, PLIN2, SLC27A2, GPM6A, GRIA2, UQCRB, GLS2, ATP5J, NEDD4L, ATP1A3, PKD1L2, NOL3, SLC6A20, SLC30A10, SLC5A3, SLC5A5, TRPM1, CYB5R2, SLC9A3R1, TMEM27, RELN, PDPN, INPP5K, TRPM7, SCN3B, PPARGC1A, TRPM3, ATP6V1…	417	1458	16650	1.86221	0.00378126	0.000122184	0.000116712	Yes
GOTERM_BP_FAT	GO:0006402	mRNA catabolic process	21	4.17495	7.42754e-07	NANOS1, RPL5, RPL32, RPL10, RPL31, RPS8, RPLP1, RPL36A, RPL35A, RPL7, RPS15, RPS27, RPS19, RPL37A, RPL24, RPL26, RPS2, RPL37, RPL18, RPS10, RPL19	417	221	16650	3.79407	0.00392368	0.000122833	0.000117332	Yes
GOTERM_BP_FAT	GO:0048732	gland development	30	5.96421	8.84742e-07	CDKN1C, CEBPB, SEMA3C, RPL32, IRS2, CST3, SLC9A3R1, VTN, CDH1, FRZB, SIX3, SOSTDC1, SOX9, RPL19, SERPINF1, NOG, PAX6, ATP2B2, TYR, SOD2, SOX10, BMP7, VEGFA, BMP4, SFRP1, ALDH1A2, RGN, EZR, CDO1, FGFR2	417	421	16650	2.84523	0.00467199	0.00014188	0.000135526	Yes
GOTERM_BP_FAT	GO:0055085	transmembrane transport	63	12.5249	9.97672e-07	ERO1A, CLIC6, SLC23A2, SLC2A1, IRS2, SLC2A4, SLC4A2, ATP5G2, COX7C, PQLC2L, SLC4A5, BEST1, BEST4, ITGAV, SLC16A8, COX8A, SLC13A3, SLC2A11, ABCC5, SLC6A15, SPNS3, SLC6A13, SLC39A12, ATP1B1, DDIT3, RGN, CNGB3, SLC29A4, GPM6A, GRIA2, UQCRB, ATP5J, NEDD4L, ATP1A3, PKD1L2, NOL3, SLC6A20, SLC30A10, SLC5A3, SLC5A5, TRPM1, SLC9A3R1, SLC25A29, RELN, TRPM7, SCN3B, PPARGC1A, TRPM3, ATP6V1C2, ABCA2, PRNP, SL…	417	1322	16650	1.90277	0.00526676	0.000155285	0.00014833	Yes
GOTERM_BP_FAT	GO:1901615	organic hydroxy compound metabolic process	29	5.76541	1.60722e-06	PMEL, SLC45A2, MAOB, TYRP1, SLC5A3, SLC5A5, CYB5R2, SEC14L2, LIPE, CDH3, TTR, RDH10, INPP5K, LRAT, BCO1, SREBF1, ATP2B2, TYR, DHRS3, RPE65, ALDH1A3, CYP24A1, DCT, NPC2, ALDH1A2, RBP1, DHCR7, OSBPL1A, SLC24A5	417	410	16650	2.82418	0.00847092	0.000243011	0.000232128	Yes
GOTERM_BP_FAT	GO:0048666	neuron development	50	9.94036	1.77666e-06	CDKN1C, ROBO2, BICDL1, ADM, RORB, RIMS2, GNGT1, RIMS1, OPHN1, CDH1, NANOS1, SERPINF1, NOG, PAX6, MYO7A, C1QL1, RGMA, RPL24, EZR, GPM6A, SEMA3C, SDC4, SEMA3B, FOXO6, NEDD4L, EFNA5, PRKCZ, IGSF9, TRPM1, SLC9A3R1, RELN, PTPRZ1, FLRT2, ABL2, SPOCK1, OTX2, SPTBN2, PLK5, SLC4A10, PBX3, NR2F1, ATP2B2, SOD2, BMP7, RPE65, VEGFA, CAMSAP3, STK24, LHX2, FGFR2	417	965	16650	2.06881	0.00935977	0.000261168	0.000249472	Yes
GOTERM_BP_FAT	GO:0001523	retinoid metabolic process	13	2.58449	2.11048e-06	SDC4, RARRES2, DHRS3, RLBP1, RPE65, CYP26A1, ALDH1A3, TTR, RDH10, ALDH1A2, RBP1, LRAT, BCO1	417	89	16650	5.83219	0.0111086	0.000301855	0.000288337	Yes
GOTERM_BP_FAT	GO:0048699	generation of neurons	63	12.5249	2.42676e-06	CDKN1C, ROBO2, BICDL1, CHD5, ADM, RORB, RIMS2, GNGT1, RIMS1, OPHN1, CDH1, SIX3, SOX9, NANOS1, SERPINF1, NOG, ROM1, PAX6, SLC39A12, MYO7A, SOX10, C1QL1, RGMA, SFRP1, DCT, ALDH1A2, RPL24, EZR, GPM6A, CEBPB, SEMA3C, SDC4, SEMA3B, CRX, FOXO6, NEDD4L, EFNA5, PRKCZ, IGSF9, TRPM1, SLC9A3R1, RELN, PTPRZ1, FLRT2, ABL2, SPOCK1, OTX2, SPTBN2, PLK5, SLC4A10, PBX3, NR2F1, FZD8, ATP2B2, SOD2, BMP7, RPE65, VEGF…	417	1357	16650	1.8537	0.0127627	0.000337958	0.000322822	Yes
GOTERM_BP_FAT	GO:0042438	melanin biosynthetic process	7	1.39165	3.3763e-06	PMEL, SLC45A2, CDH3, DCT, TYRP1, TYR, SLC24A5	417	18	16650	15.5276	0.017712	0.000458138	0.00043762	Yes
GOTERM_BP_FAT	GO:0040011	locomotion	68	13.5189	3.80904e-06	ROBO2, ITGB4, WWC1, IRS2, CXCL14, EPB41L4B, RPS19, OPHN1, FAM110C, BSG, SIX3, ENPP2, ITGAV, SLC16A8, SOX9, NANOS1, CXADR, SERPINF1, SPNS3, NOG, MITF, PAX6, ATP1B1, SOX10, BTC, SFRP1, RGN, RPL24, EZR, TRIB1, MET, SSX2IP, GPM6A, GRB7, LRRC15, SEMA3C, SDC4, GSTP1, ABHD2, SEMA3B, EFNA5, PRKCZ, SLC9A3R1, VTN, STRIP2, RELN, FLRT2, GPNMB, HAS1, PDPN, ABL2, SPOCK1, OTX2, CCL18, PPARGC1A, SPTBN2, IL33, SL…	417	1530	16650	1.77458	0.0199594	0.000503935	0.000481367	Yes
GOTERM_BP_FAT	GO:0006401	RNA catabolic process	21	4.17495	4.72486e-06	NANOS1, RPL5, RPL32, RPL10, RPL31, RPS8, RPLP1, RPL36A, RPL35A, RPL7, RPS15, RPS27, RPS19, RPL37A, RPL24, RPL26, RPS2, RPL37, RPL18, RPS10, RPL19	417	249	16650	3.36743	0.0246986	0.000597858	0.000571083	Yes
GOTERM_BP_FAT	GO:0016101	diterpenoid metabolic process	13	2.58449	4.7449e-06	SDC4, RARRES2, DHRS3, RLBP1, RPE65, CYP26A1, ALDH1A3, TTR, RDH10, ALDH1A2, RBP1, LRAT, BCO1	417	96	16650	5.40692	0.0248021	0.000597858	0.000571083	Yes
GOTERM_BP_FAT	GO:0006928	movement of cell or subcellular component	76	15.1093	5.07539e-06	ROBO2, ITGB4, WWC1, IRS2, FMN2, CXCL14, EPB41L4B, RPS19, OPHN1, FAM110C, BSG, SIX3, ENPP2, ITGAV, SLC16A8, SOX9, DSP, NANOS1, CXADR, SERPINF1, NOG, MITF, PAX6, MYO7A, MYRIP, ATP1B1, SOX10, BTC, SFRP1, RGN, RPL24, DSG2, EZR, TRIB1, MET, SSX2IP, GPM6A, GRB7, LRRC15, SEMA3C, SDC4, GSTP1, ABHD2, SEMA3B, NEDD4L, MST1R, EFNA5, PRKCZ, SLC9A3R1, VTN, KLC3, STRIP2, RELN, FLRT2, GPNMB, HAS1, PDPN, ABL2, SP…	417	1795	16650	1.69055	0.0265065	0.000624628	0.000596654	Yes
GOTERM_BP_FAT	GO:0006605	protein targeting	39	7.75348	6.3919e-06	RPL5, RPL32, RPL10, RPL31, MTCL1, GLS2, RPLP1, RPL36A, NOL3, RPL7, RPS15, SLC9A3R1, PSMB7, IMMP2L, RPS19, CDH1, CTSK, SIX3, BSG, INPP5K, RPL37, RPS2, RPL18, RPS10, RPL19, SREBF1, RPS8, RAB3IP, RPL35A, RAB27A, BMP7, BMP4, RPS27, BAMBI, SFRP5, RPL37A, TOMM7, RPL24, RPL26	417	701	16650	2.22139	0.0332665	0.000764865	0.00073061	Yes
GOTERM_BP_FAT	GO:0048468	cell development	81	16.1034	6.50395e-06	CDKN1C, ROBO2, BICDL1, CHD5, ADM, FMN2, RORB, SHB, CLU, SLC4A5, RIMS2, GNGT1, RIMS1, RPS19, OPHN1, CDH1, SIX3, ITGAV, SOX9, NANOS1, CXADR, SERPINF1, NOG, PAX6, SLC39A12, MYO7A, SOX10, C1QL1, RGMA, SFRP1, DCT, ALDH1A2, RPL24, EZR, TRIB1, MET, GPM6A, SEMA3C, SDC4, GSTP1, ABHD2, SEMA3B, CRX, FOXO6, NEDD4L, EFNA5, PRKCZ, IGSF9, CST3, TRPM1, SLC9A3R1, RELN, PTPRZ1, FLRT2, FRZB, RDH10, ABL2, SPOCK1, OT…	417	1968	16650	1.64338	0.0338397	0.000764865	0.00073061	Yes
GOTERM_BP_FAT	GO:0006582	melanin metabolic process	7	1.39165	6.75635e-06	PMEL, SLC45A2, CDH3, DCT, TYRP1, TYR, SLC24A5	417	20	16650	13.9748	0.0351296	0.000777275	0.000742465	Yes
GOTERM_BP_FAT	GO:0006775	fat-soluble vitamin metabolic process	9	1.78926	7.95586e-06	CYP26A1, CYP24A1, ALDH1A2, RBP1, LRAT, CYP4F11, BCO1, RLBP1, RPE65	417	42	16650	8.55601	0.0412362	0.000895796	0.000855678	Yes
GOTERM_BP_FAT	GO:0034220	ion transmembrane transport	48	9.54274	8.4701e-06	CLIC6, ERO1A, GPM6A, GRIA2, SLC23A2, UQCRB, ATP5J, ATP1A3, NEDD4L, IRS2, PKD1L2, SLC4A2, ATP5G2, NOL3, SLC30A10, COX7C, SLC4A5, SLC5A5, BEST1, TRPM1, SLC9A3R1, BEST4, RELN, ITGAV, TRPM7, SLC16A8, SCN3B, PPARGC1A, TRPM3, ATP6V1C2, COX8A, PRNP, SLC13A3, SLC16A1, ABCC5, KCNJ13, SLC4A10, SLC16A12, ATP2B2, SLC39A12, ATP1B1, SLC6A8, FXYD3, DDIT3, RGN, CNGB3, SLC22A8, SLC24A5	417	963	16650	1.99018	0.0438423	0.000932911	0.000891131	Yes
GOTERM_BP_FAT	GO:0033036	macromolecule localization	106	21.0736	8.63807e-06	RPL5, RPL32, RPL31, IRS2, CLU, RPL7, RPS15, RIMS2, RIMS1, RPS19, CDH1, BSG, LRAT, SOX9, RPL37, RPS10, GLUL, RPS8, SPNS3, MYO7A, TTC7A, ATP1B1, SFRP1, SFRP5, DDIT3, SCG5, RPL24, RPL26, EZR, SQSTM1, SLC27A2, PFKFB2, TMED10, ILDR2, NEDD4L, EFNA5, PRKCZ, SLC9A3R1, TMEM27, RAB11FIP1, INPP5K, SCN3B, ATP6V1C2, ABCA2, ABCA5, RAB3IP, KLHL21, RAB27A, BMP7, BMP4, RPS27, NBEA, NACA, HOOK1, BAMBI, SLCO1A2, OS…	417	2817	16650	1.50244	0.044692	0.000932911	0.000891131	Yes
GOTERM_BP_FAT	GO:0010817	regulation of hormone levels	30	5.96421	9.26371e-06	PFKFB2, SLC2A1, ILDR2, ADM, IRS2, EFNA5, SLC5A5, RIMS2, PCSK1N, TMEM27, RAB11FIP1, TTR, PCLO, RDH10, HNF4A, LRAT, BCO1, GLUL, PPARGC1A, SREBF1, SLC16A1, MYRIP, DHRS3, RPE65, ALDH1A3, CYP26A1, SFRP1, ALDH1A2, RBP1, SCG5	417	475	16650	2.52177	0.0478503	0.000980471	0.000936561	Yes
GOTERM_BP_FAT	GO:0060572	morphogenesis of an epithelial bud	6	1.19284	1.03672e-05	BMP4, RDH10, NOG, SOSTDC1, BMP7, FGFR2	417	13	16650	18.4283	0.0533955	0.00107575	0.00102757	Yes
GOTERM_BP_FAT	GO:0046530	photoreceptor cell differentiation	10	1.98807	1.08229e-05	TRPM1, GNGT1, ROM1, CRX, PAX6, RORB, SOX9, MYO7A, RPE65, VEGFA	417	57	16650	7.00492	0.0556759	0.00110144	0.00105211	Yes
GOTERM_BP_FAT	GO:0072594	establishment of protein localization to organelle	37	7.35586	1.2051e-05	RPL5, RPL32, RPL10, RPL31, GLS2, RPLP1, RPL36A, NOL3, TSPAN10, RPL7, RPS15, SLC9A3R1, PSMB7, IMMP2L, RPS19, CDH1, CTSK, SIX3, RPL37, RPS2, RPL18, RPS10, RPL19, SREBF1, RPS8, RPL35A, BMP7, BMP4, RPS27, BAMBI, SFRP5, DDIT3, RPL37A, TCP1, TOMM7, RPL24, RPL26	417	666	16650	2.21823	0.0617948	0.00120329	0.0011494	Yes
GOTERM_BP_FAT	GO:0006721	terpenoid metabolic process	13	2.58449	1.33536e-05	SDC4, RARRES2, DHRS3, RLBP1, RPE65, CYP26A1, ALDH1A3, TTR, RDH10, ALDH1A2, RBP1, LRAT, BCO1	417	106	16650	4.89684	0.068241	0.00130865	0.00125004	Yes
GOTERM_BP_FAT	GO:0034308	primary alcohol metabolic process	9	1.78926	1.36078e-05	ALDH1A3, TTR, RDH10, ALDH1A2, RBP1, LRAT, BCO1, DHRS3, RPE65	417	45	16650	7.98561	0.069494	0.00130932	0.00125068	Yes
GOTERM_BP_FAT	GO:0044802	single-organism membrane organization	44	8.74751	1.39788e-05	RPL5, LRRC15, RPL32, RPL10, RPL31, MTCL1, RPLP1, RPL36A, ATP10B, NOL3, PRKCZ, CLU, TSPAN10, RPL7, RPS15, SLC9A3R1, TMEM27, RELN, RPS19, CDH1, BSG, MAL2, INPP5K, RPL37, RPS2, SCN3B, RPL18, RPS10, RPL19, RPS8, RAB3IP, AHNAK2, RPL35A, TTC7A, ATP1B1, NSFL1C, TMEM59, RPS27, RPL37A, TOMM7, RPL24, RPL26, CD24, EZR	417	866	16650	2.02868	0.0713191	0.00132099	0.00126183	Yes
GOTERM_BP_FAT	GO:0048593	camera-type eye morphogenesis	13	2.58449	1.47065e-05	GDF11, ROM1, PAX6, RORB, BMP7, RPE65, VEGFA, BMP4, ALDH1A3, SIX3, COL8A2, COL8A1, SOX9	417	107	16650	4.85107	0.0748895	0.00136538	0.00130423	Yes
GOTERM_BP_FAT	GO:0048066	developmental pigmentation	9	1.78926	1.90036e-05	PMEL, SLC45A2, DCT, TYRP1, RAB27A, MITF, TYR, SOD2, SOX10	417	47	16650	7.6458	0.0956937	0.00173392	0.00165626	Yes
GOTERM_BP_FAT	GO:0001933	negative regulation of protein phosphorylation	26	5.16899	1.97234e-05	CDKN1C, LRRC15, GSTP1, SHB, PRKCZ, SLC9A3R1, RPS6KA6, PODNL1, FLRT2, INPP5K, PPARGC1A, DUSP4, PRNP, NOG, PAX6, DUSP26, NYX, BMP7, BMP4, SFRP1, GPRC5A, APC, RGN, SPRY2, EZR, TRIB1	417	393	16650	2.64155	0.0991324	0.00176909	0.00168986	Yes
GOTERM_BP_FAT	GO:0051270	regulation of cellular component movement	41	8.15109	2.55051e-05	GRB7, LRRC15, SEMA3C, SDC4, GSTP1, ABHD2, SEMA3B, IRS2, CXCL14, SLC9A3R1, VTN, EPB41L4B, RELN, RPS19, FLRT2, GPNMB, HAS1, FAM110C, PDPN, ENPP2, ABL2, ITGAV, SOX9, PPARGC1A, DSP, IL33, RARRES2, SERPINF1, NOG, PAX6, VEGFA, BMP4, BTC, SFRP1, APC, STK24, RGN, DSG2, TRIB1, MET, SSX2IP	417	802	16650	2.04121	0.126284	0.00224955	0.0021488	Yes
GOTERM_BP_FAT	GO:0008104	protein localization	93	18.4891	2.72469e-05	RPL5, MCFD2, RPL32, RPL31, MTCL1, RPLP1, SLC2A1, IRS2, FMN2, CLU, TSPAN10, RPL7, RPS15, RIMS2, GNGT1, RIMS1, IMMP2L, PCLO, NETO1, RPS19, CDH1, HNF4A, CTSK, BSG, SIX3, SOX9, RPL37, RPS10, GLUL, DSP, SREBF1, RPS8, PAX6, TTC7A, MYO7A, MYRIP, ATP1B1, SFRP1, SFRP5, DDIT3, RPL37A, TCP1, SCG5, RPL24, CHI3L1, RPL26, EZR, SQSTM1, SSX2IP, PFKFB2, LRRC15, TMED10, RPL10, WBP2, GLS2, RPL36A, ILDR2, NEDD4L, EF…	417	2448	16650	1.51687	0.134302	0.00236378	0.00225792	Yes
GOTERM_BP_FAT	GO:0044550	secondary metabolite biosynthetic process	7	1.39165	2.77661e-05	PMEL, SLC45A2, CDH3, DCT, TYRP1, TYR, SLC24A5	417	25	16650	11.1799	0.136679	0.00236997	0.00226384	Yes
GOTERM_BP_FAT	GO:0042326	negative regulation of phosphorylation	27	5.36779	2.95867e-05	CDKN1C, LRRC15, GSTP1, IRS2, SHB, PRKCZ, SLC9A3R1, RPS6KA6, PODNL1, FLRT2, INPP5K, PPARGC1A, DUSP4, PRNP, NOG, PAX6, DUSP26, NYX, BMP7, BMP4, SFRP1, GPRC5A, APC, RGN, SPRY2, EZR, TRIB1	417	428	16650	2.51883	0.144958	0.00248528	0.00237398	Yes
GOTERM_BP_FAT	GO:0045184	establishment of protein localization	80	15.9046	3.09187e-05	RPL5, MCFD2, RPL32, RPL31, MTCL1, RPLP1, SLC2A1, IRS2, FMN2, CLU, TSPAN10, RPL7, RPS15, RIMS2, RIMS1, IMMP2L, PCLO, RPS19, CDH1, HNF4A, CTSK, BSG, SIX3, RPL37, RPS10, GLUL, SREBF1, RPS8, TTC7A, MYO7A, MYRIP, ATP1B1, SFRP1, SFRP5, DDIT3, RPL37A, TCP1, SCG5, RPL24, CHI3L1, RPL26, EZR, SSX2IP, PFKFB2, LRRC15, TMED10, RPL10, WBP2, GLS2, RPL36A, ILDR2, EFNA5, NOL3, PRKCZ, HSPD1, GGA2, SELENBP1, SLC9A3…	417	2021	16650	1.58053	0.150965	0.00255659	0.00244209	Yes
GOTERM_BP_FAT	GO:0051248	negative regulation of protein metabolic process	49	9.74155	3.59165e-05	CDKN1C, SERPINE3, PEBP1, FMN2, SHB, CLU, WFDC2, RPS6KA6, PODNL1, OPHN1, ITGAV, DUSP4, NANOS1, SERPINF1, NOG, PAX6, DUSP26, SFRP1, GPRC5A, COL4A3, RGN, EZR, TRIB1, CRYAB, GRB7, LRRC15, GSTP1, NOL3, PRKCZ, FHIT, CST3, SLC9A3R1, VTN, PSMB7, PCSK1N, FLRT2, SPOCK1, INPP5K, PPARGC1A, PRNP, TFPI2, NYX, BMP7, VEGFA, BMP4, TMEM59, APC, SPRY2, CPEB4	417	1049	16650	1.86509	0.173131	0.00292415	0.0027932	Yes
GOTERM_BP_FAT	GO:0006886	intracellular protein transport	48	9.54274	3.66251e-05	RPL5, TMED10, RPL32, RPL10, RPL31, MTCL1, GLS2, RPLP1, RPL36A, NOL3, RPL7, RPS15, GGA2, RIMS2, RIMS1, SLC9A3R1, PSMB7, IMMP2L, RPS19, CDH1, CTSK, SIX3, BSG, INPP5K, RPL37, RPS2, RPL18, RPS10, RPL19, SREBF1, RPS8, RAB3IP, RPL35A, RAB27A, MYRIP, MYO7A, ATP1B1, BMP7, BMP4, RPS27, BAMBI, SFRP5, RPL37A, TOMM7, SCG5, RPL24, RPL26, CD24	417	1020	16650	1.87897	0.176227	0.00293667	0.00280515	Yes
GOTERM_BP_FAT	GO:0061024	membrane organization	48	9.54274	4.34838e-05	RPL5, LRRC15, MCFD2, TMED10, RPL32, RPL10, RPL31, MTCL1, RPLP1, RPL36A, ATP10B, NOL3, PRKCZ, CLU, TSPAN10, RPL7, RPS15, RIMS1, SLC9A3R1, TMEM27, RELN, RPS19, CDH1, BSG, MAL2, INPP5K, RPL37, RPS2, SCN3B, RPL18, RPS10, RPL19, RPS8, RAB3IP, AHNAK2, RPL35A, TTC7A, ATP1B1, NSFL1C, TMEM59, RPS27, RPL37A, HSBP1L1, TOMM7, RPL24, RPL26, CD24, EZR	417	1027	16650	1.86616	0.205597	0.00340969	0.00325699	Yes
GOTERM_BP_FAT	GO:0016102	diterpenoid biosynthetic process	5	0.994036	4.38131e-05	ALDH1A3, RDH10, ALDH1A2, RBP1, BCO1	417	9	16650	22.1823	0.206981	0.00340969	0.00325699	Yes
GOTERM_BP_FAT	GO:0006364	rRNA processing	20	3.97614	4.89476e-05	RPL5, RPL32, RPL10, RPL31, RPS8, RPLP1, RPL36A, RPL35A, RPL7, RPS15, RPS27, RPS19, RPL37A, RPL24, RPL26, RPS2, RPL37, RPL18, RPS10, RPL19	417	269	16650	2.96863	0.228243	0.00375407	0.00358594	Yes
GOTERM_BP_FAT	GO:0016477	cell migration	53	10.5368	4.97255e-05	WWC1, IRS2, CXCL14, EPB41L4B, RPS19, OPHN1, FAM110C, BSG, SIX3, ENPP2, ITGAV, SLC16A8, SOX9, NANOS1, CXADR, SERPINF1, NOG, MITF, PAX6, ATP1B1, SOX10, SFRP1, TRIB1, MET, GPM6A, GRB7, LRRC15, SEMA3C, SDC4, GSTP1, ABHD2, SEMA3B, PRKCZ, SLC9A3R1, VTN, STRIP2, RELN, FLRT2, GPNMB, HAS1, ABL2, SPOCK1, CCL18, PPARGC1A, IL33, SLC16A1, RARRES2, VEGFA, BMP4, APC, STK24, BAMBI, CD24	417	1184	16650	1.78732	0.231415	0.00375925	0.00359089	Yes
GOTERM_BP_FAT	GO:0015031	protein transport	74	14.7117	5.70167e-05	RPL5, MCFD2, RPL32, RPL31, MTCL1, RPLP1, SLC2A1, IRS2, FMN2, CLU, RPL7, RPS15, RIMS2, RIMS1, IMMP2L, PCLO, RPS19, CDH1, HNF4A, CTSK, BSG, SIX3, RPL37, RPS10, GLUL, SREBF1, RPS8, MYO7A, MYRIP, ATP1B1, SFRP1, SFRP5, RPL37A, TCP1, SCG5, RPL24, CHI3L1, RPL26, EZR, SSX2IP, PFKFB2, TMED10, RPL10, GLS2, RPL36A, ILDR2, EFNA5, NOL3, PRKCZ, HSPD1, GGA2, SELENBP1, SLC9A3R1, PSMB7, TMEM27, RAB11FIP1, INPP5K,…	417	1860	16650	1.58854	0.260512	0.00424975	0.00405943	Yes
GOTERM_BP_FAT	GO:0046942	carboxylic acid transport	20	3.97614	6.59544e-05	SLC23A2, SLC13A3, SLC16A1, GLS2, SLC6A15, PLA2G2A, SLC6A13, SLC16A12, IRS2, SLC6A20, RIMS1, SLC9A3R1, TMEM27, PDPN, BSG, SLCO1A2, SLC16A8, PLIN2, SLC27A2, SERINC4	417	275	16650	2.90386	0.294683	0.00481871	0.00460291	Yes
GOTERM_BP_FAT	GO:0019439	aromatic compound catabolic process	26	5.16899	6.64713e-05	RPL5, AHCYL2, RPL32, MAOB, RPL10, RPL31, RPLP1, RPL36A, ATP5J, RPL7, RPS15, RPS19, ENPP4, RPL37, RPS2, RPL18, RPS10, RPL19, NANOS1, RPS8, RPL35A, RPS27, RPL37A, RGN, RPL24, RPL26	417	423	16650	2.45421	0.29661	0.00481871	0.00460291	Yes
GOTERM_BP_FAT	GO:0016072	rRNA metabolic process	20	3.97614	6.90351e-05	RPL5, RPL32, RPL10, RPL31, RPS8, RPLP1, RPL36A, RPL35A, RPL7, RPS15, RPS27, RPS19, RPL37A, RPL24, RPL26, RPS2, RPL37, RPL18, RPS10, RPL19	417	276	16650	2.89334	0.306092	0.00493694	0.00471584	Yes
GOTERM_BP_FAT	GO:0098660	inorganic ion transmembrane transport	37	7.35586	7.17938e-05	CLIC6, ERO1A, GPM6A, SLC23A2, UQCRB, ATP5J, ATP1A3, NEDD4L, PKD1L2, SLC4A2, ATP5G2, NOL3, SLC30A10, COX7C, SLC4A5, SLC5A5, BEST1, TRPM1, SLC9A3R1, BEST4, ITGAV, TRPM7, SCN3B, TRPM3, ATP6V1C2, COX8A, KCNJ13, SLC4A10, ATP2B2, SLC39A12, ATP1B1, SLC6A8, FXYD3, DDIT3, RGN, CNGB3, SLC24A5	417	725	16650	2.03771	0.316151	0.00506577	0.0048389	Yes
GOTERM_BP_FAT	GO:0033673	negative regulation of kinase activity	19	3.77734	7.38747e-05	CDKN1C, DUSP4, LRRC15, GSTP1, IRS2, DUSP26, NYX, SHB, BMP7, BMP4, SFRP1, PODNL1, GPRC5A, APC, FLRT2, RGN, SPRY2, INPP5K, TRIB1	417	254	16650	2.98674	0.323642	0.00514057	0.00491035	Yes
GOTERM_BP_FAT	GO:0034754	cellular hormone metabolic process	12	2.38569	7.47966e-05	CYP26A1, ALDH1A3, TTR, RDH10, ALDH1A2, RBP1, ADM, LRAT, BCO1, PPARGC1A, DHRS3, RPE65	417	107	16650	4.47791	0.326935	0.00514057	0.00491035	Yes
GOTERM_BP_FAT	GO:0033365	protein localization to organelle	43	8.54871	7.67491e-05	RPL5, RPL32, RPL10, RPL31, GLS2, RPLP1, RPL36A, NOL3, TSPAN10, RPL7, RPS15, SLC9A3R1, PSMB7, IMMP2L, RPS19, CDH1, CTSK, SIX3, SOX9, RPL37, RPS2, RPL18, RPS10, RPL19, SREBF1, RPS8, RAB3IP, KLHL21, RPL35A, PAX6, BMP7, VEGFA, BMP4, RPS27, BAMBI, SFRP5, DDIT3, RPL37A, TCP1, TOMM7, RPL24, RPL26, EZR	417	902	16650	1.90344	0.333855	0.00520713	0.00497393	Yes
GOTERM_BP_FAT	GO:0032269	negative regulation of cellular protein metabolic process	46	9.14513	7.79899e-05	CDKN1C, GRB7, LRRC15, SERPINE3, GSTP1, PEBP1, NOL3, SHB, PRKCZ, FHIT, WFDC2, CST3, SLC9A3R1, VTN, PSMB7, RPS6KA6, PCSK1N, PODNL1, FLRT2, OPHN1, SPOCK1, INPP5K, PPARGC1A, NANOS1, DUSP4, PRNP, SERPINF1, NOG, TFPI2, PAX6, DUSP26, NYX, BMP7, VEGFA, BMP4, TMEM59, SFRP1, GPRC5A, APC, COL4A3, RGN, SPRY2, EZR, TRIB1, CRYAB, CPEB4	417	992	16650	1.8515	0.338217	0.00522434	0.00499037	Yes
GOTERM_BP_FAT	GO:0006720	isoprenoid metabolic process	13	2.58449	8.79171e-05	SDC4, RARRES2, DHRS3, RLBP1, RPE65, CYP26A1, ALDH1A3, TTR, RDH10, ALDH1A2, RBP1, LRAT, BCO1	417	128	16650	4.05519	0.372094	0.00581571	0.00555526	Yes
GOTERM_BP_FAT	GO:0034655	nucleobase-containing compound catabolic process	24	4.77137	9.06539e-05	NANOS1, RPL5, AHCYL2, RPL32, RPL10, RPL31, RPS8, RPLP1, RPL36A, RPL35A, RPL7, RPS15, RPS27, RPS19, RPL37A, RGN, RPL24, ENPP4, RPL26, RPS2, RPL37, RPL18, RPS10, RPL19	417	380	16650	2.52177	0.381126	0.00592272	0.00565747	Yes
GOTERM_BP_FAT	GO:0048545	response to steroid hormone	24	4.77137	9.2641e-05	SREBF1, ABCA2, MAOB, RPL32, GSTP1, ABHD2, SERPINF1, NR2F1, RORC, ATP1A3, ADM, CTSV, RORB, FBXO32, BMP7, HSPD1, BMP4, ALAD, SFRP1, HNF4A, DSG2, PTGDS, CDO1, PPARGC1A	417	381	16650	2.51515	0.387601	0.00597874	0.00571098	Yes
GOTERM_BP_FAT	GO:0008285	negative regulation of cell proliferation	34	6.75944	9.80599e-05	CDKN1C, CEBPB, SDC4, GSTP1, CHD5, ADM, CTSV, SLC9A3R1, GPNMB, FRZB, HNF4A, SPEG, SOX9, PTGDS, PPARGC1A, GDF11, PRNP, SERPINF1, FBXO2, NOG, RARRES1, PAX6, SOD2, BMP7, BMP4, SFRP1, APC, ALDH1A2, SFRP5, COL4A3, RGN, SPRY2, TRIB1, FGFR2	417	651	16650	2.08534	0.404918	0.00621212	0.00593392	Yes
GOTERM_BP_FAT	GO:2000145	regulation of cell motility	37	7.35586	9.86051e-05	GRB7, LRRC15, SEMA3C, SDC4, GSTP1, ABHD2, SEMA3B, IRS2, CXCL14, SLC9A3R1, VTN, EPB41L4B, RELN, FLRT2, GPNMB, HAS1, FAM110C, ENPP2, ABL2, ITGAV, SOX9, PPARGC1A, IL33, RARRES2, SERPINF1, NOG, PAX6, VEGFA, BMP4, BTC, SFRP1, APC, STK24, RGN, TRIB1, MET, SSX2IP	417	736	16650	2.00725	0.406633	0.00621212	0.00593392	Yes
GOTERM_BP_FAT	GO:0006469	negative regulation of protein kinase activity	18	3.57853	0.000100488	CDKN1C, DUSP4, LRRC15, GSTP1, DUSP26, NYX, SHB, BMP7, BMP4, SFRP1, PODNL1, GPRC5A, APC, FLRT2, RGN, SPRY2, INPP5K, TRIB1	417	237	16650	3.03251	0.412518	0.00625626	0.00597608	Yes
GOTERM_BP_FAT	GO:0040012	regulation of locomotion	38	7.55467	0.000106354	ROBO2, GRB7, LRRC15, SEMA3C, SDC4, GSTP1, ABHD2, SEMA3B, IRS2, CXCL14, SLC9A3R1, VTN, EPB41L4B, RELN, FLRT2, GPNMB, HAS1, FAM110C, ENPP2, ABL2, ITGAV, SOX9, PPARGC1A, IL33, RARRES2, SERPINF1, NOG, PAX6, VEGFA, BMP4, BTC, SFRP1, APC, STK24, RGN, TRIB1, MET, SSX2IP	417	768	16650	1.97561	0.430481	0.0065445	0.0062514	Yes
GOTERM_BP_FAT	GO:0016114	terpenoid biosynthetic process	5	0.994036	0.000110269	ALDH1A3, RDH10, ALDH1A2, RBP1, BCO1	417	11	16650	18.1491	0.442162	0.0067074	0.00640701	Yes
GOTERM_BP_FAT	GO:0044092	negative regulation of molecular function	49	9.74155	0.000114698	CDKN1C, SERPINE3, PEBP1, IRS2, SHB, WFDC2, PODNL1, DUSP4, SERPINF1, NOG, DUSP26, SFRP1, GPRC5A, SFRP5, DDIT3, COL4A3, RGN, SAG, SCG5, TAX1BP1, ANGPTL4, TRIB1, CRYAB, LRRC15, GSTP1, NEDD4L, NOL3, PRKCZ, CST3, SLC9A3R1, VTN, PSMB7, PCSK1N, FLRT2, SPOCK1, INPP5K, PPARGC1A, PRNP, TFPI2, CHCHD10, NYX, BMP7, VEGFA, BMP4, CAMSAP3, SH3RF2, APC, LHX2, SPRY2	417	1100	16650	1.77861	0.455087	0.00686616	0.00655867	Yes
GOTERM_BP_FAT	GO:0001754	eye photoreceptor cell differentiation	8	1.59046	0.000115474	TRPM1, GNGT1, ROM1, PAX6, RORB, SOX9, MYO7A, VEGFA	417	45	16650	7.09832	0.457322	0.00686616	0.00655867	Yes
GOTERM_BP_FAT	GO:0006766	vitamin metabolic process	13	2.58449	0.000118246	SLC23A2, GSTO2, SLC2A1, CYP4F11, RLBP1, RPE65, CYP26A1, CYP24A1, ALDH1A2, RBP1, RGN, LRAT, BCO1	417	132	16650	3.93231	0.465227	0.00695286	0.00664148	Yes
GOTERM_BP_FAT	GO:0045595	regulation of cell differentiation	63	12.5249	0.000123636	ROBO2, RORC, ADM, RORB, SHB, CXCL14, RIMS2, RIMS1, EFEMP1, RPS19, SIX3, SOSTDC1, ITGAV, SOX9, SERPINF1, NOG, MITF, PAX6, SLC39A12, SOX10, RGMA, BTC, SFRP1, DCT, DDIT3, RBP1, TRIB1, CEBPB, SEMA3C, SEMA3B, CRX, FOXO6, NEDD4L, EFNA5, PRKCZ, RELN, PTPRZ1, FLRT2, FRZB, CHADL, PRDM16, ABL2, SPOCK1, GDF11, PLK5, ABCA5, RARRES2, PLA2G2A, NR2F1, SOD2, BMP7, MEIS2, VEGFA, BMP4, APC, STK24, NACA, BAMBI, CTH…	417	1544	16650	1.62919	0.480271	0.00718992	0.00686793	Yes
GOTERM_BP_FAT	GO:0043473	pigmentation	11	2.18688	0.000129577	PMEL, SLC45A2, CDH3, DCT, TYRP1, RAB27A, MITF, MYO7A, TYR, SOD2, SOX10	417	95	16650	4.62325	0.49636	0.00745347	0.00711967	Yes
GOTERM_BP_FAT	GO:0098662	inorganic cation transmembrane transport	33	6.56064	0.000136926	ERO1A, GPM6A, SLC23A2, UQCRB, ATP5J, ATP1A3, NEDD4L, PKD1L2, ATP5G2, NOL3, SLC30A10, COX7C, SLC4A5, SLC5A5, TRPM1, SLC9A3R1, ITGAV, TRPM7, SCN3B, TRPM3, ATP6V1C2, COX8A, KCNJ13, SLC4A10, ATP2B2, SLC39A12, ATP1B1, SLC6A8, FXYD3, DDIT3, RGN, CNGB3, SLC24A5	417	635	16650	2.075	0.515578	0.00762727	0.00728568	Yes
GOTERM_BP_FAT	GO:0042573	retinoic acid metabolic process	6	1.19284	0.000138951	CYP26A1, ALDH1A3, RDH10, ALDH1A2, RBP1, LRAT	417	21	16650	11.408	0.520744	0.00762727	0.00728568	Yes
GOTERM_BP_FAT	GO:0035295	tube development	31	6.16302	0.000143009	ROBO2, SEMA3C, SDC4, ITGB4, ADM, SLC4A2, RDH10, PDPN, SOSTDC1, SOX9, SREBF1, GDF11, RARRES2, NOG, PAX6, SOX10, BMP7, REC8, RGMA, VEGFA, BMP4, SFRP1, LHX2, ALDH1A2, SFRP5, SPRY2, CHI3L1, DHCR7, CD24, MET, FGFR2	417	580	16650	2.13409	0.53093	0.00762727	0.00728568	Yes
GOTERM_BP_FAT	GO:0022612	gland morphogenesis	12	2.38569	0.000143739	BMP4, SLC9A3R1, SFRP1, CEBPB, SEMA3C, NOG, SOSTDC1, PAX6, SOX9, EZR, BMP7, FGFR2	417	115	16650	4.16641	0.532738	0.00762727	0.00728568	Yes
GOTERM_BP_FAT	GO:0043086	negative regulation of catalytic activity	40	7.95229	0.000143756	CDKN1C, LRRC15, SERPINE3, GSTP1, PEBP1, IRS2, NOL3, SHB, PRKCZ, WFDC2, CST3, VTN, PSMB7, PCSK1N, PODNL1, FLRT2, SPOCK1, INPP5K, DUSP4, SERPINF1, TFPI2, CHCHD10, DUSP26, NYX, BMP7, VEGFA, BMP4, CAMSAP3, SH3RF2, SFRP1, GPRC5A, APC, COL4A3, RGN, SAG, SCG5, SPRY2, ANGPTL4, TRIB1, CRYAB	417	839	16650	1.9036	0.532781	0.00762727	0.00728568	Yes
GOTERM_BP_FAT	GO:0051674	localization of cell	56	11.1332	0.000145079	ITGB4, WWC1, IRS2, CXCL14, EPB41L4B, RPS19, OPHN1, FAM110C, BSG, SIX3, ENPP2, ITGAV, SLC16A8, SOX9, NANOS1, CXADR, SERPINF1, NOG, MITF, PAX6, ATP1B1, SOX10, SFRP1, RGN, TRIB1, MET, GPM6A, GRB7, LRRC15, SEMA3C, SDC4, GSTP1, ABHD2, SEMA3B, PRKCZ, SLC9A3R1, VTN, STRIP2, RELN, FLRT2, GPNMB, HAS1, PDPN, ABL2, SPOCK1, CCL18, PPARGC1A, IL33, SLC16A1, RARRES2, VEGFA, BMP4, APC, STK24, BAMBI, CD24	417	1330	16650	1.68118	0.536041	0.00762727	0.00728568	Yes
GOTERM_BP_FAT	GO:0048870	cell motility	56	11.1332	0.000145079	ITGB4, WWC1, IRS2, CXCL14, EPB41L4B, RPS19, OPHN1, FAM110C, BSG, SIX3, ENPP2, ITGAV, SLC16A8, SOX9, NANOS1, CXADR, SERPINF1, NOG, MITF, PAX6, ATP1B1, SOX10, SFRP1, RGN, TRIB1, MET, GPM6A, GRB7, LRRC15, SEMA3C, SDC4, GSTP1, ABHD2, SEMA3B, PRKCZ, SLC9A3R1, VTN, STRIP2, RELN, FLRT2, GPNMB, HAS1, PDPN, ABL2, SPOCK1, CCL18, PPARGC1A, IL33, SLC16A1, RARRES2, VEGFA, BMP4, APC, STK24, BAMBI, CD24	417	1330	16650	1.68118	0.536041	0.00762727	0.00728568	Yes
GOTERM_BP_FAT	GO:0006629	lipid metabolic process	56	11.1332	0.000145079	ST6GALNAC2, HEXA, RORC, ADM, IRS2, CLU, RLBP1, LIPE, ACP6, PI4KAP1, HNF4A, ENPP2, ITGB8, LRAT, PTGDS, SREBF1, GPX4, TEX2, BTC, PLA2G16, ALDH1A3, NPC2, ALDH1A2, RBP1, RGN, HRASLS, SLC27A2, HACD1, SDC4, GSTP1, ABHD2, TYRP1, CYB5R2, SEC14L2, TTR, RDH10, PDPN, INPP5K, BCO1, PPARGC1A, ABCA2, SLC16A1, RARRES2, PLA2G2A, DHRS3, RPE65, CYP26A1, CYP24A1, SCD, SLCO1A2, PNPLA3, CRYL1, DHCR7, OSBPL1A, FGFR2, …	417	1330	16650	1.68118	0.536041	0.00762727	0.00728568	Yes
GOTERM_BP_FAT	GO:1901361	organic cyclic compound catabolic process	26	5.16899	0.00014557	RPL5, AHCYL2, RPL32, MAOB, RPL10, RPL31, RPLP1, RPL36A, RPL7, RPS15, RPS19, ENPP4, RPL37, RPS2, RPL18, RPS10, RPL19, NANOS1, RPS8, RPL35A, RPS27, CYP24A1, RPL37A, RGN, RPL24, RPL26	417	445	16650	2.33288	0.537244	0.00762727	0.00728568	Yes
GOTERM_BP_FAT	GO:0042574	retinal metabolic process	5	0.994036	0.000162147	ALDH1A3, RDH10, ALDH1A2, BCO1, RPE65	417	12	16650	16.6367	0.576123	0.00841256	0.00803581	Yes
GOTERM_BP_FAT	GO:0036293	response to decreased oxygen levels	20	3.97614	0.000166537	ERO1A, ADM, FMN2, SLC2A4, ATP1B1, NOL3, SOD2, BMP7, HSPD1, VEGFA, GNGT1, ALAD, CST3, SFRP1, PENK, ANGPTL4, CD24, CRYAB, PPARGC1A, CPEB4	417	295	16650	2.70699	0.58586	0.00855643	0.00817323	Yes
GOTERM_BP_FAT	GO:0014070	response to organic cyclic compound	42	8.3499	0.000173525	COLEC12, CEBPB, RPL32, MAOB, GSTP1, ABHD2, RORC, ATP1A3, ADM, RORB, CTSV, EFNA5, SLC5A5, HSPD1, ALAD, CST3, CDH1, HNF4A, BSG, PENK, RBBP8, INPP5K, PTGDS, PPARGC1A, SREBF1, ABCA2, SLC16A1, HOMER2, SERPINF1, NR2F1, TYR, FBXO32, BMP7, BMP4, SFRP1, CYP24A1, ALDH1A2, DSG2, PLIN2, EZR, CDO1, CRYAB	417	906	16650	1.85097	0.600901	0.00882973	0.0084343	Yes
GOTERM_BP_FAT	GO:0060571	morphogenesis of an epithelial fold	6	1.19284	0.000176153	BMP4, RDH10, NOG, SOSTDC1, BMP7, FGFR2	417	22	16650	10.8895	0.606416	0.00887812	0.00848052	Yes
GOTERM_BP_FAT	GO:0042445	hormone metabolic process	15	2.98211	0.000186856	ADM, DHRS3, RPE65, SLC5A5, CYP26A1, ALDH1A3, PCSK1N, TTR, RDH10, ALDH1A2, RBP1, SCG5, LRAT, BCO1, PPARGC1A	417	181	16650	3.30896	0.628096	0.00932868	0.0089109	Yes
GOTERM_BP_FAT	GO:0019058	viral life cycle	26	5.16899	0.000204636	RPL5, LRRC15, RPL32, RPL10, RPL31, RPLP1, RPL36A, NEDD4L, RPL7, RPS15, RPS19, INPP5K, ITGAV, RPL37, RPS2, RPL18, RPS10, RPL19, CXADR, RPS8, RPL35A, RPS27, RPL37A, HSBP1L1, RPL24, RPL26	417	455	16650	2.2816	0.661505	0.0100486	0.00959862	Yes
GOTERM_BP_FAT	GO:0060560	developmental growth involved in morphogenesis	16	3.18091	0.000205074	SEMA3C, SEMA3B, NEDD4L, EFNA5, PRKCZ, RGMA, VEGFA, RIMS2, BMP4, RIMS1, SFRP1, LHX2, RDH10, SPRY2, SOX9, FGFR2	417	205	16650	3.11634	0.662291	0.0100486	0.00959862	Yes
GOTERM_BP_FAT	GO:0010563	negative regulation of phosphorus metabolic process	29	5.76541	0.000259086	CDKN1C, LRRC15, GSTP1, IRS2, SHB, PRKCZ, SLC9A3R1, RPS6KA6, PODNL1, FLRT2, INPP5K, PPARGC1A, DUSP4, PRNP, NOG, PAX6, DUSP26, NYX, BMP7, BMP4, CAMSAP3, SH3RF2, SFRP1, GPRC5A, APC, RGN, SPRY2, EZR, TRIB1	417	544	16650	2.12852	0.746279	0.0124644	0.0119062	Yes
GOTERM_BP_FAT	GO:0045936	negative regulation of phosphate metabolic process	29	5.76541	0.000259086	CDKN1C, LRRC15, GSTP1, IRS2, SHB, PRKCZ, SLC9A3R1, RPS6KA6, PODNL1, FLRT2, INPP5K, PPARGC1A, DUSP4, PRNP, NOG, PAX6, DUSP26, NYX, BMP7, BMP4, CAMSAP3, SH3RF2, SFRP1, GPRC5A, APC, RGN, SPRY2, EZR, TRIB1	417	544	16650	2.12852	0.746279	0.0124644	0.0119062	Yes
GOTERM_BP_FAT	GO:0051241	negative regulation of multicellular organismal process	45	8.94632	0.000269524	ROBO2, SEMA3C, GSTP1, WWC1, WWC2, SEMA3B, ADM, RORB, NOL3, SHB, CST3, VTN, RPS6KA6, EFEMP1, RAB11FIP1, CDH3, RPS19, GPNMB, TSPAN8, CHADL, FRZB, SIX3, PRDM16, SPOCK1, SOX9, PTGDS, IL33, PRNP, SERPINF1, NOG, NR2F1, PAX6, BMP7, MEIS2, RGMA, BMP4, SFRP1, SFRP5, DDIT3, COL4A3, RGN, TAX1BP1, CD24, EZR, TRIB1	417	1017	16650	1.76673	0.75992	0.0128497	0.0122743	Yes
GOTERM_BP_FAT	GO:0048878	chemical homeostasis	46	9.14513	0.000276621	ERO1A, GSTP1, ATP1A3, NEDD4L, ADM, IRS2, SLC2A4, SLC4A2, NOL3, SLC30A10, SLC4A5, TRPM1, SLC9A3R1, MT2A, TMEM27, HNF4A, ABL2, INPP5K, TRPM7, SCN3B, PPARGC1A, ATP6V1C2, ABCA2, PRNP, SLC16A1, HOMER2, SERPINF1, SLC4A10, PAX6, ATP2B2, TTC7A, SLC39A12, ATP1B1, SOD2, CP, VEGFA, NPC2, DDIT3, RGN, PNPLA3, ACO1, MELTF, ANGPTL4, CD24, SLC24A5, F2RL2	417	1049	16650	1.7509	0.768773	0.0130703	0.012485	Yes
GOTERM_BP_FAT	GO:0046700	heterocycle catabolic process	24	4.77137	0.00028444	NANOS1, RPL5, AHCYL2, RPL32, RPL10, RPL31, RPS8, RPLP1, RPL36A, RPL35A, RPL7, RPS15, RPS27, RPS19, RPL37A, RGN, RPL24, ENPP4, RPL26, RPS2, RPL37, RPL18, RPS10, RPL19	417	411	16650	2.33157	0.77815	0.013209	0.0126175	Yes
GOTERM_BP_FAT	GO:0072001	renal system development	19	3.77734	0.000284548	CDKN1C, ROBO2, GDF11, TMED10, SDC4, ITGB4, SERPINF1, NOG, BMP7, VEGFA, BMP4, SFRP1, RDH10, ALDH1A2, COL4A3, RGN, SOX9, CD24, FGFR2	417	283	16650	2.68068	0.778278	0.013209	0.0126175	Yes
GOTERM_BP_FAT	GO:0033273	response to vitamin	10	1.98807	0.000292477	ALAD, SFRP1, CYP24A1, ALDH1A2, GSTP1, PENK, RBP1, TYR, SOD2, BMP7	417	86	16650	4.6428	0.787393	0.0133576	0.0127594	Yes
GOTERM_BP_FAT	GO:0002138	retinoic acid biosynthetic process	4	0.795229	0.000292797	ALDH1A3, RDH10, ALDH1A2, RBP1	417	6	16650	26.6187	0.787752	0.0133576	0.0127594	Yes
GOTERM_BP_FAT	GO:0023051	regulation of signaling	106	21.0736	0.000299852	CLSTN2, WWC1, WWC2, FAM13A, ARHGDIG, IRS2, CLU, RIMS2, RIMS1, RPS6KA6, PODNL1, CDH3, OPHN1, FAM110C, SOX9, GLUL, ATP1B1, SOX10, SHISA8, BTC, SFRP1, SFRP5, DDIT3, SCG5, EZR, TRIB1, SQSTM1, PFKFB2, GRB7, MST1R, SEZ6L2, EFNA5, PRKCZ, RHOBTB2, VTN, SLC9A3R1, TMEM27, RAB11FIP1, FLRT2, PRDM16, INPP5K, OTX2, PPARGC1A, ATP6V1C2, PRNP, ARHGEF37, HOMER2, FZD8, BMP7, BMP4, CYP26A1, MAP3K15, BAMBI, FXYD3, CD…	417	3070	16650	1.37862	0.795535	0.0135626	0.0129552	Yes
GOTERM_BP_FAT	GO:0009887	organ morphogenesis	44	8.74751	0.000303603	CEBPB, HACD1, SEMA3C, ITGB4, CRX, ADM, RORB, TRPM1, GNGT1, SLC9A3R1, PSMB7, EFEMP1, FLRT2, FRZB, RDH10, SIX3, BSG, SOSTDC1, SOX9, DSP, GDF11, ODAM, ROM1, NOG, SLC4A10, PAX6, ATP2B2, MYO7A, BMP7, DHRS3, RPE65, VEGFA, BMP4, ALDH1A3, SFRP1, DAAM1, NACA, ALDH1A2, COL8A2, AMTN, SPRY2, COL8A1, EZR, FGFR2	417	992	16650	1.771	0.799555	0.0136158	0.0130061	Yes
GOTERM_BP_FAT	GO:0034613	cellular protein localization	63	12.5249	0.000320034	RPL5, RPL32, RPL31, MTCL1, RPLP1, TSPAN10, RPL7, RPS15, RIMS2, RIMS1, IMMP2L, RPS19, CDH1, CTSK, BSG, SIX3, SOX9, RPL37, RPS10, SREBF1, RPS8, PAX6, TTC7A, MYO7A, MYRIP, ATP1B1, SFRP5, DDIT3, RPL37A, TCP1, SCG5, RPL24, RPL26, EZR, LRRC15, TMED10, RPL10, GLS2, RPL36A, NEDD4L, NOL3, PRKCZ, GGA2, SLC9A3R1, PSMB7, RELN, INPP5K, RPS2, SCN3B, RPL18, RPL19, RAB3IP, KLHL21, RPL35A, RAB27A, BMP7, VEGFA, BM…	417	1600	16650	1.57217	0.816255	0.0142321	0.0135947	Yes
GOTERM_BP_FAT	GO:0001666	response to hypoxia	19	3.77734	0.000324057	ERO1A, ADM, FMN2, SLC2A4, ATP1B1, NOL3, SOD2, BMP7, HSPD1, VEGFA, GNGT1, ALAD, CST3, SFRP1, PENK, ANGPTL4, CD24, CRYAB, PPARGC1A	417	286	16650	2.65256	0.820128	0.0142909	0.0136509	Yes
GOTERM_BP_FAT	GO:0046189	phenol-containing compound biosynthetic process	7	1.39165	0.000328935	PMEL, SLC45A2, CDH3, DCT, TYRP1, TYR, SLC24A5	417	38	16650	7.35517	0.824715	0.0143862	0.0137419	Yes
GOTERM_BP_FAT	GO:0060740	prostate gland epithelium morphogenesis	6	1.19284	0.000334123	BMP4, SFRP1, NOG, SOX9, BMP7, FGFR2	417	25	16650	9.58273	0.829464	0.0144933	0.0138442	Yes
GOTERM_BP_FAT	GO:0042440	pigment metabolic process	9	1.78926	0.000345933	ALAD, PMEL, SLC45A2, CDH3, DCT, TYRP1, TYR, SLC24A5, PPARGC1A	417	70	16650	5.13361	0.839801	0.0148835	0.014217	Yes
GOTERM_BP_FAT	GO:0022610	biological adhesion	66	13.1213	0.00035493	ROBO2, CLSTN2, ITGB4, ARHGDIG, RORC, SHB, EPB41L4B, CDH3, CDH1, BSG, ITGB8, ITGAV, SOX9, LMO1, DSP, CXADR, ROM1, DUSP26, ATP1B1, SFRP1, GPRC5A, COL4A3, COL8A2, CLDN19, AMTN, RPL24, COL8A1, PKP1, DSG2, CDHR5, IGFALS, EZR, SSX2IP, CDH19, LRRC15, CEBPB, HACD1, SDC4, EFNA5, PRKCZ, IGSF9, HSPD1, VTN, RELN, FLRT2, GPNMB, HAS1, PDPN, ABL2, SPOCK1, TRPM7, RPS2, SPTBN2, PRNP, PCDH7, FZD8, RAB27A, BMP7, VE…	417	1705	16650	1.5456	0.847254	0.0151475	0.0144691	Yes
GOTERM_BP_FAT	GO:0044270	cellular nitrogen compound catabolic process	24	4.77137	0.000361247	NANOS1, RPL5, AHCYL2, RPL32, RPL10, RPL31, RPS8, RPLP1, RPL36A, RPL35A, RPL7, RPS15, RPS27, RPS19, RPL37A, RGN, RPL24, ENPP4, RPL26, RPS2, RPL37, RPL18, RPS10, RPL19	417	418	16650	2.29252	0.852278	0.0152937	0.0146088	Yes
GOTERM_BP_FAT	GO:0070482	response to oxygen levels	20	3.97614	0.000365337	ERO1A, ADM, FMN2, SLC2A4, ATP1B1, NOL3, SOD2, BMP7, HSPD1, VEGFA, GNGT1, ALAD, CST3, SFRP1, PENK, ANGPTL4, CD24, CRYAB, PPARGC1A, CPEB4	417	314	16650	2.54319	0.855443	0.0153192	0.0146332	Yes
GOTERM_BP_FAT	GO:0016331	morphogenesis of embryonic epithelium	13	2.58449	0.000367638	SDC4, NOG, ADM, BMP7, RGMA, BMP4, ALDH1A3, SFRP1, LHX2, RDH10, ALDH1A2, SOX9, FGFR2	417	149	16650	3.48366	0.857194	0.0153192	0.0146332	Yes
GOTERM_BP_FAT	GO:0046148	pigment biosynthetic process	8	1.59046	0.000371583	ALAD, PMEL, SLC45A2, CDH3, DCT, TYRP1, TYR, SLC24A5	417	54	16650	5.91527	0.860145	0.0153626	0.0146746	Yes
GOTERM_BP_FAT	GO:0070727	cellular macromolecule localization	63	12.5249	0.000396659	RPL5, RPL32, RPL31, MTCL1, RPLP1, TSPAN10, RPL7, RPS15, RIMS2, RIMS1, IMMP2L, RPS19, CDH1, CTSK, BSG, SIX3, SOX9, RPL37, RPS10, SREBF1, RPS8, PAX6, TTC7A, MYO7A, MYRIP, ATP1B1, SFRP5, DDIT3, RPL37A, TCP1, SCG5, RPL24, RPL26, EZR, LRRC15, TMED10, RPL10, GLS2, RPL36A, NEDD4L, NOL3, PRKCZ, GGA2, SLC9A3R1, PSMB7, RELN, INPP5K, RPS2, SCN3B, RPL18, RPL19, RAB3IP, KLHL21, RPL35A, RAB27A, BMP7, VEGFA, BM…	417	1613	16650	1.5595	0.877535	0.0161702	0.0154461	Yes
GOTERM_BP_FAT	GO:0098655	cation transmembrane transport	34	6.75944	0.000397228	ERO1A, GPM6A, SLC23A2, UQCRB, ATP5J, ATP1A3, NEDD4L, PKD1L2, ATP5G2, NOL3, SLC30A10, COX7C, SLC4A5, SLC5A5, TRPM1, SLC9A3R1, ITGAV, TRPM7, SCN3B, TRPM3, ATP6V1C2, COX8A, PRNP, KCNJ13, SLC4A10, ATP2B2, SLC39A12, ATP1B1, SLC6A8, FXYD3, DDIT3, RGN, CNGB3, SLC24A5	417	703	16650	1.93109	0.877904	0.0161702	0.0154461	Yes
GOTERM_BP_FAT	GO:0061037	negative regulation of cartilage development	6	1.19284	0.000405262	BMP4, EFEMP1, CHADL, FRZB, NOG, SOX9	417	26	16650	9.21417	0.882989	0.0163713	0.0156382	Yes
GOTERM_BP_FAT	GO:0001822	kidney development	18	3.57853	0.000412804	CDKN1C, ROBO2, GDF11, TMED10, SDC4, SERPINF1, NOG, BMP7, VEGFA, BMP4, SFRP1, RDH10, ALDH1A2, COL4A3, RGN, SOX9, CD24, FGFR2	417	267	16650	2.69178	0.88757	0.0165497	0.0158085	Yes
GOTERM_BP_FAT	GO:0070371	ERK1 and ERK2 cascade	17	3.37972	0.00041961	DUSP4, GSTP1, PLA2G2A, DUSP26, PRKCZ, VEGFA, BMP4, SLC9A3R1, RPS6KA6, GPNMB, SPRY2, CHI3L1, ITGAV, SOX9, EZR, CCL18, FGFR2	417	243	16650	2.79332	0.891549	0.0166961	0.0159483	Yes
GOTERM_BP_FAT	GO:0098656	anion transmembrane transport	15	2.98211	0.000422998	CLIC6, SLC13A3, SLC16A1, ABCC5, SLC4A10, SLC16A12, IRS2, SLC4A2, SLC4A5, SLC5A5, BEST1, BEST4, FXYD3, SLC16A8, SLC22A8	417	196	16650	3.05572	0.893478	0.0167053	0.0159571	Yes
GOTERM_BP_FAT	GO:0009743	response to carbohydrate	15	2.98211	0.000468458	COLEC12, PFKFB2, SREBF1, GSTP1, SERPINF1, ILDR2, IRS2, CTSV, SOD2, CST3, TMEM27, HNF4A, COL4A3, GLUL, PPARGC1A	417	198	16650	3.02485	0.916267	0.0183635	0.0175411	Yes
GOTERM_BP_FAT	GO:0060512	prostate gland morphogenesis	6	1.19284	0.000487257	BMP4, SFRP1, NOG, SOX9, BMP7, FGFR2	417	27	16650	8.8729	0.924202	0.0187902	0.0179487	Yes
GOTERM_BP_FAT	GO:0046907	intracellular transport	62	12.326	0.000490244	RPL5, MCFD2, RPL32, RPL31, MTCL1, RPLP1, BICDL1, FMN2, ATP5G2, RPL7, RPS15, RIMS2, RIMS1, IMMP2L, RPS19, CDH1, CTSK, BSG, SIX3, RPL37, RPS10, SREBF1, RPS8, MYO7A, MYRIP, ATP1B1, NPC2, SFRP5, RPL37A, SCG5, RPL24, RPL26, EZR, CRYAB, TMED10, RPL10, GLS2, RPL36A, RHOBTB3, ATP5J, NOL3, PRKCZ, GGA2, SLC9A3R1, PSMB7, KLC3, INPP5K, RPS2, RPL18, SPTBN2, RPL19, ABCA2, RAB3IP, RPL35A, RAB27A, BMP7, BMP4, RP…	417	1594	16650	1.55304	0.925391	0.0187902	0.0179487	Yes
GOTERM_BP_FAT	GO:0006814	sodium ion transport	15	2.98211	0.000492178	SLC23A2, SLC13A3, SLC6A15, SLC4A10, ATP1A3, NEDD4L, ATP1B1, SLC5A3, SLC4A5, SLC5A5, SLC9A3R1, SLC6A8, FXYD3, SCN3B, SLC24A5	417	199	16650	3.00965	0.926152	0.0187902	0.0179487	Yes
GOTERM_BP_FAT	GO:0060687	regulation of branching involved in prostate gland morphogenesis	4	0.795229	0.000502895	BMP4, SFRP1, BMP7, FGFR2	417	7	16650	22.816	0.930226	0.0187902	0.0179487	Yes
GOTERM_BP_FAT	GO:0060449	bud elongation involved in lung branching	4	0.795229	0.000502895	BMP4, RDH10, SPRY2, FGFR2	417	7	16650	22.816	0.930226	0.0187902	0.0179487	Yes
GOTERM_BP_FAT	GO:0032808	lacrimal gland development	4	0.795229	0.000502895	PAX6, SOX9, SOX10, FGFR2	417	7	16650	22.816	0.930226	0.0187902	0.0179487	Yes
GOTERM_BP_FAT	GO:0007411	axon guidance	16	3.18091	0.000504196	ROBO2, SEMA3C, NOG, SEMA3B, PAX6, EFNA5, BMP7, VEGFA, RELN, OPHN1, FLRT2, LHX2, RPL24, OTX2, EZR, SPTBN2	417	223	16650	2.86479	0.930705	0.0187902	0.0179487	Yes
GOTERM_BP_FAT	GO:0018958	phenol-containing compound metabolic process	10	1.98807	0.000524867	PMEL, SLC45A2, CDH3, MAOB, DCT, TYRP1, ATP2B2, TYR, SLC24A5, SLC5A5	417	93	16650	4.29334	0.93789	0.0191492	0.0182916	Yes
GOTERM_BP_FAT	GO:0030334	regulation of cell migration	33	6.56064	0.00052635	GRB7, LRRC15, SEMA3C, SDC4, GSTP1, ABHD2, SEMA3B, IRS2, CXCL14, SLC9A3R1, VTN, EPB41L4B, RELN, FLRT2, GPNMB, HAS1, FAM110C, ENPP2, ITGAV, SOX9, PPARGC1A, IL33, RARRES2, SERPINF1, NOG, PAX6, VEGFA, BMP4, SFRP1, APC, STK24, TRIB1, MET	417	685	16650	1.92354	0.938376	0.0191492	0.0182916	Yes
GOTERM_BP_FAT	GO:0097485	neuron projection guidance	16	3.18091	0.000526487	ROBO2, SEMA3C, NOG, SEMA3B, PAX6, EFNA5, BMP7, VEGFA, RELN, OPHN1, FLRT2, LHX2, RPL24, OTX2, EZR, SPTBN2	417	224	16650	2.852	0.938421	0.0191492	0.0182916	Yes
GOTERM_BP_FAT	GO:1901700	response to oxygen-containing compound	58	11.5308	0.000528304	ERO1A, RPL32, RORC, ADM, IRS2, RORB, CTSV, SLC2A4, EEF1B2, ALAD, CDH1, HNF4A, BSG, SOX9, GLUL, SREBF1, SERPINF1, SFRP1, ALDH1A2, COL4A3, RGN, DSG2, EZR, TRIB1, CRYAB, MET, COLEC12, PFKFB2, CEBPB, MAOB, GSTP1, ABHD2, ILDR2, ATP1A3, EFNA5, PRKCZ, SLC5A5, HSPD1, CST3, TMEM27, PENK, RBBP8, ABL2, INPP5K, ZNF106, PPARGC1A, ATP6V1C2, HOMER2, RARRES2, TYR, FBXO32, SOD2, BMP7, RPE65, CYP24A1, STK24, CDO1,…	417	1466	16650	1.57969	0.93901	0.0191492	0.0182916	Yes
GOTERM_BP_FAT	GO:0007155	cell adhesion	65	12.9225	0.000535279	ROBO2, CLSTN2, ITGB4, ARHGDIG, RORC, SHB, EPB41L4B, CDH3, CDH1, BSG, ITGB8, ITGAV, SOX9, LMO1, DSP, CXADR, ROM1, DUSP26, ATP1B1, SFRP1, GPRC5A, COL4A3, COL8A2, CLDN19, AMTN, RPL24, COL8A1, PKP1, DSG2, CDHR5, IGFALS, EZR, SSX2IP, CDH19, CEBPB, HACD1, SDC4, EFNA5, PRKCZ, IGSF9, HSPD1, VTN, RELN, FLRT2, GPNMB, HAS1, PDPN, ABL2, SPOCK1, TRPM7, RPS2, SPTBN2, PRNP, PCDH7, FZD8, RAB27A, BMP7, VEGFA, BMP…	417	1699	16650	1.52756	0.941222	0.01927	0.018407	Yes
GOTERM_BP_FAT	GO:0048598	embryonic morphogenesis	29	5.76541	0.000557776	CDKN1C, SDC4, ITGB4, ADM, SLC9A3R1, VTN, EFEMP1, FRZB, RDH10, SIX3, OTX2, ITGAV, SOX9, DUSP4, NOG, PAX6, ATP2B2, MYO7A, BMP7, RGMA, BMP4, ALDH1A3, SFRP1, LHX2, ALDH1A2, MAB21L2, SPRY2, COL8A1, FGFR2	417	571	16650	2.02787	0.947824	0.0198494	0.0189605	Yes
GOTERM_BP_FAT	GO:0009605	response to external stimulus	76	15.1093	0.000558875	ROBO2, SLC2A1, RRH, ADM, CTSV, CLU, CXCL14, BEST1, ALAD, GNGT1, RPS19, OPHN1, ENPP2, ENPP4, ITGAV, SOX9, GLUL, SREBF1, CXADR, SERPINF1, NOG, PAX6, RGMA, ALDH1A3, SFRP1, NPC2, ALDH1A2, DDIT3, RBP1, SAG, RPL24, CHI3L1, EZR, RGR, TRIB1, MET, CEBPB, SEMA3C, MAOB, GSTP1, SEMA3B, CFI, PKD1L2, MST1R, EFNA5, HSPD1, CST3, VTN, PCSK1N, RELN, TSPAN8, FLRT2, GPNMB, PENK, OTX2, CCL18, PPARGC1A, TRPM3, SPTBN2,…	417	2073	16650	1.46384	0.948127	0.0198494	0.0189605	Yes
GOTERM_BP_FAT	GO:0009791	post-embryonic development	10	1.98807	0.000567891	BMP4, EFEMP1, SEMA3C, SLC4A10, ACO1, DHCR7, MYO7A, SOD2, FGFR2, VEGFA	417	94	16650	4.24767	0.950545	0.0200352	0.0191379	Yes
GOTERM_BP_FAT	GO:0042461	photoreceptor cell development	7	1.39165	0.000574607	TRPM1, GNGT1, PAX6, RORB, MYO7A, RPE65, VEGFA	417	42	16650	6.65468	0.952274	0.0201379	0.019236	Yes
GOTERM_BP_FAT	GO:0010646	regulation of cell communication	103	20.4771	0.000594233	CLSTN2, WWC1, WWC2, FAM13A, ARHGDIG, IRS2, CLU, RIMS2, RIMS1, RPS6KA6, PODNL1, CDH3, OPHN1, FAM110C, SOX9, GLUL, SOX10, SHISA8, BTC, SFRP1, SFRP5, DDIT3, SCG5, EZR, TRIB1, SQSTM1, PFKFB2, GRB7, MST1R, SEZ6L2, EFNA5, PRKCZ, RHOBTB2, VTN, SLC9A3R1, TMEM27, RAB11FIP1, FLRT2, PRDM16, INPP5K, OTX2, PPARGC1A, ATP6V1C2, PRNP, ARHGEF37, HOMER2, FZD8, BMP7, BMP4, CYP26A1, MAP3K15, BAMBI, CD24, FGFR2, CDKN…	417	3020	16650	1.36178	0.956985	0.0206887	0.0197621	Yes
GOTERM_BP_FAT	GO:0003008	system process	74	14.7117	0.000646926	RAX, RRH, ADM, RORB, RLBP1, SLC4A5, BEST1, RIMS1, IMMP2L, EFEMP1, CDH3, NETO1, SIX3, LRAT, SOX9, TPRN, DSP, SREBF1, CXADR, SERPINF1, ROM1, PAX6, MYO7A, ATP1B1, NIPSNAP1, C1QL1, BTC, ALDH1A3, FAM161A, SFRP5, COL4A3, SAG, CLDN19, CNGB3, DSG2, EZR, RGR, CRYAB, CEBPB, SLC45A2, CRX, FOXO6, NEDD4L, ATP1A3, NOL3, PRKCZ, TRPM1, SLC9A3R1, RELN, RAB11FIP1, PTPRZ1, RDH10, PENK, INPP5K, SCN3B, PPARGC1A, TRPM…	417	2014	16650	1.46707	0.96746	0.022376	0.0213739	Yes
GOTERM_BP_FAT	GO:0051348	negative regulation of transferase activity	21	4.17495	0.000687167	CDKN1C, DUSP4, LRRC15, GSTP1, CHCHD10, IRS2, DUSP26, NYX, SHB, BMP7, BMP4, PSMB7, SFRP1, PODNL1, GPRC5A, APC, FLRT2, RGN, SPRY2, INPP5K, TRIB1	417	357	16650	2.34871	0.973706	0.0234877	0.0224358	Yes
GOTERM_BP_FAT	GO:0003401	axis elongation	6	1.19284	0.000687944	BMP4, SFRP1, RDH10, SPRY2, SOX9, FGFR2	417	29	16650	8.26098	0.973814	0.0234877	0.0224358	Yes
GOTERM_BP_FAT	GO:0060602	branch elongation of an epithelium	5	0.994036	0.000706005	BMP4, RDH10, SPRY2, SOX9, FGFR2	417	17	16650	11.7435	0.976203	0.0238707	0.0228016	Yes
GOTERM_BP_FAT	GO:0010033	response to organic substance	97	19.2843	0.000708182	ERO1A, RPL32, RORC, IRS2, RORB, CLU, EEF1B2, MT2A, PODNL1, CDH1, BSG, SOX9, PTGDS, GLUL, SNRPN, SERPINF1, FBXO2, SFRP1, DDIT3, COL4A3, RBP1, MT1G, EZR, TRIB1, PFKFB2, TMED10, MAOB, ABHD2, HSPA4L, ILDR2, MST1R, EFNA5, PRKCZ, SLC5A5, VTN, TMEM27, FLRT2, PENK, PRDM16, ABL2, INPP5K, OTX2, PPARGC1A, ATP6V1C2, ABCA2, PLK5, HOMER2, RARRES2, NR2F1, TYR, FBXO32, BMP7, RPE65, BMP4, BAMBI, CD24, FGFR2, CPEB…	417	2822	16650	1.37244	0.976476	0.0238707	0.0228016	Yes
GOTERM_BP_FAT	GO:0001657	ureteric bud development	10	1.98807	0.000714605	BMP4, ROBO2, GDF11, SFRP1, SDC4, NOG, SOX9, BMP7, FGFR2, VEGFA	417	97	16650	4.11629	0.977263	0.0239348	0.0228629	Yes
GOTERM_BP_FAT	GO:0006518	peptide metabolic process	37	7.35586	0.000725472	CLIC6, GRB7, RPL5, RPL32, RPL10, RPL31, CPXM2, GSTP1, RPLP1, RPL36A, CLU, RPL7, RPS15, EEF1B2, PCSK1N, SLC25A29, IMMP2L, RPS19, RPL37, RPS2, RPL18, RPS10, RPL19, NANOS1, PTCD3, GSTO2, RPS8, RPL35A, SOD2, MRPS6, RPS27, NACA, RPL37A, SCG5, RPL24, RPL26, CPEB4	417	818	16650	1.80604	0.978535	0.0241459	0.0230645	Yes
GOTERM_BP_FAT	GO:0072163	mesonephric epithelium development	10	1.98807	0.000769873	BMP4, ROBO2, GDF11, SFRP1, SDC4, NOG, SOX9, BMP7, FGFR2, VEGFA	417	98	16650	4.07429	0.983033	0.0253054	0.0241721	Yes
GOTERM_BP_FAT	GO:0072164	mesonephric tubule development	10	1.98807	0.000769873	BMP4, ROBO2, GDF11, SFRP1, SDC4, NOG, SOX9, BMP7, FGFR2, VEGFA	417	98	16650	4.07429	0.983033	0.0253054	0.0241721	Yes
GOTERM_BP_FAT	GO:0042254	ribosome biogenesis	20	3.97614	0.000803821	RPL5, RPL32, RPL10, RPL31, RPS8, RPLP1, RPL36A, RPL35A, RPL7, RPS15, RPS27, RPS19, RPL37A, RPL24, RPL26, RPS2, RPL37, RPL18, RPS10, RPL19	417	335	16650	2.38376	0.985826	0.0262581	0.0250822	Yes
GOTERM_BP_FAT	GO:0030030	cell projection organization	52	10.338	0.000877002	ROBO2, BICDL1, ADM, RIMS2, RIMS1, OPHN1, CDH1, FAM110C, ENPP2, ATMIN, SERPINF1, NOG, PAX6, SLC39A12, MYO7A, RGMA, SFRP1, FAM161A, RPL24, CDHR5, EZR, SSX2IP, GPM6A, SEMA3C, SDC4, SEMA3B, FOXO6, NEDD4L, EFNA5, PRKCZ, IGSF9, SLC9A3R1, RELN, PTPRZ1, FLRT2, ABL2, SPOCK1, INPP5K, OTX2, SPTBN2, PLK5, RAB3IP, NR2F1, ATP2B2, BMP7, VEGFA, CAMSAP3, APC, STK24, LHX2, SPRY2, FGFR2	417	1301	16650	1.59589	0.990381	0.028473	0.0271978	Yes
GOTERM_BP_FAT	GO:0033993	response to lipid	38	7.55467	0.000931068	CEBPB, RPL32, MAOB, GSTP1, ABHD2, RORC, ATP1A3, ADM, RORB, CTSV, EFNA5, HSPD1, ALAD, CST3, HNF4A, PENK, RBBP8, ABL2, SOX9, PTGDS, PPARGC1A, SREBF1, ABCA2, SERPINF1, NR2F1, TYR, FBXO32, SOD2, BMP7, BMP4, SFRP1, CYP24A1, ALDH1A2, RBP1, DSG2, CDO1, TRIB1, CRYAB	417	860	16650	1.76426	0.992777	0.030044	0.0286985	Yes
GOTERM_BP_FAT	GO:0030850	prostate gland development	7	1.39165	0.000943386	BMP4, SFRP1, SERPINF1, NOG, SOX9, BMP7, FGFR2	417	46	16650	6.07601	0.993233	0.0301011	0.028753	Yes
GOTERM_BP_FAT	GO:0051093	negative regulation of developmental process	34	6.75944	0.000944214	ROBO2, SEMA3C, WWC1, WWC2, SEMA3B, EFNA5, SHB, CXCL14, CST3, RPS6KA6, EFEMP1, CDH3, CHADL, FRZB, SIX3, PRDM16, SPOCK1, SOX9, PPARGC1A, SERPINF1, NOG, NR2F1, PAX6, BMP7, MEIS2, RGMA, BMP4, SFRP1, SFRP5, DDIT3, COL4A3, RGN, MELTF, TRIB1	417	739	16650	1.83701	0.993263	0.0301011	0.028753	Yes
GOTERM_BP_FAT	GO:0001823	mesonephros development	10	1.98807	0.00110091	BMP4, ROBO2, GDF11, SFRP1, SDC4, NOG, SOX9, BMP7, FGFR2, VEGFA	417	103	16650	3.87651	0.997063	0.0348864	0.033324	Yes
GOTERM_BP_FAT	GO:0040007	growth	40	7.95229	0.00114261	CDKN1C, SEMA3C, WWC1, WWC2, SEMA3B, NEDD4L, ADM, EFNA5, PRKCZ, RIMS2, RIMS1, MT2A, FRZB, RDH10, HNF4A, SPOCK1, ITGAV, SOX9, SPTBN2, NANOS1, GDF11, NOG, SLC4A10, SOX10, BMP7, RGMA, VEGFA, BMP4, SFRP1, LHX2, NACA, SPRY2, MT1G, MELTF, DHCR7, EZR, CRYAB, SQSTM1, FGFR2, MT1E	417	932	16650	1.71365	0.997645	0.0359922	0.0343803	Yes
GOTERM_BP_FAT	GO:0001655	urogenital system development	19	3.77734	0.00120373	CDKN1C, ROBO2, GDF11, TMED10, SDC4, ITGB4, SERPINF1, NOG, BMP7, VEGFA, BMP4, SFRP1, RDH10, ALDH1A2, COL4A3, RGN, SOX9, CD24, FGFR2	417	320	16650	2.37073	0.998297	0.0375193	0.035839	Yes
GOTERM_BP_FAT	GO:0050877	neurological system process	51	10.1392	0.00120527	RAX, RRH, RORB, RLBP1, BEST1, RIMS1, EFEMP1, CDH3, NETO1, SIX3, LRAT, TPRN, SERPINF1, ROM1, PAX6, MYO7A, NIPSNAP1, C1QL1, ALDH1A3, FAM161A, SFRP5, COL4A3, SAG, CLDN19, CNGB3, RGR, CEBPB, SLC45A2, CRX, FOXO6, ATP1A3, PRKCZ, TRPM1, SLC9A3R1, RELN, PTPRZ1, RDH10, PENK, SCN3B, TRPM3, PRNP, HOMER2, PBX3, ATP2B2, TYR, NYX, SOD2, MEIS2, DHRS3, RPE65, SPRY2	417	1288	16650	1.581	0.998311	0.0375193	0.035839	Yes
GOTERM_BP_FAT	GO:0007417	central nervous system development	39	7.75348	0.0012198	ROBO2, MAOB, GSTP1, RAX, ATP5J, CHD5, IRS2, SEZ6L2, CLU, CST3, VTN, RPS6KA6, IMMP2L, RELN, CCDC85C, PTPRZ1, CDH1, SIX3, SPOCK1, OTX2, SOX9, PPARGC1A, SPTBN2, NANOS1, GDF11, NOG, SLC4A10, PBX3, PAX6, ATP2B2, SOX10, BMP7, BMP4, ALDH1A3, PCP4, DCT, LHX2, ALDH1A2, FGFR2	417	904	16650	1.72256	0.998436	0.0375317	0.0358508	Yes
GOTERM_BP_FAT	GO:0042127	regulation of cell proliferation	59	11.7296	0.00122169	CDKN1C, HILPDA, CHD5, ADM, IRS2, CTSV, EPB41L4B, CDH3, HNF4A, SIX3, SPEG, ITGAV, SOX9, PTGDS, GLUL, LMO1, SERPINF1, FBXO2, NOG, PAX6, SOX10, BTC, SFRP1, DCT, ALDH1A2, SFRP5, COL4A3, RGN, TRIB1, CEBPB, SDC4, GSTP1, MST1R, PRKCZ, CST3, SLC9A3R1, PTPRZ1, GPNMB, FRZB, ABL2, PPARGC1A, GDF11, PRNP, ODAM, RARRES1, SOD2, BMP7, VEGFA, BMP4, APC, NACA, BAMBI, MAB21L1, MAB21L2, SPRY2, MELTF, DHCR7, CD24, FG…	417	1552	16650	1.51788	0.998451	0.0375317	0.0358508	Yes
GOTERM_BP_FAT	GO:0031344	regulation of cell projection organization	28	5.5666	0.00122944	ROBO2, GPM6A, SEMA3C, SEMA3B, FOXO6, NEDD4L, EFNA5, RIMS2, RIMS1, RELN, FAM110C, ENPP2, ABL2, SPOCK1, PLK5, SERPINF1, NR2F1, SLC39A12, BMP7, ERMN, RGMA, VEGFA, SFRP1, APC, STK24, SPRY2, CDHR5, EZR	417	572	16650	1.95452	0.998514	0.0375317	0.0358508	Yes
GOTERM_BP_FAT	GO:2000026	regulation of multicellular organismal development	64	12.7237	0.00123403	ROBO2, CLSTN2, ADM, SHB, RIMS2, RIMS1, RPS6KA6, EFEMP1, CDH3, HNF4A, LRRTM2, SIX3, ENPP2, SOX9, SERPINF1, NOG, MITF, PAX6, SLC39A12, SOX10, RGMA, SFRP1, DAAM1, DCT, SFRP5, DDIT3, COL4A3, RBP1, RGN, AMTN, CHI3L1, ANGPTL4, TRIB1, CEBPB, SEMA3C, SEMA3B, CRX, FOXO6, NEDD4L, EFNA5, PRKCZ, PSMB7, RELN, PTPRZ1, FLRT2, GPNMB, FRZB, CHADL, PRDM16, ABL2, SPOCK1, OTX2, PLK5, NR2F1, BMP7, MEIS2, VEGFA, BMP4,…	417	1721	16650	1.48483	0.998549	0.0375317	0.0358508	Yes
GOTERM_BP_FAT	GO:0042462	eye photoreceptor cell development	6	1.19284	0.00126674	TRPM1, GNGT1, PAX6, RORB, MYO7A, VEGFA	417	33	16650	7.25965	0.99878	0.037802	0.036109	Yes
GOTERM_BP_FAT	GO:0030001	metal ion transport	36	7.15706	0.00126986	ERO1A, GPM6A, SLC23A2, ATP1A3, NEDD4L, PKD1L2, NOL3, SLC30A10, SLC5A3, SLC4A5, SLC5A5, BEST1, TRPM1, SLC9A3R1, INPP5K, ITGAV, TRPM7, SCN3B, TRPM3, ATP6V1C2, PRNP, SLC13A3, SLC6A15, KCNJ13, SLC4A10, ATP2B2, SLC39A12, ATP1B1, CP, SLC6A8, FXYD3, DDIT3, RGN, CNGB3, MELTF, SLC24A5	417	814	16650	1.76586	0.9988	0.037802	0.036109	Yes
GOTERM_BP_FAT	GO:0001763	morphogenesis of a branching structure	14	2.7833	0.00127049	SEMA3C, NOG, ADM, SOX10, BMP7, ERMN, VEGFA, BMP4, SFRP1, RDH10, SPRY2, SOX9, MET, FGFR2	417	195	16650	2.86663	0.998804	0.037802	0.036109	Yes
GOTERM_BP_FAT	GO:0006082	organic acid metabolic process	39	7.75348	0.0012715	PFKFB2, ERO1A, SLC23A2, AHCYL2, HACD1, GLS2, GSTP1, TYRP1, SLC2A1, OGDHL, IRS2, ENO2, LIPE, RDH10, HNF4A, PDPN, BSG, LRAT, SLC16A8, PTGDS, GLUL, PPARGC1A, SLC16A1, GSTO2, GPX4, TYR, ALDH1A3, CYP26A1, DCT, SCD, CTH, ALDH1A2, SLCO1A2, RBP1, RGN, CRYL1, ACO1, CDO1, SLC27A2	417	907	16650	1.71686	0.998811	0.037802	0.036109	Yes
GOTERM_BP_FAT	GO:0008283	cell proliferation	68	13.5189	0.00131985	CDKN1C, HILPDA, CHD5, ADM, IRS2, CTSV, SHB, CLU, EPB41L4B, CDH3, HNF4A, SIX3, SPEG, ITGAV, SOX9, PTGDS, GLUL, LMO1, SERPINF1, LMNTD1, FBXO2, NOG, PAX6, SOX10, BTC, SFRP1, DCT, ALDH1A2, SFRP5, COL4A3, COL8A2, RGN, COL8A1, TRIB1, MET, CEBPB, SDC4, GSTP1, MST1R, PRKCZ, HSPD1, CST3, SLC9A3R1, PTPRZ1, GPNMB, FRZB, PDPN, PENK, PPARGC1A, GDF11, IL33, PRNP, ODAM, RARRES1, TYR, SOD2, BMP7, VEGFA, BMP4, RP…	417	1861	16650	1.45895	0.999079	0.0388839	0.0371425	Yes
GOTERM_BP_FAT	GO:0035272	exocrine system development	7	1.39165	0.00132258	CST3, SEMA3C, PAX6, SOX9, SOX10, BMP7, FGFR2	417	49	16650	5.70401	0.999093	0.0388839	0.0371425	Yes
GOTERM_BP_FAT	GO:2000463	positive regulation of excitatory postsynaptic potential	5	0.994036	0.00135447	RIMS2, RIMS1, RELN, NETO1, PRKCZ	417	20	16650	9.98201	0.999234	0.0394944	0.0377256	Yes
GOTERM_BP_FAT	GO:0031175	neuron projection development	36	7.15706	0.00135827	ROBO2, GPM6A, SEMA3C, SEMA3B, BICDL1, FOXO6, NEDD4L, ADM, EFNA5, PRKCZ, IGSF9, RIMS2, RIMS1, RELN, FLRT2, PTPRZ1, OPHN1, CDH1, ABL2, SPOCK1, OTX2, SPTBN2, PLK5, SERPINF1, NOG, NR2F1, PAX6, BMP7, RGMA, VEGFA, CAMSAP3, STK24, LHX2, RPL24, EZR, FGFR2	417	817	16650	1.75938	0.999249	0.0394944	0.0377256	Yes
GOTERM_BP_FAT	GO:0006812	cation transport	41	8.15109	0.00141742	ERO1A, GPM6A, SLC23A2, UQCRB, ATP5J, ATP1A3, NEDD4L, PKD1L2, ATP5G2, NOL3, SLC30A10, COX7C, SLC5A3, SLC4A5, SLC5A5, BEST1, TRPM1, SLC9A3R1, INPP5K, ITGAV, TRPM7, SCN3B, TRPM3, ATP6V1C2, COX8A, PRNP, SLC13A3, SLC6A15, KCNJ13, SLC4A10, ATP2B2, SLC39A12, ATP1B1, CP, SLC6A8, FXYD3, DDIT3, RGN, CNGB3, MELTF, SLC24A5	417	975	16650	1.67903	0.999451	0.0407536	0.0389285	Yes
GOTERM_BP_FAT	GO:0051649	establishment of localization in cell	72	14.3141	0.00141947	ERO1A, RPL5, MCFD2, RPL32, RPL31, MTCL1, RPLP1, BICDL1, FMN2, ATP5G2, RPL7, RPS15, RIMS2, RIMS1, IMMP2L, PCLO, CDH3, RPS19, OPHN1, CDH1, CTSK, BSG, SIX3, RPL37, RPS10, SREBF1, RPS8, PAX6, MYO7A, MYRIP, ATP1B1, NPC2, SFRP5, DDIT3, RPL37A, SCG5, RPL24, RPL26, EZR, CRYAB, SSX2IP, TMED10, RPL10, GLS2, RPL36A, RHOBTB3, ATP5J, NOL3, PRKCZ, GGA2, TRPM1, SLC9A3R1, PSMB7, TMEM27, KLC3, INPP5K, RPS2, RPL18…	417	2004	16650	1.43454	0.999457	0.0407536	0.0389285	Yes
GOTERM_BP_FAT	GO:0031400	negative regulation of protein modification process	28	5.5666	0.00142468	CDKN1C, LRRC15, GSTP1, SHB, PRKCZ, SLC9A3R1, PSMB7, RPS6KA6, PODNL1, FLRT2, INPP5K, PPARGC1A, DUSP4, PRNP, NOG, PAX6, DUSP26, NYX, BMP7, BMP4, TMEM59, SFRP1, GPRC5A, APC, RGN, SPRY2, EZR, TRIB1	417	578	16650	1.93423	0.999472	0.0407536	0.0389285	Yes
GOTERM_BP_FAT	GO:0034284	response to monosaccharide	13	2.58449	0.00144904	PFKFB2, SREBF1, GSTP1, SERPINF1, ILDR2, IRS2, CTSV, SOD2, TMEM27, HNF4A, COL4A3, GLUL, PPARGC1A	417	174	16650	2.98313	0.999536	0.0411411	0.0392986	Yes
GOTERM_BP_FAT	GO:0060284	regulation of cell development	37	7.35586	0.00145378	ROBO2, SEMA3C, SEMA3B, CRX, FOXO6, NEDD4L, EFNA5, SHB, RIMS2, RIMS1, RELN, RPS19, FLRT2, PTPRZ1, FRZB, SIX3, ABL2, SPOCK1, SOX9, PLK5, SERPINF1, NOG, NR2F1, PAX6, SLC39A12, SOX10, BMP7, RGMA, VEGFA, BMP4, SFRP1, DCT, STK24, BAMBI, NACA, MELTF, TRIB1	417	851	16650	1.736	0.999547	0.0411411	0.0392986	Yes
GOTERM_BP_FAT	GO:0044265	cellular macromolecule catabolic process	41	8.15109	0.00146847	RPL5, RPL32, RPL10, RPL31, RPLP1, RPL36A, NEDD4L, CTSV, FHIT, CLU, RPL7, RPS15, CST3, PSMB7, RPS19, OPHN1, CTSK, RPL37, RPS2, RPL18, RPS10, RPL19, NANOS1, IL33, RPS8, FBXO2, KLHL21, RPL35A, FBXO32, NSFL1C, RPS27, APC, DDIT3, RPL37A, TTC3, RGN, RPL24, RPL26, EZR, TRIB1, SQSTM1	417	976	16650	1.67731	0.999581	0.0413358	0.0394846	Yes
GOTERM_BP_FAT	GO:0006935	chemotaxis	27	5.36779	0.00154114	ROBO2, SEMA3C, GSTP1, SEMA3B, EFNA5, CXCL14, RELN, RPS19, FLRT2, GPNMB, OPHN1, ENPP2, OTX2, ITGAV, CCL18, SPTBN2, CXADR, RARRES2, NOG, PAX6, BMP7, VEGFA, BMP4, LHX2, RPL24, EZR, MET	417	552	16650	1.953	0.999715	0.0431519	0.0412193	Yes
GOTERM_BP_FAT	GO:0009725	response to hormone	37	7.35586	0.00155285	ROBO2, RPL32, MAOB, GSTP1, ABHD2, RORC, ATP1A3, ADM, IRS2, RORB, CTSV, SLC2A4, EFNA5, PRKCZ, SLC5A5, HSPD1, ALAD, HNF4A, BSG, INPP5K, ZNF106, PTGDS, PPARGC1A, ATP6V1C2, SREBF1, ABCA2, SNRPN, RARRES2, SERPINF1, NR2F1, FBXO32, BMP7, RPE65, BMP4, SFRP1, DSG2, CDO1	417	854	16650	1.7299	0.999732	0.043251	0.041314	Yes
GOTERM_BP_FAT	GO:0042330	taxis	27	5.36779	0.00158899	ROBO2, SEMA3C, GSTP1, SEMA3B, EFNA5, CXCL14, RELN, RPS19, FLRT2, GPNMB, OPHN1, ENPP2, OTX2, ITGAV, CCL18, SPTBN2, CXADR, RARRES2, NOG, PAX6, BMP7, VEGFA, BMP4, LHX2, RPL24, EZR, MET	417	553	16650	1.94947	0.999779	0.0440259	0.0420543	Yes
GOTERM_BP_FAT	GO:0061138	morphogenesis of a branching epithelium	13	2.58449	0.00167552	SEMA3C, NOG, ADM, SOX10, BMP7, VEGFA, BMP4, SFRP1, RDH10, SPRY2, SOX9, MET, FGFR2	417	177	16650	2.93257	0.99986	0.0460476	0.0439853	Yes
GOTERM_BP_FAT	GO:0051641	cellular localization	87	17.2962	0.00167936	ERO1A, RPL5, MCFD2, RPL32, RPL31, MTCL1, RPLP1, WWC1, BICDL1, FMN2, ATP5G2, TSPAN10, SLC4A5, RPL7, RPS15, RIMS2, RIMS1, IMMP2L, PCLO, CDH3, RPS19, OPHN1, CDH1, CTSK, BSG, SIX3, SOX9, RPL37, RPS10, SREBF1, RPS8, PAX6, TTC7A, MYO7A, MYRIP, ATP1B1, NPC2, SFRP5, DDIT3, RPL37A, TCP1, SCG5, RPL24, RPL26, EZR, CRYAB, SSX2IP, LRRC15, TMED10, RPL10, GLS2, RPL36A, RHOBTB3, ATP5J, NEDD4L, EFNA5, NOL3, PRKCZ…	417	2541	16650	1.36708	0.999863	0.0460476	0.0439853	Yes
GOTERM_BP_FAT	GO:0048762	mesenchymal cell differentiation	13	2.58449	0.0017572	SEMA3C, NOG, SEMA3B, SOX10, BMP7, BMP4, SFRP1, BAMBI, FRZB, RDH10, ALDH1A2, SOX9, FGFR2	417	178	16650	2.91609	0.999909	0.0479334	0.0457867	Yes
GOTERM_BP_FAT	GO:0042592	homeostatic process	61	12.1272	0.00179905	ERO1A, ADM, IRS2, SMC6, SLC2A4, SLC4A2, SLC4A5, MT2A, CDH3, RPS19, HNF4A, CTSK, SOX9, LARGE2, LMO1, NANOS1, CXADR, SERPINF1, PAX6, TTC7A, SLC39A12, ATP1B1, NPC2, DDIT3, TCP1, RGN, ANGPTL4, GSTP1, ILDR2, NEDD4L, ATP1A3, EFNA5, NOL3, SLC30A10, TRPM1, SLC9A3R1, TMEM27, ABL2, INPP5K, TRPM7, SCN3B, PPARGC1A, ATP6V1C2, ABCA2, PRNP, SLC16A1, HOMER2, SLC4A10, ATP2B2, SOD2, CP, RPE65, VEGFA, BMP4, NELL2, …	417	1645	16650	1.48061	0.999927	0.0488234	0.0466369	Yes
GOTERM_BP_FAT	GO:0060688	regulation of morphogenesis of a branching structure	7	1.39165	0.00180835	BMP4, SFRP1, NOG, SOX9, BMP7, FGFR2, VEGFA	417	52	16650	5.37493	0.999931	0.0488256	0.0466389	Yes
GOTERM_BP_FAT	GO:0032787	monocarboxylic acid metabolic process	27	5.36779	0.00182736	PFKFB2, HACD1, GSTP1, TYRP1, OGDHL, IRS2, ENO2, LIPE, RDH10, PDPN, BSG, LRAT, SLC16A8, PTGDS, PPARGC1A, SLC16A1, GPX4, ALDH1A3, CYP26A1, SCD, ALDH1A2, SLCO1A2, RBP1, RGN, CRYL1, CDO1, SLC27A2	417	559	16650	1.92855	0.999938	0.0490884	0.04689	Yes
GOTERM_BP_FAT	GO:0035725	sodium ion transmembrane transport	11	2.18688	0.00187363	SLC9A3R1, SLC23A2, SLC6A8, FXYD3, ATP1A3, NEDD4L, ATP1B1, SCN3B, SLC24A5, SLC4A5, SLC5A5	417	133	16650	3.30232	0.999951	0.0500754	0.0478328	Yes
GOTERM_BP_FAT	GO:0031076	embryonic camera-type eye development	6	1.19284	0.00189249	ALDH1A3, RDH10, ALDH1A2, SIX3, PAX6, BMP7	417	36	16650	6.65468	0.999956	0.0500754	0.0478328	Yes
GOTERM_BP_FAT	GO:0050873	brown fat cell differentiation	6	1.19284	0.00189249	ERO1A, CEBPB, RARRES2, PRDM16, SLC2A4, PPARGC1A	417	36	16650	6.65468	0.999956	0.0500754	0.0478328	Yes
GOTERM_BP_FAT	GO:0044248	cellular catabolic process	60	11.9284	0.00191318	RPL5, AHCYL2, RPL32, RPL31, RPLP1, HEXA, IRS2, CTSV, CLU, RPL7, RPS15, LIPE, RPS19, OPHN1, CTSK, ENPP2, ENPP4, RPL37, RPS10, GLUL, NANOS1, RPS8, FBXO2, DDIT3, RPL37A, RGN, RPL24, RPL26, EZR, TRIB1, SQSTM1, SLC27A2, MAOB, RPL10, GLS2, ABHD2, RPL36A, ATP5J, NEDD4L, FHIT, CST3, PSMB7, RPS2, RPL18, RPL19, IL33, KLHL21, RPL35A, FBXO32, CYP4F11, NSFL1C, CYP26A1, CYP24A1, RPS27, APC, CTH, TTC3, PNPLA3, …	417	1616	16650	1.48248	0.99996	0.0503683	0.0481125	Yes
GOTERM_BP_FAT	GO:0030198	extracellular matrix organization	19	3.77734	0.00192614	ERO1A, ITGB4, CTSV, CST3, VTN, TTR, FLRT2, CDH1, CHADL, CTSK, HAS1, COL4A3, BSG, COL8A2, COL8A1, ITGB8, ITGAV, SOX9, MELTF	417	334	16650	2.27136	0.999963	0.0503683	0.0481125	Yes
GOTERM_BP_FAT	GO:0048568	embryonic organ development	22	4.37376	0.00194147	CDKN1C, CEBPB, RARRES2, NOG, ADM, ATP2B2, PAX6, MYO7A, BMP7, VEGFA, BMP4, SLC9A3R1, ALDH1A3, KRT19, EFEMP1, FRZB, RDH10, ALDH1A2, SIX3, SPRY2, SOX9, FGFR2	417	417	16650	2.10652	0.999966	0.0503683	0.0481125	Yes
GOTERM_BP_FAT	GO:0007215	glutamate receptor signaling pathway	8	1.59046	0.00194163	TRPM1, GRIA2, RELN, HOMER2, ATP1A3, PPARGC1A, TRPM3, CPEB4	417	71	16650	4.49894	0.999966	0.0503683	0.0481125	Yes
GOTERM_BP_FAT	GO:0043062	extracellular structure organization	19	3.77734	0.00199421	ERO1A, ITGB4, CTSV, CST3, VTN, TTR, FLRT2, CDH1, CHADL, CTSK, HAS1, COL4A3, BSG, COL8A2, COL8A1, ITGB8, ITGAV, SOX9, MELTF	417	335	16650	2.26458	0.999974	0.0513023	0.0490047	Yes
GOTERM_BP_FAT	GO:0002181	cytoplasmic translation	7	1.39165	0.00199703	RPL31, RPLP1, RPL36A, RPL35A, RPL26, RPL7, CPEB4	417	53	16650	5.27352	0.999975	0.0513023	0.0490047	Yes
GOTERM_BP_FAT	GO:0043603	cellular amide metabolic process	41	8.15109	0.00201619	CLIC6, GRB7, RPL5, TMED10, ST6GALNAC2, RPL32, RPL10, RPL31, CPXM2, GSTP1, RPLP1, RPL36A, CLU, RPL7, RPS15, EEF1B2, PCSK1N, SLC25A29, IMMP2L, RPS19, ITGB8, RPL37, RPS2, RPL18, RPS10, RPL19, NANOS1, PTCD3, GSTO2, RPS8, RPL35A, SOD2, MRPS6, RPS27, NACA, RPL37A, SCG5, RPL24, ACO1, RPL26, CPEB4	417	994	16650	1.64693	0.999977	0.0514312	0.0491279	Yes
GOTERM_BP_FAT	GO:0006066	alcohol metabolic process	17	3.37972	0.00202148	SREBF1, SLC5A3, DHRS3, RPE65, SEC14L2, LIPE, ALDH1A3, TTR, NPC2, RDH10, ALDH1A2, RBP1, INPP5K, LRAT, DHCR7, OSBPL1A, BCO1	417	282	16650	2.40701	0.999978	0.0514312	0.0491279	Yes
GOTERM_BP_FAT	GO:0019852	L-ascorbic acid metabolic process	4	0.795229	0.00220033	SLC23A2, GSTO2, RGN, SLC2A1	417	11	16650	14.5193	0.999991	0.0556927	0.0531985	No
GOTERM_BP_FAT	GO:0060041	retina development in camera-type eye	11	2.18688	0.00221003	GPM6A, LHX2, SERPINF1, SIX3, ROM1, RPL24, PAX6, RORB, SOX9, RPE65, SLC4A5	417	136	16650	3.22948	0.999992	0.0556927	0.0531985	No
GOTERM_BP_FAT	GO:0042476	odontogenesis	10	1.98807	0.00237561	BMP4, HACD1, ITGB4, ODAM, BSG, AMTN, SOSTDC1, ADM, BMP7, FGFR2	417	115	16650	3.47201	0.999997	0.0595816	0.0569132	No
GOTERM_BP_FAT	GO:0009057	macromolecule catabolic process	47	9.34394	0.00248182	RPL5, RPL32, SDC4, RPL10, RPL31, RPLP1, HEXA, RPL36A, NEDD4L, FMN2, CTSV, FHIT, CLU, RPL7, RPS15, CST3, PSMB7, RPS19, OPHN1, CTSK, SOX9, RPL37, RPS2, RPL18, RPS10, RPL19, NANOS1, IL33, RPS8, FBXO2, KLHL21, RPL35A, PRSS16, FBXO32, NSFL1C, RPS27, APC, DDIT3, RPL37A, TTC3, RGN, RPL24, CHI3L1, RPL26, EZR, TRIB1, SQSTM1	417	1201	16650	1.56255	0.999998	0.0616789	0.0589166	No
GOTERM_BP_FAT	GO:1902532	negative regulation of intracellular signal transduction	23	4.57256	0.00248486	DUSP4, PRNP, LRRC15, GSTP1, WWC1, WWC2, NOL3, DUSP26, SOD2, NYX, CLU, BMP7, BMP4, SLC9A3R1, RPS6KA6, SFRP1, PODNL1, FLRT2, DDIT3, SFRP5, SPRY2, INPP5K, EZR	417	454	16650	2.02279	0.999998	0.0616789	0.0589166	No
GOTERM_BP_FAT	GO:0001932	regulation of protein phosphorylation	50	9.94036	0.0024942	CDKN1C, RPLP1, WWC1, SHB, CLU, RPS6KA6, PODNL1, ENPP2, SOX9, DUSP4, NOG, PAX6, DUSP26, SFRP1, GPRC5A, RGN, CHI3L1, EZR, TRIB1, SQSTM1, LRRC15, SDC4, GSTP1, MST1R, EFNA5, PRKCZ, SLC9A3R1, VTN, RELN, FLRT2, GPNMB, INPP5K, CCL18, PPARGC1A, GDF11, PRNP, ODAM, RARRES2, PLA2G2A, FZD8, NYX, TPD52L1, BMP7, VEGFA, BMP4, MAP3K15, APC, SPRY2, CD24, FGFR2	417	1300	16650	1.53569	0.999998	0.0616789	0.0589166	No
GOTERM_BP_FAT	GO:0043549	regulation of kinase activity	34	6.75944	0.00266955	CDKN1C, PFKFB2, LRRC15, SDC4, GSTP1, RPLP1, IRS2, MST1R, EFNA5, SHB, PRKCZ, CLU, SLC9A3R1, PODNL1, RELN, FLRT2, INPP5K, DUSP4, FZD8, DUSP26, NYX, TPD52L1, BMP7, VEGFA, BMP4, MAP3K15, SFRP1, GPRC5A, APC, RGN, SPRY2, CHI3L1, CD24, TRIB1	417	788	16650	1.72278	0.999999	0.0654623	0.0625306	No
GOTERM_BP_FAT	GO:0015672	monovalent inorganic cation transport	24	4.77137	0.00267193	COX8A, SLC23A2, PRNP, SLC13A3, UQCRB, SLC6A15, KCNJ13, SLC4A10, ATP5J, ATP1A3, NEDD4L, ATP1B1, ATP5G2, COX7C, SLC5A3, SLC4A5, SLC5A5, SLC9A3R1, SLC6A8, FXYD3, CNGB3, SCN3B, SLC24A5, ATP6V1C2	417	486	16650	1.97176	0.999999	0.0654623	0.0625306	No
GOTERM_BP_FAT	GO:0044255	cellular lipid metabolic process	42	8.3499	0.00270541	HACD1, ST6GALNAC2, SDC4, GSTP1, ABHD2, HEXA, TYRP1, IRS2, RLBP1, LIPE, TTR, RDH10, ACP6, PI4KAP1, PDPN, ENPP2, ITGB8, INPP5K, LRAT, PTGDS, BCO1, PPARGC1A, SREBF1, GPX4, RARRES2, PLA2G2A, TEX2, DHRS3, RPE65, BTC, PLA2G16, ALDH1A3, CYP26A1, SCD, ALDH1A2, RBP1, RGN, PNPLA3, CRYL1, SLC27A2, FGFR2, SERINC4	417	1043	16650	1.60784	0.999999	0.0659772	0.0630224	No
GOTERM_BP_FAT	GO:0060601	lateral sprouting from an epithelium	4	0.795229	0.00287973	BMP4, NOG, BMP7, FGFR2	417	12	16650	13.3094	1	0.0694108	0.0663022	No
GOTERM_BP_FAT	GO:0045859	regulation of protein kinase activity	32	6.36183	0.00289464	CDKN1C, LRRC15, SDC4, GSTP1, RPLP1, MST1R, EFNA5, SHB, PRKCZ, CLU, SLC9A3R1, PODNL1, RELN, FLRT2, INPP5K, DUSP4, FZD8, DUSP26, NYX, TPD52L1, BMP7, VEGFA, BMP4, MAP3K15, SFRP1, GPRC5A, APC, RGN, SPRY2, CHI3L1, CD24, TRIB1	417	730	16650	1.75027	1	0.0694108	0.0663022	No
GOTERM_BP_FAT	GO:0019748	secondary metabolic process	7	1.39165	0.00290377	PMEL, SLC45A2, CDH3, DCT, TYRP1, TYR, SLC24A5	417	57	16650	4.90345	1	0.0694108	0.0663022	No
GOTERM_BP_FAT	GO:0050673	epithelial cell proliferation	19	3.77734	0.00290593	CDKN1C, CEBPB, ODAM, SERPINF1, NOG, PAX6, CTSV, VEGFA, BMP4, EPB41L4B, SFRP1, CDH3, ALDH1A2, COL8A2, RGN, COL8A1, SOX9, GLUL, FGFR2	417	347	16650	2.18626	1	0.0694108	0.0663022	No
GOTERM_BP_FAT	GO:0006468	protein phosphorylation	66	13.1213	0.00291179	CDKN1C, RPLP1, WWC1, PEBP1, IRS2, SHB, CLU, LIPE, RPS6KA6, PODNL1, EFEMP1, ENPP2, SPEG, ITGAV, SOX9, DUSP4, NOG, PAX6, DUSP26, BTC, SFRP1, GPRC5A, RGN, CHI3L1, EZR, TRIB1, CRYAB, MET, SQSTM1, LRRC15, PNCK, SDC4, GSTP1, MST1R, EFNA5, PRKCZ, SLC9A3R1, VTN, PSMB7, RELN, FLRT2, GPNMB, ABL2, INPP5K, TRPM7, CCL18, PPARGC1A, SPTBN2, GDF11, PRNP, PLK5, ODAM, RARRES2, PLA2G2A, FZD8, NYX, TPD52L1, BMP7, VE…	417	1852	16650	1.42292	1	0.0694108	0.0663022	No
GOTERM_BP_FAT	GO:0045926	negative regulation of growth	15	2.98211	0.00293575	SEMA3C, WWC1, WWC2, NOG, SEMA3B, RGMA, BMP4, SFRP1, MT2A, FRZB, HNF4A, MT1G, CRYAB, SQSTM1, MT1E	417	240	16650	2.4955	1	0.0696682	0.0665481	No
GOTERM_BP_FAT	GO:0031667	response to nutrient levels	21	4.17495	0.00299217	SREBF1, SLC16A1, GSTP1, SLC2A1, ADM, CTSV, TYR, SOD2, BMP7, ALAD, CST3, PCSK1N, SFRP1, CYP24A1, DDIT3, ALDH1A2, PENK, RBP1, GLUL, PPARGC1A, CPEB4	417	404	16650	2.07547	1	0.0704759	0.0673196	No
GOTERM_BP_FAT	GO:0045596	negative regulation of cell differentiation	29	5.76541	0.00299642	SEMA3C, SEMA3B, RORB, EFNA5, SHB, CXCL14, EFEMP1, CHADL, FRZB, SIX3, PRDM16, SOSTDC1, SPOCK1, ITGAV, SOX9, GDF11, ABCA5, NOG, NR2F1, PAX6, SOD2, BMP7, MEIS2, RGMA, BMP4, SFRP1, DDIT3, MELTF, TRIB1	417	640	16650	1.80924	1	0.0704759	0.0673196	No
GOTERM_BP_FAT	GO:0009790	embryo development	39	7.75348	0.00303891	CDKN1C, CEBPB, SEMA3C, SDC4, ITGB4, ADM, SLC9A3R1, VTN, RPS6KA6, EFEMP1, FRZB, RDH10, HNF4A, SIX3, RBBP8, INPP5K, OTX2, ITGAV, SOX9, DUSP4, RARRES2, NOG, PAX6, ATP2B2, MYO7A, SOX10, BMP7, RGMA, VEGFA, BMP4, ALDH1A3, SFRP1, KRT19, LHX2, ALDH1A2, MAB21L2, SPRY2, COL8A1, FGFR2	417	954	16650	1.63228	1	0.0708452	0.0676724	No
GOTERM_BP_FAT	GO:0001944	vasculature development	28	5.5666	0.00304045	SEMA3C, ADM, SHB, IMMP2L, GPNMB, PDPN, ENPP2, ITGB8, ITGAV, SERPINF1, ROM1, NOG, FZD8, PAX6, BMP7, VEGFA, BMP4, SFRP1, CTH, ALDH1A2, DDIT3, COL4A3, COL8A2, COL8A1, CHI3L1, DHCR7, ANGPTL4, FGFR2	417	610	16650	1.83276	1	0.0708452	0.0676724	No
GOTERM_BP_FAT	GO:0019752	carboxylic acid metabolic process	35	6.95825	0.00305229	PFKFB2, SLC23A2, HACD1, GLS2, GSTP1, TYRP1, SLC2A1, OGDHL, IRS2, ENO2, LIPE, RDH10, HNF4A, PDPN, BSG, LRAT, SLC16A8, PTGDS, GLUL, PPARGC1A, SLC16A1, GSTO2, GPX4, ALDH1A3, CYP26A1, SCD, CTH, ALDH1A2, SLCO1A2, RBP1, RGN, CRYL1, ACO1, CDO1, SLC27A2	417	826	16650	1.69187	1	0.0708452	0.0676724	No
GOTERM_BP_FAT	GO:0002009	morphogenesis of an epithelium	25	4.97018	0.0030685	SEMA3C, SDC4, ADM, CTSV, SLC9A3R1, PSMB7, FRZB, RDH10, SOSTDC1, SOX9, NOG, SOX10, BMP7, RGMA, VEGFA, BMP4, ALDH1A3, SFRP1, DAAM1, LHX2, ALDH1A2, SPRY2, EZR, MET, FGFR2	417	521	16650	1.91593	1	0.0709104	0.0677347	No
GOTERM_BP_FAT	GO:0051338	regulation of transferase activity	39	7.75348	0.00314703	CDKN1C, PFKFB2, LRRC15, PARM1, SDC4, GSTP1, RPLP1, IRS2, MST1R, EFNA5, SHB, PRKCZ, CLU, SLC9A3R1, PSMB7, PODNL1, RELN, FLRT2, INPP5K, RPS2, DUSP4, FZD8, CHCHD10, DUSP26, NYX, TPD52L1, BMP7, VEGFA, BMP4, MAP3K15, SFRP1, GPRC5A, APC, TCP1, RGN, SPRY2, CHI3L1, CD24, TRIB1	417	955	16650	1.63057	1	0.0720869	0.0688585	No
GOTERM_BP_FAT	GO:0070373	negative regulation of ERK1 and ERK2 cascade	7	1.39165	0.003172	DUSP4, SLC9A3R1, RPS6KA6, GSTP1, SPRY2, EZR, DUSP26	417	58	16650	4.8189	1	0.0720869	0.0688585	No
GOTERM_BP_FAT	GO:0072073	kidney epithelium development	11	2.18688	0.00318551	BMP4, ROBO2, GDF11, SFRP1, SDC4, NOG, SOX9, CD24, BMP7, FGFR2, VEGFA	417	143	16650	3.07139	1	0.0720869	0.0688585	No
GOTERM_BP_FAT	GO:0051384	response to glucocorticoid	11	2.18688	0.00318551	ALAD, RPL32, MAOB, GSTP1, SERPINF1, ADM, CTSV, PTGDS, FBXO32, CDO1, HSPD1	417	143	16650	3.07139	1	0.0720869	0.0688585	No
GOTERM_BP_FAT	GO:0009991	response to extracellular stimulus	22	4.37376	0.0032046	SREBF1, SLC16A1, GSTP1, SLC2A1, ADM, CTSV, TYR, SOD2, BMP7, ALAD, CST3, PCSK1N, SFRP1, CYP24A1, RPS19, DDIT3, ALDH1A2, PENK, RBP1, GLUL, PPARGC1A, CPEB4	417	435	16650	2.01935	1	0.0720869	0.0688585	No
GOTERM_BP_FAT	GO:0072337	modified amino acid transport	5	0.994036	0.00320471	SLC9A3R1, SLC6A8, TTR, PDPN, SLC16A12	417	25	16650	7.98561	1	0.0720869	0.0688585	No
GOTERM_BP_FAT	GO:0014031	mesenchymal cell development	12	2.38569	0.00322127	BMP4, SFRP1, SEMA3C, BAMBI, RDH10, ALDH1A2, NOG, SEMA3B, SOX9, SOX10, BMP7, FGFR2	417	167	16650	2.86908	1	0.0720869	0.0688585	No
GOTERM_BP_FAT	GO:0048589	developmental growth	27	5.36779	0.00322838	CDKN1C, SEMA3C, WWC1, WWC2, SEMA3B, NEDD4L, ADM, EFNA5, PRKCZ, RIMS2, RIMS1, RDH10, SOX9, SPTBN2, NOG, SLC4A10, SOX10, RGMA, VEGFA, BMP4, SFRP1, LHX2, NACA, SPRY2, DHCR7, EZR, FGFR2	417	583	16650	1.84916	1	0.0720869	0.0688585	No
GOTERM_BP_FAT	GO:0014033	neural crest cell differentiation	8	1.59046	0.00332456	SFRP1, SEMA3C, FRZB, RDH10, ALDH1A2, SEMA3B, SOX9, SOX10	417	78	16650	4.09519	1	0.0739226	0.070612	No
GOTERM_BP_FAT	GO:0043436	oxoacid metabolic process	35	6.95825	0.00333927	PFKFB2, SLC23A2, HACD1, GLS2, GSTP1, TYRP1, SLC2A1, OGDHL, IRS2, ENO2, LIPE, RDH10, HNF4A, PDPN, BSG, LRAT, SLC16A8, PTGDS, GLUL, PPARGC1A, SLC16A1, GSTO2, GPX4, ALDH1A3, CYP26A1, SCD, CTH, ALDH1A2, SLCO1A2, RBP1, RGN, CRYL1, ACO1, CDO1, SLC27A2	417	831	16650	1.68169	1	0.073939	0.0706277	No
GOTERM_BP_FAT	GO:0050919	negative chemotaxis	6	1.19284	0.0033975	ROBO2, SEMA3C, FLRT2, SEMA3B, ITGAV, EFNA5	417	41	16650	5.84313	1	0.074742	0.0713947	No
GOTERM_BP_FAT	GO:0045216	cell-cell junction organization	14	2.7833	0.00340378	DSP, CXADR, SDC4, RASSF8, EFNA5, VEGFA, CAMSAP3, SFRP1, CDH3, GJB1, APC, CDH1, CLDN19, DSG2	417	218	16650	2.56419	1	0.074742	0.0713947	No
GOTERM_BP_FAT	GO:1905114	cell surface receptor signaling pathway involved in cell-cell signaling	25	4.97018	0.00355561	PRKCZ, RIMS2, RIMS1, SLC9A3R1, PSMB7, RELN, CDH3, NETO1, FRZB, SIX3, SOSTDC1, SOX9, ATP6V1C2, NOG, FZD8, SOX10, BMP4, SFRP1, APC, DAAM1, BAMBI, SFRP5, DDIT3, CD24, FGFR2	417	527	16650	1.89412	1	0.0777533	0.0742711	No
GOTERM_BP_FAT	GO:0042475	odontogenesis of dentin-containing tooth	8	1.59046	0.00357129	BMP4, ITGB4, ODAM, BSG, AMTN, SOSTDC1, ADM, BMP7	417	79	16650	4.04335	1	0.0777748	0.0742917	No
GOTERM_BP_FAT	GO:0021978	telencephalon regionalization	4	0.795229	0.00367476	BMP4, LHX2, SIX3, PAX6	417	13	16650	12.2856	1	0.0797002	0.0761308	No
GOTERM_BP_FAT	GO:0042325	regulation of phosphorylation	52	10.338	0.0037242	CDKN1C, RPLP1, WWC1, IRS2, SHB, CLU, RPS6KA6, PODNL1, ENPP2, SOX9, DUSP4, NOG, PAX6, DUSP26, SFRP1, GPRC5A, RGN, CHI3L1, EZR, TRIB1, SQSTM1, PFKFB2, LRRC15, SDC4, GSTP1, MST1R, EFNA5, PRKCZ, SLC9A3R1, VTN, RELN, FLRT2, GPNMB, INPP5K, CCL18, PPARGC1A, GDF11, PRNP, ODAM, RARRES2, PLA2G2A, FZD8, NYX, TPD52L1, BMP7, VEGFA, BMP4, MAP3K15, APC, SPRY2, CD24, FGFR2	417	1393	16650	1.49049	1	0.0804428	0.0768402	No
GOTERM_BP_FAT	GO:0042255	ribosome assembly	7	1.39165	0.00376333	RPS15, RPL5, RPS27, RPL10, RPS19, RPL24, RPS10	417	60	16650	4.65827	1	0.0809575	0.0773319	No
GOTERM_BP_FAT	GO:0050767	regulation of neurogenesis	30	5.96421	0.00383013	ROBO2, SEMA3C, SEMA3B, CRX, FOXO6, NEDD4L, EFNA5, RIMS2, RIMS1, RELN, FLRT2, PTPRZ1, SIX3, ABL2, SPOCK1, SOX9, PLK5, SERPINF1, NOG, NR2F1, PAX6, SLC39A12, SOX10, BMP7, RGMA, VEGFA, BMP4, SFRP1, DCT, STK24	417	682	16650	1.75637	1	0.0820609	0.0783858	No
GOTERM_BP_FAT	GO:0048729	tissue morphogenesis	28	5.5666	0.00391344	SEMA3C, SDC4, ITGB4, ADM, CTSV, SLC9A3R1, PSMB7, FRZB, RDH10, SIX3, SOSTDC1, SOX9, DSP, NOG, SOX10, BMP7, RGMA, VEGFA, BMP4, ALDH1A3, SFRP1, DAAM1, LHX2, ALDH1A2, SPRY2, EZR, MET, FGFR2	417	622	16650	1.7974	1	0.0835078	0.0797679	No
GOTERM_BP_FAT	GO:0070372	regulation of ERK1 and ERK2 cascade	15	2.98211	0.00408063	DUSP4, GSTP1, PLA2G2A, DUSP26, PRKCZ, VEGFA, BMP4, SLC9A3R1, RPS6KA6, GPNMB, SPRY2, CHI3L1, EZR, CCL18, FGFR2	417	249	16650	2.4053	1	0.0863788	0.0825104	No
GOTERM_BP_FAT	GO:0034330	cell junction organization	15	2.98211	0.00408063	DSP, CXADR, SDC4, ITGB4, RASSF8, EFNA5, VEGFA, CAMSAP3, SFRP1, CDH3, GJB1, APC, CDH1, CLDN19, DSG2	417	249	16650	2.4053	1	0.0863788	0.0825104	No
GOTERM_BP_FAT	GO:0048585	negative regulation of response to stimulus	51	10.1392	0.00420333	ROBO2, WWC1, WWC2, ADM, CLU, RPS6KA6, PODNL1, RPS19, SIX3, SOSTDC1, ITGAV, SOX9, DUSP4, SERPINF1, NOG, DUSP26, SOX10, RGMA, SFRP1, GPRC5A, SFRP5, DDIT3, EZR, TRIB1, MET, LRRC15, SEMA3C, GSTP1, SEMA3B, NOL3, PRKCZ, SLC9A3R1, VTN, PSMB7, TSPAN8, FLRT2, FRZB, PRDM16, INPP5K, IL33, PRNP, NYX, SOD2, BMP7, DHRS3, BMP4, CYP26A1, APC, BAMBI, CTH, SPRY2	417	1369	16650	1.48746	1	0.0886216	0.0846527	No
GOTERM_BP_FAT	GO:0043409	negative regulation of MAPK cascade	11	2.18688	0.00427049	DUSP4, BMP4, SLC9A3R1, RPS6KA6, SFRP1, GSTP1, INPP5K, SPRY2, EZR, DUSP26, BMP7	417	149	16650	2.94771	1	0.0890645	0.0850758	No
GOTERM_BP_FAT	GO:0008299	isoprenoid biosynthetic process	5	0.994036	0.00427483	ALDH1A3, RDH10, ALDH1A2, RBP1, BCO1	417	27	16650	7.39408	1	0.0890645	0.0850758	No
GOTERM_BP_FAT	GO:1902692	regulation of neuroblast proliferation	5	0.994036	0.00427483	DCT, SIX3, PAX6, SOX10, VEGFA	417	27	16650	7.39408	1	0.0890645	0.0850758	No
GOTERM_BP_FAT	GO:0048608	reproductive structure development	21	4.17495	0.00438363	CDKN1C, ROBO2, CEBPB, SERPINF1, NOG, ADM, CTSV, BMP7, REC8, VEGFA, BMP4, CST3, IMMP2L, KRT19, SFRP1, RDH10, DMRTA1, BSG, ITGB8, SOX9, FGFR2	417	418	16650	2.00596	1	0.0909731	0.0868989	No
GOTERM_BP_FAT	GO:0012501	programmed cell death	65	12.9225	0.00448162	ERO1A, ROBO2, RORC, ADM, IRS2, FMN2, CTSV, SHB, CLU, GNGT1, RASSF6, SIX3, ITGAV, SOX9, NOG, MITF, SOX10, BTC, ALDH1A3, SFRP1, ALDH1A2, SFRP5, DDIT3, COL4A3, TCP1, RGN, TAX1BP1, ARHGEF3, CHI3L1, ANGPTL4, CRYAB, MET, SQSTM1, CEBPB, BEX2, GLS2, GSTP1, EFNA5, NOL3, PRKCZ, FHIT, HSPD1, CST3, SLC9A3R1, DRAM1, FRZB, PCBP4, TRPM7, PPARGC1A, GDF11, IL33, PRNP, SOD2, TPD52L1, BMP7, VEGFA, BMP4, APC, STK24,…	417	1852	16650	1.40136	1	0.0926435	0.0884945	No
GOTERM_BP_FAT	GO:0009914	hormone transport	17	3.37972	0.00450709	PFKFB2, SREBF1, SLC16A1, SLC2A1, ILDR2, ADM, IRS2, MYRIP, EFNA5, RIMS2, TMEM27, SFRP1, TTR, PCLO, RAB11FIP1, HNF4A, GLUL	417	306	16650	2.21823	1	0.0928074	0.0886511	No
GOTERM_BP_FAT	GO:0008219	cell death	68	13.5189	0.00456439	ERO1A, ROBO2, RORC, ADM, IRS2, FMN2, CTSV, SHB, CLU, GNGT1, RASSF6, SIX3, ITGAV, SOX9, CLUL1, SERPINF1, NOG, MITF, SOX10, BTC, ALDH1A3, SFRP1, ALDH1A2, SFRP5, DDIT3, COL4A3, TCP1, RGN, TAX1BP1, ARHGEF3, CHI3L1, ANGPTL4, CRYAB, MET, SQSTM1, CEBPB, BEX2, GLS2, GSTP1, EFNA5, NOL3, PRKCZ, FHIT, HSPD1, CST3, SLC9A3R1, DRAM1, GPNMB, FRZB, PCBP4, TRPM7, PPARGC1A, GDF11, IL33, PRNP, SOD2, TPD52L1, BMP7, …	417	1958	16650	1.38667	1	0.093623	0.0894302	No
GOTERM_BP_FAT	GO:0051272	positive regulation of cellular component movement	21	4.17495	0.0045999	GRB7, LRRC15, SEMA3C, RARRES2, SEMA3B, IRS2, CXCL14, VEGFA, BMP4, EPB41L4B, VTN, RELN, APC, RPS19, GPNMB, FAM110C, PDPN, ENPP2, ITGAV, SOX9, MET	417	420	16650	1.9964	1	0.0939871	0.0897779	No
GOTERM_BP_FAT	GO:0015701	bicarbonate transport	6	1.19284	0.00463232	CYB5R2, SLC4A10, SLC4A2, CA14, SLC4A5, BEST1	417	44	16650	5.44474	1	0.0942855	0.090063	No
GOTERM_BP_FAT	GO:0030073	insulin secretion	11	2.18688	0.00469064	RIMS2, PFKFB2, SREBF1, TMEM27, SFRP1, PCLO, ILDR2, IRS2, MYRIP, EFNA5, GLUL	417	151	16650	2.90867	1	0.0951068	0.0908475	No
GOTERM_BP_FAT	GO:0030324	lung development	12	2.38569	0.004791	BMP4, SREBF1, RDH10, ALDH1A2, PDPN, NOG, CHI3L1, SPRY2, DHCR7, SOX9, FGFR2, VEGFA	417	176	16650	2.72237	1	0.0967709	0.092437	No
GOTERM_BP_FAT	GO:0009719	response to endogenous stimulus	56	11.1332	0.00481287	CDKN1C, ROBO2, RPL32, RORC, ADM, IRS2, RORB, CTSV, SLC2A4, ALAD, CDH1, HNF4A, BSG, SOSTDC1, SOX9, PTGDS, SREBF1, SNRPN, SERPINF1, NOG, RGMA, SFRP1, DSG2, EZR, CEBPB, TMED10, MAOB, GSTP1, ABHD2, ATP1A3, EFNA5, PRKCZ, SLC5A5, HSPD1, FLRT2, HAS1, PENK, PRDM16, INPP5K, ZNF106, PPARGC1A, ATP6V1C2, ABCA2, HOMER2, RARRES2, NR2F1, TYR, FBXO32, BMP7, RPE65, BMP4, BAMBI, SPRY2, CDO1, FGFR2, CPEB4	417	1548	16650	1.44443	1	0.0968431	0.092506	No
GOTERM_BP_FAT	GO:0061458	reproductive system development	21	4.17495	0.00502829	CDKN1C, ROBO2, CEBPB, SERPINF1, NOG, ADM, CTSV, BMP7, REC8, VEGFA, BMP4, CST3, IMMP2L, KRT19, SFRP1, RDH10, DMRTA1, BSG, ITGB8, SOX9, FGFR2	417	423	16650	1.98224	1	0.100794	0.0962804	No
GOTERM_BP_FAT	GO:0021983	pituitary gland development	6	1.19284	0.00510664	BMP4, CDH1, ALDH1A2, SIX3, NOG, PAX6	417	45	16650	5.32374	1	0.101979	0.0974116	No
GOTERM_BP_FAT	GO:0060541	respiratory system development	13	2.58449	0.00513093	SREBF1, NOG, VEGFA, BMP4, ALDH1A3, RDH10, ALDH1A2, PDPN, SPRY2, CHI3L1, SOX9, DHCR7, FGFR2	417	203	16650	2.55697	1	0.102078	0.097507	No
GOTERM_BP_FAT	GO:0043583	ear development	13	2.58449	0.00532533	SDC4, NOG, ATP2B2, MYO7A, CXCL14, BMP4, SLC9A3R1, ALDH1A3, FRZB, RDH10, SPRY2, SOX9, FGFR2	417	204	16650	2.54444	1	0.105549	0.100822	No
GOTERM_BP_FAT	GO:0050801	ion homeostasis	30	5.96421	0.00546895	ERO1A, ATP1A3, NEDD4L, ADM, SLC4A2, NOL3, SLC30A10, SLC4A5, TRPM1, SLC9A3R1, MT2A, ABL2, TRPM7, SCN3B, ATP6V1C2, PRNP, SLC4A10, ATP2B2, TTC7A, SLC39A12, ATP1B1, SOD2, CP, DDIT3, RGN, ACO1, MELTF, CD24, SLC24A5, F2RL2	417	699	16650	1.71365	1	0.107991	0.103155	No
GOTERM_BP_FAT	GO:0098815	modulation of excitatory postsynaptic potential	5	0.994036	0.00556284	RIMS2, RIMS1, RELN, NETO1, PRKCZ	417	29	16650	6.88415	1	0.108821	0.103948	No
GOTERM_BP_FAT	GO:0097421	liver regeneration	5	0.994036	0.00556284	VTN, CEBPB, RPL32, RGN, RPL19	417	29	16650	6.88415	1	0.108821	0.103948	No
GOTERM_BP_FAT	GO:0040013	negative regulation of locomotion	15	2.98211	0.00557267	ROBO2, IL33, SEMA3C, GSTP1, ABHD2, SERPINF1, NOG, SEMA3B, SLC9A3R1, SFRP1, STK24, HAS1, RGN, TRIB1, PPARGC1A	417	258	16650	2.3214	1	0.108821	0.103948	No
GOTERM_BP_FAT	GO:0010463	mesenchymal cell proliferation	6	1.19284	0.00561436	BMP4, IRS2, SOX9, BMP7, FGFR2, VEGFA	417	46	16650	5.20801	1	0.109232	0.10434	No
GOTERM_BP_FAT	GO:0030323	respiratory tube development	12	2.38569	0.00565933	BMP4, SREBF1, RDH10, ALDH1A2, PDPN, NOG, CHI3L1, SPRY2, DHCR7, SOX9, FGFR2, VEGFA	417	180	16650	2.66187	1	0.109704	0.104791	No
GOTERM_BP_FAT	GO:0006412	translation	28	5.5666	0.00579527	GRB7, RPL5, RPL32, RPL10, RPL31, RPLP1, RPL36A, RPL7, RPS15, EEF1B2, SLC25A29, RPS19, RPL37, RPS2, RPL18, RPS10, RPL19, NANOS1, PTCD3, RPS8, RPL35A, MRPS6, RPS27, NACA, RPL37A, RPL24, RPL26, CPEB4	417	641	16650	1.74413	1	0.111929	0.106916	No
GOTERM_BP_FAT	GO:0009966	regulation of signal transduction	89	17.6938	0.00584771	CDKN1C, WWC1, WWC2, FAM13A, ARHGDIG, CHD5, ADM, IRS2, SHB, CLU, TSPAN10, RIMS2, GNGT1, RIMS1, RPS6KA6, PODNL1, CDH3, NETO1, OPHN1, HNF4A, FAM110C, SIX3, SOSTDC1, ITGAV, SOX9, DUSP4, NOG, DUSP26, SOX10, RGMA, BTC, CNKSR2, SFRP1, GPRC5A, SFRP5, DDIT3, RGN, SAG, TAX1BP1, ARHGEF3, CHI3L1, EZR, TRIB1, SQSTM1, SSX2IP, GRB7, LRRC15, GSTP1, MST1R, NOL3, SEZ6L2, PRKCZ, RHOBTB2, SLC9A3R1, VTN, PSMB7, RELN,…	417	2728	16650	1.30264	1	0.112531	0.107492	No
GOTERM_BP_FAT	GO:0071407	cellular response to organic cyclic compound	24	4.77137	0.00607178	COLEC12, CEBPB, SLC16A1, RPL32, GSTP1, ABHD2, SERPINF1, NR2F1, RORC, ATP1A3, RORB, FBXO32, EFNA5, BMP7, SLC5A5, BMP4, SFRP1, CYP24A1, CDH1, HNF4A, PENK, INPP5K, EZR, PPARGC1A	417	520	16650	1.84283	1	0.116353	0.111142	No
GOTERM_BP_FAT	GO:0051960	regulation of nervous system development	32	6.36183	0.0060903	ROBO2, SEMA3C, CLSTN2, SEMA3B, CRX, FOXO6, NEDD4L, EFNA5, RIMS2, RIMS1, RELN, FLRT2, PTPRZ1, SIX3, LRRTM2, ABL2, SPOCK1, SOX9, PLK5, SERPINF1, NOG, NR2F1, PAX6, SLC39A12, SOX10, BMP7, RGMA, VEGFA, BMP4, SFRP1, DCT, STK24	417	769	16650	1.66151	1	0.116353	0.111142	No
GOTERM_BP_FAT	GO:0086065	cell communication involved in cardiac conduction	6	1.19284	0.00615666	DSP, CXADR, ATP1A3, DSG2, ATP1B1, SCN3B	417	47	16650	5.0972	1	0.117198	0.111949	No
GOTERM_BP_FAT	GO:0051240	positive regulation of multicellular organismal process	52	10.338	0.00622583	ROBO2, CLSTN2, HILPDA, ADM, SHB, CLU, RIMS2, EPB41L4B, RIMS1, RPS19, LRRTM2, ENPP2, ENPP4, SOX9, SERPINF1, NOG, PAX6, SOX10, RGMA, DCT, DDIT3, AMTN, CHI3L1, ANGPTL4, EZR, TRIB1, MET, CEBPB, CRX, FOXO6, NEDD4L, EFNA5, PRKCZ, HSPD1, RELN, FLRT2, PENK, ABL2, INPP5K, OTX2, SCN3B, PPARGC1A, IL33, PLK5, BMP7, VEGFA, BMP4, NACA, BAMBI, CTH, CD24, FGFR2	417	1431	16650	1.45091	1	0.11809	0.112801	No
GOTERM_BP_FAT	GO:0042886	amide transport	16	3.18091	0.00625784	PFKFB2, SREBF1, SLC16A1, SLC2A1, ILDR2, IRS2, MYRIP, EFNA5, RIMS2, SLC9A3R1, TMEM27, SFRP1, PCLO, HNF4A, PDPN, GLUL	417	289	16650	2.21055	1	0.118117	0.112828	No
GOTERM_BP_FAT	GO:0033280	response to vitamin D	5	0.994036	0.00629424	SFRP1, CYP24A1, PENK, TYR, BMP7	417	30	16650	6.65468	1	0.118117	0.112828	No
GOTERM_BP_FAT	GO:0060441	epithelial tube branching involved in lung morphogenesis	5	0.994036	0.00629424	BMP4, RDH10, SPRY2, SOX9, FGFR2	417	30	16650	6.65468	1	0.118117	0.112828	No
GOTERM_BP_FAT	GO:0031960	response to corticosteroid	11	2.18688	0.0064226	ALAD, RPL32, MAOB, GSTP1, SERPINF1, ADM, CTSV, PTGDS, FBXO32, CDO1, HSPD1	417	158	16650	2.7798	1	0.1201	0.114722	No
GOTERM_BP_FAT	GO:0048640	negative regulation of developmental growth	8	1.59046	0.00646577	BMP4, SFRP1, SEMA3C, WWC1, NOG, SEMA3B, WWC2, RGMA	417	88	16650	3.62982	1	0.120482	0.115086	No
GOTERM_BP_FAT	GO:0021700	developmental maturation	14	2.7833	0.00654089	CDKN1C, GDF11, ABHD2, SEZ6L2, SHB, SOX10, REC8, C1QL1, VEGFA, CDH3, RELN, DDIT3, ALDH1A2, SIX3	417	236	16650	2.36861	1	0.121454	0.116015	No
GOTERM_BP_FAT	GO:0007610	behavior	25	4.97018	0.00694826	CEBPB, FOXO6, ATP1A3, SEZ6L2, PRKCZ, CST3, RELN, NETO1, PTPRZ1, SIX3, PENK, PTGDS, SPTBN2, PRNP, SLC16A1, HOMER2, SERPINF1, SLC4A10, PBX3, ATP2B2, SOD2, MEIS2, C1QL1, ALDH1A3, DMRTA1	417	557	16650	1.7921	1	0.128408	0.122657	No
GOTERM_BP_FAT	GO:0006873	cellular ion homeostasis	26	5.16899	0.00696391	ERO1A, ATP1A3, NEDD4L, ADM, SLC4A2, NOL3, SLC4A5, TRPM1, SLC9A3R1, MT2A, ABL2, TRPM7, ATP6V1C2, PRNP, SLC4A10, ATP2B2, TTC7A, SLC39A12, ATP1B1, CP, DDIT3, RGN, ACO1, CD24, SLC24A5, F2RL2	417	588	16650	1.76553	1	0.128408	0.122657	No
GOTERM_BP_FAT	GO:0055082	cellular chemical homeostasis	30	5.96421	0.0070124	ERO1A, ATP1A3, NEDD4L, ADM, IRS2, SLC4A2, NOL3, SLC4A5, TRPM1, SLC9A3R1, MT2A, TMEM27, ABL2, TRPM7, PPARGC1A, ATP6V1C2, PRNP, SERPINF1, SLC4A10, ATP2B2, TTC7A, SLC39A12, ATP1B1, CP, DDIT3, RGN, ACO1, CD24, SLC24A5, F2RL2	417	713	16650	1.68	1	0.128853	0.123082	No
GOTERM_BP_FAT	GO:0021915	neural tube development	11	2.18688	0.00730167	BMP4, SFRP1, SEMA3C, SDC4, LHX2, ALDH1A2, NOG, ADM, PAX6, BMP7, RGMA	417	161	16650	2.728	1	0.133704	0.127716	No
GOTERM_BP_FAT	GO:0045664	regulation of neuron differentiation	25	4.97018	0.00742793	ROBO2, SEMA3C, SEMA3B, CRX, FOXO6, NEDD4L, EFNA5, RIMS2, RIMS1, RELN, SIX3, ABL2, SPOCK1, SOX9, PLK5, SERPINF1, NR2F1, PAX6, SLC39A12, BMP7, RGMA, VEGFA, BMP4, SFRP1, STK24	417	560	16650	1.7825	1	0.135547	0.129477	No
GOTERM_BP_FAT	GO:0015718	monocarboxylic acid transport	10	1.98807	0.00751479	SLC9A3R1, SLC16A1, SLCO1A2, PLA2G2A, BSG, SLC16A12, SLC16A8, IRS2, PLIN2, SLC27A2	417	137	16650	2.91446	1	0.136661	0.13054	No
GOTERM_BP_FAT	GO:0046879	hormone secretion	16	3.18091	0.00754551	PFKFB2, SREBF1, SLC16A1, SLC2A1, ILDR2, ADM, IRS2, MYRIP, EFNA5, RIMS2, TMEM27, SFRP1, PCLO, RAB11FIP1, HNF4A, GLUL	417	295	16650	2.16559	1	0.136749	0.130625	No
GOTERM_BP_FAT	GO:0051128	regulation of cellular component organization	77	15.3082	0.00757651	ROBO2, CLSTN2, MTCL1, FMN2, CTSV, CLU, RIMS2, RIMS1, OPHN1, HNF4A, FAM110C, CTSK, LRRTM2, ENPP2, ITGAV, SOX9, NANOS1, SREBF1, SERPINF1, NOG, MITF, SLC39A12, ERMN, RGMA, BTC, SFRP1, TCP1, CDHR5, EZR, CRYAB, SQSTM1, GPM6A, LRRC15, SEMA3C, SDC4, WBP2, GLS2, SEMA3B, FOXO6, NEDD4L, EFNA5, NOL3, PRKCZ, IGSF9, CST3, SLC9A3R1, VTN, PSMB7, ACTR3C, TMEM27, STRIP2, RELN, FLRT2, FRZB, CHADL, PDPN, ABL2, SPOC…	417	2323	16650	1.32349	1	0.136843	0.130714	No
GOTERM_BP_FAT	GO:0034470	ncRNA processing	20	3.97614	0.0077194	RPL5, RPL32, RPL10, RPL31, RPS8, RPLP1, RPL36A, RPL35A, RPL7, RPS15, RPS27, RPS19, RPL37A, RPL24, RPL26, RPS2, RPL37, RPL18, RPS10, RPL19	417	411	16650	1.94297	1	0.13875	0.132536	No
GOTERM_BP_FAT	GO:0030072	peptide hormone secretion	14	2.7833	0.00776075	PFKFB2, SREBF1, SLC16A1, SLC2A1, ILDR2, IRS2, MYRIP, EFNA5, RIMS2, TMEM27, SFRP1, PCLO, HNF4A, GLUL	417	241	16650	2.31947	1	0.13875	0.132536	No
GOTERM_BP_FAT	GO:0071383	cellular response to steroid hormone stimulus	14	2.7833	0.00776075	RPL32, GSTP1, ABHD2, SERPINF1, NR2F1, RORC, ATP1A3, RORB, FBXO32, BMP7, BMP4, SFRP1, HNF4A, PPARGC1A	417	241	16650	2.31947	1	0.13875	0.132536	No
GOTERM_BP_FAT	GO:0015833	peptide transport	15	2.98211	0.00779537	PFKFB2, SREBF1, SLC16A1, SLC2A1, ILDR2, IRS2, MYRIP, EFNA5, RIMS2, SLC9A3R1, TMEM27, SFRP1, PCLO, HNF4A, GLUL	417	268	16650	2.23478	1	0.13876	0.132546	No
GOTERM_BP_FAT	GO:0042471	ear morphogenesis	9	1.78926	0.00782304	SLC9A3R1, ALDH1A3, FRZB, NOG, SPRY2, ATP2B2, SOX9, MYO7A, FGFR2	417	114	16650	3.15222	1	0.13876	0.132546	No
GOTERM_BP_FAT	GO:0007267	cell-cell signaling	54	10.7356	0.00784001	CLSTN2, HILPDA, SLC2A1, ADM, IRS2, CXCL14, RIMS2, RIMS1, PCLO, CDH3, NETO1, OPHN1, HNF4A, LRRTM2, SIX3, SOSTDC1, SOX9, GLUL, SREBF1, NOG, SLC6A13, MYRIP, SOX10, SHISA8, SFRP1, DAAM1, SFRP5, DDIT3, PFKFB2, GRIA2, SEMA3B, ILDR2, EFNA5, SLC6A20, PRKCZ, SLC9A3R1, PSMB7, TMEM27, RELN, RAB11FIP1, FRZB, PENK, CCL18, SCN3B, ATP6V1C2, SLC16A1, FZD8, ATP2B2, BMP4, GJB1, APC, BAMBI, CD24, FGFR2	417	1517	16650	1.4213	1	0.13876	0.132546	No
GOTERM_BP_FAT	GO:0060850	regulation of transcription involved in cell fate commitment	4	0.795229	0.00811364	CEBPB, RORC, CHD5, PAX6	417	17	16650	9.39484	1	0.142777	0.136383	No
GOTERM_BP_FAT	GO:0010975	regulation of neuron projection development	20	3.97614	0.00812094	ROBO2, PLK5, SEMA3C, SERPINF1, SEMA3B, NR2F1, FOXO6, NEDD4L, SLC39A12, EFNA5, BMP7, RGMA, VEGFA, RIMS2, RIMS1, SFRP1, RELN, STK24, SPOCK1, ABL2	417	413	16650	1.93356	1	0.142777	0.136383	No
GOTERM_BP_FAT	GO:0098771	inorganic ion homeostasis	28	5.5666	0.00819427	ERO1A, ATP1A3, NEDD4L, ADM, SLC4A2, NOL3, SLC4A5, TRPM1, SLC9A3R1, MT2A, ABL2, TRPM7, ATP6V1C2, PRNP, SLC4A10, ATP2B2, TTC7A, SLC39A12, ATP1B1, SOD2, CP, DDIT3, RGN, ACO1, MELTF, CD24, SLC24A5, F2RL2	417	658	16650	1.69907	1	0.14359	0.137159	No
GOTERM_BP_FAT	GO:1901617	organic hydroxy compound biosynthetic process	11	2.18688	0.00827103	CYB5R2, SEC14L2, SREBF1, PMEL, SLC45A2, CDH3, DCT, TYRP1, DHCR7, TYR, SLC24A5	417	164	16650	2.6781	1	0.143981	0.137533	No
GOTERM_BP_FAT	GO:0009749	response to glucose	11	2.18688	0.00827103	PFKFB2, SREBF1, TMEM27, HNF4A, SERPINF1, COL4A3, ILDR2, IRS2, CTSV, GLUL, PPARGC1A	417	164	16650	2.6781	1	0.143981	0.137533	No
GOTERM_BP_FAT	GO:0051246	regulation of protein metabolic process	82	16.3022	0.00840315	CDKN1C, SERPINE3, RPLP1, WWC1, PEBP1, FMN2, SHB, CLU, WFDC2, RPS6KA6, PODNL1, OPHN1, ENPP2, ITGAV, SOX9, DUSP4, NANOS1, SREBF1, SERPINF1, FBXO2, NOG, PAX6, DUSP26, SFRP1, GPRC5A, COL4A3, RGN, CHI3L1, EZR, TRIB1, CRYAB, SQSTM1, GRB7, LRRC15, CEBPB, TMED10, SDC4, WBP2, GSTP1, CFI, NEDD4L, MST1R, EFNA5, NOL3, PRKCZ, FHIT, HSPD1, CST3, SLC9A3R1, VTN, PSMB7, PCSK1N, RELN, FLRT2, GPNMB, SPOCK1, INPP5K,…	417	2512	16650	1.30338	1	0.145802	0.139272	No
GOTERM_BP_FAT	GO:0016310	phosphorylation	74	14.7117	0.00866702	CDKN1C, RPLP1, WWC1, PEBP1, OGDHL, IRS2, SHB, ENO2, CLU, COX7C, LIPE, RPS6KA6, PODNL1, EFEMP1, PI4KAP1, ENPP2, SPEG, ITGAV, SOX9, DUSP4, COX8A, NOG, PAX6, DUSP26, BTC, SFRP1, GPRC5A, RGN, CHI3L1, EZR, TRIB1, CRYAB, MET, SQSTM1, PFKFB2, LRRC15, PNCK, UQCRB, SDC4, GSTP1, MST1R, EFNA5, PRKCZ, SLC9A3R1, VTN, PSMB7, RELN, FLRT2, GPNMB, ABL2, INPP5K, TRPM7, CCL18, PPARGC1A, SPTBN2, GDF11, PRNP, PLK5, O…	417	2229	16650	1.32556	1	0.149672	0.142969	No
GOTERM_BP_FAT	GO:0050678	regulation of epithelial cell proliferation	16	3.18091	0.00869692	CDKN1C, ODAM, SERPINF1, NOG, PAX6, CTSV, VEGFA, BMP4, EPB41L4B, SFRP1, CDH3, ALDH1A2, RGN, SOX9, GLUL, FGFR2	417	300	16650	2.1295	1	0.149672	0.142969	No
GOTERM_BP_FAT	GO:0022603	regulation of anatomical structure morphogenesis	40	7.95229	0.00872095	ROBO2, SEMA3C, SEMA3B, NEDD4L, ADM, EFNA5, RIMS2, CST3, RIMS1, SLC9A3R1, PSMB7, STRIP2, RELN, GPNMB, HNF4A, PDPN, ENPP2, OTX2, SOX9, PPARGC1A, SERPINF1, NOG, BMP7, ERMN, RGMA, VEGFA, BMP4, SFRP1, FMNL2, DAAM1, BAMBI, NACA, SFRP5, COL4A3, AMTN, CHI3L1, MELTF, ANGPTL4, EZR, FGFR2	417	1051	16650	1.51962	1	0.149672	0.142969	No
GOTERM_BP_FAT	GO:2000138	positive regulation of cell proliferation involved in heart morphogenesis	3	0.596421	0.00873936	BMP4, NACA, SOX9	417	6	16650	19.964	1	0.149672	0.142969	No
GOTERM_BP_FAT	GO:1902742	apoptotic process involved in development	5	0.994036	0.00886321	BMP4, ROBO2, SIX3, CRYAB, BMP7	417	33	16650	6.04971	1	0.151304	0.144528	No
GOTERM_BP_FAT	GO:0007167	enzyme linked receptor protein signaling pathway	37	7.35586	0.00890124	CDKN1C, GRB7, IRS2, MST1R, EFNA5, SHB, PRKCZ, SLC9A3R1, VTN, EFEMP1, CDH3, FLRT2, HNF4A, PRDM16, SOSTDC1, ABL2, INPP5K, ZNF106, ITGAV, SOX9, ATP6V1C2, SREBF1, GDF11, NOG, BMP7, RPE65, RGMA, VEGFA, BMP4, BTC, SFRP1, GPRC5A, BAMBI, COL4A3, SPRY2, MET, FGFR2	417	954	16650	1.54857	1	0.151464	0.144681	No
GOTERM_BP_FAT	GO:0043407	negative regulation of MAP kinase activity	7	1.39165	0.00915545	DUSP4, BMP4, SFRP1, GSTP1, INPP5K, SPRY2, BMP7	417	72	16650	3.88189	1	0.15529	0.148336	No
GOTERM_BP_FAT	GO:0042472	inner ear morphogenesis	8	1.59046	0.00918681	SLC9A3R1, ALDH1A3, FRZB, SPRY2, ATP2B2, SOX9, MYO7A, FGFR2	417	94	16650	3.39813	1	0.155325	0.148368	No
GOTERM_BP_FAT	GO:0071396	cellular response to lipid	23	4.57256	0.0092294	SREBF1, CEBPB, RPL32, GSTP1, ABHD2, SERPINF1, NR2F1, RORC, ATP1A3, RORB, FBXO32, EFNA5, BMP7, BMP4, SFRP1, CYP24A1, HNF4A, ALDH1A2, PENK, ABL2, SOX9, TRIB1, PPARGC1A	417	509	16650	1.80421	1	0.155548	0.148582	No
GOTERM_BP_FAT	GO:0009968	negative regulation of signal transduction	41	8.15109	0.00930575	LRRC15, GSTP1, WWC1, WWC2, ADM, NOL3, PRKCZ, CLU, SLC9A3R1, PSMB7, RPS6KA6, PODNL1, FLRT2, FRZB, SIX3, PRDM16, SOSTDC1, INPP5K, ITGAV, SOX9, DUSP4, PRNP, NOG, DUSP26, NYX, SOD2, SOX10, BMP7, DHRS3, BMP4, CYP26A1, SFRP1, GPRC5A, APC, BAMBI, CTH, SFRP5, DDIT3, SPRY2, EZR, TRIB1	417	1089	16650	1.50326	1	0.156337	0.149335	No
GOTERM_BP_FAT	GO:0090002	establishment of protein localization to plasma membrane	10	1.98807	0.00940553	SLC9A3R1, TMEM59, LRRC15, CDH1, BSG, INPP5K, TTC7A, ATP1B1, EZR, TSPAN10	417	142	16650	2.81184	1	0.15668	0.149663	No
GOTERM_BP_FAT	GO:0035148	tube formation	10	1.98807	0.00940553	BMP4, SFRP1, SDC4, LHX2, NOG, ADM, SOX9, BMP7, RGMA, VEGFA	417	142	16650	2.81184	1	0.15668	0.149663	No
GOTERM_BP_FAT	GO:0048638	regulation of developmental growth	16	3.18091	0.00943631	SEMA3C, WWC1, WWC2, NOG, SEMA3B, NEDD4L, EFNA5, RGMA, VEGFA, RIMS2, BMP4, RIMS1, SFRP1, NACA, EZR, FGFR2	417	303	16650	2.10841	1	0.15668	0.149663	No
GOTERM_BP_FAT	GO:0051962	positive regulation of nervous system development	21	4.17495	0.00945102	ROBO2, PLK5, CLSTN2, SERPINF1, CRX, FOXO6, NEDD4L, PAX6, EFNA5, SOX10, BMP7, RGMA, VEGFA, RIMS2, BMP4, RIMS1, RELN, DCT, FLRT2, LRRTM2, ABL2	417	449	16650	1.86746	1	0.15668	0.149663	No
GOTERM_BP_FAT	GO:0009581	detection of external stimulus	9	1.78926	0.0095478	GNGT1, SAG, RRH, ATP2B2, PKD1L2, RGR, TRPM3, RPE65, BEST1	417	118	16650	3.04536	1	0.15668	0.149663	No
GOTERM_BP_FAT	GO:0050680	negative regulation of epithelial cell proliferation	9	1.78926	0.0095478	CDKN1C, BMP4, SFRP1, SERPINF1, RGN, PAX6, SOX9, CTSV, FGFR2	417	118	16650	3.04536	1	0.15668	0.149663	No
GOTERM_BP_FAT	GO:0001704	formation of primary germ layer	9	1.78926	0.0095478	DUSP4, BMP4, VTN, ITGB4, NOG, COL8A1, ITGAV, BMP7, FGFR2	417	118	16650	3.04536	1	0.15668	0.149663	No
GOTERM_BP_FAT	GO:0030900	forebrain development	18	3.57853	0.00958653	ROBO2, NOG, SLC4A10, RAX, CHD5, PAX6, BMP4, ALDH1A3, RELN, CCDC85C, DCT, CDH1, LHX2, ALDH1A2, SIX3, OTX2, PPARGC1A, FGFR2	417	361	16650	1.99087	1	0.15668	0.149663	No
GOTERM_BP_FAT	GO:0022613	ribonucleoprotein complex biogenesis	22	4.37376	0.00963016	GRB7, RPL5, RPL32, RPL10, RPL31, RPS8, RPLP1, RPL36A, RPL35A, NOL3, RPL7, RPS15, RPS27, RPS19, RPL37A, RPL24, RPL26, RPS2, RPL37, RPL18, RPS10, RPL19	417	480	16650	1.83004	1	0.15668	0.149663	No
GOTERM_BP_FAT	GO:0043043	peptide biosynthetic process	28	5.5666	0.00964286	GRB7, RPL5, RPL32, RPL10, RPL31, RPLP1, RPL36A, RPL7, RPS15, EEF1B2, SLC25A29, RPS19, RPL37, RPS2, RPL18, RPS10, RPL19, NANOS1, PTCD3, RPS8, RPL35A, MRPS6, RPS27, NACA, RPL37A, RPL24, RPL26, CPEB4	417	667	16650	1.67614	1	0.15668	0.149663	No
GOTERM_BP_FAT	GO:0003006	developmental process involved in reproduction	27	5.36779	0.0096844	CDKN1C, ROBO2, CEBPB, ABHD2, CHD5, ADM, FMN2, CTSV, SHB, CST3, IMMP2L, RDH10, HNF4A, BSG, ITGB8, SOX9, SERPINF1, NOG, BMP7, REC8, VEGFA, BMP4, SFRP1, KRT19, HOOK1, DMRTA1, FGFR2	417	636	16650	1.69506	1	0.15668	0.149663	No
GOTERM_BP_FAT	GO:0030003	cellular cation homeostasis	25	4.97018	0.00969786	ERO1A, ATP1A3, NEDD4L, ADM, SLC4A2, NOL3, SLC4A5, TRPM1, MT2A, ABL2, TRPM7, ATP6V1C2, PRNP, SLC4A10, ATP2B2, TTC7A, SLC39A12, ATP1B1, CP, DDIT3, RGN, ACO1, CD24, SLC24A5, F2RL2	417	573	16650	1.74206	1	0.15668	0.149663	No
GOTERM_BP_FAT	GO:0014020	primary neural tube formation	8	1.59046	0.00971106	BMP4, SFRP1, SDC4, LHX2, NOG, ADM, BMP7, RGMA	417	95	16650	3.36236	1	0.15668	0.149663	No
GOTERM_BP_FAT	GO:0031346	positive regulation of cell projection organization	16	3.18091	0.00975121	ROBO2, GPM6A, PLK5, SERPINF1, FOXO6, NEDD4L, EFNA5, BMP7, RGMA, VEGFA, RIMS2, RIMS1, RELN, APC, ENPP2, ABL2	417	304	16650	2.10148	1	0.156849	0.149825	No
GOTERM_BP_FAT	GO:0048048	embryonic eye morphogenesis	5	0.994036	0.00985096	ALDH1A3, EFEMP1, SIX3, PAX6, BMP7	417	34	16650	5.87177	1	0.157974	0.150899	No
GOTERM_BP_FAT	GO:0048812	neuron projection morphogenesis	24	4.77137	0.00999782	ROBO2, GPM6A, SEMA3C, NOG, SEMA3B, NEDD4L, PAX6, EFNA5, BMP7, PRKCZ, RGMA, VEGFA, RIMS2, RIMS1, RELN, PTPRZ1, OPHN1, FLRT2, LHX2, RPL24, OTX2, EZR, FGFR2, SPTBN2	417	543	16650	1.76478	1	0.159554	0.152408	No
GOTERM_BP_FAT	GO:0007600	sensory perception	37	7.35586	0.0100098	SLC45A2, RAX, CRX, RRH, RORB, RLBP1, BEST1, TRPM1, RIMS1, SLC9A3R1, EFEMP1, CDH3, RDH10, SIX3, PENK, LRAT, SCN3B, TRPM3, TPRN, HOMER2, ROM1, PAX6, ATP2B2, MYO7A, TYR, NYX, DHRS3, RPE65, NIPSNAP1, FAM161A, SFRP5, COL4A3, SAG, CLDN19, SPRY2, CNGB3, RGR	417	961	16650	1.53729	1	0.159554	0.152408	No
GOTERM_BP_FAT	GO:0009746	response to hexose	11	2.18688	0.010103	PFKFB2, SREBF1, TMEM27, HNF4A, SERPINF1, COL4A3, ILDR2, IRS2, CTSV, GLUL, PPARGC1A	417	169	16650	2.59887	1	0.160556	0.153366	No
GOTERM_BP_FAT	GO:0009628	response to abiotic stimulus	39	7.75348	0.0103149	ERO1A, SLC2A1, RRH, ATP1A3, ADM, PKD1L2, FMN2, SLC2A4, NOL3, HSPD1, BEST1, ALAD, TRPM1, GNGT1, CST3, PCSK1N, NETO1, PENK, SOX9, PPARGC1A, TRPM3, SERPINF1, SLC4A10, ATP2B2, TYR, ATP1B1, SOD2, BMP7, MEIS2, RPE65, VEGFA, SFRP1, SAG, CHI3L1, ANGPTL4, CD24, RGR, CRYAB, CPEB4	417	1029	16650	1.51331	1	0.163433	0.156113	No
GOTERM_BP_FAT	GO:0002790	peptide secretion	14	2.7833	0.0103682	PFKFB2, SREBF1, SLC16A1, SLC2A1, ILDR2, IRS2, MYRIP, EFNA5, RIMS2, TMEM27, SFRP1, PCLO, HNF4A, GLUL	417	250	16650	2.23597	1	0.163605	0.156278	No
GOTERM_BP_FAT	GO:0060548	negative regulation of cell death	35	6.95825	0.0103876	CEBPB, GSTP1, RORC, IRS2, FMN2, NOL3, PRKCZ, CLU, HSPD1, CST3, GPNMB, ITGAV, SOX9, PPARGC1A, PRNP, SERPINF1, NOG, SOD2, SOX10, BMP7, VEGFA, BMP4, BTC, SFRP1, NACA, CTH, RGN, TAX1BP1, SPRY2, ANGPTL4, CRYAB, MET, SQSTM1, FGFR2, CPEB4	417	897	16650	1.55795	1	0.163605	0.156278	No
GOTERM_BP_FAT	GO:0055123	digestive system development	10	1.98807	0.0107006	CDKN1C, BMP4, SFRP1, ITGB4, ALDH1A2, SFRP5, RARRES2, SLC4A2, SOX10, FGFR2	417	145	16650	2.75366	1	0.167493	0.159992	No
GOTERM_BP_FAT	GO:0030029	actin filament-based process	28	5.5666	0.0107113	SDC4, NEDD4L, FMN2, CTSV, EFNA5, PRKCZ, SLC9A3R1, EPB41L4B, ACTR3C, OPHN1, ABL2, INPP5K, TRPM7, SCN3B, SPTBN2, DSP, CXADR, LIMCH1, ODAM, MYRIP, MYO7A, ERMN, SFRP1, KRT19, FMNL2, DAAM1, DSG2, EZR	417	672	16650	1.66367	1	0.167493	0.159992	No
GOTERM_BP_FAT	GO:0030335	positive regulation of cell migration	19	3.77734	0.0107294	GRB7, LRRC15, SEMA3C, RARRES2, SEMA3B, IRS2, CXCL14, VEGFA, BMP4, EPB41L4B, VTN, RELN, APC, GPNMB, FAM110C, ENPP2, ITGAV, SOX9, MET	417	395	16650	1.92059	1	0.167493	0.159992	No
GOTERM_BP_FAT	GO:0006090	pyruvate metabolic process	8	1.59046	0.0108246	PFKFB2, SLC16A1, BSG, SLC16A8, OGDHL, ENO2, CDO1, PPARGC1A	417	97	16650	3.29304	1	0.168482	0.160937	No
GOTERM_BP_FAT	GO:0007584	response to nutrient	11	2.18688	0.0109166	ALAD, SFRP1, SLC16A1, CYP24A1, ALDH1A2, GSTP1, PENK, RBP1, TYR, SOD2, BMP7	417	171	16650	2.56847	1	0.168524	0.160976	No
GOTERM_BP_FAT	GO:0032355	response to estradiol	9	1.78926	0.0110162	CST3, SFRP1, ALDH1A2, GSTP1, PENK, RBBP8, CRYAB, PPARGC1A, BMP7	417	121	16650	2.96986	1	0.168524	0.160976	No
GOTERM_BP_FAT	GO:0009582	detection of abiotic stimulus	9	1.78926	0.0110162	GNGT1, SAG, RRH, ATP2B2, PKD1L2, RGR, TRPM3, RPE65, BEST1	417	121	16650	2.96986	1	0.168524	0.160976	No
GOTERM_BP_FAT	GO:0060425	lung morphogenesis	6	1.19284	0.0110184	BMP4, RDH10, NOG, SPRY2, SOX9, FGFR2	417	54	16650	4.43645	1	0.168524	0.160976	No
GOTERM_BP_FAT	GO:0010043	response to zinc ion	6	1.19284	0.0110184	ALAD, MT2A, MT1G, SOD2, SLC30A10, MT1E	417	54	16650	4.43645	1	0.168524	0.160976	No
GOTERM_BP_FAT	GO:0090183	regulation of kidney development	6	1.19284	0.0110184	BMP4, NOG, SOX9, CD24, BMP7, VEGFA	417	54	16650	4.43645	1	0.168524	0.160976	No
GOTERM_BP_FAT	GO:0031016	pancreas development	7	1.39165	0.0110901	BMP4, GDF11, ALDH1A2, ILDR2, PAX6, SOX9, MEIS2	417	75	16650	3.72662	1	0.169132	0.161557	No
GOTERM_BP_FAT	GO:0055080	cation homeostasis	27	5.36779	0.011135	ERO1A, ATP1A3, NEDD4L, ADM, SLC4A2, NOL3, SLC4A5, TRPM1, MT2A, ABL2, TRPM7, ATP6V1C2, PRNP, SLC4A10, ATP2B2, TTC7A, SLC39A12, ATP1B1, SOD2, CP, DDIT3, RGN, ACO1, MELTF, CD24, SLC24A5, F2RL2	417	643	16650	1.67661	1	0.169329	0.161746	No
GOTERM_BP_FAT	GO:0007369	gastrulation	11	2.18688	0.0113416	DUSP4, BMP4, VTN, SFRP1, ITGB4, NOG, COL8A1, ITGAV, OTX2, BMP7, FGFR2	417	172	16650	2.55354	1	0.171976	0.164274	No
GOTERM_BP_FAT	GO:0051591	response to cAMP	8	1.59046	0.0114149	SREBF1, BSG, PENK, INPP5K, TYR, EZR, CDO1, SLC5A5	417	98	16650	3.25943	1	0.172593	0.164863	No
GOTERM_BP_FAT	GO:0031100	organ regeneration	7	1.39165	0.0117946	VTN, CEBPB, RPL32, GSTP1, RGN, ADM, RPL19	417	76	16650	3.67758	1	0.177322	0.16938	No
GOTERM_BP_FAT	GO:0048709	oligodendrocyte differentiation	7	1.39165	0.0117946	VTN, PTPRZ1, GSTP1, PAX6, SOX9, CLU, SOX10	417	76	16650	3.67758	1	0.177322	0.16938	No
GOTERM_BP_FAT	GO:0048021	regulation of melanin biosynthetic process	3	0.596421	0.012034	CDH3, TYRP1, SLC24A5	417	7	16650	17.112	1	0.17769	0.169732	No
GOTERM_BP_FAT	GO:1900376	regulation of secondary metabolite biosynthetic process	3	0.596421	0.012034	CDH3, TYRP1, SLC24A5	417	7	16650	17.112	1	0.17769	0.169732	No
GOTERM_BP_FAT	GO:0086042	cardiac muscle cell-cardiac muscle cell adhesion	3	0.596421	0.012034	DSP, CXADR, DSG2	417	7	16650	17.112	1	0.17769	0.169732	No
GOTERM_BP_FAT	GO:0010464	regulation of mesenchymal cell proliferation	5	0.994036	0.0120343	BMP4, IRS2, SOX9, FGFR2, VEGFA	417	36	16650	5.54556	1	0.17769	0.169732	No
GOTERM_BP_FAT	GO:0050931	pigment cell differentiation	5	0.994036	0.0120343	TYRP1, RAB27A, MITF, SOD2, SOX10	417	36	16650	5.54556	1	0.17769	0.169732	No
GOTERM_BP_FAT	GO:0045597	positive regulation of cell differentiation	33	6.56064	0.0120542	ROBO2, CEBPB, CRX, FOXO6, NEDD4L, ADM, EFNA5, SHB, PRKCZ, RIMS2, RIMS1, RELN, FRZB, PRDM16, ABL2, SOX9, PLK5, RARRES2, SERPINF1, PLA2G2A, PAX6, SOX10, BMP7, RGMA, VEGFA, BMP4, BTC, SFRP1, DCT, BAMBI, CTH, CD24, TRIB1	417	841	16650	1.56674	1	0.17769	0.169732	No
GOTERM_BP_FAT	GO:0000165	MAPK cascade	33	6.56064	0.0120542	GSTP1, WWC1, PEBP1, IRS2, MST1R, PRKCZ, SLC9A3R1, PSMB7, RPS6KA6, GPNMB, INPP5K, ITGAV, SOX9, CCL18, SPTBN2, DUSP4, PLA2G2A, FZD8, DUSP26, TPD52L1, BMP7, VEGFA, BMP4, BTC, MAP3K15, SFRP1, SPRY2, CHI3L1, CD24, EZR, TRIB1, CRYAB, FGFR2	417	841	16650	1.56674	1	0.17769	0.169732	No
GOTERM_BP_FAT	GO:0048511	rhythmic process	16	3.18091	0.0121557	ROBO2, SREBF1, CEBPB, SERPINF1, RORC, CRX, RORB, RPE65, VEGFA, CST3, IMMP2L, DMRTA1, HAS1, SIX3, PTGDS, PPARGC1A	417	312	16650	2.04759	1	0.178432	0.170441	No
GOTERM_BP_FAT	GO:0032870	cellular response to hormone stimulus	26	5.16899	0.012172	ROBO2, RPL32, GSTP1, ABHD2, RORC, ATP1A3, IRS2, RORB, SLC2A4, EFNA5, PRKCZ, SLC5A5, HNF4A, INPP5K, ZNF106, PPARGC1A, ATP6V1C2, SREBF1, RARRES2, SERPINF1, NR2F1, FBXO32, BMP7, RPE65, BMP4, SFRP1	417	616	16650	1.68528	1	0.178432	0.170441	No
GOTERM_BP_FAT	GO:0007169	transmembrane receptor protein tyrosine kinase signaling pathway	27	5.36779	0.0122106	GRB7, IRS2, MST1R, EFNA5, SHB, PRKCZ, SLC9A3R1, VTN, EFEMP1, CDH3, FLRT2, ABL2, INPP5K, ZNF106, ITGAV, SOX9, ATP6V1C2, SREBF1, NOG, RPE65, VEGFA, BTC, GPRC5A, COL4A3, SPRY2, MET, FGFR2	417	648	16650	1.66367	1	0.178504	0.17051	No
GOTERM_BP_FAT	GO:0051346	negative regulation of hydrolase activity	19	3.77734	0.0124983	SERPINE3, SERPINF1, TFPI2, PEBP1, NOL3, PRKCZ, WFDC2, VEGFA, CAMSAP3, CST3, SH3RF2, VTN, PCSK1N, COL4A3, RGN, SPOCK1, SPRY2, ANGPTL4, CRYAB	417	401	16650	1.89185	1	0.182207	0.174047	No
GOTERM_BP_FAT	GO:0023014	signal transduction by protein phosphorylation	34	6.75944	0.0126687	GSTP1, WWC1, PEBP1, IRS2, MST1R, PRKCZ, SLC9A3R1, PSMB7, RPS6KA6, GPNMB, INPP5K, ITGAV, SOX9, CCL18, SPTBN2, DUSP4, PLA2G2A, FZD8, DUSP26, TPD52L1, BMP7, VEGFA, BMP4, BTC, MAP3K15, SFRP1, STK24, SPRY2, CHI3L1, CD24, EZR, TRIB1, CRYAB, FGFR2	417	877	16650	1.54795	1	0.184015	0.175774	No
GOTERM_BP_FAT	GO:0050796	regulation of insulin secretion	11	2.18688	0.0126919	PFKFB2, SREBF1, TMEM27, SFRP1, SLC16A1, HNF4A, SLC2A1, IRS2, MYRIP, EFNA5, GLUL	417	175	16650	2.50976	1	0.184015	0.175774	No
GOTERM_BP_FAT	GO:0010976	positive regulation of neuron projection development	13	2.58449	0.0127505	ROBO2, PLK5, SERPINF1, FOXO6, NEDD4L, EFNA5, BMP7, RGMA, VEGFA, RIMS2, RIMS1, RELN, ABL2	417	229	16650	2.26666	1	0.18436	0.176103	No
GOTERM_BP_FAT	GO:0002052	positive regulation of neuroblast proliferation	4	0.795229	0.0128708	DCT, PAX6, SOX10, VEGFA	417	20	16650	7.98561	1	0.185088	0.176799	No
GOTERM_BP_FAT	GO:0032331	negative regulation of chondrocyte differentiation	4	0.795229	0.0128708	BMP4, EFEMP1, CHADL, SOX9	417	20	16650	7.98561	1	0.185088	0.176799	No
GOTERM_BP_FAT	GO:0072358	cardiovascular system development	36	7.15706	0.0129734	SEMA3C, ADM, SHB, IMMP2L, FLRT2, GPNMB, PDPN, ENPP2, ITGB8, ITGAV, SOX9, DSP, CXADR, SERPINF1, ROM1, NOG, FZD8, PAX6, SOD2, BMP7, DHRS3, VEGFA, BMP4, SFRP1, NACA, CTH, ALDH1A2, DDIT3, COL4A3, COL8A2, COL8A1, CHI3L1, DSG2, DHCR7, ANGPTL4, FGFR2	417	945	16650	1.52107	1	0.185554	0.177244	No
GOTERM_BP_FAT	GO:0072359	circulatory system development	36	7.15706	0.0129734	SEMA3C, ADM, SHB, IMMP2L, FLRT2, GPNMB, PDPN, ENPP2, ITGB8, ITGAV, SOX9, DSP, CXADR, SERPINF1, ROM1, NOG, FZD8, PAX6, SOD2, BMP7, DHRS3, VEGFA, BMP4, SFRP1, NACA, CTH, ALDH1A2, DDIT3, COL4A3, COL8A2, COL8A1, CHI3L1, DSG2, DHCR7, ANGPTL4, FGFR2	417	945	16650	1.52107	1	0.185554	0.177244	No
GOTERM_BP_FAT	GO:0048562	embryonic organ morphogenesis	15	2.98211	0.0130824	NOG, ATP2B2, PAX6, MYO7A, BMP7, BMP4, SLC9A3R1, ALDH1A3, EFEMP1, FRZB, RDH10, SIX3, SPRY2, SOX9, FGFR2	417	286	16650	2.09413	1	0.186609	0.178252	No
GOTERM_BP_FAT	GO:0007420	brain development	28	5.5666	0.0131456	ROBO2, MAOB, RAX, ATP5J, CHD5, IRS2, SEZ6L2, CST3, IMMP2L, RELN, CCDC85C, CDH1, SIX3, OTX2, PPARGC1A, SPTBN2, NANOS1, NOG, SLC4A10, PAX6, ATP2B2, BMP7, BMP4, ALDH1A3, DCT, LHX2, ALDH1A2, FGFR2	417	684	16650	1.63448	1	0.186614	0.178257	No
GOTERM_BP_FAT	GO:1901701	cellular response to oxygen-containing compound	35	6.95825	0.0131533	COLEC12, CEBPB, RPL32, GSTP1, RORC, IRS2, RORB, SLC2A4, EFNA5, PRKCZ, SLC5A5, CST3, TMEM27, CDH1, PENK, ABL2, INPP5K, ZNF106, SOX9, PPARGC1A, ATP6V1C2, SREBF1, RARRES2, SERPINF1, FBXO32, SOD2, RPE65, SFRP1, CYP24A1, ALDH1A2, RGN, EZR, TRIB1, MET, CPEB4	417	912	16650	1.53233	1	0.186614	0.178257	No
GOTERM_BP_FAT	GO:0007431	salivary gland development	5	0.994036	0.0132331	CST3, SEMA3C, PAX6, BMP7, FGFR2	417	37	16650	5.39568	1	0.187245	0.17886	No
GOTERM_BP_FAT	GO:0048667	cell morphogenesis involved in neuron differentiation	22	4.37376	0.0133531	ROBO2, SEMA3C, NOG, SEMA3B, ATP2B2, PAX6, MYO7A, EFNA5, BMP7, RGMA, VEGFA, SLC9A3R1, RELN, PTPRZ1, OPHN1, FLRT2, LHX2, RPL24, OTX2, EZR, FGFR2, SPTBN2	417	496	16650	1.771	1	0.188439	0.179999	No
GOTERM_BP_FAT	GO:0010648	negative regulation of cell communication	43	8.54871	0.0134938	LRRC15, GSTP1, WWC1, WWC2, ADM, NOL3, PRKCZ, CLU, SLC9A3R1, PSMB7, RPS6KA6, PODNL1, RAB11FIP1, FLRT2, FRZB, SIX3, PRDM16, SOSTDC1, INPP5K, ITGAV, SOX9, DUSP4, SREBF1, PRNP, NOG, DUSP26, NYX, SOD2, SOX10, BMP7, DHRS3, BMP4, CYP26A1, SFRP1, GPRC5A, APC, BAMBI, CTH, SFRP5, DDIT3, SPRY2, EZR, TRIB1	417	1182	16650	1.45254	1	0.189918	0.181412	No
GOTERM_BP_FAT	GO:0050808	synapse organization	13	2.58449	0.0135831	ROBO2, GPM6A, CLSTN2, ATP2B2, SEZ6L2, EFNA5, C1QL1, RELN, PCLO, FLRT2, CDH1, LRRTM2, SPTBN2	417	231	16650	2.24703	1	0.190465	0.181935	No
GOTERM_BP_FAT	GO:0051271	negative regulation of cellular component movement	14	2.7833	0.0136092	IL33, SEMA3C, GSTP1, ABHD2, SERPINF1, NOG, SEMA3B, SLC9A3R1, SFRP1, STK24, HAS1, RGN, TRIB1, PPARGC1A	417	259	16650	2.15827	1	0.190465	0.181935	No
GOTERM_BP_FAT	GO:0051130	positive regulation of cellular component organization	43	8.54871	0.0136406	ROBO2, GPM6A, CLSTN2, SDC4, WBP2, MTCL1, GLS2, FOXO6, NEDD4L, FMN2, EFNA5, CLU, RIMS2, RIMS1, VTN, PSMB7, ACTR3C, TMEM27, RELN, FLRT2, CTSK, LRRTM2, ENPP2, ABL2, ITGAV, SOX9, PPARGC1A, SREBF1, PLK5, SERPINF1, RAB27A, MITF, BMP7, RGMA, VEGFA, BTC, SFRP1, APC, BAMBI, TCP1, TOMM7, MELTF, EZR	417	1183	16650	1.45132	1	0.190465	0.181935	No
GOTERM_BP_FAT	GO:0032268	regulation of cellular protein metabolic process	76	15.1093	0.013682	CDKN1C, SERPINE3, RPLP1, WWC1, PEBP1, SHB, CLU, WFDC2, RPS6KA6, PODNL1, OPHN1, ENPP2, SOX9, DUSP4, NANOS1, SREBF1, SERPINF1, FBXO2, NOG, PAX6, DUSP26, SFRP1, GPRC5A, COL4A3, RGN, CHI3L1, EZR, TRIB1, CRYAB, SQSTM1, GRB7, LRRC15, SDC4, WBP2, GSTP1, MST1R, EFNA5, NOL3, PRKCZ, FHIT, HSPD1, CST3, SLC9A3R1, VTN, PSMB7, PCSK1N, RELN, FLRT2, GPNMB, SPOCK1, INPP5K, CCL18, PPARGC1A, PTCD3, GDF11, IL33, PRN…	417	2346	16650	1.29349	1	0.190541	0.182007	No
GOTERM_BP_FAT	GO:0060322	head development	29	5.76541	0.0137576	ROBO2, MAOB, RAX, ATP5J, CHD5, IRS2, SEZ6L2, CST3, IMMP2L, RELN, CCDC85C, CDH1, SIX3, OTX2, PPARGC1A, SPTBN2, NANOS1, NOG, SLC4A10, PAX6, ATP2B2, BMP7, BMP4, ALDH1A3, DCT, CRISPLD1, LHX2, ALDH1A2, FGFR2	417	720	16650	1.60821	1	0.190727	0.182185	No
GOTERM_BP_FAT	GO:0031324	negative regulation of cellular metabolic process	76	15.1093	0.0137675	CDKN1C, SERPINE3, WWC1, WWC2, PEBP1, IRS2, RORB, SHB, CLU, WFDC2, RPS6KA6, PODNL1, OPHN1, LRRTM2, SIX3, ITGAV, SOX9, LMO1, DUSP4, NANOS1, SREBF1, SERPINF1, NOG, MITF, PAX6, DUSP26, SOX10, SFRP1, GPRC5A, DDIT3, COL4A3, HSBP1L1, RGN, EZR, TRIB1, CRYAB, SQSTM1, GRB7, LRRC15, CEBPB, GSTP1, GLIS3, NEDD4L, NOL3, PRKCZ, FHIT, HSPD1, CST3, SLC9A3R1, VTN, PSMB7, PCSK1N, FLRT2, PRDM16, RBBP8, SPOCK1, INPP5…	417	2345	16650	1.29404	1	0.190727	0.182185	No
GOTERM_BP_FAT	GO:0001838	embryonic epithelial tube formation	9	1.78926	0.0138251	BMP4, SFRP1, SDC4, LHX2, NOG, ADM, SOX9, BMP7, RGMA	417	126	16650	2.852	1	0.190942	0.182391	No
GOTERM_BP_FAT	GO:0045861	negative regulation of proteolysis	16	3.18091	0.0138552	SERPINE3, SERPINF1, TFPI2, PEBP1, NOL3, FHIT, WFDC2, VEGFA, CST3, VTN, TMEM59, PCSK1N, OPHN1, COL4A3, SPOCK1, CRYAB	417	317	16650	2.0153	1	0.190942	0.182391	No
GOTERM_BP_FAT	GO:0055114	oxidation-reduction process	37	7.35586	0.0139651	PFKFB2, ERO1A, UQCRB, MAOB, TYRP1, OGDHL, IRS2, ENO2, COX7C, CYB5R2, IMMP2L, RDH10, INPP5K, BCO1, PPARGC1A, COX8A, HSDL2, GSTO2, GPX4, TYR, CYP4F11, SOD2, CP, DHRS3, RPE65, ALDH1A3, CYP26A1, CYP24A1, DCT, SCD, ALDH1A2, HHIPL2, CRYL1, ACO1, DHCR7, CDO1, SLC27A2	417	983	16650	1.50289	1	0.191957	0.18336	No
GOTERM_BP_FAT	GO:0023057	negative regulation of signaling	43	8.54871	0.0141498	LRRC15, GSTP1, WWC1, WWC2, ADM, NOL3, PRKCZ, CLU, SLC9A3R1, PSMB7, RPS6KA6, PODNL1, RAB11FIP1, FLRT2, FRZB, SIX3, PRDM16, SOSTDC1, INPP5K, ITGAV, SOX9, DUSP4, SREBF1, PRNP, NOG, DUSP26, NYX, SOD2, SOX10, BMP7, DHRS3, BMP4, CYP26A1, SFRP1, GPRC5A, APC, BAMBI, CTH, SFRP5, DDIT3, SPRY2, EZR, TRIB1	417	1186	16650	1.44764	1	0.193628	0.184957	No
GOTERM_BP_FAT	GO:0048839	inner ear development	11	2.18688	0.0141599	BMP4, SLC9A3R1, ALDH1A3, SDC4, FRZB, SPRY2, ATP2B2, SOX9, MYO7A, CXCL14, FGFR2	417	178	16650	2.46746	1	0.193628	0.184957	No
GOTERM_BP_FAT	GO:0014074	response to purine-containing compound	10	1.98807	0.0142391	SREBF1, BSG, PENK, INPP5K, TYR, EZR, CDO1, PPARGC1A, SLC5A5, HSPD1	417	152	16650	2.62685	1	0.19421	0.185512	No
GOTERM_BP_FAT	GO:0035239	tube morphogenesis	17	3.37972	0.0144342	SDC4, NOG, ADM, SOX10, BMP7, RGMA, VEGFA, BMP4, SFRP1, LHX2, RDH10, SFRP5, SOSTDC1, SPRY2, SOX9, MET, FGFR2	417	348	16650	1.95051	1	0.194998	0.186265	No
GOTERM_BP_FAT	GO:0007498	mesoderm development	9	1.78926	0.0144443	BMP4, GDF11, RPS6KA6, LHX2, ITGB4, NOG, BMP7, FGFR2, VEGFA	417	127	16650	2.82955	1	0.194998	0.186265	No
GOTERM_BP_FAT	GO:0071901	negative regulation of protein serine/threonine kinase activity	9	1.78926	0.0144443	CDKN1C, DUSP4, BMP4, SFRP1, APC, GSTP1, INPP5K, SPRY2, BMP7	417	127	16650	2.82955	1	0.194998	0.186265	No
GOTERM_BP_FAT	GO:0072175	epithelial tube formation	9	1.78926	0.0144443	BMP4, SFRP1, SDC4, LHX2, NOG, ADM, SOX9, BMP7, RGMA	417	127	16650	2.82955	1	0.194998	0.186265	No
GOTERM_BP_FAT	GO:0010035	response to inorganic substance	21	4.17495	0.0146796	PRNP, MAOB, SERPINF1, NEDD4L, SLC30A10, SOD2, HSPD1, ALAD, CST3, MT2A, STK24, CDH1, BSG, PENK, RGN, MT1G, ACO1, CRYAB, MET, PPARGC1A, MT1E	417	469	16650	1.78782	1	0.197014	0.188191	No
GOTERM_BP_FAT	GO:0070201	regulation of establishment of protein localization	32	6.36183	0.0146833	PFKFB2, LRRC15, MTCL1, GLS2, SLC2A1, IRS2, EFNA5, NOL3, PRKCZ, HSPD1, SLC9A3R1, PSMB7, TMEM27, RAB11FIP1, CDH1, HNF4A, CTSK, INPP5K, GLUL, SREBF1, IL33, SLC16A1, MYRIP, BMP7, BMP4, TMEM59, SFRP1, BAMBI, SFRP5, TCP1, TOMM7, EZR	417	820	16650	1.55817	1	0.197014	0.188191	No
GOTERM_BP_FAT	GO:0031290	retinal ganglion cell axon guidance	4	0.795229	0.0147425	ROBO2, RPL24, EFNA5, VEGFA	417	21	16650	7.60534	1	0.197014	0.188191	No
GOTERM_BP_FAT	GO:0000028	ribosomal small subunit assembly	4	0.795229	0.0147425	RPS15, RPS27, RPS19, RPS10	417	21	16650	7.60534	1	0.197014	0.188191	No
GOTERM_BP_FAT	GO:0006915	apoptotic process	59	11.7296	0.0148551	ERO1A, ROBO2, RORC, ADM, IRS2, FMN2, SHB, CLU, GNGT1, RASSF6, SIX3, ITGAV, SOX9, NOG, SOX10, BTC, ALDH1A3, SFRP1, ALDH1A2, SFRP5, DDIT3, COL4A3, TCP1, RGN, TAX1BP1, ARHGEF3, CHI3L1, ANGPTL4, CRYAB, SQSTM1, CEBPB, BEX2, GSTP1, EFNA5, NOL3, PRKCZ, FHIT, HSPD1, CST3, SLC9A3R1, DRAM1, FRZB, PCBP4, PPARGC1A, IL33, PRNP, SOD2, TPD52L1, BMP7, VEGFA, BMP4, APC, STK24, NACA, CTH, SPRY2, CD24, FGFR2, CPEB4	417	1747	16650	1.34846	1	0.19751	0.188665	No
GOTERM_BP_FAT	GO:2000147	positive regulation of cell motility	19	3.77734	0.0148691	GRB7, LRRC15, SEMA3C, RARRES2, SEMA3B, IRS2, CXCL14, VEGFA, BMP4, EPB41L4B, VTN, RELN, APC, GPNMB, FAM110C, ENPP2, ITGAV, SOX9, MET	417	409	16650	1.85485	1	0.19751	0.188665	No
GOTERM_BP_FAT	GO:0060485	mesenchyme development	13	2.58449	0.0149025	SEMA3C, NOG, SEMA3B, SOX10, BMP7, BMP4, SFRP1, BAMBI, FRZB, RDH10, ALDH1A2, SOX9, FGFR2	417	234	16650	2.21823	1	0.19751	0.188665	No
GOTERM_BP_FAT	GO:0021536	diencephalon development	7	1.39165	0.014929	BMP4, CDH1, ALDH1A2, SIX3, NOG, RAX, PAX6	417	80	16650	3.49371	1	0.19751	0.188665	No
GOTERM_BP_FAT	GO:0072659	protein localization to plasma membrane	12	2.38569	0.0151867	SLC9A3R1, TMEM59, LRRC15, CDH1, BSG, INPP5K, TTC7A, ATP1B1, EZR, SCN3B, PRKCZ, TSPAN10	417	207	16650	2.31467	1	0.200208	0.191242	No
GOTERM_BP_FAT	GO:0071705	nitrogen compound transport	29	5.76541	0.0152085	PFKFB2, SLC23A2, MAOB, SLC2A1, ILDR2, IRS2, EFNA5, SLC6A20, PQLC2L, RIMS2, SLC9A3R1, SLC25A29, TMEM27, TTR, PCLO, HNF4A, PDPN, GLUL, SREBF1, SLC16A1, SLC6A15, SLC6A13, SLC16A12, MYRIP, SFRP1, SLC6A8, GJB1, SLC29A4, SERINC4	417	725	16650	1.59712	1	0.200208	0.191242	No
GOTERM_BP_FAT	GO:0090287	regulation of cellular response to growth factor stimulus	13	2.58449	0.0153611	CDKN1C, NOG, RGMA, VEGFA, BMP4, VTN, SFRP1, BAMBI, PRDM16, SOSTDC1, SPRY2, OTX2, FGFR2	417	235	16650	2.20879	1	0.201215	0.192204	No
GOTERM_BP_FAT	GO:0010951	negative regulation of endopeptidase activity	13	2.58449	0.0153611	SERPINE3, SERPINF1, TFPI2, PEBP1, NOL3, WFDC2, VEGFA, CST3, VTN, PCSK1N, COL4A3, SPOCK1, CRYAB	417	235	16650	2.20879	1	0.201215	0.192204	No
GOTERM_BP_FAT	GO:0019220	regulation of phosphate metabolic process	55	10.9344	0.0154455	CDKN1C, RPLP1, WWC1, ADM, IRS2, SHB, CLU, RPS6KA6, PODNL1, ENPP2, SOX9, DUSP4, NOG, PAX6, DUSP26, SFRP1, GPRC5A, RGN, CHI3L1, EZR, TRIB1, SQSTM1, PFKFB2, LRRC15, SDC4, GSTP1, MST1R, EFNA5, PRKCZ, SLC9A3R1, VTN, RELN, FLRT2, GPNMB, INPP5K, CCL18, PPARGC1A, GDF11, PRNP, ODAM, RARRES2, PLA2G2A, FZD8, NYX, TPD52L1, BMP7, VEGFA, BMP4, CAMSAP3, SH3RF2, MAP3K15, APC, SPRY2, CD24, FGFR2	417	1610	16650	1.364	1	0.201447	0.192425	No
GOTERM_BP_FAT	GO:0001841	neural tube formation	8	1.59046	0.0154549	BMP4, SFRP1, SDC4, LHX2, NOG, ADM, BMP7, RGMA	417	104	16650	3.07139	1	0.201447	0.192425	No
GOTERM_BP_FAT	GO:0051174	regulation of phosphorus metabolic process	55	10.9344	0.0156894	CDKN1C, RPLP1, WWC1, ADM, IRS2, SHB, CLU, RPS6KA6, PODNL1, ENPP2, SOX9, DUSP4, NOG, PAX6, DUSP26, SFRP1, GPRC5A, RGN, CHI3L1, EZR, TRIB1, SQSTM1, PFKFB2, LRRC15, SDC4, GSTP1, MST1R, EFNA5, PRKCZ, SLC9A3R1, VTN, RELN, FLRT2, GPNMB, INPP5K, CCL18, PPARGC1A, GDF11, PRNP, ODAM, RARRES2, PLA2G2A, FZD8, NYX, TPD52L1, BMP7, VEGFA, BMP4, CAMSAP3, SH3RF2, MAP3K15, APC, SPRY2, CD24, FGFR2	417	1611	16650	1.36316	1	0.204001	0.194865	No
GOTERM_BP_FAT	GO:0010269	response to selenium ion	3	0.596421	0.015782	ALAD, MAOB, SOD2	417	8	16650	14.973	1	0.204702	0.195535	No
GOTERM_BP_FAT	GO:0090184	positive regulation of kidney development	5	0.994036	0.0158524	BMP4, NOG, SOX9, CD24, VEGFA	417	39	16650	5.11898	1	0.205113	0.195927	No
GOTERM_BP_FAT	GO:0006818	hydrogen transport	10	1.98807	0.0159946	COX8A, SLC9A3R1, SLC23A2, UQCRB, SLC4A10, ATP5J, ATP1A3, ATP5G2, COX7C, ATP6V1C2	417	155	16650	2.576	1	0.206448	0.197202	No
GOTERM_BP_FAT	GO:0007409	axonogenesis	19	3.77734	0.0163112	ROBO2, SEMA3C, NOG, SEMA3B, PAX6, EFNA5, BMP7, RGMA, VEGFA, RELN, PTPRZ1, OPHN1, FLRT2, LHX2, RPL24, OTX2, EZR, FGFR2, SPTBN2	417	413	16650	1.83688	1	0.209927	0.200525	No
GOTERM_BP_FAT	GO:0043069	negative regulation of programmed cell death	32	6.36183	0.0164016	CEBPB, GSTP1, RORC, IRS2, FMN2, NOL3, PRKCZ, CLU, HSPD1, ITGAV, SOX9, PPARGC1A, PRNP, NOG, SOD2, SOX10, BMP7, VEGFA, BMP4, BTC, SFRP1, NACA, CTH, RGN, TAX1BP1, SPRY2, ANGPTL4, CRYAB, MET, SQSTM1, FGFR2, CPEB4	417	829	16650	1.54125	1	0.209927	0.200525	No
GOTERM_BP_FAT	GO:0007416	synapse assembly	9	1.78926	0.0164228	ROBO2, GPM6A, PCLO, CLSTN2, FLRT2, CDH1, LRRTM2, EFNA5, SPTBN2	417	130	16650	2.76425	1	0.209927	0.200525	No
GOTERM_BP_FAT	GO:0001889	liver development	9	1.78926	0.0164228	VTN, CEBPB, RPL32, FRZB, ALDH1A2, RGN, SOX9, SOD2, RPL19	417	130	16650	2.76425	1	0.209927	0.200525	No
GOTERM_BP_FAT	GO:0032880	regulation of protein localization	36	7.15706	0.016628	PFKFB2, LRRC15, MTCL1, GLS2, ARHGDIG, SLC2A1, NEDD4L, IRS2, EFNA5, NOL3, PRKCZ, HSPD1, SLC9A3R1, PSMB7, TMEM27, RAB11FIP1, CDH1, HNF4A, CTSK, INPP5K, GLUL, SREBF1, IL33, PRNP, SLC16A1, MYRIP, BMP7, VEGFA, BMP4, TMEM59, SFRP1, BAMBI, SFRP5, TCP1, TOMM7, EZR	417	962	16650	1.49419	1	0.212037	0.202541	No
GOTERM_BP_FAT	GO:0009583	detection of light stimulus	6	1.19284	0.0168643	GNGT1, SAG, RRH, RGR, RPE65, BEST1	417	60	16650	3.99281	1	0.214534	0.204926	No
GOTERM_BP_FAT	GO:0051049	regulation of transport	60	11.9284	0.0171285	CLIC6, MTCL1, WWC1, SLC2A1, IRS2, BEST1, RIMS2, RIMS1, PCLO, CDH3, OPHN1, CDH1, HNF4A, CTSK, LRRTM2, LRAT, ITGAV, GLUL, SREBF1, MYRIP, ATP1B1, SFRP1, SFRP5, RGN, SCG5, EZR, CRYAB, PFKFB2, MAOB, SDC4, GLS2, NEDD4L, EFNA5, NOL3, PRKCZ, HSPD1, SLC9A3R1, VTN, PSMB7, TMEM27, RELN, RAB11FIP1, ABL2, INPP5K, SCN3B, PPARGC1A, ABCA2, IL33, PRNP, SLC16A1, RARRES2, KCNJ13, RAB27A, ATP2B2, BMP7, VEGFA, BMP4, …	417	1796	16650	1.3339	1	0.217372	0.207637	No
GOTERM_BP_FAT	GO:0044419	interspecies interaction between organisms	37	7.35586	0.0174986	RPL5, LRRC15, RPL32, RPL10, RPL31, RPLP1, RPL36A, NEDD4L, MST1R, CLU, HSPD1, RPL7, RPS15, PSMB7, RPS19, PENK, INPP5K, ITGAV, RPL37, RPS2, RPL18, RPS10, RPL19, IL33, CXADR, RPS8, RPL35A, KRT19, RPS27, NPC2, NACA, RPL37A, TCP1, HSBP1L1, RPL24, RPL26, SQSTM1	417	998	16650	1.4803	1	0.221008	0.211111	No
GOTERM_BP_FAT	GO:0044403	symbiosis, encompassing mutualism through parasitism	37	7.35586	0.0174986	RPL5, LRRC15, RPL32, RPL10, RPL31, RPLP1, RPL36A, NEDD4L, MST1R, CLU, HSPD1, RPL7, RPS15, PSMB7, RPS19, PENK, INPP5K, ITGAV, RPL37, RPS2, RPL18, RPS10, RPL19, IL33, CXADR, RPS8, RPL35A, KRT19, RPS27, NPC2, NACA, RPL37A, TCP1, HSBP1L1, RPL24, RPL26, SQSTM1	417	998	16650	1.4803	1	0.221008	0.211111	No
GOTERM_BP_FAT	GO:0019725	cellular homeostasis	32	6.36183	0.0176563	ERO1A, ATP1A3, NEDD4L, ADM, IRS2, SLC4A2, NOL3, SLC4A5, TRPM1, SLC9A3R1, MT2A, TMEM27, ABL2, TRPM7, LARGE2, PPARGC1A, ATP6V1C2, PRNP, SERPINF1, SLC4A10, ATP2B2, TTC7A, SLC39A12, ATP1B1, CP, NELL2, DDIT3, RGN, ACO1, CD24, SLC24A5, F2RL2	417	833	16650	1.53385	1	0.222469	0.212506	No
GOTERM_BP_FAT	GO:0030879	mammary gland development	9	1.78926	0.017846	BMP4, CEBPB, SOSTDC1, IRS2, ATP2B2, SOX9, CDO1, FGFR2, VEGFA	417	132	16650	2.72237	1	0.223794	0.213772	No
GOTERM_BP_FAT	GO:1990267	response to transition metal nanoparticle	9	1.78926	0.017846	ALAD, PRNP, MT2A, BSG, MT1G, ACO1, SOD2, SLC30A10, MT1E	417	132	16650	2.72237	1	0.223794	0.213772	No
GOTERM_BP_FAT	GO:0043067	regulation of programmed cell death	49	9.74155	0.0180896	RORC, ADM, IRS2, FMN2, CLU, RASSF6, ITGAV, SOX9, NOG, MITF, SOX10, BTC, ALDH1A3, SFRP1, ALDH1A2, DDIT3, COL4A3, TCP1, RGN, TAX1BP1, ARHGEF3, ANGPTL4, CRYAB, MET, SQSTM1, CEBPB, BEX2, GLS2, GSTP1, NOL3, PRKCZ, HSPD1, CST3, SLC9A3R1, FRZB, PPARGC1A, GDF11, PRNP, SOD2, TPD52L1, BMP7, VEGFA, BMP4, APC, NACA, CTH, SPRY2, FGFR2, CPEB4	417	1413	16650	1.38462	1	0.226313	0.216177	No
GOTERM_BP_FAT	GO:0050769	positive regulation of neurogenesis	18	3.57853	0.0181835	ROBO2, PLK5, SERPINF1, CRX, FOXO6, NEDD4L, PAX6, EFNA5, SOX10, BMP7, RGMA, VEGFA, RIMS2, BMP4, RIMS1, RELN, DCT, ABL2	417	387	16650	1.85712	1	0.226951	0.216787	No
GOTERM_BP_FAT	GO:0043604	amide biosynthetic process	29	5.76541	0.0185314	GRB7, RPL5, ST6GALNAC2, RPL32, RPL10, RPL31, RPLP1, RPL36A, RPL7, RPS15, EEF1B2, SLC25A29, RPS19, RPL37, RPS2, RPL18, RPS10, RPL19, NANOS1, PTCD3, RPS8, RPL35A, MRPS6, RPS27, NACA, RPL37A, RPL24, RPL26, CPEB4	417	736	16650	1.57325	1	0.230392	0.220074	No
GOTERM_BP_FAT	GO:0061008	hepaticobiliary system development	9	1.78926	0.0185899	VTN, CEBPB, RPL32, FRZB, ALDH1A2, RGN, SOX9, SOD2, RPL19	417	133	16650	2.7019	1	0.230392	0.220074	No
GOTERM_BP_FAT	GO:0048565	digestive tract development	9	1.78926	0.0185899	BMP4, SFRP1, ITGB4, ALDH1A2, SFRP5, RARRES2, SLC4A2, SOX10, FGFR2	417	133	16650	2.7019	1	0.230392	0.220074	No
GOTERM_BP_FAT	GO:0044712	single-organism catabolic process	32	6.36183	0.0189174	PFKFB2, AHCYL2, GLS2, ABHD2, OGDHL, IRS2, ENO2, CST3, LIPE, CTSK, ENPP2, INPP5K, ENPP4, GLUL, PPARGC1A, FBXO2, PLA2G2A, CYP4F11, PLA2G16, CYP26A1, CYP24A1, MAN2B2, CTH, COL4A3, COL8A2, PNPLA3, CRYL1, COL8A1, CDO1, HRASLS, SLC27A2, FBP2	417	837	16650	1.52652	1	0.233439	0.222984	No
GOTERM_BP_FAT	GO:0090189	regulation of branching involved in ureteric bud morphogenesis	4	0.795229	0.0189239	BMP4, NOG, SOX9, VEGFA	417	23	16650	6.94401	1	0.233439	0.222984	No
GOTERM_BP_FAT	GO:0031214	biomineral tissue development	9	1.78926	0.0193556	BMP4, HACD1, GPNMB, ODAM, AMTN, ATP2B2, SOX9, BMP7, FGFR2	417	134	16650	2.68174	1	0.238209	0.227541	No
GOTERM_BP_FAT	GO:0050806	positive regulation of synaptic transmission	8	1.59046	0.0195244	RIMS2, RIMS1, RELN, CLSTN2, NETO1, LRRTM2, GLUL, PRKCZ	417	109	16650	2.9305	1	0.239729	0.228993	No
GOTERM_BP_FAT	GO:0030155	regulation of cell adhesion	26	5.16899	0.0196124	CEBPB, HACD1, SDC4, ARHGDIG, EFNA5, SHB, PRKCZ, HSPD1, VTN, EPB41L4B, GPNMB, CDH1, ABL2, SPOCK1, ITGAV, SOX9, LMO1, PRNP, DUSP26, BMP7, VEGFA, BMP4, SFRP1, COL8A1, MELTF, CD24	417	643	16650	1.61451	1	0.240236	0.229477	No
GOTERM_BP_FAT	GO:0040017	positive regulation of locomotion	19	3.77734	0.0196565	GRB7, LRRC15, SEMA3C, RARRES2, SEMA3B, IRS2, CXCL14, VEGFA, BMP4, EPB41L4B, VTN, RELN, APC, GPNMB, FAM110C, ENPP2, ITGAV, SOX9, MET	417	422	16650	1.79771	1	0.240236	0.229477	No
GOTERM_BP_FAT	GO:0048739	cardiac muscle fiber development	3	0.596421	0.019959	BMP4, CXADR, VEGFA	417	9	16650	13.3094	1	0.242312	0.231461	No
GOTERM_BP_FAT	GO:0060513	prostatic bud formation	3	0.596421	0.019959	BMP4, NOG, BMP7	417	9	16650	13.3094	1	0.242312	0.231461	No
GOTERM_BP_FAT	GO:0048588	developmental cell growth	11	2.18688	0.0199638	RIMS2, RIMS1, SEMA3C, LHX2, SEMA3B, NEDD4L, SOX9, EFNA5, PRKCZ, RGMA, VEGFA	417	188	16650	2.33622	1	0.242312	0.231461	No
GOTERM_BP_FAT	GO:0070887	cellular response to chemical stimulus	83	16.501	0.0201675	CDKN1C, ERO1A, ROBO2, RPL32, RORC, IRS2, FMN2, RORB, SLC2A4, CXCL14, ALAD, GNGT1, MT2A, PODNL1, RPS19, CDH1, HNF4A, SOSTDC1, SOX9, SREBF1, CXADR, GSTO2, SERPINF1, NOG, RGMA, SFRP1, ALDH1A2, DDIT3, RGN, TAX1BP1, MT1G, CHI3L1, EZR, TRIB1, MET, MT1E, COLEC12, LRRC15, CEBPB, WBP2, GSTP1, ABHD2, ATP1A3, MST1R, EFNA5, NOL3, PRKCZ, SLC5A5, CST3, VTN, PSMB7, TMEM27, FLRT2, HAS1, PENK, PRDM16, ABL2, INPP5…	417	2648	16650	1.25152	1	0.244225	0.233287	No
GOTERM_BP_FAT	GO:0050790	regulation of catalytic activity	75	14.9105	0.0207376	CDKN1C, SERPINE3, MTCL1, RPLP1, FAM13A, ARHGDIG, PEBP1, IRS2, SHB, CLU, WFDC2, RIMS1, PODNL1, CDH3, OPHN1, DUSP4, SERPINF1, DUSP26, ATP1B1, BTC, SFRP1, GPRC5A, COL4A3, TCP1, RGN, SAG, SCG5, ARHGEF3, CHI3L1, ANGPTL4, TRIB1, CRYAB, PFKFB2, LRRC15, PARM1, SDC4, GSTP1, MST1R, EFNA5, NOL3, PRKCZ, HSPD1, CST3, SLC9A3R1, VTN, PSMB7, PCSK1N, RELN, FLRT2, ABL2, SPOCK1, INPP5K, RPS2, CCL18, SPTBN2, ARHGEF3…	417	2357	16650	1.27052	1	0.250556	0.239335	No
GOTERM_BP_FAT	GO:0046683	response to organophosphorus	9	1.78926	0.0209542	SREBF1, BSG, PENK, INPP5K, TYR, EZR, CDO1, SLC5A5, HSPD1	417	136	16650	2.6423	1	0.252596	0.241284	No
GOTERM_BP_FAT	GO:0044283	small molecule biosynthetic process	21	4.17495	0.0211162	SREBF1, HACD1, GLS2, ADM, ENO2, SEC14L2, ALDH1A3, SCD, RDH10, CTH, ALDH1A2, RBP1, RGN, DHCR7, PTGDS, CDO1, BCO1, GLUL, PPARGC1A, SLC27A2, FBP2	417	488	16650	1.71822	1	0.25397	0.242596	No
GOTERM_BP_FAT	GO:0030318	melanocyte differentiation	4	0.795229	0.0212351	TYRP1, RAB27A, MITF, SOX10	417	24	16650	6.65468	1	0.254033	0.242656	No
GOTERM_BP_FAT	GO:0045662	negative regulation of myoblast differentiation	4	0.795229	0.0212351	BMP4, DDIT3, SOX9, CXCL14	417	24	16650	6.65468	1	0.254033	0.242656	No
GOTERM_BP_FAT	GO:0071495	cellular response to endogenous stimulus	42	8.3499	0.0213114	CDKN1C, ROBO2, CEBPB, RPL32, GSTP1, ABHD2, RORC, ATP1A3, IRS2, RORB, SLC2A4, EFNA5, PRKCZ, SLC5A5, FLRT2, CDH1, HAS1, HNF4A, PRDM16, PENK, SOSTDC1, INPP5K, ZNF106, SOX9, PPARGC1A, ATP6V1C2, SREBF1, RARRES2, SERPINF1, NOG, NR2F1, FBXO32, BMP7, RPE65, RGMA, BMP4, SFRP1, BAMBI, SPRY2, EZR, FGFR2, CPEB4	417	1185	16650	1.41517	1	0.254033	0.242656	No
GOTERM_BP_FAT	GO:0055076	transition metal ion homeostasis	8	1.59046	0.0213442	PRNP, MT2A, ACO1, MELTF, TTC7A, SLC39A12, SOD2, CP	417	111	16650	2.8777	1	0.254033	0.242656	No
GOTERM_BP_FAT	GO:0044708	single-organism behavior	18	3.57853	0.0213614	PRNP, CEBPB, HOMER2, SERPINF1, SLC4A10, PBX3, FOXO6, ATP1A3, SEZ6L2, MEIS2, PRKCZ, C1QL1, CST3, RELN, NETO1, PTPRZ1, PENK, SPTBN2	417	395	16650	1.81951	1	0.254033	0.242656	No
GOTERM_BP_FAT	GO:0009611	response to wounding	26	5.16899	0.0216696	SDC4, ITGB4, ABHD2, ADM, NOL3, CST3, VTN, EPB41L4B, CDH3, TSPAN8, HNF4A, PDPN, ENPP4, DSP, ODAM, NOG, TFPI2, AHNAK2, RAB27A, PAX6, CYP4F11, SOD2, RGMA, STK24, NACA, F2RL2	417	649	16650	1.59958	1	0.25712	0.245605	No
GOTERM_BP_FAT	GO:0061035	regulation of cartilage development	6	1.19284	0.0217292	BMP4, EFEMP1, CHADL, FRZB, NOG, SOX9	417	64	16650	3.74326	1	0.257167	0.24565	No
GOTERM_BP_FAT	GO:0010466	negative regulation of peptidase activity	13	2.58449	0.0217708	SERPINE3, SERPINF1, TFPI2, PEBP1, NOL3, WFDC2, VEGFA, CST3, VTN, PCSK1N, COL4A3, SPOCK1, CRYAB	417	247	16650	2.10148	1	0.257167	0.24565	No
GOTERM_BP_FAT	GO:0051223	regulation of protein transport	29	5.76541	0.0218605	PFKFB2, MTCL1, GLS2, SLC2A1, IRS2, EFNA5, NOL3, PRKCZ, HSPD1, SLC9A3R1, PSMB7, TMEM27, RAB11FIP1, CDH1, HNF4A, CTSK, INPP5K, GLUL, SREBF1, IL33, SLC16A1, MYRIP, BMP7, BMP4, SFRP1, BAMBI, SFRP5, TOMM7, EZR	417	746	16650	1.55216	1	0.257652	0.246113	No
GOTERM_BP_FAT	GO:0009584	detection of visible light	5	0.994036	0.0220123	GNGT1, SAG, RRH, RPE65, BEST1	417	43	16650	4.6428	1	0.25772	0.246178	No
GOTERM_BP_FAT	GO:2000649	regulation of sodium ion transmembrane transporter activity	5	0.994036	0.0220123	SLC9A3R1, FXYD3, NEDD4L, ATP1B1, SCN3B	417	43	16650	4.6428	1	0.25772	0.246178	No
GOTERM_BP_FAT	GO:0046686	response to cadmium ion	5	0.994036	0.0220123	ALAD, PRNP, MT1G, SOD2, MT1E	417	43	16650	4.6428	1	0.25772	0.246178	No
GOTERM_BP_FAT	GO:0010721	negative regulation of cell development	15	2.98211	0.0221132	SEMA3C, NOG, SEMA3B, NR2F1, PAX6, EFNA5, SHB, BMP7, RGMA, SFRP1, FRZB, SIX3, SPOCK1, SOX9, MELTF	417	306	16650	1.95726	1	0.258329	0.24676	No
GOTERM_BP_FAT	GO:0045598	regulation of fat cell differentiation	8	1.59046	0.0222969	SFRP1, CEBPB, FRZB, DDIT3, RARRES2, PRDM16, RORC, SOD2	417	112	16650	2.852	1	0.259901	0.248262	No
GOTERM_BP_FAT	GO:0007009	plasma membrane organization	14	2.7833	0.0223911	LRRC15, AHNAK2, TTC7A, ATP1B1, CLU, PRKCZ, TSPAN10, SLC9A3R1, TMEM59, CDH1, BSG, INPP5K, EZR, SCN3B	417	277	16650	2.01802	1	0.260426	0.248763	No
GOTERM_BP_FAT	GO:0006875	cellular metal ion homeostasis	21	4.17495	0.0225869	ERO1A, PRNP, ATP1A3, NEDD4L, ADM, ATP2B2, TTC7A, SLC39A12, ATP1B1, NOL3, CP, TRPM1, MT2A, DDIT3, RGN, ABL2, TRPM7, ACO1, CD24, SLC24A5, F2RL2	417	491	16650	1.70772	1	0.262127	0.250387	No
GOTERM_BP_FAT	GO:0040008	regulation of growth	26	5.16899	0.0226757	SEMA3C, WWC1, WWC2, SEMA3B, NEDD4L, EFNA5, RIMS2, RIMS1, MT2A, FRZB, HNF4A, SPOCK1, NANOS1, NOG, RGMA, VEGFA, BMP4, SFRP1, NACA, MT1G, MELTF, EZR, CRYAB, SQSTM1, FGFR2, MT1E	417	652	16650	1.59222	1	0.262582	0.250822	No
GOTERM_BP_FAT	GO:0090090	negative regulation of canonical Wnt signaling pathway	10	1.98807	0.0229969	PSMB7, SFRP1, APC, FRZB, DDIT3, SFRP5, NOG, SOSTDC1, SOX9, SOX10	417	165	16650	2.41988	1	0.26572	0.25382	No
GOTERM_BP_FAT	GO:0086001	cardiac muscle cell action potential	6	1.19284	0.0230737	DSP, CXADR, NEDD4L, DSG2, ATP1B1, SCN3B	417	65	16650	3.68567	1	0.266026	0.254112	No
GOTERM_BP_FAT	GO:0051094	positive regulation of developmental process	39	7.75348	0.0231757	ROBO2, CLSTN2, CRX, FOXO6, NEDD4L, ADM, EFNA5, SHB, PRKCZ, RIMS2, RIMS1, RELN, FLRT2, LRRTM2, ENPP2, ABL2, OTX2, SOX9, PPARGC1A, PLK5, SERPINF1, NOG, PAX6, SOX10, BMP7, RGMA, VEGFA, BMP4, DCT, BAMBI, NACA, CTH, AMTN, CHI3L1, ANGPTL4, CD24, EZR, TRIB1, FGFR2	417	1089	16650	1.42993	1	0.266078	0.254162	No
GOTERM_BP_FAT	GO:0010038	response to metal ion	15	2.98211	0.0232575	PRNP, MAOB, SERPINF1, NEDD4L, SLC30A10, SOD2, ALAD, MT2A, CDH1, BSG, PENK, MT1G, ACO1, PPARGC1A, MT1E	417	308	16650	1.94455	1	0.266078	0.254162	No
GOTERM_BP_FAT	GO:1902600	hydrogen ion transmembrane transport	8	1.59046	0.0232786	COX8A, UQCRB, SLC4A10, ATP5J, ATP1A3, ATP5G2, COX7C, ATP6V1C2	417	113	16650	2.82677	1	0.266078	0.254162	No
GOTERM_BP_FAT	GO:0043066	negative regulation of apoptotic process	31	6.16302	0.0232793	CEBPB, GSTP1, RORC, IRS2, FMN2, NOL3, PRKCZ, CLU, HSPD1, ITGAV, SOX9, PPARGC1A, PRNP, NOG, SOD2, SOX10, BMP7, VEGFA, BMP4, BTC, SFRP1, NACA, CTH, RGN, TAX1BP1, SPRY2, ANGPTL4, CRYAB, SQSTM1, FGFR2, CPEB4	417	818	16650	1.51317	1	0.266078	0.254162	No
GOTERM_BP_FAT	GO:0036294	cellular response to decreased oxygen levels	9	1.78926	0.0235244	ERO1A, GNGT1, SFRP1, SLC2A4, FMN2, PPARGC1A, BMP7, CPEB4, VEGFA	417	139	16650	2.58527	1	0.267231	0.255263	No
GOTERM_BP_FAT	GO:0048596	embryonic camera-type eye morphogenesis	4	0.795229	0.0236938	ALDH1A3, SIX3, PAX6, BMP7	417	25	16650	6.38849	1	0.267231	0.255263	No
GOTERM_BP_FAT	GO:0060669	embryonic placenta morphogenesis	4	0.795229	0.0236938	CDKN1C, ADM, BMP7, FGFR2	417	25	16650	6.38849	1	0.267231	0.255263	No
GOTERM_BP_FAT	GO:0021871	forebrain regionalization	4	0.795229	0.0236938	BMP4, LHX2, SIX3, PAX6	417	25	16650	6.38849	1	0.267231	0.255263	No
GOTERM_BP_FAT	GO:0000904	cell morphogenesis involved in differentiation	29	5.76541	0.0237205	ROBO2, SEMA3C, SEMA3B, EFNA5, SLC9A3R1, RELN, FLRT2, PTPRZ1, OPHN1, OTX2, ITGAV, SOX9, SPTBN2, NOG, PAX6, ATP2B2, MYO7A, BMP7, RGMA, VEGFA, BMP4, SFRP1, LHX2, BAMBI, RPL24, MELTF, EZR, MET, FGFR2	417	753	16650	1.53773	1	0.267231	0.255263	No
GOTERM_BP_FAT	GO:0009409	response to cold	5	0.994036	0.0237504	PCSK1N, ADM, SOD2, PPARGC1A, HSPD1	417	44	16650	4.53728	1	0.267231	0.255263	No
GOTERM_BP_FAT	GO:0055065	metal ion homeostasis	23	4.57256	0.0237738	ERO1A, PRNP, ATP1A3, NEDD4L, ADM, ATP2B2, TTC7A, SLC39A12, ATP1B1, NOL3, SOD2, CP, TRPM1, MT2A, DDIT3, RGN, ABL2, TRPM7, ACO1, MELTF, CD24, SLC24A5, F2RL2	417	558	16650	1.64578	1	0.267231	0.255263	No
GOTERM_BP_FAT	GO:0060562	epithelial tube morphogenesis	15	2.98211	0.0237842	SDC4, NOG, ADM, BMP7, RGMA, VEGFA, BMP4, SFRP1, LHX2, RDH10, SOSTDC1, SPRY2, SOX9, MET, FGFR2	417	309	16650	1.93826	1	0.267231	0.255263	No
GOTERM_BP_FAT	GO:0001843	neural tube closure	7	1.39165	0.0239979	BMP4, SFRP1, SDC4, LHX2, NOG, ADM, RGMA	417	89	16650	3.14041	1	0.269061	0.257011	No
GOTERM_BP_FAT	GO:0010941	regulation of cell death	51	10.1392	0.024311	RORC, ADM, IRS2, FMN2, CLU, RASSF6, ITGAV, SOX9, SERPINF1, NOG, MITF, SOX10, BTC, ALDH1A3, SFRP1, ALDH1A2, DDIT3, COL4A3, TCP1, RGN, TAX1BP1, ARHGEF3, ANGPTL4, CRYAB, MET, SQSTM1, CEBPB, BEX2, GLS2, GSTP1, NOL3, PRKCZ, HSPD1, CST3, SLC9A3R1, GPNMB, FRZB, PPARGC1A, GDF11, PRNP, SOD2, TPD52L1, BMP7, VEGFA, BMP4, APC, NACA, CTH, SPRY2, FGFR2, CPEB4	417	1509	16650	1.34946	1	0.271131	0.258988	No
GOTERM_BP_FAT	GO:0045666	positive regulation of neuron differentiation	15	2.98211	0.0243773	ROBO2, PLK5, SERPINF1, CRX, FOXO6, NEDD4L, EFNA5, BMP7, RGMA, VEGFA, RIMS2, BMP4, RIMS1, RELN, ABL2	417	310	16650	1.932	1	0.271131	0.258988	No
GOTERM_BP_FAT	GO:0009892	negative regulation of metabolic process	79	15.7058	0.0245113	CDKN1C, SERPINE3, WWC1, WWC2, PEBP1, IRS2, FMN2, RORB, SHB, CLU, WFDC2, RPS6KA6, PODNL1, RPS19, OPHN1, LRRTM2, SIX3, ITGB8, ITGAV, SOX9, LMO1, DUSP4, NANOS1, SREBF1, SERPINF1, NOG, MITF, PAX6, DUSP26, SOX10, SFRP1, GPRC5A, DDIT3, COL4A3, HSBP1L1, RGN, EZR, TRIB1, CRYAB, SQSTM1, GRB7, LRRC15, CEBPB, GSTP1, GLIS3, NEDD4L, NOL3, PRKCZ, FHIT, HSPD1, CST3, SLC9A3R1, VTN, PSMB7, PCSK1N, FLRT2, PRDM16, …	417	2522	16650	1.25072	1	0.271131	0.258988	No
GOTERM_BP_FAT	GO:0060174	limb bud formation	3	0.596421	0.0245411	SEMA3C, SOX9, FGFR2	417	10	16650	11.9784	1	0.271131	0.258988	No
GOTERM_BP_FAT	GO:0060442	branching involved in prostate gland morphogenesis	3	0.596421	0.0245411	BMP4, SFRP1, FGFR2	417	10	16650	11.9784	1	0.271131	0.258988	No
GOTERM_BP_FAT	GO:0042363	fat-soluble vitamin catabolic process	3	0.596421	0.0245411	CYP26A1, CYP24A1, CYP4F11	417	10	16650	11.9784	1	0.271131	0.258988	No
GOTERM_BP_FAT	GO:0003149	membranous septum morphogenesis	3	0.596421	0.0245411	BMP4, NOG, FGFR2	417	10	16650	11.9784	1	0.271131	0.258988	No
GOTERM_BP_FAT	GO:0007166	cell surface receptor signaling pathway	83	16.501	0.0246766	CDKN1C, ROBO2, CD82, ITGB4, IRS2, SHB, TSPAN10, RIMS2, RIMS1, MT2A, PODNL1, EFEMP1, CDH3, NETO1, RPS19, HNF4A, BSG, SIX3, SOSTDC1, ITGB8, ITGAV, SOX9, SREBF1, NOG, PAX6, SOX10, RGMA, BTC, SFRP1, GPRC5A, DAAM1, SFRP5, DDIT3, COL4A3, SAG, TAX1BP1, EZR, TRIB1, MET, GRB7, GRIA2, LRRC15, SEMA3C, GSTP1, SEMA3B, ATP1A3, MST1R, EFNA5, NOL3, PRKCZ, TRPM1, SLC9A3R1, VTN, PSMB7, RELN, TSPAN8, FLRT2, FRZB, P…	417	2669	16650	1.24167	1	0.271586	0.259423	No
GOTERM_BP_FAT	GO:0051129	negative regulation of cellular component organization	25	4.97018	0.0246849	ROBO2, LRRC15, SEMA3C, SEMA3B, EFNA5, NOL3, PRKCZ, CLU, CST3, CHADL, LRRTM2, SPOCK1, INPP5K, PPARGC1A, SPTBN2, NOG, NR2F1, BMP7, RGMA, BMP4, TMEM59, SFRP1, APC, SPRY2, MELTF	417	624	16650	1.59968	1	0.271586	0.259423	No
GOTERM_BP_FAT	GO:0044282	small molecule catabolic process	16	3.18091	0.0249075	PFKFB2, AHCYL2, GLS2, IRS2, CYP4F11, ENO2, LIPE, CYP26A1, CYP24A1, CTH, CRYL1, INPP5K, CDO1, GLUL, SLC27A2, FBP2	417	341	16650	1.87346	1	0.273466	0.261219	No
GOTERM_BP_FAT	GO:0060606	tube closure	7	1.39165	0.0251909	BMP4, SFRP1, SDC4, LHX2, NOG, ADM, RGMA	417	90	16650	3.10552	1	0.276005	0.263644	No
GOTERM_BP_FAT	GO:0031099	regeneration	10	1.98807	0.0254689	VTN, CEBPB, RPL32, STK24, NACA, GSTP1, RGN, ADM, RGMA, RPL19	417	168	16650	2.37667	1	0.278474	0.266003	No
GOTERM_BP_FAT	GO:0010876	lipid localization	16	3.18091	0.0255386	ABCA2, ABCA5, SPNS3, HILPDA, PLA2G2A, ATP10B, IRS2, CLU, SLC9A3R1, NPC2, SLCO1A2, ITGAV, LRAT, PLIN2, OSBPL1A, SLC27A2	417	342	16650	1.86798	1	0.27866	0.266181	No
GOTERM_BP_FAT	GO:0006869	lipid transport	15	2.98211	0.0255947	ABCA2, ABCA5, SPNS3, PLA2G2A, ATP10B, IRS2, CLU, SLC9A3R1, NPC2, SLCO1A2, ITGAV, LRAT, PLIN2, OSBPL1A, SLC27A2	417	312	16650	1.91962	1	0.278698	0.266217	No
GOTERM_BP_FAT	GO:1901566	organonitrogen compound biosynthetic process	47	9.34394	0.0257696	GRB7, RPL5, HACD1, ST6GALNAC2, RPL32, SDC4, RPL10, RPL31, GLS2, GSTP1, RPLP1, HEXA, RPL36A, ATP5J, ADM, ATP5G2, RPL7, RPS15, EEF1B2, ALAD, SLC25A29, RPS19, HAS1, RPL37, RPS2, RPL18, GLUL, PPARGC1A, RPS10, RPL19, NANOS1, PTCD3, GSTO2, RPS8, ABCC5, B3GAT1, CHCHD10, RPL35A, MRPS6, RPS27, NACA, CTH, RPL37A, RPL24, RPL26, CDO1, CPEB4	417	1375	16650	1.36481	1	0.280026	0.267485	No
GOTERM_BP_FAT	GO:0042273	ribosomal large subunit biogenesis	6	1.19284	0.0259211	RPL5, RPL10, RPL35A, RPL24, RPL26, RPL7	417	67	16650	3.57565	1	0.281096	0.268507	No
GOTERM_BP_FAT	GO:0040036	regulation of fibroblast growth factor receptor signaling pathway	4	0.795229	0.0262999	NOG, SPRY2, OTX2, FGFR2	417	26	16650	6.14278	1	0.283341	0.270651	No
GOTERM_BP_FAT	GO:0061217	regulation of mesonephros development	4	0.795229	0.0262999	BMP4, NOG, SOX9, VEGFA	417	26	16650	6.14278	1	0.283341	0.270651	No
GOTERM_BP_FAT	GO:0046883	regulation of hormone secretion	13	2.58449	0.0263237	PFKFB2, SREBF1, SLC16A1, SLC2A1, IRS2, MYRIP, EFNA5, TMEM27, SFRP1, RAB11FIP1, HNF4A, SCG5, GLUL	417	254	16650	2.04356	1	0.283341	0.270651	No
GOTERM_BP_FAT	GO:0007389	pattern specification process	19	3.77734	0.0263423	GDF11, SEMA3C, NOG, PBX3, RAX, PAX6, BMP7, VEGFA, BMP4, SFRP1, RELN, APC, LHX2, DDIT3, ALDH1A2, SIX3, SOSTDC1, OTX2, FGFR2	417	436	16650	1.73998	1	0.283341	0.270651	No
GOTERM_BP_FAT	GO:0045444	fat cell differentiation	11	2.18688	0.0265288	ERO1A, SREBF1, SFRP1, CEBPB, FRZB, DDIT3, RARRES2, PRDM16, SLC2A4, SOD2, PPARGC1A	417	197	16650	2.22949	1	0.284768	0.272015	No
GOTERM_BP_FAT	GO:0060070	canonical Wnt signaling pathway	14	2.7833	0.026681	NOG, FZD8, SOX10, PSMB7, SFRP1, CDH3, APC, BAMBI, FRZB, DDIT3, SFRP5, SOSTDC1, SOX9, FGFR2	417	284	16650	1.96828	1	0.285821	0.273021	No
GOTERM_BP_FAT	GO:0031399	regulation of protein modification process	55	10.9344	0.0269804	CDKN1C, RPLP1, WWC1, SHB, CLU, RPS6KA6, PODNL1, ENPP2, SOX9, DUSP4, SREBF1, FBXO2, NOG, PAX6, DUSP26, SFRP1, GPRC5A, RGN, CHI3L1, EZR, TRIB1, SQSTM1, LRRC15, SDC4, WBP2, GSTP1, MST1R, EFNA5, PRKCZ, SLC9A3R1, VTN, PSMB7, RELN, FLRT2, GPNMB, INPP5K, CCL18, PPARGC1A, GDF11, PRNP, ODAM, RARRES2, PLA2G2A, FZD8, NYX, TPD52L1, BMP7, VEGFA, BMP4, TMEM59, MAP3K15, APC, SPRY2, CD24, FGFR2	417	1664	16650	1.31974	1	0.288169	0.275263	No
GOTERM_BP_FAT	GO:1990778	protein localization to cell periphery	12	2.38569	0.027009	SLC9A3R1, TMEM59, LRRC15, CDH1, BSG, INPP5K, TTC7A, ATP1B1, EZR, SCN3B, PRKCZ, TSPAN10	417	226	16650	2.12007	1	0.288169	0.275263	No
GOTERM_BP_FAT	GO:0060173	limb development	10	1.98807	0.0272182	BMP4, SEMA3C, ITGB4, RDH10, ALDH1A2, NOG, RAX, SOX9, BMP7, FGFR2	417	170	16650	2.34871	1	0.289234	0.276281	No
GOTERM_BP_FAT	GO:0048736	appendage development	10	1.98807	0.0272182	BMP4, SEMA3C, ITGB4, RDH10, ALDH1A2, NOG, RAX, SOX9, BMP7, FGFR2	417	170	16650	2.34871	1	0.289234	0.276281	No
GOTERM_BP_FAT	GO:0043491	protein kinase B signaling	9	1.78926	0.0272854	SLC9A3R1, DDIT3, FAM110C, SFRP5, INPP5K, CHI3L1, SPRY2, MST1R, SOX9	417	143	16650	2.51295	1	0.289368	0.276408	No
GOTERM_BP_FAT	GO:0009306	protein secretion	20	3.97614	0.0273487	PFKFB2, SREBF1, IL33, SLC16A1, SLC2A1, ILDR2, IRS2, MYRIP, EFNA5, PRKCZ, HSPD1, RIMS2, TMEM27, SFRP1, PCLO, RAB11FIP1, HNF4A, CHI3L1, EZR, GLUL	417	469	16650	1.70269	1	0.289459	0.276496	No
GOTERM_BP_FAT	GO:0000902	cell morphogenesis	43	8.54871	0.0275658	ROBO2, GPM6A, SEMA3C, SEMA3B, NEDD4L, EFNA5, PRKCZ, CLU, RIMS2, RIMS1, SLC9A3R1, STRIP2, RELN, FLRT2, PTPRZ1, OPHN1, PDPN, ENPP2, OTX2, ITGAV, SOX9, SPTBN2, ATMIN, NOG, RAB3IP, PAX6, ATP2B2, MYO7A, BMP7, ERMN, RGMA, VEGFA, BMP4, SFRP1, FAM161A, LHX2, BAMBI, RPL24, MELTF, EZR, MET, SSX2IP, FGFR2	417	1240	16650	1.3846	1	0.291174	0.278133	No
GOTERM_BP_FAT	GO:2000146	negative regulation of cell motility	12	2.38569	0.0277149	IL33, SLC9A3R1, SFRP1, STK24, ABHD2, GSTP1, SERPINF1, HAS1, NOG, RGN, TRIB1, PPARGC1A	417	227	16650	2.11073	1	0.292166	0.279081	No
GOTERM_BP_FAT	GO:0016032	viral process	35	6.95825	0.0280518	RPL5, LRRC15, RPL32, RPL10, RPL31, RPLP1, RPL36A, NEDD4L, MST1R, CLU, HSPD1, RPL7, RPS15, PSMB7, RPS19, PENK, INPP5K, ITGAV, RPL37, RPS2, RPL18, RPS10, RPL19, IL33, CXADR, RPS8, RPL35A, KRT19, RPS27, NPC2, NACA, RPL37A, HSBP1L1, RPL24, RPL26	417	966	16650	1.44667	1	0.295129	0.281912	No
GOTERM_BP_FAT	GO:0070848	response to growth factor	25	4.97018	0.0288774	CDKN1C, GSTP1, PRKCZ, VTN, FLRT2, HAS1, PRDM16, PENK, SOSTDC1, INPP5K, OTX2, SOX9, PPARGC1A, PLK5, NOG, BMP7, MEIS2, RGMA, VEGFA, BMP4, SFRP1, BAMBI, SPRY2, MT1G, FGFR2	417	634	16650	1.57445	1	0.303212	0.289633	No
GOTERM_BP_FAT	GO:0070664	negative regulation of leukocyte proliferation	6	1.19284	0.028984	BMP4, PRNP, CEBPB, SDC4, GPNMB, GSTP1	417	69	16650	3.47201	1	0.303729	0.290127	No
GOTERM_BP_FAT	GO:0009952	anterior/posterior pattern specification	11	2.18688	0.0290432	BMP4, GDF11, SFRP1, SEMA3C, DDIT3, ALDH1A2, SIX3, NOG, PBX3, OTX2, PAX6	417	200	16650	2.19604	1	0.303748	0.290145	No
GOTERM_BP_FAT	GO:0051259	protein oligomerization	20	3.97614	0.0292126	COLEC12, PRNP, TMED10, ST13, NOL3, SOD2, KCTD4, CLU, PRKCZ, ALAD, TRPM1, GJB1, RPS19, CTH, TRPM7, ANGPTL4, GLUL, CRYAB, SQSTM1, TRPM3	417	473	16650	1.68829	1	0.304375	0.290744	No
GOTERM_BP_FAT	GO:0001890	placenta development	9	1.78926	0.0293142	CDKN1C, KRT19, CEBPB, BSG, ITGB8, ADM, CTSV, BMP7, FGFR2	417	145	16650	2.47829	1	0.304375	0.290744	No
GOTERM_BP_FAT	GO:0044085	cellular component biogenesis	89	17.6938	0.0293691	ROBO2, RPL5, MCFD2, RPL32, CLSTN2, RPL31, ITGB4, RPLP1, SLC2A1, FMN2, CLU, CLGN, RPL7, RPS15, ALAD, RIMS1, IMMP2L, PCLO, RPS19, OPHN1, CDH1, FAM110C, LRRTM2, SOX9, RPL37, RPS10, GLUL, RPS8, MITF, SLC39A12, MYO7A, KCTD4, SFRP1, FAM161A, RPL37A, TCP1, CLDN19, RPL24, PKP1, CDHR5, RPL26, ANGPTL4, EZR, CRYAB, SQSTM1, SSX2IP, ATPAF1, COLEC12, GPM6A, GRB7, HACD1, TMED10, UQCRB, SDC4, RPL10, RPL36A, EFNA…	417	2914	16650	1.21949	1	0.304375	0.290744	No
GOTERM_BP_FAT	GO:0034113	heterotypic cell-cell adhesion	5	0.994036	0.0294523	DSP, CXADR, ITGAV, DSG2, BMP7	417	47	16650	4.24767	1	0.304375	0.290744	No
GOTERM_BP_FAT	GO:0051145	smooth muscle cell differentiation	5	0.994036	0.0294523	BMP4, CTH, ADM, SOX9, VEGFA	417	47	16650	4.24767	1	0.304375	0.290744	No
GOTERM_BP_FAT	GO:0060088	auditory receptor cell stereocilium organization	3	0.596421	0.0295058	SLC9A3R1, ATP2B2, MYO7A	417	11	16650	10.8895	1	0.304375	0.290744	No
GOTERM_BP_FAT	GO:0009111	vitamin catabolic process	3	0.596421	0.0295058	CYP26A1, CYP24A1, CYP4F11	417	11	16650	10.8895	1	0.304375	0.290744	No
GOTERM_BP_FAT	GO:0034332	adherens junction organization	8	1.59046	0.0297989	DSP, SFRP1, CDH3, SDC4, CDH1, RASSF8, EFNA5, VEGFA	417	119	16650	2.68424	1	0.306753	0.293015	No
GOTERM_BP_FAT	GO:0030178	negative regulation of Wnt signaling pathway	11	2.18688	0.0298522	PSMB7, SFRP1, APC, FRZB, DDIT3, SFRP5, SIX3, NOG, SOSTDC1, SOX9, SOX10	417	201	16650	2.18512	1	0.306753	0.293015	No
GOTERM_BP_FAT	GO:0003007	heart morphogenesis	12	2.38569	0.0302357	DSP, BMP4, SEMA3C, FLRT2, NACA, ALDH1A2, NOG, SOX9, BMP7, DHRS3, FGFR2, VEGFA	417	230	16650	2.0832	1	0.309971	0.296089	No
GOTERM_BP_FAT	GO:0010605	negative regulation of macromolecule metabolic process	73	14.5129	0.0302825	CDKN1C, SERPINE3, WWC1, WWC2, PEBP1, FMN2, RORB, SHB, CLU, WFDC2, RPS6KA6, PODNL1, OPHN1, LRRTM2, SIX3, ITGB8, ITGAV, SOX9, LMO1, DUSP4, NANOS1, SREBF1, SERPINF1, NOG, MITF, PAX6, DUSP26, SOX10, SFRP1, GPRC5A, DDIT3, COL4A3, HSBP1L1, RGN, EZR, TRIB1, CRYAB, SQSTM1, GRB7, LRRC15, CEBPB, GSTP1, GLIS3, NEDD4L, NOL3, PRKCZ, FHIT, CST3, SLC9A3R1, VTN, PSMB7, PCSK1N, FLRT2, PRDM16, RBBP8, SPOCK1, INPP5…	417	2326	16650	1.25312	1	0.309971	0.296089	No
GOTERM_BP_FAT	GO:0044764	multi-organism cellular process	35	6.95825	0.0303502	RPL5, LRRC15, RPL32, RPL10, RPL31, RPLP1, RPL36A, NEDD4L, MST1R, CLU, HSPD1, RPL7, RPS15, PSMB7, RPS19, PENK, INPP5K, ITGAV, RPL37, RPS2, RPL18, RPS10, RPL19, IL33, CXADR, RPS8, RPL35A, KRT19, RPS27, NPC2, NACA, RPL37A, HSBP1L1, RPL24, RPL26	417	973	16650	1.43626	1	0.310064	0.296178	No
GOTERM_BP_FAT	GO:0014032	neural crest cell development	6	1.19284	0.0305975	SEMA3C, RDH10, ALDH1A2, SEMA3B, SOX9, SOX10	417	70	16650	3.4224	1	0.311389	0.297443	No
GOTERM_BP_FAT	GO:0003151	outflow tract morphogenesis	6	1.19284	0.0305975	BMP4, SEMA3C, NOG, DHRS3, FGFR2, VEGFA	417	70	16650	3.4224	1	0.311389	0.297443	No
GOTERM_BP_FAT	GO:0090276	regulation of peptide hormone secretion	11	2.18688	0.0308051	PFKFB2, SREBF1, TMEM27, SFRP1, SLC16A1, HNF4A, SLC2A1, IRS2, MYRIP, EFNA5, GLUL	417	202	16650	2.1743	1	0.3123	0.298314	No
GOTERM_BP_FAT	GO:0009636	response to toxic substance	11	2.18688	0.0308051	ALAD, CST3, MAOB, GSTO2, GPX4, CDH1, GSTP1, PENK, RGN, SLC22A8, SOD2	417	202	16650	2.1743	1	0.3123	0.298314	No
GOTERM_BP_FAT	GO:0061564	axon development	19	3.77734	0.0308972	ROBO2, SEMA3C, NOG, SEMA3B, PAX6, EFNA5, BMP7, RGMA, VEGFA, RELN, PTPRZ1, OPHN1, FLRT2, LHX2, RPL24, OTX2, EZR, FGFR2, SPTBN2	417	445	16650	1.70479	1	0.312635	0.298633	No
GOTERM_BP_FAT	GO:1902531	regulation of intracellular signal transduction	56	11.1332	0.0310434	WWC1, WWC2, FAM13A, ARHGDIG, CHD5, IRS2, CLU, RPS6KA6, PODNL1, OPHN1, FAM110C, SOX9, DUSP4, DUSP26, BTC, SFRP1, SFRP5, DDIT3, RGN, ARHGEF3, CHI3L1, EZR, TRIB1, SQSTM1, SSX2IP, LRRC15, GSTP1, MST1R, NOL3, SEZ6L2, PRKCZ, RHOBTB2, SLC9A3R1, RELN, FLRT2, GPNMB, RBBP8, INPP5K, CCL18, GDF11, PRNP, ARHGEF37, PLA2G2A, FZD8, NYX, SOD2, TPD52L1, BMP7, VEGFA, BMP4, MAP3K15, CTH, SPRY2, CD24, FGFR2, F2RL2	417	1714	16650	1.30453	1	0.313514	0.299474	No
GOTERM_BP_FAT	GO:0048754	branching morphogenesis of an epithelial tube	9	1.78926	0.0314446	BMP4, RDH10, NOG, SPRY2, SOX9, MET, BMP7, FGFR2, VEGFA	417	147	16650	2.44457	1	0.316961	0.302767	No
GOTERM_BP_FAT	GO:0071310	cellular response to organic substance	69	13.7177	0.0317156	CDKN1C, ERO1A, ROBO2, RPL32, RORC, IRS2, RORB, SLC2A4, ALAD, MT2A, PODNL1, CDH1, HNF4A, SOSTDC1, SOX9, SREBF1, SERPINF1, NOG, RGMA, SFRP1, ALDH1A2, DDIT3, TAX1BP1, MT1G, CHI3L1, EZR, TRIB1, COLEC12, LRRC15, CEBPB, GSTP1, ABHD2, ATP1A3, MST1R, EFNA5, NOL3, PRKCZ, SLC5A5, VTN, PSMB7, TMEM27, FLRT2, HAS1, PENK, PRDM16, ABL2, INPP5K, ZNF106, OTX2, CCL18, PPARGC1A, ATP6V1C2, SLC16A1, PLK5, RARRES2, NR…	417	2186	16650	1.26031	1	0.319086	0.304796	No
GOTERM_BP_FAT	GO:0002053	positive regulation of mesenchymal cell proliferation	4	0.795229	0.0319525	IRS2, SOX9, FGFR2, VEGFA	417	28	16650	5.70401	1	0.320859	0.306489	No
GOTERM_BP_FAT	GO:1904950	negative regulation of establishment of protein localization	11	2.18688	0.0326293	SREBF1, IL33, SLC9A3R1, TMEM59, LRRC15, SFRP1, RAB11FIP1, SFRP5, INPP5K, EZR, BMP7	417	204	16650	2.15298	1	0.327034	0.312388	No
GOTERM_BP_FAT	GO:0071363	cellular response to growth factor stimulus	24	4.77137	0.0333711	CDKN1C, PLK5, GSTP1, NOG, BMP7, PRKCZ, RGMA, VEGFA, BMP4, VTN, SFRP1, FLRT2, BAMBI, HAS1, PRDM16, PENK, SOSTDC1, SPRY2, MT1G, INPP5K, OTX2, SOX9, PPARGC1A, FGFR2	417	610	16650	1.57094	1	0.333837	0.318886	No
GOTERM_BP_FAT	GO:0042981	regulation of apoptotic process	47	9.34394	0.0335481	CEBPB, BEX2, GLS2, GSTP1, RORC, ADM, IRS2, FMN2, NOL3, PRKCZ, CLU, HSPD1, SLC9A3R1, FRZB, RASSF6, ITGAV, SOX9, PPARGC1A, GDF11, PRNP, NOG, MITF, SOD2, TPD52L1, SOX10, BMP7, VEGFA, BMP4, BTC, ALDH1A3, SFRP1, APC, NACA, CTH, ALDH1A2, DDIT3, COL4A3, TCP1, RGN, ARHGEF3, TAX1BP1, SPRY2, ANGPTL4, CRYAB, SQSTM1, FGFR2, CPEB4	417	1400	16650	1.34044	1	0.334975	0.319973	No
GOTERM_BP_FAT	GO:0015698	inorganic anion transport	9	1.78926	0.0336787	CLIC6, BEST4, FXYD3, SLC4A10, SLC4A2, SLC22A8, SLC4A5, SLC5A5, BEST1	417	149	16650	2.41176	1	0.335014	0.320011	No
GOTERM_BP_FAT	GO:0071453	cellular response to oxygen levels	9	1.78926	0.0336787	ERO1A, GNGT1, SFRP1, SLC2A4, FMN2, PPARGC1A, BMP7, CPEB4, VEGFA	417	149	16650	2.41176	1	0.335014	0.320011	No
GOTERM_BP_FAT	GO:0070588	calcium ion transmembrane transport	13	2.58449	0.0339892	ERO1A, GPM6A, ATP2B2, PKD1L2, ATP1B1, NOL3, TRPM1, DDIT3, RGN, ITGAV, TRPM7, SLC24A5, TRPM3	417	264	16650	1.96615	1	0.337469	0.322355	No
GOTERM_BP_FAT	GO:0043408	regulation of MAPK cascade	26	5.16899	0.0341639	GSTP1, WWC1, MST1R, PRKCZ, SLC9A3R1, RPS6KA6, GPNMB, INPP5K, CCL18, DUSP4, GDF11, PLA2G2A, FZD8, DUSP26, TPD52L1, BMP7, VEGFA, BMP4, MAP3K15, SFRP1, SPRY2, CHI3L1, CD24, EZR, TRIB1, FGFR2	417	678	16650	1.53116	1	0.338402	0.323247	No
GOTERM_BP_FAT	GO:0009314	response to radiation	18	3.57853	0.0342111	SLC4A10, RRH, ATP1A3, TYR, SOD2, MEIS2, RPE65, BEST1, GNGT1, ALAD, TRPM1, SFRP1, NETO1, PENK, SAG, RGR, CRYAB, TRPM3	417	418	16650	1.71939	1	0.338402	0.323247	No
GOTERM_BP_FAT	GO:0007613	memory	7	1.39165	0.0346551	CEBPB, RELN, NETO1, SERPINF1, FOXO6, ATP1A3, PRKCZ	417	97	16650	2.88141	1	0.341343	0.326057	No
GOTERM_BP_FAT	GO:0072189	ureter development	3	0.596421	0.034831	BMP4, ALDH1A2, SOX9	417	12	16650	9.98201	1	0.341343	0.326057	No
GOTERM_BP_FAT	GO:0035879	plasma membrane lactate transport	3	0.596421	0.034831	SLC16A1, SLC16A12, SLC16A8	417	12	16650	9.98201	1	0.341343	0.326057	No
GOTERM_BP_FAT	GO:0043455	regulation of secondary metabolic process	3	0.596421	0.034831	CDH3, TYRP1, SLC24A5	417	12	16650	9.98201	1	0.341343	0.326057	No
GOTERM_BP_FAT	GO:0060272	embryonic skeletal joint morphogenesis	3	0.596421	0.034831	BMP4, NOG, BMP7	417	12	16650	9.98201	1	0.341343	0.326057	No
GOTERM_BP_FAT	GO:0010720	positive regulation of cell development	20	3.97614	0.0349764	ROBO2, PLK5, SERPINF1, CRX, FOXO6, NEDD4L, PAX6, EFNA5, SOX10, BMP7, RGMA, VEGFA, RIMS2, BMP4, RIMS1, RELN, DCT, BAMBI, ABL2, TRIB1	417	483	16650	1.65334	1	0.34171	0.326406	No
GOTERM_BP_FAT	GO:0034698	response to gonadotropin	4	0.795229	0.0349975	CTSV, EFNA5, PPARGC1A, SLC5A5	417	29	16650	5.50732	1	0.34171	0.326406	No
GOTERM_BP_FAT	GO:0002791	regulation of peptide secretion	11	2.18688	0.0355202	PFKFB2, SREBF1, TMEM27, SFRP1, SLC16A1, HNF4A, SLC2A1, IRS2, MYRIP, EFNA5, GLUL	417	207	16650	2.12178	1	0.346174	0.330671	No
GOTERM_BP_FAT	GO:0009893	positive regulation of metabolic process	92	18.2903	0.0358627	CDKN1C, RPLP1, WWC1, RORC, RAX, ADM, IRS2, RORB, CLU, RIMS2, EPB41L4B, RIMS1, CDH3, RPS19, CDH1, HNF4A, SIX3, ENPP2, ITGB8, SOX9, LMO1, NANOS1, SREBF1, ATMIN, NOG, MITF, PAX6, DUSP26, SOX10, RGMA, SFRP1, ALDH1A2, DDIT3, COL4A3, TCP1, RGN, CHI3L1, EZR, TRIB1, MET, SQSTM1, PFKFB2, CEBPB, PARM1, MAOB, SDC4, WBP2, GSTP1, TYRP1, GLIS3, CRX, NEDD4L, MST1R, EFNA5, PRKCZ, HSPD1, CST3, SEC14L2, VTN, PSMB7…	417	3052	16650	1.2036	1	0.347928	0.332347	No
GOTERM_BP_FAT	GO:0048546	digestive tract morphogenesis	5	0.994036	0.0358974	BMP4, SFRP1, SFRP5, SOX10, FGFR2	417	50	16650	3.99281	1	0.347928	0.332347	No
GOTERM_BP_FAT	GO:0033059	cellular pigmentation	5	0.994036	0.0358974	PMEL, CDH3, TYRP1, RAB27A, MYO7A	417	50	16650	3.99281	1	0.347928	0.332347	No
GOTERM_BP_FAT	GO:0010810	regulation of cell-substrate adhesion	10	1.98807	0.0361418	VTN, HACD1, SFRP1, SDC4, SPOCK1, COL8A1, MELTF, EFNA5, PRKCZ, VEGFA	417	179	16650	2.23062	1	0.349657	0.333998	No
GOTERM_BP_FAT	GO:0090087	regulation of peptide transport	11	2.18688	0.0375315	PFKFB2, SREBF1, TMEM27, SFRP1, SLC16A1, HNF4A, SLC2A1, IRS2, MYRIP, EFNA5, GLUL	417	209	16650	2.10148	1	0.362439	0.346207	No
GOTERM_BP_FAT	GO:0060429	epithelium development	37	7.35586	0.0377222	ROBO2, CEBPB, SEMA3C, SDC4, ADM, CTSV, SLC4A5, CST3, SLC9A3R1, PSMB7, CDH3, FRZB, RDH10, SIX3, SOSTDC1, SOX9, DSP, GDF11, NOG, PAX6, ATP2B2, MYO7A, SOX10, BMP7, RGMA, VEGFA, BMP4, ALDH1A3, SFRP1, DAAM1, LHX2, ALDH1A2, SPRY2, CD24, EZR, MET, FGFR2	417	1060	16650	1.39372	1	0.363617	0.347333	No
GOTERM_BP_FAT	GO:0098609	cell-cell adhesion	40	7.95229	0.0379531	ROBO2, CEBPB, CLSTN2, SDC4, RORC, SHB, PRKCZ, IGSF9, HSPD1, CDH3, GPNMB, CDH1, PDPN, BSG, ITGAV, SOX9, RPS2, SPTBN2, LMO1, DSP, PRNP, CXADR, PCDH7, FZD8, RAB27A, BMP7, BMP4, CAMSAP3, GPRC5A, FMNL2, STK24, COL8A2, CLDN19, PKP1, RPL24, CDHR5, DSG2, CD24, EZR, CDH19	417	1164	16650	1.3721	1	0.365178	0.348823	No
GOTERM_BP_FAT	GO:0060122	inner ear receptor stereocilium organization	4	0.795229	0.0381867	SLC9A3R1, SDC4, ATP2B2, MYO7A	417	30	16650	5.32374	1	0.365679	0.349302	No
GOTERM_BP_FAT	GO:0003203	endocardial cushion morphogenesis	4	0.795229	0.0381867	BMP4, NOG, SOX9, BMP7	417	30	16650	5.32374	1	0.365679	0.349302	No
GOTERM_BP_FAT	GO:0007405	neuroblast proliferation	5	0.994036	0.0382124	DCT, PAX6, SOX10, FGFR2, VEGFA	417	51	16650	3.91452	1	0.365679	0.349302	No
GOTERM_BP_FAT	GO:0042594	response to starvation	9	1.78926	0.0384653	SREBF1, SFRP1, DDIT3, SLC2A1, ADM, CTSV, GLUL, PPARGC1A, CPEB4	417	153	16650	2.34871	1	0.366112	0.349716	No
GOTERM_BP_FAT	GO:0048469	cell maturation	9	1.78926	0.0384653	CDKN1C, GDF11, ABHD2, SIX3, SHB, SOX10, REC8, C1QL1, VEGFA	417	153	16650	2.34871	1	0.366112	0.349716	No
GOTERM_BP_FAT	GO:0015992	proton transport	9	1.78926	0.0384653	COX8A, SLC9A3R1, UQCRB, SLC4A10, ATP5J, ATP1A3, ATP5G2, COX7C, ATP6V1C2	417	153	16650	2.34871	1	0.366112	0.349716	No
GOTERM_BP_FAT	GO:0000302	response to reactive oxygen species	11	2.18688	0.0385872	ERO1A, CST3, STK24, GSTP1, RGN, SOD2, CRYAB, MET, PPARGC1A, BMP7, HSPD1	417	210	16650	2.09147	1	0.366613	0.350194	No
GOTERM_BP_FAT	GO:0051896	regulation of protein kinase B signaling	8	1.59046	0.0388404	SLC9A3R1, DDIT3, FAM110C, SFRP5, INPP5K, CHI3L1, SPRY2, MST1R	417	126	16650	2.53511	1	0.367699	0.351231	No
GOTERM_BP_FAT	GO:2000241	regulation of reproductive process	8	1.59046	0.0388404	BMP4, SFRP1, SERPINF1, SOX9, PTGDS, SHB, BMP7, FGFR2	417	126	16650	2.53511	1	0.367699	0.351231	No
GOTERM_BP_FAT	GO:1903533	regulation of protein targeting	14	2.7833	0.0389885	SREBF1, MTCL1, GLS2, NOL3, BMP7, BMP4, SLC9A3R1, PSMB7, CDH1, BAMBI, CTSK, SFRP5, TOMM7, INPP5K	417	300	16650	1.86331	1	0.368442	0.351941	No
GOTERM_BP_FAT	GO:0006979	response to oxidative stress	17	3.37972	0.0394106	ERO1A, SLC23A2, PRNP, GPX4, GSTP1, NOL3, SOD2, BMP7, HSPD1, ALAD, CST3, STK24, PENK, RGN, CRYAB, MET, PPARGC1A	417	394	16650	1.72278	1	0.371468	0.354832	No
GOTERM_BP_FAT	GO:0046903	secretion	38	7.55467	0.0394491	PFKFB2, TMED10, MAOB, SDC4, GLS2, SLC2A1, ILDR2, ADM, IRS2, EFNA5, PRKCZ, CLU, SLC4A5, HSPD1, RIMS2, RIMS1, SLC9A3R1, TMEM27, RAB11FIP1, PCLO, HNF4A, GLUL, SREBF1, IL33, SLC16A1, RARRES2, PCDH7, PLA2G2A, RAB27A, ATP2B2, MYRIP, PRSS12, VEGFA, SFRP1, SCG5, CHI3L1, EZR, CDO1	417	1098	16650	1.38185	1	0.371468	0.354832	No
GOTERM_BP_FAT	GO:0002064	epithelial cell development	11	2.18688	0.0396682	BMP4, CST3, SLC9A3R1, SIX3, PAX6, ATP2B2, SOX9, MYO7A, EZR, MET, SLC4A5	417	211	16650	2.08156	1	0.372867	0.356169	No
GOTERM_BP_FAT	GO:0060828	regulation of canonical Wnt signaling pathway	12	2.38569	0.0402029	PSMB7, SFRP1, APC, FRZB, BAMBI, DDIT3, SFRP5, NOG, SOSTDC1, SOX9, SOX10, FGFR2	417	241	16650	1.98812	1	0.376628	0.359761	No
GOTERM_BP_FAT	GO:0051604	protein maturation	13	2.58449	0.0402107	ERO1A, CPXM2, CFI, CTSV, NOL3, PRSS12, HSPD1, VTN, TMEM59, IMMP2L, PCSK1N, SCG5, MELTF	417	271	16650	1.91537	1	0.376628	0.359761	No
GOTERM_BP_FAT	GO:0045540	regulation of cholesterol biosynthetic process	3	0.596421	0.0404957	SEC14L2, SREBF1, DHCR7	417	13	16650	9.21417	1	0.377043	0.360157	No
GOTERM_BP_FAT	GO:0035873	lactate transmembrane transport	3	0.596421	0.0404957	SLC16A1, SLC16A12, SLC16A8	417	13	16650	9.21417	1	0.377043	0.360157	No
GOTERM_BP_FAT	GO:0015727	lactate transport	3	0.596421	0.0404957	SLC16A1, SLC16A12, SLC16A8	417	13	16650	9.21417	1	0.377043	0.360157	No
GOTERM_BP_FAT	GO:0002066	columnar/cuboidal epithelial cell development	5	0.994036	0.0406112	BMP4, SLC9A3R1, PAX6, ATP2B2, MYO7A	417	52	16650	3.83924	1	0.377043	0.360157	No
GOTERM_BP_FAT	GO:0003407	neural retina development	5	0.994036	0.0406112	GPM6A, ROM1, RORB, SOX9, RPE65	417	52	16650	3.83924	1	0.377043	0.360157	No
GOTERM_BP_FAT	GO:0009953	dorsal/ventral pattern formation	7	1.39165	0.0409705	BMP4, SFRP1, LHX2, DDIT3, SIX3, NOG, PAX6	417	101	16650	2.76729	1	0.379049	0.362073	No
GOTERM_BP_FAT	GO:0072089	stem cell proliferation	7	1.39165	0.0409705	DCT, SIX3, PAX6, SHB, SOX10, FGFR2, VEGFA	417	101	16650	2.76729	1	0.379049	0.362073	No
GOTERM_BP_FAT	GO:0045197	establishment or maintenance of epithelial cell apical/basal polarity	4	0.795229	0.0415189	SLC9A3R1, MTCL1, LHX2, EZR	417	31	16650	5.15201	1	0.382784	0.365641	No
GOTERM_BP_FAT	GO:1903053	regulation of extracellular matrix organization	4	0.795229	0.0415189	CST3, CHADL, MELTF, SOX9	417	31	16650	5.15201	1	0.382784	0.365641	No
GOTERM_BP_FAT	GO:0008406	gonad development	11	2.18688	0.0419865	ROBO2, CST3, SFRP1, IMMP2L, CEBPB, RDH10, DMRTA1, SOX9, CTSV, REC8, VEGFA	417	213	16650	2.06201	1	0.386422	0.369116	No
GOTERM_BP_FAT	GO:0030336	negative regulation of cell migration	11	2.18688	0.0429515	IL33, SLC9A3R1, SFRP1, STK24, ABHD2, GSTP1, SERPINF1, HAS1, NOG, TRIB1, PPARGC1A	417	214	16650	2.05238	1	0.393192	0.375583	No
GOTERM_BP_FAT	GO:0042130	negative regulation of T cell proliferation	5	0.994036	0.0430936	BMP4, PRNP, CEBPB, SDC4, GPNMB	417	53	16650	3.7668	1	0.393192	0.375583	No
GOTERM_BP_FAT	GO:1902305	regulation of sodium ion transmembrane transport	5	0.994036	0.0430936	SLC9A3R1, FXYD3, NEDD4L, ATP1B1, SCN3B	417	53	16650	3.7668	1	0.393192	0.375583	No
GOTERM_BP_FAT	GO:0045600	positive regulation of fat cell differentiation	5	0.994036	0.0430936	SFRP1, CEBPB, FRZB, RARRES2, PRDM16	417	53	16650	3.7668	1	0.393192	0.375583	No
GOTERM_BP_FAT	GO:0060079	excitatory postsynaptic potential	5	0.994036	0.0430936	RIMS2, RIMS1, RELN, NETO1, PRKCZ	417	53	16650	3.7668	1	0.393192	0.375583	No
GOTERM_BP_FAT	GO:2000177	regulation of neural precursor cell proliferation	6	1.19284	0.0434637	DCT, PTPRZ1, SIX3, PAX6, SOX10, VEGFA	417	77	16650	3.11128	1	0.395886	0.378157	No
GOTERM_BP_FAT	GO:0048858	cell projection morphogenesis	29	5.76541	0.0443096	ROBO2, GPM6A, SEMA3C, SEMA3B, NEDD4L, EFNA5, PRKCZ, RIMS2, RIMS1, RELN, FLRT2, PTPRZ1, OPHN1, ENPP2, OTX2, SPTBN2, ATMIN, NOG, RAB3IP, PAX6, BMP7, RGMA, VEGFA, FAM161A, LHX2, RPL24, EZR, SSX2IP, FGFR2	417	797	16650	1.45284	1	0.402897	0.384854	No
GOTERM_BP_FAT	GO:0031589	cell-substrate adhesion	14	2.7833	0.0444329	HACD1, SDC4, ITGB4, EFNA5, PRKCZ, VEGFA, VTN, SFRP1, SPOCK1, COL8A1, ITGB8, ITGAV, TRPM7, MELTF	417	306	16650	1.82677	1	0.403303	0.385241	No
GOTERM_BP_FAT	GO:0032989	cellular component morphogenesis	44	8.74751	0.0445756	ROBO2, GPM6A, SEMA3C, SEMA3B, NEDD4L, EFNA5, PRKCZ, CLU, RIMS2, RIMS1, SLC9A3R1, STRIP2, RELN, FLRT2, PTPRZ1, OPHN1, PDPN, ENPP2, OTX2, ITGAV, SOX9, SPTBN2, ATMIN, NOG, RAB3IP, PAX6, ATP2B2, MYO7A, BMP7, ERMN, RGMA, VEGFA, BMP4, SFRP1, KRT19, FAM161A, LHX2, BAMBI, RPL24, MELTF, EZR, MET, SSX2IP, FGFR2	417	1321	16650	1.32993	1	0.403303	0.385241	No
GOTERM_BP_FAT	GO:1901342	regulation of vasculature development	12	2.38569	0.0445895	BMP4, SFRP1, GPNMB, CTH, SERPINF1, COL4A3, ENPP2, CHI3L1, ADM, ANGPTL4, BMP7, VEGFA	417	245	16650	1.95566	1	0.403303	0.385241	No
GOTERM_BP_FAT	GO:0035270	endocrine system development	8	1.59046	0.0447353	CDKN1C, BMP4, CDH1, ALDH1A2, SIX3, NOG, PAX6, SOX9	417	130	16650	2.45711	1	0.403303	0.385241	No
GOTERM_BP_FAT	GO:0045471	response to ethanol	8	1.59046	0.0447353	ALAD, EEF1B2, MAOB, GSTP1, PENK, SLC2A4, SOD2, CDO1	417	130	16650	2.45711	1	0.403303	0.385241	No
GOTERM_BP_FAT	GO:2000242	negative regulation of reproductive process	5	0.994036	0.0456596	BMP4, SERPINF1, PTGDS, SHB, BMP7	417	54	16650	3.69704	1	0.410238	0.391866	No
GOTERM_BP_FAT	GO:0001706	endoderm formation	5	0.994036	0.0456596	DUSP4, VTN, NOG, COL8A1, ITGAV	417	54	16650	3.69704	1	0.410238	0.391866	No
GOTERM_BP_FAT	GO:0065009	regulation of molecular function	86	17.0974	0.0459216	CDKN1C, SERPINE3, MTCL1, RPLP1, FAM13A, ARHGDIG, PEBP1, IRS2, SHB, CLU, WFDC2, RIMS1, PODNL1, CDH3, OPHN1, DUSP4, SERPINF1, NOG, DUSP26, ATP1B1, BTC, SFRP1, GPRC5A, SFRP5, DDIT3, COL4A3, TCP1, RGN, SAG, SCG5, TAX1BP1, ARHGEF3, CHI3L1, ANGPTL4, TRIB1, CRYAB, PFKFB2, LRRC15, PARM1, SDC4, GSTP1, NEDD4L, MST1R, EFNA5, NOL3, PRKCZ, HSPD1, CST3, SLC9A3R1, VTN, PSMB7, PCSK1N, RELN, FLRT2, ABL2, SPOCK1, …	417	2863	16650	1.19938	1	0.410637	0.392247	No
GOTERM_BP_FAT	GO:0001837	epithelial to mesenchymal transition	7	1.39165	0.0461547	BMP4, SFRP1, BAMBI, NOG, SOX9, BMP7, FGFR2	417	104	16650	2.68747	1	0.410637	0.392247	No
GOTERM_BP_FAT	GO:0007156	homophilic cell adhesion via plasma membrane adhesion molecules	9	1.78926	0.0464661	ROBO2, CDH3, CLSTN2, CDH1, PCDH7, CDHR5, DSG2, IGSF9, CDH19	417	159	16650	2.26008	1	0.410637	0.392247	No
GOTERM_BP_FAT	GO:0008643	carbohydrate transport	9	1.78926	0.0464661	SLC45A2, SLC2A11, RARRES2, SLC2A1, INPP5K, IRS2, SLC2A4, EZR, PRKCZ	417	159	16650	2.26008	1	0.410637	0.392247	No
GOTERM_BP_FAT	GO:0002093	auditory receptor cell morphogenesis	3	0.596421	0.0464799	SLC9A3R1, ATP2B2, MYO7A	417	14	16650	8.55601	1	0.410637	0.392247	No
GOTERM_BP_FAT	GO:0014874	response to stimulus involved in regulation of muscle adaptation	3	0.596421	0.0464799	NOL3, FBXO32, PPARGC1A	417	14	16650	8.55601	1	0.410637	0.392247	No
GOTERM_BP_FAT	GO:0007216	G-protein coupled glutamate receptor signaling pathway	3	0.596421	0.0464799	TRPM1, HOMER2, TRPM3	417	14	16650	8.55601	1	0.410637	0.392247	No
GOTERM_BP_FAT	GO:1901213	regulation of transcription from RNA polymerase II promoter involved in heart development	3	0.596421	0.0464799	BMP4, NACA, NOG	417	14	16650	8.55601	1	0.410637	0.392247	No
GOTERM_BP_FAT	GO:0090192	regulation of glomerulus development	3	0.596421	0.0464799	BMP4, NOG, BMP7	417	14	16650	8.55601	1	0.410637	0.392247	No
GOTERM_BP_FAT	GO:0072498	embryonic skeletal joint development	3	0.596421	0.0464799	BMP4, NOG, BMP7	417	14	16650	8.55601	1	0.410637	0.392247	No
GOTERM_BP_FAT	GO:0032869	cellular response to insulin stimulus	10	1.98807	0.0468562	SREBF1, GSTP1, RARRES2, INPP5K, IRS2, ZNF106, SLC2A4, PRKCZ, RPE65, ATP6V1C2	417	188	16650	2.12383	1	0.413272	0.394764	No
GOTERM_BP_FAT	GO:0016055	Wnt signaling pathway	19	3.77734	0.0469378	NOG, FZD8, SOX10, SLC9A3R1, PSMB7, SFRP1, CDH3, APC, DAAM1, BAMBI, FRZB, DDIT3, SFRP5, SIX3, SOSTDC1, SOX9, CD24, FGFR2, ATP6V1C2	417	468	16650	1.62101	1	0.413303	0.394793	No
GOTERM_BP_FAT	GO:0001101	response to acid chemical	13	2.58449	0.0472134	SREBF1, CEBPB, GSTP1, SERPINF1, RORB, SOD2, ALAD, ALDH1A2, ABL2, SOX9, CDO1, PPARGC1A, CPEB4	417	278	16650	1.86714	1	0.41435	0.395794	No
GOTERM_BP_FAT	GO:0016053	organic acid biosynthetic process	13	2.58449	0.0472134	HACD1, GLS2, ALDH1A3, SCD, RDH10, CTH, ALDH1A2, RBP1, RGN, PTGDS, CDO1, GLUL, SLC27A2	417	278	16650	1.86714	1	0.41435	0.395794	No
GOTERM_BP_FAT	GO:0022404	molting cycle process	6	1.19284	0.0476538	CDH3, LHX2, SOSTDC1, SOX9, CTSV, FGFR2	417	79	16650	3.03251	1	0.416145	0.397508	No
GOTERM_BP_FAT	GO:0022405	hair cycle process	6	1.19284	0.0476538	CDH3, LHX2, SOSTDC1, SOX9, CTSV, FGFR2	417	79	16650	3.03251	1	0.416145	0.397508	No
GOTERM_BP_FAT	GO:0001942	hair follicle development	6	1.19284	0.0476538	CDH3, LHX2, SOSTDC1, SOX9, CTSV, FGFR2	417	79	16650	3.03251	1	0.416145	0.397508	No
GOTERM_BP_FAT	GO:0071456	cellular response to hypoxia	8	1.59046	0.0478871	ERO1A, GNGT1, SFRP1, SLC2A4, FMN2, PPARGC1A, BMP7, VEGFA	417	132	16650	2.41988	1	0.416835	0.398167	No
GOTERM_BP_FAT	GO:0045137	development of primary sexual characteristics	11	2.18688	0.0479083	ROBO2, CST3, SFRP1, IMMP2L, CEBPB, RDH10, DMRTA1, SOX9, CTSV, REC8, VEGFA	417	218	16650	2.01472	1	0.416835	0.398167	No
GOTERM_BP_FAT	GO:0042698	ovulation cycle	7	1.39165	0.0479691	ROBO2, IMMP2L, CEBPB, SERPINF1, HAS1, DMRTA1, VEGFA	417	105	16650	2.66187	1	0.416835	0.398167	No
GOTERM_BP_FAT	GO:0019933	cAMP-mediated signaling	5	0.994036	0.0483091	RIMS2, SLC9A3R1, PCLO, ADM, SOX9	417	55	16650	3.62982	1	0.419101	0.400332	No
GOTERM_BP_FAT	GO:0198738	cell-cell signaling by wnt	19	3.77734	0.048528	NOG, FZD8, SOX10, SLC9A3R1, PSMB7, SFRP1, CDH3, APC, DAAM1, BAMBI, FRZB, DDIT3, SFRP5, SIX3, SOSTDC1, SOX9, CD24, FGFR2, ATP6V1C2	417	469	16650	1.61755	1	0.419606	0.400814	No
GOTERM_BP_FAT	GO:0007435	salivary gland morphogenesis	4	0.795229	0.0486052	SEMA3C, PAX6, BMP7, FGFR2	417	33	16650	4.83976	1	0.419606	0.400814	No
GOTERM_BP_FAT	GO:0002931	response to ischemia	4	0.795229	0.0486052	NOL3, PPARGC1A, HSPD1, CPEB4	417	33	16650	4.83976	1	0.419606	0.400814	No
GOTERM_BP_FAT	GO:1902598	creatine transmembrane transport	2	0.397614	0.0493472	SLC6A8, SLC16A12	417	2	16650	39.9281	1	0.421972	0.403074	No
GOTERM_BP_FAT	GO:0015881	creatine transport	2	0.397614	0.0493472	SLC6A8, SLC16A12	417	2	16650	39.9281	1	0.421972	0.403074	No
GOTERM_BP_FAT	GO:0061518	microglial cell proliferation	2	0.397614	0.0493472	IL33, CLU	417	2	16650	39.9281	1	0.421972	0.403074	No
GOTERM_BP_FAT	GO:0006583	melanin biosynthetic process from tyrosine	2	0.397614	0.0493472	DCT, TYR	417	2	16650	39.9281	1	0.421972	0.403074	No
GOTERM_BP_FAT	GO:0061517	macrophage proliferation	2	0.397614	0.0493472	IL33, CLU	417	2	16650	39.9281	1	0.421972	0.403074	No
GOTERM_BP_FAT	GO:0050679	positive regulation of epithelial cell proliferation	9	1.78926	0.0493577	BMP4, SFRP1, CDH3, ODAM, NOG, SOX9, GLUL, FGFR2, VEGFA	417	161	16650	2.232	1	0.421972	0.403074	No
GOTERM_BP_FAT	GO:0071248	cellular response to metal ion	8	1.59046	0.0495147	ALAD, PRNP, MT2A, CDH1, SERPINF1, MT1G, PPARGC1A, MT1E	417	133	16650	2.40169	1	0.422113	0.403209	No
GOTERM_BP_FAT	GO:0070661	leukocyte proliferation	13	2.58449	0.0495337	LMO1, IL33, PRNP, CEBPB, SDC4, GSTP1, IRS2, SHB, CLU, HSPD1, BMP4, GPNMB, CD24	417	280	16650	1.8538	1	0.422113	0.403209	No
GOTERM_BP_FAT	GO:0010811	positive regulation of cell-substrate adhesion	7	1.39165	0.0498271	VTN, HACD1, SFRP1, SDC4, COL8A1, PRKCZ, VEGFA	417	106	16650	2.63676	1	0.423931	0.404946	No
GOTERM_BP_FAT	GO:0007611	learning or memory	11	2.18688	0.0501039	PRNP, CEBPB, RELN, NETO1, PTPRZ1, SERPINF1, FOXO6, ATP1A3, MEIS2, PRKCZ, C1QL1	417	220	16650	1.9964	1	0.425602	0.406541	No
GOTERM_BP_FAT	GO:0016071	mRNA metabolic process	25	4.97018	0.0514086	RPL5, RPL32, RPL10, RPL31, RPLP1, RPL36A, NOL3, RPL7, RPS15, RPS19, ZNF326, RPL37, RPS2, RPL18, PPARGC1A, RPS10, RPL19, NANOS1, SNRPN, RPS8, RPL35A, RPS27, RPL37A, RPL24, RPL26	417	672	16650	1.48542	1	0.435984	0.416459	No
GOTERM_BP_FAT	GO:0007160	cell-matrix adhesion	10	1.98807	0.0517416	VTN, SFRP1, SDC4, ITGB4, ITGB8, ITGAV, TRPM7, EFNA5, PRKCZ, VEGFA	417	192	16650	2.07959	1	0.438107	0.418486	No
GOTERM_BP_FAT	GO:0098773	skin epidermis development	6	1.19284	0.0520749	CDH3, LHX2, SOSTDC1, SOX9, CTSV, FGFR2	417	81	16650	2.95763	1	0.439522	0.419839	No
GOTERM_BP_FAT	GO:0046916	cellular transition metal ion homeostasis	6	1.19284	0.0520749	PRNP, MT2A, ACO1, TTC7A, SLC39A12, CP	417	81	16650	2.95763	1	0.439522	0.419839	No
GOTERM_BP_FAT	GO:0010658	striated muscle cell apoptotic process	4	0.795229	0.0523556	GNGT1, NACA, NOL3, BMP7	417	34	16650	4.69742	1	0.441188	0.421429	No
GOTERM_BP_FAT	GO:0072593	reactive oxygen species metabolic process	11	2.18688	0.0526525	IMMP2L, MAOB, GLS2, GSTP1, RGN, RAB27A, SOD2, CRYAB, CLU, BMP7, HSPD1	417	222	16650	1.97842	1	0.442984	0.423145	No
GOTERM_BP_FAT	GO:0071305	cellular response to vitamin D	3	0.596421	0.0527639	SFRP1, CYP24A1, PENK	417	15	16650	7.98561	1	0.443217	0.423368	No
GOTERM_BP_FAT	GO:0009416	response to light stimulus	13	2.58449	0.0537416	SLC4A10, RRH, ATP1A3, TYR, MEIS2, RPE65, BEST1, GNGT1, TRPM1, NETO1, SAG, RGR, TRPM3	417	284	16650	1.82769	1	0.450714	0.430529	No
GOTERM_BP_FAT	GO:0006801	superoxide metabolic process	5	0.994036	0.0538577	IMMP2L, GSTP1, RGN, SOD2, BMP7	417	57	16650	3.50246	1	0.450973	0.430776	No
GOTERM_BP_FAT	GO:0098602	single organism cell adhesion	28	5.5666	0.0540999	CEBPB, SDC4, RORC, EFNA5, SHB, PRKCZ, HSPD1, CDH3, GPNMB, CDH1, PDPN, ITGAV, SOX9, LMO1, DSP, PRNP, CXADR, FZD8, RAB27A, BMP7, BMP4, CAMSAP3, COL8A2, PKP1, DSG2, MELTF, CD24, EZR	417	779	16650	1.43515	1	0.452286	0.43203	No
GOTERM_BP_FAT	GO:0030111	regulation of Wnt signaling pathway	14	2.7833	0.0546445	NOG, SOX10, PSMB7, SFRP1, APC, BAMBI, FRZB, DDIT3, SFRP5, SIX3, SOSTDC1, SOX9, FGFR2, ATP6V1C2	417	316	16650	1.76896	1	0.456118	0.435691	No
GOTERM_BP_FAT	GO:0071417	cellular response to organonitrogen compound	19	3.77734	0.0549759	SREBF1, CEBPB, GSTP1, RARRES2, IRS2, SLC2A4, PRKCZ, RPE65, SLC5A5, SFRP1, CDH1, PENK, INPP5K, ZNF106, SOX9, EZR, PPARGC1A, ATP6V1C2, CPEB4	417	477	16650	1.59043	1	0.458162	0.437643	No
GOTERM_BP_FAT	GO:0051050	positive regulation of transport	32	6.36183	0.0560561	PFKFB2, SDC4, MTCL1, GLS2, NEDD4L, IRS2, PRKCZ, HSPD1, VTN, PSMB7, TMEM27, RELN, CDH3, CDH1, CTSK, INPP5K, LRAT, ITGAV, SCN3B, GLUL, IL33, RARRES2, RAB27A, ATP2B2, MYRIP, ATP1B1, VEGFA, BMP4, BAMBI, TOMM7, RGN, EZR	417	920	16650	1.3888	1	0.466429	0.44554	No
GOTERM_BP_FAT	GO:0018108	peptidyl-tyrosine phosphorylation	15	2.98211	0.0561761	MST1R, EFNA5, PRKCZ, VEGFA, BTC, VTN, SFRP1, RELN, EFEMP1, GPRC5A, ENPP2, ABL2, CD24, MET, FGFR2	417	349	16650	1.71611	1	0.466504	0.445611	No
GOTERM_BP_FAT	GO:2000826	regulation of heart morphogenesis	4	0.795229	0.0562414	BMP4, NACA, NOG, SOX9	417	35	16650	4.56321	1	0.466504	0.445611	No
GOTERM_BP_FAT	GO:0032990	cell part morphogenesis	29	5.76541	0.0564237	ROBO2, GPM6A, SEMA3C, SEMA3B, NEDD4L, EFNA5, PRKCZ, RIMS2, RIMS1, RELN, FLRT2, PTPRZ1, OPHN1, ENPP2, OTX2, SPTBN2, ATMIN, NOG, RAB3IP, PAX6, BMP7, RGMA, VEGFA, FAM161A, LHX2, RPL24, EZR, SSX2IP, FGFR2	417	817	16650	1.41727	1	0.467284	0.446357	No
GOTERM_BP_FAT	GO:0001649	osteoblast differentiation	10	1.98807	0.056532	RPS15, BMP4, SFRP1, CEBPB, CYP24A1, GPNMB, NOG, PENK, RORB, BMP7	417	195	16650	2.04759	1	0.467449	0.446515	No
GOTERM_BP_FAT	GO:0060078	regulation of postsynaptic membrane potential	6	1.19284	0.0567277	RIMS2, RIMS1, RELN, NETO1, SCN3B, PRKCZ	417	83	16650	2.88637	1	0.468335	0.447361	No
GOTERM_BP_FAT	GO:0071229	cellular response to acid chemical	9	1.78926	0.0570893	SREBF1, CEBPB, ALDH1A2, SERPINF1, ABL2, RORB, SOX9, PPARGC1A, CPEB4	417	166	16650	2.16477	1	0.469855	0.448813	No
GOTERM_BP_FAT	GO:0097305	response to alcohol	9	1.78926	0.0570893	ALAD, EEF1B2, MAOB, CDH1, GSTP1, PENK, SLC2A4, SOD2, CDO1	417	166	16650	2.16477	1	0.469855	0.448813	No
GOTERM_BP_FAT	GO:0030004	cellular monovalent inorganic cation homeostasis	7	1.39165	0.0576968	SLC4A10, ATP1A3, NEDD4L, SLC4A2, ATP1B1, SLC4A5, ATP6V1C2	417	110	16650	2.54088	1	0.473382	0.452182	No
GOTERM_BP_FAT	GO:0045667	regulation of osteoblast differentiation	7	1.39165	0.0576968	BMP4, SFRP1, CEBPB, NOG, RORB, BMP7, FGFR2	417	110	16650	2.54088	1	0.473382	0.452182	No
GOTERM_BP_FAT	GO:0018212	peptidyl-tyrosine modification	15	2.98211	0.0590059	MST1R, EFNA5, PRKCZ, VEGFA, BTC, VTN, SFRP1, RELN, EFEMP1, GPRC5A, ENPP2, ABL2, CD24, MET, FGFR2	417	351	16650	1.70633	1	0.483373	0.461725	No
GOTERM_BP_FAT	GO:0060219	camera-type eye photoreceptor cell differentiation	3	0.596421	0.0593293	ROM1, RORB, SOX9	417	16	16650	7.48651	1	0.485271	0.463539	No
GOTERM_BP_FAT	GO:0048645	organ formation	5	0.994036	0.0597367	BMP4, RDH10, NOG, BMP7, FGFR2	417	59	16650	3.38373	1	0.48785	0.466002	No
GOTERM_BP_FAT	GO:0023061	signal release	17	3.37972	0.0600009	PFKFB2, SREBF1, SLC16A1, SLC2A1, ILDR2, ADM, IRS2, MYRIP, EFNA5, RIMS2, RIMS1, TMEM27, SFRP1, PCLO, RAB11FIP1, HNF4A, GLUL	417	417	16650	1.62776	1	0.489252	0.467341	No
GOTERM_BP_FAT	GO:0090662	ATP hydrolysis coupled transmembrane transport	4	0.795229	0.0602602	ATP1A3, ATP1B1, ATP5G2, ATP6V1C2	417	36	16650	4.43645	1	0.490611	0.468639	No
GOTERM_BP_FAT	GO:0010243	response to organonitrogen compound	28	5.5666	0.0611089	CEBPB, TMED10, GSTP1, ADM, IRS2, SLC2A4, PRKCZ, SLC5A5, HSPD1, ALAD, CDH1, BSG, PENK, INPP5K, ZNF106, SOX9, PPARGC1A, ATP6V1C2, SREBF1, HOMER2, RARRES2, TYR, BMP7, RPE65, SFRP1, EZR, CDO1, CPEB4	417	789	16650	1.41697	1	0.496756	0.474509	No
GOTERM_BP_FAT	GO:1903409	reactive oxygen species biosynthetic process	6	1.19284	0.0616118	MAOB, RGN, RAB27A, SOD2, CLU, HSPD1	417	85	16650	2.81845	1	0.500076	0.477681	No
GOTERM_BP_FAT	GO:0098742	cell-cell adhesion via plasma-membrane adhesion molecules	11	2.18688	0.0622529	ROBO2, CXADR, CDH3, CLSTN2, CDH1, PCDH7, CLDN19, CDHR5, DSG2, IGSF9, CDH19	417	229	16650	1.91794	1	0.504506	0.481912	No
GOTERM_BP_FAT	GO:0060113	inner ear receptor cell differentiation	5	0.994036	0.062799	BMP4, SLC9A3R1, SDC4, ATP2B2, MYO7A	417	60	16650	3.32734	1	0.506209	0.483538	No
GOTERM_BP_FAT	GO:0072091	regulation of stem cell proliferation	5	0.994036	0.062799	DCT, SIX3, PAX6, SOX10, VEGFA	417	60	16650	3.32734	1	0.506209	0.483538	No
GOTERM_BP_FAT	GO:0006081	cellular aldehyde metabolic process	5	0.994036	0.062799	ALDH1A3, RDH10, ALDH1A2, BCO1, RPE65	417	60	16650	3.32734	1	0.506209	0.483538	No
GOTERM_BP_FAT	GO:0051656	establishment of organelle localization	17	3.37972	0.0628456	MCFD2, TMED10, RAB27A, PAX6, MYRIP, MYO7A, FMN2, PRKCZ, RPS15, RIMS2, RIMS1, SLC9A3R1, CDH3, PCLO, OPHN1, SPRY2, EZR	417	420	16650	1.61614	1	0.506209	0.483538	No
GOTERM_BP_FAT	GO:1990138	neuron projection extension	8	1.59046	0.0637944	RIMS2, RIMS1, SEMA3C, LHX2, SEMA3B, NEDD4L, PRKCZ, VEGFA	417	141	16650	2.26542	1	0.511552	0.488642	No
GOTERM_BP_FAT	GO:0007163	establishment or maintenance of cell polarity	9	1.78926	0.063799	SLC9A3R1, MTCL1, LHX2, WWC1, SFRP5, SPRY2, PAX6, EZR, PRKCZ	417	170	16650	2.11384	1	0.511552	0.488642	No
GOTERM_BP_FAT	GO:1901654	response to ketone	9	1.78926	0.063799	SREBF1, SFRP1, RPL32, MAOB, ABHD2, SERPINF1, DSG2, FBXO32, EFNA5	417	170	16650	2.11384	1	0.511552	0.488642	No
GOTERM_BP_FAT	GO:0008286	insulin receptor signaling pathway	7	1.39165	0.0640609	SREBF1, INPP5K, IRS2, ZNF106, PRKCZ, RPE65, ATP6V1C2	417	113	16650	2.47342	1	0.512141	0.489205	No
GOTERM_BP_FAT	GO:0032940	secretion by cell	33	6.56064	0.064066	PFKFB2, TMED10, MAOB, SDC4, GLS2, SLC2A1, ILDR2, ADM, IRS2, EFNA5, PRKCZ, CLU, HSPD1, RIMS2, RIMS1, TMEM27, RAB11FIP1, PCLO, HNF4A, GLUL, SREBF1, IL33, SLC16A1, RARRES2, PCDH7, RAB27A, MYRIP, PRSS12, VEGFA, SFRP1, SCG5, CHI3L1, EZR	417	966	16650	1.364	1	0.512141	0.489205	No
GOTERM_BP_FAT	GO:0051898	negative regulation of protein kinase B signaling	4	0.795229	0.0644096	SLC9A3R1, DDIT3, SFRP5, INPP5K	417	37	16650	4.31655	1	0.514111	0.491087	No
GOTERM_BP_FAT	GO:0016337	single organismal cell-cell adhesion	26	5.16899	0.0650958	CEBPB, SDC4, RORC, SHB, PRKCZ, HSPD1, CDH3, GPNMB, CDH1, PDPN, ITGAV, SOX9, LMO1, DSP, PRNP, CXADR, FZD8, RAB27A, BMP7, BMP4, CAMSAP3, COL8A2, PKP1, DSG2, CD24, EZR	417	725	16650	1.4319	1	0.518805	0.495571	No
GOTERM_BP_FAT	GO:0046394	carboxylic acid biosynthetic process	12	2.38569	0.0654653	ALDH1A3, HACD1, GLS2, SCD, RDH10, CTH, ALDH1A2, RBP1, RGN, PTGDS, GLUL, SLC27A2	417	262	16650	1.82877	1	0.520966	0.497635	No
GOTERM_BP_FAT	GO:2000136	regulation of cell proliferation involved in heart morphogenesis	3	0.596421	0.066158	BMP4, NACA, SOX9	417	17	16650	7.04613	1	0.523331	0.499894	No
GOTERM_BP_FAT	GO:0061323	cell proliferation involved in heart morphogenesis	3	0.596421	0.066158	BMP4, NACA, SOX9	417	17	16650	7.04613	1	0.523331	0.499894	No
GOTERM_BP_FAT	GO:0070633	transepithelial transport	3	0.596421	0.066158	SLC23A2, CXADR, BEST1	417	17	16650	7.04613	1	0.523331	0.499894	No
GOTERM_BP_FAT	GO:0048569	post-embryonic organ development	3	0.596421	0.066158	EFEMP1, MYO7A, VEGFA	417	17	16650	7.04613	1	0.523331	0.499894	No
GOTERM_BP_FAT	GO:0008610	lipid biosynthetic process	23	4.57256	0.0668646	SREBF1, HACD1, ST6GALNAC2, ADM, IRS2, CYB5R2, SEC14L2, PLA2G16, ALDH1A3, SCD, RDH10, ALDH1A2, RBP1, RGN, PNPLA3, INPP5K, DHCR7, PTGDS, BCO1, PPARGC1A, SLC27A2, FGFR2, SERINC4	417	624	16650	1.47171	1	0.52813	0.504478	No
GOTERM_BP_FAT	GO:0043405	regulation of MAP kinase activity	14	2.7833	0.0677789	DUSP4, GSTP1, FZD8, MST1R, TPD52L1, BMP7, VEGFA, BMP4, MAP3K15, SFRP1, SPRY2, INPP5K, CD24, TRIB1	417	327	16650	1.70946	1	0.534555	0.510615	No
GOTERM_BP_FAT	GO:0050708	regulation of protein secretion	16	3.18091	0.0682889	PFKFB2, SREBF1, IL33, SLC16A1, SLC2A1, IRS2, MYRIP, EFNA5, PRKCZ, HSPD1, TMEM27, SFRP1, RAB11FIP1, HNF4A, EZR, GLUL	417	392	16650	1.62972	1	0.536916	0.512871	No
GOTERM_BP_FAT	GO:0050807	regulation of synapse organization	7	1.39165	0.0685239	ROBO2, RELN, CLSTN2, FLRT2, LRRTM2, EFNA5, IGSF9	417	115	16650	2.4304	1	0.536916	0.512871	No
GOTERM_BP_FAT	GO:0010799	regulation of peptidyl-threonine phosphorylation	4	0.795229	0.0686871	INPP5K, CHI3L1, SPRY2, BMP7	417	38	16650	4.20295	1	0.536916	0.512871	No
GOTERM_BP_FAT	GO:0035088	establishment or maintenance of apical/basal cell polarity	4	0.795229	0.0686871	SLC9A3R1, MTCL1, LHX2, EZR	417	38	16650	4.20295	1	0.536916	0.512871	No
GOTERM_BP_FAT	GO:2000648	positive regulation of stem cell proliferation	4	0.795229	0.0686871	DCT, PAX6, SOX10, VEGFA	417	38	16650	4.20295	1	0.536916	0.512871	No
GOTERM_BP_FAT	GO:0061245	establishment or maintenance of bipolar cell polarity	4	0.795229	0.0686871	SLC9A3R1, MTCL1, LHX2, EZR	417	38	16650	4.20295	1	0.536916	0.512871	No
GOTERM_BP_FAT	GO:0006865	amino acid transport	6	1.19284	0.0693703	TMEM27, SLC6A15, PDPN, SLC6A13, SLC6A20, SERINC4	417	88	16650	2.72237	1	0.540659	0.516446	No
GOTERM_BP_FAT	GO:0022617	extracellular matrix disassembly	6	1.19284	0.0693703	CST3, CDH1, CTSK, BSG, MELTF, CTSV	417	88	16650	2.72237	1	0.540659	0.516446	No
GOTERM_BP_FAT	GO:0042391	regulation of membrane potential	15	2.98211	0.0700962	DSP, CXADR, ATP1A3, NEDD4L, ATP1B1, SOD2, PRKCZ, RIMS2, RIMS1, RELN, NETO1, CLDN19, CNGB3, DSG2, SCN3B	417	360	16650	1.66367	1	0.545513	0.521082	No
GOTERM_BP_FAT	GO:0003002	regionalization	14	2.7833	0.0705047	GDF11, SEMA3C, NOG, PBX3, PAX6, BMP4, SFRP1, RELN, LHX2, DDIT3, ALDH1A2, SIX3, OTX2, FGFR2	417	329	16650	1.69907	1	0.547887	0.52335	No
GOTERM_BP_FAT	GO:0030902	hindbrain development	8	1.59046	0.0717822	NANOS1, ALDH1A2, NOG, ATP2B2, SEZ6L2, PPARGC1A, BMP7, SPTBN2	417	145	16650	2.20293	1	0.554433	0.529603	No
GOTERM_BP_FAT	GO:0001656	metanephros development	6	1.19284	0.072071	BMP4, ROBO2, GDF11, RDH10, SOX9, BMP7	417	89	16650	2.69178	1	0.554433	0.529603	No
GOTERM_BP_FAT	GO:0060411	cardiac septum morphogenesis	5	0.994036	0.0724701	BMP4, NOG, BMP7, DHRS3, FGFR2	417	63	16650	3.16889	1	0.554433	0.529603	No
GOTERM_BP_FAT	GO:1900407	regulation of cellular response to oxidative stress	5	0.994036	0.0724701	RGN, NOL3, SOD2, MET, BMP7	417	63	16650	3.16889	1	0.554433	0.529603	No
GOTERM_BP_FAT	GO:0032835	glomerulus development	5	0.994036	0.0724701	BMP4, COL4A3, NOG, CD24, BMP7	417	63	16650	3.16889	1	0.554433	0.529603	No
GOTERM_BP_FAT	GO:1903530	regulation of secretion by cell	23	4.57256	0.0726627	PFKFB2, SREBF1, IL33, SLC16A1, MAOB, SDC4, SLC2A1, RAB27A, IRS2, MYRIP, EFNA5, PRKCZ, HSPD1, RIMS2, RIMS1, TMEM27, SFRP1, PCLO, RAB11FIP1, HNF4A, SCG5, EZR, GLUL	417	630	16650	1.45769	1	0.554433	0.529603	No
GOTERM_BP_FAT	GO:0061448	connective tissue development	11	2.18688	0.0727224	BMP4, EFEMP1, CHADL, FRZB, NOG, RORC, ITGB8, CHI3L1, SOX9, PPARGC1A, BMP7	417	236	16650	1.86105	1	0.554433	0.529603	No
GOTERM_BP_FAT	GO:0016485	protein processing	11	2.18688	0.0727224	VTN, TMEM59, PCSK1N, IMMP2L, CPXM2, CFI, SCG5, MELTF, CTSV, NOL3, PRSS12	417	236	16650	1.86105	1	0.554433	0.529603	No
GOTERM_BP_FAT	GO:0072197	ureter morphogenesis	2	0.397614	0.0731021	BMP4, SOX9	417	3	16650	26.6187	1	0.554433	0.529603	No
GOTERM_BP_FAT	GO:0072190	ureter urothelium development	2	0.397614	0.0731021	BMP4, SOX9	417	3	16650	26.6187	1	0.554433	0.529603	No
GOTERM_BP_FAT	GO:0060648	mammary gland bud morphogenesis	2	0.397614	0.0731021	SOSTDC1, FGFR2	417	3	16650	26.6187	1	0.554433	0.529603	No
GOTERM_BP_FAT	GO:0021847	ventricular zone neuroblast division	2	0.397614	0.0731021	DCT, FGFR2	417	3	16650	26.6187	1	0.554433	0.529603	No
GOTERM_BP_FAT	GO:0015758	glucose transport	7	1.39165	0.0731631	RARRES2, SLC2A1, INPP5K, IRS2, SLC2A4, EZR, PRKCZ	417	117	16650	2.38886	1	0.554433	0.529603	No
GOTERM_BP_FAT	GO:0071371	cellular response to gonadotropin stimulus	3	0.596421	0.073233	EFNA5, PPARGC1A, SLC5A5	417	18	16650	6.65468	1	0.554433	0.529603	No
GOTERM_BP_FAT	GO:0030852	regulation of granulocyte differentiation	3	0.596421	0.073233	PRDM16, RBP1, TRIB1	417	18	16650	6.65468	1	0.554433	0.529603	No
GOTERM_BP_FAT	GO:1903859	regulation of dendrite extension	3	0.596421	0.073233	RIMS2, RIMS1, NEDD4L	417	18	16650	6.65468	1	0.554433	0.529603	No
GOTERM_BP_FAT	GO:0035886	vascular smooth muscle cell differentiation	3	0.596421	0.073233	CTH, ADM, VEGFA	417	18	16650	6.65468	1	0.554433	0.529603	No
GOTERM_BP_FAT	GO:1903861	positive regulation of dendrite extension	3	0.596421	0.073233	RIMS2, RIMS1, NEDD4L	417	18	16650	6.65468	1	0.554433	0.529603	No
GOTERM_BP_FAT	GO:0010604	positive regulation of macromolecule metabolic process	84	16.6998	0.0736636	CDKN1C, RPLP1, WWC1, RORC, RAX, IRS2, RORB, CLU, RIMS2, EPB41L4B, RIMS1, CDH3, CDH1, HNF4A, SIX3, ENPP2, ITGB8, SOX9, LMO1, NANOS1, SREBF1, ATMIN, NOG, MITF, PAX6, DUSP26, SOX10, RGMA, SFRP1, ALDH1A2, DDIT3, COL4A3, TCP1, RGN, CHI3L1, EZR, TRIB1, MET, SQSTM1, CEBPB, PARM1, SDC4, WBP2, GLIS3, CRX, NEDD4L, MST1R, EFNA5, PRKCZ, HSPD1, CST3, SEC14L2, VTN, PSMB7, RELN, GPNMB, PRDM16, INPP5K, OTX2, CCL…	417	2856	16650	1.17435	1	0.556897	0.531956	No
GOTERM_BP_FAT	GO:0050803	regulation of synapse structure or activity	11	2.18688	0.07452	ROBO2, RELN, CLSTN2, FLRT2, NETO1, LRRTM2, ATP2B2, EFNA5, PRKCZ, SHISA8, IGSF9	417	237	16650	1.8532	1	0.561936	0.536769	No
GOTERM_BP_FAT	GO:0008544	epidermis development	13	2.58449	0.0745425	DSP, ATP2B2, PAX6, MYO7A, CTSV, BMP4, SLC9A3R1, CDH3, DCT, LHX2, SOSTDC1, SOX9, FGFR2	417	300	16650	1.73022	1	0.561936	0.536769	No
GOTERM_BP_FAT	GO:0008585	female gonad development	6	1.19284	0.0748287	ROBO2, SFRP1, IMMP2L, CEBPB, DMRTA1, VEGFA	417	90	16650	2.66187	1	0.562491	0.5373	No
GOTERM_BP_FAT	GO:0001892	embryonic placenta development	6	1.19284	0.0748287	CDKN1C, KRT19, CEBPB, ADM, BMP7, FGFR2	417	90	16650	2.66187	1	0.562491	0.5373	No
GOTERM_BP_FAT	GO:0007548	sex differentiation	12	2.38569	0.0754139	ROBO2, CST3, SFRP1, IMMP2L, CEBPB, RDH10, HNF4A, DMRTA1, SOX9, CTSV, REC8, VEGFA	417	269	16650	1.78118	1	0.566085	0.540734	No
GOTERM_BP_FAT	GO:0003206	cardiac chamber morphogenesis	7	1.39165	0.0755485	DSP, BMP4, SEMA3C, NOG, BMP7, DHRS3, FGFR2	417	118	16650	2.36861	1	0.566293	0.540931	No
GOTERM_BP_FAT	GO:0042490	mechanoreceptor differentiation	5	0.994036	0.0758528	BMP4, SLC9A3R1, SDC4, ATP2B2, MYO7A	417	64	16650	3.11938	1	0.567769	0.542342	No
GOTERM_BP_FAT	GO:0070374	positive regulation of ERK1 and ERK2 cascade	9	1.78926	0.076677	BMP4, GPNMB, PLA2G2A, CHI3L1, SPRY2, CCL18, PRKCZ, FGFR2, VEGFA	417	177	16650	2.03024	1	0.573128	0.547461	No
GOTERM_BP_FAT	GO:0022604	regulation of cell morphogenesis	21	4.17495	0.0773454	ROBO2, SEMA3C, NOG, SEMA3B, NEDD4L, EFNA5, ERMN, RGMA, VEGFA, RIMS2, RIMS1, SLC9A3R1, SFRP1, STRIP2, FMNL2, RELN, BAMBI, PDPN, ENPP2, MELTF, EZR	417	568	16650	1.47621	1	0.577309	0.551454	No
GOTERM_BP_FAT	GO:0003197	endocardial cushion development	4	0.795229	0.0776155	BMP4, NOG, SOX9, BMP7	417	40	16650	3.99281	1	0.577579	0.551712	No
GOTERM_BP_FAT	GO:0009798	axis specification	6	1.19284	0.077643	BMP4, SFRP1, DDIT3, SIX3, OTX2, PAX6	417	91	16650	2.63262	1	0.577579	0.551712	No
GOTERM_BP_FAT	GO:0008645	hexose transport	7	1.39165	0.0779777	RARRES2, SLC2A1, INPP5K, IRS2, SLC2A4, EZR, PRKCZ	417	119	16650	2.34871	1	0.577579	0.551712	No
GOTERM_BP_FAT	GO:0010771	negative regulation of cell morphogenesis involved in differentiation	7	1.39165	0.0779777	SFRP1, SEMA3C, NOG, SEMA3B, MELTF, EFNA5, RGMA	417	119	16650	2.34871	1	0.577579	0.551712	No
GOTERM_BP_FAT	GO:0015749	monosaccharide transport	7	1.39165	0.0779777	RARRES2, SLC2A1, INPP5K, IRS2, SLC2A4, EZR, PRKCZ	417	119	16650	2.34871	1	0.577579	0.551712	No
GOTERM_BP_FAT	GO:0035107	appendage morphogenesis	8	1.59046	0.0781456	BMP4, SEMA3C, RDH10, ALDH1A2, NOG, SOX9, BMP7, FGFR2	417	148	16650	2.15827	1	0.577579	0.551712	No
GOTERM_BP_FAT	GO:0035108	limb morphogenesis	8	1.59046	0.0781456	BMP4, SEMA3C, RDH10, ALDH1A2, NOG, SOX9, BMP7, FGFR2	417	148	16650	2.15827	1	0.577579	0.551712	No
GOTERM_BP_FAT	GO:0030574	collagen catabolic process	5	0.994036	0.0793137	CST3, CTSK, COL4A3, COL8A2, COL8A1	417	65	16650	3.07139	1	0.582956	0.556848	No
GOTERM_BP_FAT	GO:0019935	cyclic-nucleotide-mediated signaling	5	0.994036	0.0793137	RIMS2, SLC9A3R1, PCLO, ADM, SOX9	417	65	16650	3.07139	1	0.582956	0.556848	No
GOTERM_BP_FAT	GO:0050672	negative regulation of lymphocyte proliferation	5	0.994036	0.0793137	BMP4, PRNP, CEBPB, SDC4, GPNMB	417	65	16650	3.07139	1	0.582956	0.556848	No
GOTERM_BP_FAT	GO:0032945	negative regulation of mononuclear cell proliferation	5	0.994036	0.0793137	BMP4, PRNP, CEBPB, SDC4, GPNMB	417	65	16650	3.07139	1	0.582956	0.556848	No
GOTERM_BP_FAT	GO:0042063	gliogenesis	11	2.18688	0.0794616	IL33, VTN, RELN, PTPRZ1, GSTP1, NOG, PENK, PAX6, SOX9, CLU, SOX10	417	240	16650	1.83004	1	0.583233	0.557113	No
GOTERM_BP_FAT	GO:0010664	negative regulation of striated muscle cell apoptotic process	3	0.596421	0.0805376	NACA, NOL3, BMP7	417	19	16650	6.30443	1	0.586252	0.559997	No
GOTERM_BP_FAT	GO:0006883	cellular sodium ion homeostasis	3	0.596421	0.0805376	ATP1A3, NEDD4L, ATP1B1	417	19	16650	6.30443	1	0.586252	0.559997	No
GOTERM_BP_FAT	GO:0090190	positive regulation of branching involved in ureteric bud morphogenesis	3	0.596421	0.0805376	NOG, SOX9, VEGFA	417	19	16650	6.30443	1	0.586252	0.559997	No
GOTERM_BP_FAT	GO:0014912	negative regulation of smooth muscle cell migration	3	0.596421	0.0805376	GSTP1, TRIB1, PPARGC1A	417	19	16650	6.30443	1	0.586252	0.559997	No
GOTERM_BP_FAT	GO:0071294	cellular response to zinc ion	3	0.596421	0.0805376	MT2A, MT1G, MT1E	417	19	16650	6.30443	1	0.586252	0.559997	No
GOTERM_BP_FAT	GO:0060117	auditory receptor cell development	3	0.596421	0.0805376	SLC9A3R1, ATP2B2, MYO7A	417	19	16650	6.30443	1	0.586252	0.559997	No
GOTERM_BP_FAT	GO:0043401	steroid hormone mediated signaling pathway	9	1.78926	0.082641	BMP4, SFRP1, ABHD2, HNF4A, NR2F1, RORC, RORB, PPARGC1A, BMP7	417	180	16650	1.9964	1	0.600736	0.573832	No
GOTERM_BP_FAT	GO:0099565	chemical synaptic transmission, postsynaptic	5	0.994036	0.082852	RIMS2, RIMS1, RELN, NETO1, PRKCZ	417	66	16650	3.02485	1	0.60092	0.574008	No
GOTERM_BP_FAT	GO:0051650	establishment of vesicle localization	11	2.18688	0.0828933	RIMS2, RIMS1, MCFD2, PCLO, CDH3, TMED10, OPHN1, RAB27A, MYRIP, MYO7A, PRKCZ	417	242	16650	1.81491	1	0.60092	0.574008	No
GOTERM_BP_FAT	GO:0030010	establishment of cell polarity	6	1.19284	0.0834402	SLC9A3R1, WWC1, SPRY2, PAX6, EZR, PRKCZ	417	93	16650	2.576	1	0.604057	0.577004	No
GOTERM_BP_FAT	GO:0045165	cell fate commitment	11	2.18688	0.0846798	BMP4, SFRP1, CEBPB, APC, RORC, CHD5, SOSTDC1, SPRY2, PAX6, SOX9, FGFR2	417	243	16650	1.80744	1	0.610586	0.583241	No
GOTERM_BP_FAT	GO:0046034	ATP metabolic process	11	2.18688	0.0846798	COX8A, PFKFB2, UQCRB, CHCHD10, ATP5J, OGDHL, ATP1B1, ATP5G2, ENO2, COX7C, PPARGC1A	417	243	16650	1.80744	1	0.610586	0.583241	No
GOTERM_BP_FAT	GO:0010001	glial cell differentiation	9	1.78926	0.0846882	VTN, RELN, PTPRZ1, GSTP1, NOG, PAX6, SOX9, CLU, SOX10	417	181	16650	1.98537	1	0.610586	0.583241	No
GOTERM_BP_FAT	GO:0032386	regulation of intracellular transport	18	3.57853	0.0850886	SREBF1, ABCA2, MTCL1, GLS2, WWC1, NOL3, BMP7, BMP4, SLC9A3R1, PSMB7, CDH1, BAMBI, CTSK, SFRP5, TOMM7, INPP5K, EZR, CRYAB	417	472	16650	1.52268	1	0.612348	0.584925	No
GOTERM_BP_FAT	GO:0090092	regulation of transmembrane receptor protein serine/threonine kinase signaling pathway	10	1.98807	0.0851641	CDKN1C, BMP4, GDF11, SFRP1, BAMBI, PRDM16, NOG, SOSTDC1, BMP7, RGMA	417	212	16650	1.8834	1	0.612348	0.584925	No
GOTERM_BP_FAT	GO:0008202	steroid metabolic process	12	2.38569	0.0863855	CYB5R2, SEC14L2, SREBF1, LIPE, CYP24A1, NPC2, SLCO1A2, ADM, DHCR7, OSBPL1A, SLC27A2, PPARGC1A	417	276	16650	1.736	1	0.617519	0.589863	No
GOTERM_BP_FAT	GO:0031325	positive regulation of cellular metabolic process	83	16.501	0.0863868	CDKN1C, RPLP1, WWC1, RORC, RAX, ADM, IRS2, RORB, CLU, CDH3, CDH1, HNF4A, SIX3, ENPP2, SOX9, LMO1, NANOS1, SREBF1, ATMIN, NOG, MITF, PAX6, DUSP26, SOX10, RGMA, SFRP1, DDIT3, COL4A3, TCP1, RGN, CHI3L1, EZR, TRIB1, MET, SQSTM1, PFKFB2, CEBPB, PARM1, MAOB, SDC4, WBP2, GSTP1, TYRP1, GLIS3, CRX, MST1R, EFNA5, PRKCZ, HSPD1, CST3, SEC14L2, VTN, PSMB7, RELN, GPNMB, PRDM16, INPP5K, OTX2, CCL18, PPARGC1A, G…	417	2839	16650	1.16732	1	0.617519	0.589863	No
GOTERM_BP_FAT	GO:0046545	development of primary female sexual characteristics	6	1.19284	0.0864224	ROBO2, SFRP1, IMMP2L, CEBPB, DMRTA1, VEGFA	417	94	16650	2.5486	1	0.617519	0.589863	No
GOTERM_BP_FAT	GO:0032868	response to insulin	11	2.18688	0.0864422	SREBF1, GSTP1, RARRES2, INPP5K, IRS2, ADM, ZNF106, SLC2A4, PRKCZ, RPE65, ATP6V1C2	417	244	16650	1.80004	1	0.617519	0.589863	No
GOTERM_BP_FAT	GO:0021872	forebrain generation of neurons	5	0.994036	0.0864666	ROBO2, DCT, SLC4A10, PAX6, FGFR2	417	67	16650	2.97971	1	0.617519	0.589863	No
GOTERM_BP_FAT	GO:0030278	regulation of ossification	9	1.78926	0.0867651	BMP4, SFRP1, CEBPB, NOG, RORB, SOX9, BMP7, DHRS3, FGFR2	417	182	16650	1.97446	1	0.618816	0.591102	No
GOTERM_BP_FAT	GO:0001568	blood vessel development	21	4.17495	0.0870219	SEMA3C, SERPINF1, NOG, FZD8, ADM, PAX6, SHB, BMP7, VEGFA, BMP4, DDIT3, ALDH1A2, COL4A3, COL8A2, COL8A1, ITGB8, CHI3L1, ITGAV, DHCR7, ANGPTL4, FGFR2	417	576	16650	1.45571	1	0.618985	0.591264	No
GOTERM_BP_FAT	GO:0001954	positive regulation of cell-matrix adhesion	4	0.795229	0.0870228	SFRP1, SDC4, PRKCZ, VEGFA	417	42	16650	3.80267	1	0.618985	0.591264	No
GOTERM_BP_FAT	GO:0043009	chordate embryonic development	21	4.17495	0.0878361	CDKN1C, CEBPB, SEMA3C, SDC4, RARRES2, NOG, ADM, PAX6, SOX10, BMP7, RGMA, VEGFA, BMP4, KRT19, SFRP1, LHX2, RDH10, ALDH1A2, RBBP8, INPP5K, FGFR2	417	577	16650	1.45319	1	0.623504	0.595581	No
GOTERM_BP_FAT	GO:0060008	Sertoli cell differentiation	3	0.596421	0.0880562	CST3, SOX9, CTSV	417	20	16650	5.98921	1	0.623504	0.595581	No
GOTERM_BP_FAT	GO:0060445	branching involved in salivary gland morphogenesis	3	0.596421	0.0880562	SEMA3C, BMP7, FGFR2	417	20	16650	5.98921	1	0.623504	0.595581	No
GOTERM_BP_FAT	GO:0015849	organic acid transport	7	1.39165	0.0881294	SLC6A15, SLCO1A2, PDPN, IRS2, SLC6A20, SLC27A2, PQLC2L	417	123	16650	2.27233	1	0.623504	0.595581	No
GOTERM_BP_FAT	GO:0060047	heart contraction	11	2.18688	0.0887131	DSP, SREBF1, CXADR, FXYD3, ATP1A3, NEDD4L, ADM, DSG2, ATP2B2, ATP1B1, SCN3B	417	245	16650	1.79269	1	0.626795	0.598725	No
GOTERM_BP_FAT	GO:0051216	cartilage development	9	1.78926	0.0888716	BMP4, EFEMP1, CHADL, FRZB, NOG, ITGB8, CHI3L1, SOX9, BMP7	417	183	16650	1.96367	1	0.627078	0.598995	No
GOTERM_BP_FAT	GO:0051046	regulation of secretion	24	4.77137	0.0893657	PFKFB2, SREBF1, IL33, SLC16A1, MAOB, SDC4, SLC2A1, RAB27A, IRS2, MYRIP, EFNA5, PRKCZ, HSPD1, RIMS2, RIMS1, SLC9A3R1, TMEM27, SFRP1, PCLO, RAB11FIP1, HNF4A, SCG5, EZR, GLUL	417	683	16650	1.40304	1	0.628706	0.600549	No
GOTERM_BP_FAT	GO:0007010	cytoskeleton organization	37	7.35586	0.0893709	SDC4, MTCL1, FMN2, CTSV, EFNA5, PRKCZ, SLC9A3R1, EPB41L4B, ACTR3C, STRIP2, PCLO, OPHN1, ABL2, INPP5K, TRPM7, SOX9, SPTBN2, DSP, SLC16A1, CXADR, LIMCH1, ODAM, PAX6, SLC39A12, ERMN, CAMSAP3, SFRP1, KRT19, FMNL2, APC, DAAM1, MAP7D2, PKP1, SPRY2, EZR, CRYAB, SSX2IP	417	1144	16650	1.29138	1	0.628706	0.600549	No
GOTERM_BP_FAT	GO:2000377	regulation of reactive oxygen species metabolic process	8	1.59046	0.0894587	GSTP1, RGN, RAB27A, SOD2, CRYAB, CLU, BMP7, HSPD1	417	153	16650	2.08774	1	0.628706	0.600549	No
GOTERM_BP_FAT	GO:0042274	ribosomal small subunit biogenesis	5	0.994036	0.0901567	RPS15, RPS27, RPS19, RPS8, RPS10	417	68	16650	2.93589	1	0.632771	0.604433	No
GOTERM_BP_FAT	GO:0010628	positive regulation of gene expression	52	10.338	0.0905381	CDKN1C, RORC, RAX, RORB, RIMS2, EPB41L4B, RIMS1, CDH3, CDH1, HNF4A, SIX3, ITGB8, SOX9, LMO1, SREBF1, ATMIN, NOG, MITF, PAX6, SOX10, RGMA, SFRP1, ALDH1A2, DDIT3, EZR, MET, SQSTM1, CEBPB, WBP2, GLIS3, CRX, SEC14L2, PRDM16, INPP5K, OTX2, PPARGC1A, IL33, ODAM, PBX3, NR2F1, FZD8, RAB27A, BMP7, MEIS2, VEGFA, BMP4, LHX2, NACA, BAMBI, SPRY2, MELTF, FGFR2	417	1692	16650	1.2271	1	0.634606	0.606186	No
GOTERM_BP_FAT	GO:0055088	lipid homeostasis	7	1.39165	0.0907753	ABCA2, NPC2, HNF4A, PNPLA3, IRS2, ANGPTL4, CD24	417	124	16650	2.254	1	0.635427	0.60697	No
GOTERM_BP_FAT	GO:0006796	phosphate-containing compound metabolic process	89	17.6938	0.0918626	CDKN1C, RPLP1, WWC1, PEBP1, ADM, OGDHL, IRS2, ATP5G2, SHB, ENO2, CLU, COX7C, LIPE, RPS6KA6, PODNL1, EFEMP1, ACP6, PI4KAP1, ENPP2, SPEG, ITGAV, SOX9, DUSP4, COX8A, GPX4, NOG, PAX6, DUSP26, ATP1B1, BTC, PLA2G16, SFRP1, GPRC5A, RGN, CHI3L1, EZR, TRIB1, CRYAB, MET, SQSTM1, FBP2, PFKFB2, LRRC15, PNCK, UQCRB, SDC4, GSTP1, ATP5J, MST1R, EFNA5, PRKCZ, FHIT, SLC9A3R1, VTN, PSMB7, RELN, PTPRZ1, FLRT2, GPNM…	417	3083	16650	1.15264	1	0.642189	0.613429	No
GOTERM_BP_FAT	GO:0043200	response to amino acid	6	1.19284	0.0925521	ALAD, CEBPB, GSTP1, CDO1, PPARGC1A, CPEB4	417	96	16650	2.4955	1	0.646155	0.617218	No
GOTERM_BP_FAT	GO:0042493	response to drug	16	3.18091	0.0929089	SREBF1, ABCA2, PRNP, MAOB, SEMA3C, ATP1A3, SOD2, HSPD1, ALAD, CST3, SFRP1, MT2A, CDH3, CDH1, PLIN2, PPARGC1A	417	411	16650	1.55438	1	0.647792	0.618781	No
GOTERM_BP_FAT	GO:0003015	heart process	11	2.18688	0.0935579	DSP, SREBF1, CXADR, FXYD3, ATP1A3, NEDD4L, ADM, DSG2, ATP2B2, ATP1B1, SCN3B	417	248	16650	1.771	1	0.648134	0.619108	No
GOTERM_BP_FAT	GO:1902882	regulation of response to oxidative stress	5	0.994036	0.0939212	RGN, NOL3, SOD2, MET, BMP7	417	69	16650	2.89334	1	0.648134	0.619108	No
GOTERM_BP_FAT	GO:0032024	positive regulation of insulin secretion	5	0.994036	0.0939212	PFKFB2, TMEM27, IRS2, MYRIP, GLUL	417	69	16650	2.89334	1	0.648134	0.619108	No
GOTERM_BP_FAT	GO:0001707	mesoderm formation	5	0.994036	0.0939212	BMP4, ITGB4, NOG, BMP7, FGFR2	417	69	16650	2.89334	1	0.648134	0.619108	No
GOTERM_BP_FAT	GO:1903426	regulation of reactive oxygen species biosynthetic process	5	0.994036	0.0939212	RGN, RAB27A, SOD2, CLU, HSPD1	417	69	16650	2.89334	1	0.648134	0.619108	No
GOTERM_BP_FAT	GO:0007568	aging	12	2.38569	0.0940109	ERO1A, CDKN1C, SREBF1, SERPINF1, PENK, RGN, ADM, CTSV, SMC6, SOD2, CRYAB, PPARGC1A	417	280	16650	1.7112	1	0.648134	0.619108	No
GOTERM_BP_FAT	GO:0003205	cardiac chamber development	8	1.59046	0.0942297	DSP, BMP4, SEMA3C, NACA, NOG, BMP7, DHRS3, FGFR2	417	155	16650	2.0608	1	0.648134	0.619108	No
GOTERM_BP_FAT	GO:0071241	cellular response to inorganic substance	8	1.59046	0.0942297	ALAD, PRNP, MT2A, CDH1, SERPINF1, MT1G, PPARGC1A, MT1E	417	155	16650	2.0608	1	0.648134	0.619108	No
GOTERM_BP_FAT	GO:0009792	embryo development ending in birth or egg hatching	21	4.17495	0.0943692	CDKN1C, CEBPB, SEMA3C, SDC4, RARRES2, NOG, ADM, PAX6, SOX10, BMP7, RGMA, VEGFA, BMP4, KRT19, SFRP1, LHX2, RDH10, ALDH1A2, RBBP8, INPP5K, FGFR2	417	583	16650	1.43823	1	0.648134	0.619108	No
GOTERM_BP_FAT	GO:0006793	phosphorus metabolic process	89	17.6938	0.0951209	CDKN1C, RPLP1, WWC1, PEBP1, ADM, OGDHL, IRS2, ATP5G2, SHB, ENO2, CLU, COX7C, LIPE, RPS6KA6, PODNL1, EFEMP1, ACP6, PI4KAP1, ENPP2, SPEG, ITGAV, SOX9, DUSP4, COX8A, GPX4, NOG, PAX6, DUSP26, ATP1B1, BTC, PLA2G16, SFRP1, GPRC5A, RGN, CHI3L1, EZR, TRIB1, CRYAB, MET, SQSTM1, FBP2, PFKFB2, LRRC15, PNCK, UQCRB, SDC4, GSTP1, ATP5J, MST1R, EFNA5, PRKCZ, FHIT, SLC9A3R1, VTN, PSMB7, RELN, PTPRZ1, FLRT2, GPNM…	417	3089	16650	1.1504	1	0.648134	0.619108	No
GOTERM_BP_FAT	GO:0072330	monocarboxylic acid biosynthetic process	9	1.78926	0.0953684	ALDH1A3, HACD1, SCD, RDH10, ALDH1A2, RBP1, RGN, PTGDS, SLC27A2	417	186	16650	1.932	1	0.648134	0.619108	No
GOTERM_BP_FAT	GO:0048738	cardiac muscle tissue development	9	1.78926	0.0953684	DSP, BMP4, CXADR, ALDH1A2, NOG, DSG2, BMP7, FGFR2, VEGFA	417	186	16650	1.932	1	0.648134	0.619108	No
GOTERM_BP_FAT	GO:0061337	cardiac conduction	6	1.19284	0.0956987	DSP, CXADR, ATP1A3, DSG2, ATP1B1, SCN3B	417	97	16650	2.46978	1	0.648134	0.619108	No
GOTERM_BP_FAT	GO:0042633	hair cycle	6	1.19284	0.0956987	CDH3, LHX2, SOSTDC1, SOX9, CTSV, FGFR2	417	97	16650	2.46978	1	0.648134	0.619108	No
GOTERM_BP_FAT	GO:0042303	molting cycle	6	1.19284	0.0956987	CDH3, LHX2, SOSTDC1, SOX9, CTSV, FGFR2	417	97	16650	2.46978	1	0.648134	0.619108	No
GOTERM_BP_FAT	GO:0060713	labyrinthine layer morphogenesis	3	0.596421	0.0957734	ADM, BMP7, FGFR2	417	21	16650	5.70401	1	0.648134	0.619108	No
GOTERM_BP_FAT	GO:0051894	positive regulation of focal adhesion assembly	3	0.596421	0.0957734	SFRP1, SDC4, VEGFA	417	21	16650	5.70401	1	0.648134	0.619108	No
GOTERM_BP_FAT	GO:0097484	dendrite extension	3	0.596421	0.0957734	RIMS2, RIMS1, NEDD4L	417	21	16650	5.70401	1	0.648134	0.619108	No
GOTERM_BP_FAT	GO:0060737	prostate gland morphogenetic growth	2	0.397614	0.0962648	SOX9, FGFR2	417	4	16650	19.964	1	0.648134	0.619108	No
GOTERM_BP_FAT	GO:0060686	negative regulation of prostatic bud formation	2	0.397614	0.0962648	BMP4, BMP7	417	4	16650	19.964	1	0.648134	0.619108	No
GOTERM_BP_FAT	GO:0072193	ureter smooth muscle cell differentiation	2	0.397614	0.0962648	BMP4, SOX9	417	4	16650	19.964	1	0.648134	0.619108	No
GOTERM_BP_FAT	GO:0048023	positive regulation of melanin biosynthetic process	2	0.397614	0.0962648	CDH3, TYRP1	417	4	16650	19.964	1	0.648134	0.619108	No
GOTERM_BP_FAT	GO:0060235	lens induction in camera-type eye	2	0.397614	0.0962648	BMP4, SIX3	417	4	16650	19.964	1	0.648134	0.619108	No
GOTERM_BP_FAT	GO:0072191	ureter smooth muscle development	2	0.397614	0.0962648	BMP4, SOX9	417	4	16650	19.964	1	0.648134	0.619108	No
GOTERM_BP_FAT	GO:0072125	negative regulation of glomerular mesangial cell proliferation	2	0.397614	0.0962648	BMP4, BMP7	417	4	16650	19.964	1	0.648134	0.619108	No
GOTERM_BP_FAT	GO:1900378	positive regulation of secondary metabolite biosynthetic process	2	0.397614	0.0962648	CDH3, TYRP1	417	4	16650	19.964	1	0.648134	0.619108	No
GOTERM_BP_FAT	GO:0090194	negative regulation of glomerulus development	2	0.397614	0.0962648	BMP4, BMP7	417	4	16650	19.964	1	0.648134	0.619108	No
GOTERM_BP_FAT	GO:2000179	positive regulation of neural precursor cell proliferation	4	0.795229	0.096885	DCT, PAX6, SOX10, VEGFA	417	44	16650	3.62982	1	0.651481	0.622305	No
GOTERM_BP_FAT	GO:0071300	cellular response to retinoic acid	5	0.994036	0.097759	ALDH1A2, SERPINF1, ABL2, RORB, SOX9	417	70	16650	2.852	1	0.656523	0.627121	No
GOTERM_BP_FAT	GO:0007162	negative regulation of cell adhesion	10	1.98807	0.0989873	BMP4, PRNP, CEBPB, SDC4, GPNMB, CDH1, ARHGDIG, SPOCK1, MELTF, EFNA5	417	219	16650	1.8232	1	0.66393	0.634196	No
GOTERM_BP_FAT	GO:0031668	cellular response to extracellular stimulus	9	1.78926	0.0997627	SREBF1, SFRP1, CYP24A1, GSTP1, PENK, SLC2A1, CTSV, GLUL, CPEB4	417	188	16650	1.91145	1	0.668284	0.638355	No

## Sheet: SuppTable7B.CellularComponents
Category	GO	Term	Count	%	PValue	Genes	List Total	Pop Hits	Pop Total	Fold Enrichment	Bonferroni	Benjamini	FDR	Significant
GOTERM_CC_FAT	GO:0022626	cytosolic ribosome	21	4.17495	1.8098e-10	RPL5, RPL32, RPL10, RPL31, RPS8, RPLP1, RPL36A, RPL35A, RPL7, RPS15, RPS27, RPS19, RPL37A, RPL24, RPL26, RPS2, RPL37, RPL18, PPARGC1A, RPS10, RPL19	399	125	14527	6.11663	1.05692e-07	8.22757e-08	7.72039e-08	Yes
GOTERM_CC_FAT	GO:0044421	extracellular region part	164	32.6044	2.81766e-10	HDDC2, RPL5, CD82, SERPINE3, RPL31, PEBP1, ENO2, CXCL14, CLU, RPL7, RIMS2, PODNL1, EFEMP1, RPS19, CDH1, BSG, ENPP2, ENPP4, PTGDS, RPS10, GLUL, CXADR, RPS8, SERPINF1, FBXO2, SLC6A13, ATP1B1, ERMN, BTC, SFRP1, CRISPLD1, PSG4, SFRP5, COL4A3, COL8A2, RPL24, COL8A1, PKP1, RPL26, IGFALS, EZR, SQSTM1, SLC27A2, GPM6A, TMED10, MAOB, SDC4, CFI, RHOBTB3, NEDD4L, EFNA5, PRKCZ, FHIT, SLC5A5, SEC14L2, VTN, SLC…	399	3878	14527	1.53971	1.64551e-07	8.22757e-08	7.72039e-08	Yes
GOTERM_CC_FAT	GO:0005576	extracellular region	186	36.9781	4.37196e-10	HDDC2, RPL5, CD82, SERPINE3, RPL31, PEBP1, ENO2, CXCL14, CLU, RPL7, RIMS2, PODNL1, EFEMP1, RPS19, CDH1, BSG, ENPP2, ENPP4, PTGDS, RPS10, GLUL, ENPP5, CXADR, RPS8, SERPINF1, FBXO2, SLC6A13, ATP1B1, ERMN, BTC, SFRP1, CRISPLD1, PSG4, SFRP5, COL4A3, COL8A2, SCG5, HHIPL2, RPL24, COL8A1, PKP1, RPL26, IGFALS, EZR, SQSTM1, SLC27A2, GPM6A, PMEL, TMED10, MAOB, SDC4, CFI, RHOBTB3, NEDD4L, EFNA5, LYPD6, PRKC…	399	4623	14527	1.46485	2.55322e-07	8.51074e-08	7.98611e-08	Yes
GOTERM_CC_FAT	GO:0031988	membrane-bounded vesicle	154	30.6163	8.64481e-10	HDDC2, RPL5, CD82, RPL31, ARHGDIG, PEBP1, ENO2, CLU, RPL7, RIMS2, EFEMP1, RPS19, CDH1, BSG, ENPP4, PTGDS, RPS10, GLUL, CXADR, RPS8, SERPINF1, FBXO2, SLC6A13, MYO7A, ATP1B1, ERMN, SFRP1, CRISPLD1, PSG4, SCG5, RPL24, COL8A1, PKP1, RPL26, IGFALS, EZR, SQSTM1, SLC27A2, GPM6A, GRIA2, PMEL, SLC45A2, TMED10, MAOB, SDC4, ABHD2, CFI, RHOBTB3, NEDD4L, PRKCZ, FHIT, SLC5A5, SEC14L2, VTN, SLC9A3R1, ACTR3C, TM…	399	3611	14527	1.55273	5.04857e-07	1.26214e-07	1.18434e-07	Yes
GOTERM_CC_FAT	GO:1903561	extracellular vesicle	126	25.0497	5.74483e-09	HDDC2, RPL5, CD82, RPL31, PEBP1, ENO2, CLU, RPL7, RIMS2, EFEMP1, RPS19, CDH1, BSG, ENPP4, PTGDS, RPS10, GLUL, RPS8, SERPINF1, FBXO2, SLC6A13, ATP1B1, ERMN, SFRP1, CRISPLD1, PSG4, RPL24, COL8A1, PKP1, RPL26, IGFALS, EZR, SQSTM1, SLC27A2, GPM6A, TMED10, MAOB, SDC4, CFI, RHOBTB3, NEDD4L, PRKCZ, FHIT, SLC5A5, SEC14L2, VTN, SLC9A3R1, ACTR3C, TMEM27, PCSK1N, TSPAN8, FLRT2, ATP6V1C2, PRNP, ST13, RARRES2…	399	2825	14527	1.62388	3.35497e-06	5.71654e-07	5.36415e-07	Yes
GOTERM_CC_FAT	GO:0043230	extracellular organelle	126	25.0497	5.87316e-09	HDDC2, RPL5, CD82, RPL31, PEBP1, ENO2, CLU, RPL7, RIMS2, EFEMP1, RPS19, CDH1, BSG, ENPP4, PTGDS, RPS10, GLUL, RPS8, SERPINF1, FBXO2, SLC6A13, ATP1B1, ERMN, SFRP1, CRISPLD1, PSG4, RPL24, COL8A1, PKP1, RPL26, IGFALS, EZR, SQSTM1, SLC27A2, GPM6A, TMED10, MAOB, SDC4, CFI, RHOBTB3, NEDD4L, PRKCZ, FHIT, SLC5A5, SEC14L2, VTN, SLC9A3R1, ACTR3C, TMEM27, PCSK1N, TSPAN8, FLRT2, ATP6V1C2, PRNP, ST13, RARRES2…	399	2826	14527	1.62331	3.42992e-06	5.71654e-07	5.36415e-07	Yes
GOTERM_CC_FAT	GO:0070062	extracellular exosome	124	24.6521	1.60808e-08	HDDC2, RPL5, CD82, RPL31, PEBP1, ENO2, CLU, RPL7, RIMS2, EFEMP1, RPS19, CDH1, BSG, ENPP4, PTGDS, RPS10, GLUL, RPS8, SERPINF1, FBXO2, SLC6A13, ATP1B1, ERMN, SFRP1, CRISPLD1, PSG4, RPL24, COL8A1, PKP1, RPL26, IGFALS, EZR, SQSTM1, SLC27A2, GPM6A, TMED10, MAOB, SDC4, CFI, RHOBTB3, NEDD4L, PRKCZ, FHIT, SLC5A5, SEC14L2, VTN, SLC9A3R1, ACTR3C, TMEM27, PCSK1N, TSPAN8, FLRT2, ATP6V1C2, PRNP, ST13, RARRES2…	399	2811	14527	1.60607	9.39117e-06	1.3416e-06	1.2589e-06	Yes
GOTERM_CC_FAT	GO:0022625	cytosolic large ribosomal subunit	14	2.7833	3.2246e-08	RPL5, RPL32, RPL10, RPL31, RPLP1, RPL36A, RPL35A, RPL7, RPL37A, RPL24, RPL26, RPL37, RPL18, RPL19	399	68	14527	7.49587	1.88315e-05	2.35396e-06	2.20885e-06	Yes
GOTERM_CC_FAT	GO:0044391	ribosomal subunit	21	4.17495	2.48593e-07	RPL5, RPL32, RPL10, RPL31, RPS8, RPLP1, RPL36A, RPL35A, MRPS6, RPL7, RPS15, RPS27, RPS19, RPL37A, RPL24, RPL26, RPS2, RPL37, RPL18, RPS10, RPL19	399	189	14527	4.04539	0.000145168	1.61309e-05	1.51365e-05	Yes
GOTERM_CC_FAT	GO:0098590	plasma membrane region	54	10.7356	3.52717e-07	ROBO2, SLC23A2, CLSTN2, MTCL1, WWC1, SLC2A1, SLC4A2, SLC4A5, BEST1, RIMS2, GNGT1, LIPE, RIMS1, NETO1, CDH1, LRRTM2, ITGAV, ERC2, DSP, PIANP, CXADR, ROM1, MYO7A, ATP1B1, NIPSNAP1, CNKSR2, CLDN19, SLC29A4, DSG2, CDHR5, EZR, CRYAB, MET, GRIA2, EFNA5, SLC6A20, PRKCZ, SLC9A3R1, TMEM27, PDPN, MAL2, INPP5K, SPTBN2, CA11, HOMER2, SLC4A10, RAB27A, ATP2B2, DHRS3, APC, SPRY2, SLC22A8, F2RL2, CPEB4	399	936	14527	2.10049	0.000205966	2.05987e-05	1.93289e-05	Yes
GOTERM_CC_FAT	GO:0044445	cytosolic part	23	4.57256	7.11761e-07	RPL5, RPL32, RPL10, RPL31, RPS8, RPLP1, RPL36A, RPL35A, ENO2, RPL7, RPS15, RPS27, RPS19, TCP1, RPL37A, RPL24, RPL26, RPS2, RPL37, RPL18, PPARGC1A, RPS10, RPL19	399	239	14527	3.50375	0.000415582	3.77881e-05	3.54587e-05	Yes
GOTERM_CC_FAT	GO:0048770	pigment granule	15	2.98211	1.1428e-06	PMEL, SLC45A2, TMED10, SERPINF1, TYRP1, SLC2A1, RAB27A, MYRIP, MYO7A, TYR, DCT, GPNMB, MLANA, BSG, SLC24A5	399	106	14527	5.15215	0.000667176	5.13383e-05	4.81736e-05	Yes
GOTERM_CC_FAT	GO:0042470	melanosome	15	2.98211	1.1428e-06	PMEL, SLC45A2, TMED10, SERPINF1, TYRP1, SLC2A1, RAB27A, MYRIP, MYO7A, TYR, DCT, GPNMB, MLANA, BSG, SLC24A5	399	106	14527	5.15215	0.000667176	5.13383e-05	4.81736e-05	Yes
GOTERM_CC_FAT	GO:0005840	ribosome	22	4.37376	6.59265e-06	RPL5, RPL32, RPL10, RPL31, RPS8, RPLP1, RPL36A, RPL35A, MRPS6, RPL7, RPS15, RPS27, RPS19, RPL37A, RPL24, RPL26, RPS2, RPL37, RPL18, PPARGC1A, RPS10, RPL19	399	253	14527	3.16596	0.00384272	0.000275008	0.000258055	Yes
GOTERM_CC_FAT	GO:0031012	extracellular matrix	34	6.75944	1.00004e-05	CPXM2, EFNA5, CLU, HSPD1, CST3, VTN, PODNL1, RELN, EFEMP1, RPS19, FLRT2, PTPRZ1, CHADL, SPOCK1, RPS10, DSP, ODAM, RARRES2, SERPINF1, TFPI2, RPL35A, NYX, BMP7, VEGFA, BMP4, SFRP1, COL4A3, COL8A2, COL20A1, AMTN, COL8A1, CHI3L1, ANGPTL4, FGFR2	399	530	14527	2.33564	0.00582326	0.00038935	0.000365349	Yes
GOTERM_CC_FAT	GO:0015934	large ribosomal subunit	14	2.7833	2.07248e-05	RPL5, RPL32, RPL10, RPL31, RPLP1, RPL36A, RPL35A, RPL7, RPL37A, RPL24, RPL26, RPL37, RPL18, RPL19	399	118	14527	4.31966	0.0120304	0.000756455	0.000709824	Yes
GOTERM_CC_FAT	GO:0030054	cell junction	60	11.9284	0.000366382	RPL5, RPL31, ITGB4, RPLP1, SLC2A1, SLC4A2, RPL7, RPS15, RIMS2, EPB41L4B, RIMS1, PCLO, CDH3, NETO1, RPS19, OPHN1, CDH1, BSG, LRRTM2, ITGAV, ERC2, RPS10, DSP, PIANP, CXADR, SLC2A11, RPS8, ATP1B1, SEPT3, PARD3B, GPRC5A, RPL37A, CLDN19, AMTN, RPL24, PKP1, DSG2, EZR, SSX2IP, FBP2, GRB7, GRIA2, SDC4, EFNA5, PRKCZ, IGSF9, CCDC85C, FLRT2, RPS2, RPL18, SPTBN2, RPL19, HOMER2, ATP2B2, CAMSAP3, GJB1, FMNL2, …	399	1379	14527	1.58413	0.192657	0.0125863	0.0118104	Yes
GOTERM_CC_FAT	GO:0005578	proteinaceous extracellular matrix	23	4.57256	0.000408921	ODAM, SERPINF1, TFPI2, NYX, EFNA5, VEGFA, BMP4, CST3, VTN, SFRP1, PODNL1, RELN, EFEMP1, PTPRZ1, FLRT2, CHADL, COL4A3, COL8A2, AMTN, SPOCK1, COL8A1, CHI3L1, ANGPTL4	399	361	14527	2.31966	0.212474	0.0132672	0.0124494	Yes
GOTERM_CC_FAT	GO:0045177	apical part of cell	22	4.37376	0.000998525	SLC23A2, HOMER2, MTCL1, SLC2A1, RAB27A, ATP2B2, MYO7A, CTSV, SLC4A2, ATP1B1, SLC6A20, PRKCZ, SLC4A5, EPB41L4B, SLC9A3R1, MAL2, SLC29A4, DSG2, CDHR5, EZR, F2RL2, SPTBN2	399	361	14527	2.2188	0.442019	0.0306915	0.0287996	Yes
GOTERM_CC_FAT	GO:0070161	anchoring junction	35	6.95825	0.00113548	GRB7, RPL5, SDC4, RPL31, RPLP1, SLC4A2, EFNA5, RPL7, RPS15, CDH3, RPS19, FLRT2, CDH1, BSG, ITGAV, RPS2, RPL18, RPS10, SPTBN2, RPL19, DSP, PIANP, CXADR, RPS8, CAMSAP3, GPRC5A, FMNL2, APC, STK24, RPL37A, PKP1, RPL24, DSG2, EZR, SSX2IP	399	711	14527	1.79226	0.484953	0.0323763	0.0303805	Yes
GOTERM_CC_FAT	GO:0005615	extracellular space	60	11.9284	0.00116422	SERPINE3, CPXM2, MTCL1, HILPDA, SLC2A1, ADM, CTSV, ENO2, CLU, CXCL14, WFDC2, ALAD, EFEMP1, CTSK, ENPP2, SOSTDC1, PTGDS, CXADR, SERPINF1, NOG, BTC, SFRP1, SFRP5, CHI3L1, IGFALS, ANGPTL4, EZR, SEMA3C, C1S, C1R, GSTP1, SEMA3B, CFI, HSPD1, SELENBP1, CST3, VTN, PCSK1N, RELN, TTR, FLRT2, SCGB1D2, FRZB, SPOCK1, CCL18, CPA4, SPTBN2, GDF11, IL33, ODAM, PLA2G2A, PRSS33, BMP7, CP, KLK11, VEGFA, BMP4, COL20A…	399	1444	14527	1.51282	0.493534	0.0323763	0.0303805	Yes
GOTERM_CC_FAT	GO:0016324	apical plasma membrane	19	3.77734	0.00122978	SLC23A2, MTCL1, SLC2A1, RAB27A, ATP2B2, MYO7A, SLC4A2, ATP1B1, SLC6A20, PRKCZ, SLC4A5, SLC9A3R1, MAL2, SLC29A4, DSG2, CDHR5, EZR, F2RL2, SPTBN2	399	293	14527	2.36096	0.512583	0.0326452	0.0306328	Yes
GOTERM_CC_FAT	GO:0031528	microvillus membrane	5	0.994036	0.0015516	SLC9A3R1, PDPN, CDHR5, ITGAV, EZR	399	19	14527	9.58119	0.596202	0.0393972	0.0369686	Yes
GOTERM_CC_FAT	GO:0005912	adherens junction	33	6.56064	0.00277639	GRB7, RPL5, SDC4, RPL31, RPLP1, SLC4A2, EFNA5, RPL7, RPS15, CDH3, RPS19, FLRT2, CDH1, BSG, ITGAV, RPS2, RPL18, RPS10, SPTBN2, RPL19, DSP, PIANP, CXADR, RPS8, CAMSAP3, GPRC5A, FMNL2, APC, STK24, RPL37A, RPL24, EZR, SSX2IP	399	694	14527	1.73124	0.802826	0.0642089	0.0602508	No
GOTERM_CC_FAT	GO:0033162	melanosome membrane	4	0.795229	0.00285861	SLC45A2, DCT, TYRP1, TYR	399	11	14527	13.2395	0.812095	0.0642089	0.0602508	No
GOTERM_CC_FAT	GO:0045009	chitosome	4	0.795229	0.00285861	SLC45A2, DCT, TYRP1, TYR	399	11	14527	13.2395	0.812095	0.0642089	0.0602508	No
GOTERM_CC_FAT	GO:0098858	actin-based cell projection	13	2.58449	0.00386758	GPM6A, CXADR, HOMER2, MYO7A, FMN2, CTSV, ERMN, SLC9A3R1, PDPN, ITGAV, CDHR5, EZR, TPRN	399	179	14527	2.64419	0.895967	0.0836543	0.0784975	No
GOTERM_CC_FAT	GO:0005902	microvillus	8	1.59046	0.00408572	SLC9A3R1, PDPN, CDHR5, ITGAV, MYO7A, FMN2, CTSV, EZR	399	74	14527	3.93606	0.908457	0.0836668	0.0785093	No
GOTERM_CC_FAT	GO:0016323	basolateral plasma membrane	14	2.7833	0.00415469	DSP, CA11, SLC23A2, CXADR, PIANP, SLC4A10, SLC2A1, SLC4A2, ATP1B1, BEST1, CLDN19, SLC22A8, EZR, MET	399	204	14527	2.49862	0.912086	0.0836668	0.0785093	No
GOTERM_CC_FAT	GO:0001750	photoreceptor outer segment	8	1.59046	0.00440286	GNGT1, ROM1, SAG, RAB27A, CNGB3, MYRIP, MYO7A, DHRS3	399	75	14527	3.88358	0.923995	0.0857091	0.0804257	No
GOTERM_CC_FAT	GO:0097458	neuron part	53	10.5368	0.00576719	ERO1A, ROBO2, AHCYL2, CLSTN2, CTSV, ENO2, CLU, RIMS2, GNGT1, RIMS1, PCLO, NETO1, OPHN1, ERC2, GLUL, TPRN, CXADR, SERPINF1, FBXO2, ROM1, SLC6A13, MYO7A, MYRIP, PRSS12, ERMN, C1QL1, RGMA, CNKSR2, SAG, CNGB3, CRYAB, GPM6A, ATP1A3, SEZ6L2, PRKCZ, IGSF9, CST3, SLC9A3R1, KLC3, RELN, FLRT2, PENK, SPOCK1, INPP5K, OTX2, PPARGC1A, SPTBN2, HOMER2, SLC4A10, RAB27A, ATP2B2, DHRS3, CPEB4	399	1333	14527	1.4476	0.965877	0.108646	0.101949	No
GOTERM_CC_FAT	GO:0044297	cell body	24	4.77137	0.00683315	GPM6A, CXADR, HOMER2, SERPINF1, SLC4A10, ATP2B2, CTSV, SEZ6L2, ENO2, PRKCZ, RLBP1, RPE65, ERMN, CNKSR2, CST3, RDH10, TCP1, PENK, RBP1, EZR, GLUL, CRYAB, PPARGC1A, SPTBN2	399	480	14527	1.82043	0.981762	0.121336	0.113857	No
GOTERM_CC_FAT	GO:0005783	endoplasmic reticulum	63	12.5249	0.00685634	ERO1A, MCFD2, AHCYL2, RNF13, CLSTN2, FMN2, CLU, CLGN, EEF1B2, LRAT, PTGDS, GLUL, SREBF1, FBXO2, TEX2, RGMA, PLA2G16, NPC2, COL4A3, COL8A2, COL8A1, CHI3L1, PLIN2, SQSTM1, SLC27A2, GRIA2, PMEL, HACD1, TMED10, RPL10, SEMA3B, ILDR2, ATP10B, ATP1A3, NOL3, SEZ6L2, HSPD1, CST3, CYB5R2, VTN, FLRT2, MLANA, RDH10, INPP5K, PRNP, PLA2G2A, B3GAT1, ATP2B2, CYP4F11, DHRS3, RPE65, CYP26A1, GJB1, TMEM98, REEP5, S…	399	1660	14527	1.38177	0.982009	0.121336	0.113857	No
GOTERM_CC_FAT	GO:0030055	cell-substrate junction	21	4.17495	0.00715639	GRB7, RPL5, SDC4, ITGB4, RPL31, RPS8, RPLP1, SLC4A2, RPL7, RPS15, RPS19, FLRT2, CDH1, BSG, RPL37A, ITGAV, RPS2, EZR, RPL18, RPS10, RPL19	399	399	14527	1.91624	0.98492	0.122922	0.115344	No
GOTERM_CC_FAT	GO:0044420	extracellular matrix component	10	1.98807	0.00864824	CST3, VTN, PTPRZ1, ODAM, SERPINF1, COL4A3, COL8A2, AMTN, COL8A1, EFNA5	399	128	14527	2.84442	0.993734	0.144302	0.135407	No
GOTERM_CC_FAT	GO:0045121	membrane raft	16	3.18091	0.00955966	PRNP, CXADR, SDC4, SLC2A1, SLC2A4, ATP1B1, EFNA5, PRKCZ, HSPD1, LIPE, SLC9A3R1, CDH1, BSG, MAL2, CD24, EZR	399	277	14527	2.10302	0.996338	0.149772	0.140539	No
GOTERM_CC_FAT	GO:0022627	cytosolic small ribosomal subunit	6	1.19284	0.00980249	RPS15, RPS27, RPS19, RPS8, RPS2, RPS10	399	48	14527	4.55107	0.996826	0.149772	0.140539	No
GOTERM_CC_FAT	GO:0098857	membrane microdomain	16	3.18091	0.00985958	PRNP, CXADR, SDC4, SLC2A1, SLC2A4, ATP1B1, EFNA5, PRKCZ, HSPD1, LIPE, SLC9A3R1, CDH1, BSG, MAL2, CD24, EZR	399	278	14527	2.09545	0.996932	0.149772	0.140539	No
GOTERM_CC_FAT	GO:0030141	secretory granule	19	3.77734	0.0100019	CXADR, TMED10, PCDH7, ABHD2, RARRES2, HEXA, HILPDA, PLA2G2A, RAB27A, MYRIP, CTSV, SLC2A4, CLU, HSPD1, VEGFA, PCSK1N, TCP1, BSG, SCG5	399	358	14527	1.9323	0.997179	0.149772	0.140539	No
GOTERM_CC_FAT	GO:0005887	integral component of plasma membrane	61	12.1272	0.0111867	SLC23A2, CD82, ITGB4, SLC2A1, RRH, SLC2A4, SLC4A2, TSPAN10, SLC4A5, BEST1, BEST4, BSG, ENPP2, ITGB8, ITGAV, SLC16A8, SLC13A3, CXADR, ABCC5, SLC6A15, ROM1, SLC6A13, SLC39A12, ATP1B1, SHISA8, GPRC5A, CNGB3, CDHR5, RGR, MET, GRIA2, PMEL, SDC4, ATP1A3, MST1R, SLC6A20, SLC5A3, SLC5A5, TRPM1, PTPRZ1, TSPAN8, FLRT2, GPNMB, MLANA, HAS1, PDPN, SCN3B, SLC16A1, KCNJ13, PCDH7, SLC4A10, SLC16A12, ATP2B2, SLC6…	399	1635	14527	1.35836	0.998598	0.161264	0.151323	No
GOTERM_CC_FAT	GO:0031226	intrinsic component of plasma membrane	63	12.5249	0.011461	SLC23A2, CD82, ITGB4, SLC2A1, RRH, SLC2A4, SLC4A2, TSPAN10, SLC4A5, BEST1, BEST4, BSG, ENPP2, ITGB8, ITGAV, SLC16A8, SLC13A3, CXADR, ABCC5, SLC6A15, ROM1, SLC6A13, SLC39A12, ATP1B1, SHISA8, GPRC5A, CNGB3, CDHR5, RGR, MET, GRIA2, PMEL, SDC4, ATP1A3, MST1R, EFNA5, SLC6A20, SLC5A3, SLC5A5, TRPM1, PTPRZ1, TSPAN8, FLRT2, GPNMB, MLANA, HAS1, PDPN, SCN3B, SLC16A1, KCNJ13, PCDH7, SLC4A10, SLC16A12, ATP2B…	399	1701	14527	1.34846	0.998808	0.161264	0.151323	No
GOTERM_CC_FAT	GO:0005925	focal adhesion	20	3.97614	0.0115977	GRB7, RPL5, SDC4, RPL31, RPS8, RPLP1, SLC4A2, RPL7, RPS15, RPS19, FLRT2, CDH1, BSG, RPL37A, ITGAV, RPS2, EZR, RPL18, RPS10, RPL19	399	391	14527	1.86233	0.9989	0.161264	0.151323	No
GOTERM_CC_FAT	GO:0005924	cell-substrate adherens junction	20	3.97614	0.0124107	GRB7, RPL5, SDC4, RPL31, RPS8, RPLP1, SLC4A2, RPL7, RPS15, RPS19, FLRT2, CDH1, BSG, RPL37A, ITGAV, RPS2, EZR, RPL18, RPS10, RPL19	399	394	14527	1.84815	0.99932	0.168554	0.158164	No
GOTERM_CC_FAT	GO:0015935	small ribosomal subunit	7	1.39165	0.0139228	RPS15, RPS27, RPS19, RPS8, RPS2, MRPS6, RPS10	399	72	14527	3.53972	0.999722	0.184794	0.173403	No
GOTERM_CC_FAT	GO:0016023	cytoplasmic, membrane-bounded vesicle	46	9.14513	0.01537	COLEC12, GRIA2, PMEL, SLC45A2, MCFD2, TMED10, ABHD2, HEXA, TYRP1, HILPDA, ARHGDIG, SLC2A1, ATP10B, FMN2, CTSV, SLC2A4, CLU, HSPD1, GGA2, PCSK1N, RAB11FIP1, GPNMB, MLANA, BSG, ITGAV, SREBF1, ABCA2, IL33, CXADR, RARRES2, PCDH7, SERPINF1, PLA2G2A, AHNAK2, PRSS16, RAB27A, MYRIP, MYO7A, TYR, VEGFA, GPRC5A, DCT, TCP1, SCG5, SLC24A5, FGFR2	399	1183	14527	1.41572	0.999882	0.19604	0.183955	No
GOTERM_CC_FAT	GO:0005604	basement membrane	8	1.59046	0.0154415	CST3, VTN, SERPINF1, COL4A3, COL8A2, AMTN, COL8A1, EFNA5	399	95	14527	3.06598	0.999887	0.19604	0.183955	No
GOTERM_CC_FAT	GO:0048471	perinuclear region of cytoplasm	28	5.5666	0.0173081	WWC1, FMN2, SLC2A4, PRKCZ, CLU, CST3, SLC9A3R1, MT2A, CDH1, MAL2, INPP5K, LRAT, PTGDS, NANOS1, TSTD1, SERPINF1, PLA2G2A, MYRIP, SLC39A12, TYR, TPD52L1, MEIS2, PLA2G16, ALDH1A2, MT1G, CHI3L1, EZR, MT1E	399	639	14527	1.59537	0.999963	0.215063	0.201806	No
GOTERM_CC_FAT	GO:0005771	multivesicular body	5	0.994036	0.0196581	CST3, PMEL, RAB27A, LRAT, SLC2A4	399	38	14527	4.79059	0.999991	0.239174	0.224431	No
GOTERM_CC_FAT	GO:0043209	myelin sheath	11	2.18688	0.021701	TCP1, ATP1A3, ATP1B1, EZR, SOD2, ENO2, GLUL, CRYAB, PRKCZ, ERMN, HSPD1	399	174	14527	2.30169	0.999997	0.25864	0.242696	No
GOTERM_CC_FAT	GO:0032587	ruffle membrane	7	1.39165	0.024907	APC, WWC1, PDPN, INPP5K, SPRY2, ITGAV, EZR	399	82	14527	3.10804	1	0.290913	0.27298	No
GOTERM_CC_FAT	GO:0043296	apical junction complex	9	1.78926	0.0277329	CAMSAP3, EPB41L4B, CXADR, APC, CCDC85C, CDH1, CLDN19, PRKCZ, PARD3B	399	131	14527	2.50135	1	0.317569	0.297993	No
GOTERM_CC_FAT	GO:0005911	cell-cell junction	27	5.36779	0.0314865	SLC2A1, PRKCZ, EPB41L4B, CDH3, CCDC85C, FLRT2, CDH1, BSG, RPS2, SPTBN2, DSP, CXADR, ATP1B1, PARD3B, CAMSAP3, GJB1, GPRC5A, FMNL2, APC, STK24, CLDN19, AMTN, PKP1, RPL24, DSG2, EZR, SSX2IP	399	644	14527	1.52644	1	0.353617	0.331819	No
GOTERM_CC_FAT	GO:0098589	membrane region	17	3.37972	0.0358801	PRNP, CXADR, SDC4, SLC2A1, SLC2A4, ATP1B1, EFNA5, PRKCZ, HSPD1, LIPE, SLC9A3R1, CDH1, BSG, MAL2, CDHR5, CD24, EZR	399	354	14527	1.74843	1	0.395358	0.370987	No
GOTERM_CC_FAT	GO:0005938	cell cortex	13	2.58449	0.0397858	SLC2A1, MYRIP, MYO7A, FMN2, PRKCZ, ERMN, KRT19, PCLO, CDH1, FAM110C, EZR, FGFR2, SPTBN2	399	247	14527	1.91624	1	0.419603	0.393737	No
GOTERM_CC_FAT	GO:0030863	cortical cytoskeleton	7	1.39165	0.0405462	KRT19, PCLO, CDH1, SLC2A1, MYRIP, EZR, SPTBN2	399	92	14527	2.77021	1	0.419603	0.393737	No
GOTERM_CC_FAT	GO:0005770	late endosome	12	2.38569	0.0413446	CST3, TMEM59, PMEL, PARM1, ABCA5, RNF13, DDIT3, RAB27A, LRAT, SLC2A4, OSBPL1A, SQSTM1	399	221	14527	1.97693	1	0.419603	0.393737	No
GOTERM_CC_FAT	GO:0036477	somatodendritic compartment	27	5.36779	0.0421183	ERO1A, GPM6A, ATP1A3, CTSV, SEZ6L2, ENO2, PRKCZ, CLU, IGSF9, CST3, RELN, OPHN1, PENK, GLUL, PPARGC1A, SPTBN2, HOMER2, SERPINF1, FBXO2, SLC4A10, RAB27A, ATP2B2, PRSS12, ERMN, CNKSR2, CRYAB, CPEB4	399	662	14527	1.48494	1	0.419603	0.393737	No
GOTERM_CC_FAT	GO:0030175	filopodium	7	1.39165	0.0423865	GPM6A, SLC9A3R1, CXADR, PDPN, ITGAV, EZR, ERMN	399	93	14527	2.74043	1	0.419603	0.393737	No
GOTERM_CC_FAT	GO:0045202	synapse	30	5.96421	0.0423914	GPM6A, GRIA2, CLSTN2, ATP1A3, IGSF9, RIMS2, RIMS1, PCLO, FLRT2, NETO1, OPHN1, PENK, LRRTM2, SPOCK1, ERC2, CXADR, HOMER2, FBXO2, ATP2B2, MYRIP, MYO7A, PRSS12, SHISA8, NIPSNAP1, C1QL1, SEPT3, CNKSR2, CRYAB, FGFR2, CPEB4	399	755	14527	1.4467	1	0.419603	0.393737	No
GOTERM_CC_FAT	GO:0097440	apical dendrite	3	0.596421	0.0478443	SLC4A10, CLU, PPARGC1A	399	13	14527	8.40197	1	0.459514	0.431188	No
GOTERM_CC_FAT	GO:0048786	presynaptic active zone	4	0.795229	0.0479972	RIMS2, RIMS1, PCLO, ERC2	399	30	14527	4.85447	1	0.459514	0.431188	No
GOTERM_CC_FAT	GO:0036488	CHOP-C/EBP complex	2	0.397614	0.0540457	CEBPB, DDIT3	399	2	14527	36.4085	1	0.49637	0.465772	No
GOTERM_CC_FAT	GO:0034686	integrin alphav-beta8 complex	2	0.397614	0.0540457	ITGB8, ITGAV	399	2	14527	36.4085	1	0.49637	0.465772	No
GOTERM_CC_FAT	GO:0031513	nonmotile primary cilium	9	1.78926	0.0543967	GNGT1, FAM161A, ROM1, SAG, RAB27A, CNGB3, MYRIP, MYO7A, DHRS3	399	150	14527	2.18451	1	0.49637	0.465772	No
GOTERM_CC_FAT	GO:0005829	cytosol	108	21.4712	0.0557626	RPL5, AHCYL2, RPL32, RPL31, WWC1, WWC2, FAM13A, ARHGDIG, PEBP1, OGDHL, IRS2, ENO2, CLU, BEST1, RPL7, RPS15, EEF1B2, LIPE, RIMS1, MT2A, RPS6KA6, RPS19, OPHN1, RPL37, RPS10, GLUL, RPS8, FBXO2, MYO7A, PLA2G16, PCP4, SFRP1, PREPL, DAAM1, DDIT3, RBP1, RPL24, RPL26, EZR, SQSTM1, PFKFB2, GRB7, HSPA4L, RHOBTB3, NEDD4L, PRKCZ, FHIT, RHOBTB2, PCBP4, CEP70, PRDM16, ABL2, INPP5K, PPARGC1A, SPTBN2, ATP6V1C2, …	399	3399	14527	1.15685	1	0.501006	0.470122	No
GOTERM_CC_FAT	GO:0031253	cell projection membrane	14	2.7833	0.0618366	ROBO2, WWC1, ROM1, DHRS3, GNGT1, SLC9A3R1, TMEM27, APC, PDPN, SPRY2, INPP5K, ITGAV, CDHR5, EZR	399	294	14527	1.73374	1	0.547161	0.513431	No
GOTERM_CC_FAT	GO:0044448	cell cortex part	8	1.59046	0.0665447	KRT19, PCLO, CDH1, SLC2A1, MYRIP, EZR, PRKCZ, SPTBN2	399	130	14527	2.24052	1	0.580031	0.544276	No
GOTERM_CC_FAT	GO:0001726	ruffle	9	1.78926	0.0713385	SLC9A3R1, APC, WWC1, PDPN, INPP5K, SPRY2, ITGAV, TRPM7, EZR	399	159	14527	2.06086	1	0.601391	0.564319	No
GOTERM_CC_FAT	GO:0005764	lysosome	22	4.37376	0.0720845	ABCA2, ABCA5, RNF13, SDC4, SPNS3, HEXA, PRSS16, RAB27A, MYO7A, CTSV, TYR, CP, PQLC2L, CST3, TMEM59, DRAM1, NPC2, MAN2B2, CTSK, OSBPL1A, SQSTM1, ATP6V1C2	399	544	14527	1.4724	1	0.601391	0.564319	No
GOTERM_CC_FAT	GO:0000323	lytic vacuole	22	4.37376	0.0720845	ABCA2, ABCA5, RNF13, SDC4, SPNS3, HEXA, PRSS16, RAB27A, MYO7A, CTSV, TYR, CP, PQLC2L, CST3, TMEM59, DRAM1, NPC2, MAN2B2, CTSK, OSBPL1A, SQSTM1, ATP6V1C2	399	544	14527	1.4724	1	0.601391	0.564319	No
GOTERM_CC_FAT	GO:0044853	plasma membrane raft	6	1.19284	0.0743281	LIPE, CDH1, SLC2A1, ATP1B1, EZR, EFNA5	399	82	14527	2.66404	1	0.611375	0.573687	No
GOTERM_CC_FAT	GO:0043005	neuron projection	35	6.95825	0.078658	ROBO2, ERO1A, GPM6A, AHCYL2, ATP1A3, CTSV, PRKCZ, CLU, IGSF9, CST3, KLC3, RELN, FLRT2, OPHN1, PENK, SPOCK1, INPP5K, OTX2, ERC2, GLUL, PPARGC1A, CXADR, HOMER2, SERPINF1, FBXO2, SLC4A10, SLC6A13, RAB27A, PRSS12, ERMN, C1QL1, RGMA, CNKSR2, CRYAB, CPEB4	399	966	14527	1.31915	1	0.638004	0.598675	No
GOTERM_CC_FAT	GO:0031256	leading edge membrane	8	1.59046	0.0827799	ROBO2, APC, WWC1, PDPN, INPP5K, SPRY2, ITGAV, EZR	399	137	14527	2.12605	1	0.662239	0.621416	No
GOTERM_CC_FAT	GO:0005923	bicellular tight junction	7	1.39165	0.0902458	EPB41L4B, CXADR, APC, CCDC85C, CLDN19, PRKCZ, PARD3B	399	113	14527	2.2554	1	0.695435	0.652566	No
GOTERM_CC_FAT	GO:0001917	photoreceptor inner segment	4	0.795229	0.0905018	GNGT1, SAG, MYO7A, ENO2	399	39	14527	3.73421	1	0.695435	0.652566	No
GOTERM_CC_FAT	GO:0032420	stereocilium	4	0.795229	0.0905018	SLC9A3R1, HOMER2, MYO7A, TPRN	399	39	14527	3.73421	1	0.695435	0.652566	No
GOTERM_CC_FAT	GO:0099503	secretory vesicle	19	3.77734	0.0921372	CXADR, TMED10, PCDH7, ABHD2, RARRES2, HEXA, HILPDA, PLA2G2A, RAB27A, MYRIP, CTSV, SLC2A4, CLU, HSPD1, VEGFA, PCSK1N, TCP1, BSG, SCG5	399	467	14527	1.48129	1	0.695663	0.65278	No
GOTERM_CC_FAT	GO:0060076	excitatory synapse	10	1.98807	0.0929139	CNKSR2, PCLO, CLSTN2, NETO1, HOMER2, LRRTM2, SPOCK1, CRYAB, FGFR2, CPEB4	399	197	14527	1.84815	1	0.695663	0.65278	No
GOTERM_CC_FAT	GO:0043034	costamere	3	0.596421	0.0942853	KRT19, SDC4, AHNAK2	399	19	14527	5.74871	1	0.696995	0.65403	No
GOTERM_CC_FAT	GO:0070160	occluding junction	7	1.39165	0.0992347	EPB41L4B, CXADR, APC, CCDC85C, CLDN19, PRKCZ, PARD3B	399	116	14527	2.19707	1	0.71547	0.671365	No
GOTERM_CC_FAT	GO:0042383	sarcolemma	7	1.39165	0.0992347	KRT19, BSG, AHNAK2, ATP1A3, SLC2A4, ATP1B1, EZR	399	116	14527	2.19707	1	0.71547	0.671365	No

## Sheet: SuppTable7C.MolecularFunctions
Category	GO	Term	Count	%	PValue	Genes	List Total	Pop Hits	Pop Total	Fold Enrichment	Bonferroni	Benjamini	FDR	Significant
GOTERM_MF_FAT	GO:0003735	structural constituent of ribosome	22	4.37376	2.00244e-07	RPL5, RPL32, RPL10, RPL31, RPS8, RPLP1, RPL36A, RPL35A, MRPS6, RPL7, RPS15, SLC25A29, RPS27, RPS19, RPL37A, RPL24, RPL26, RPS2, RPL37, RPL18, RPS10, RPL19	390	222	15478	3.93296	0.00019642	0.00019644	0.000193636	Yes
GOTERM_MF_FAT	GO:0022804	active transmembrane transporter activity	27	5.36779	2.08532e-06	SLC23A2, SLC45A2, ATP1A3, SLC4A2, ATP5G2, SLC6A20, SLC5A3, SLC4A5, SLC5A5, SLC16A8, ATP6V1C2, ABCA2, SLC13A3, SLC16A1, ABCA5, ABCC5, SLC6A15, SLC4A10, SLC6A13, SLC16A12, ATP2B2, ATP1B1, SLC6A8, SLCO1A2, SLC29A4, SLC22A8, SLC24A5	390	367	15478	2.91977	0.00204361	0.00102285	0.00100825	Yes
GOTERM_MF_FAT	GO:0015293	symporter activity	15	2.98211	1.37748e-05	SLC23A2, SLC45A2, SLC13A3, SLC16A1, SLC6A15, SLC4A10, SLC6A13, SLC16A12, SLC6A20, SLC5A3, SLC4A5, SLC5A5, SLC6A8, SLC16A8, SLC24A5	390	142	15478	4.19231	0.0134223	0.00450437	0.00444009	Yes
GOTERM_MF_FAT	GO:0005198	structural molecule activity	40	7.95229	3.50626e-05	RPL5, RPL32, RPL10, RPL31, RPLP1, WWC1, WWC2, RPL36A, RPL7, RPS15, SLC9A3R1, EPB41L4B, SLC25A29, RPS19, MAL2, RPL37, RPS2, RPL18, RPS10, SPTBN2, RPL19, DSP, HOMER2, RPS8, LMNTD1, TFPI2, RPL35A, MRPS6, KRT19, RPS27, COL4A3, MAP7D2, RPL37A, COL8A2, CLDN19, PKP1, RPL24, CHI3L1, RPL26, CRYAB	390	782	15478	2.03003	0.0338121	0.00859909	0.00847637	Yes
GOTERM_MF_FAT	GO:0022890	inorganic cation transmembrane transporter activity	30	5.96421	5.04397e-05	GPM6A, SLC23A2, UQCRB, ATP5J, ATP1A3, PKD1L2, ATP5G2, SLC30A10, SLC6A20, COX7C, SLC5A3, SLC4A5, SLC5A5, TRPM1, ITGAV, TRPM7, SCN3B, TRPM3, ATP6V1C2, COX8A, SLC13A3, SLC6A15, KCNJ13, SLC6A13, ATP2B2, SLC39A12, ATP1B1, SLC6A8, CNGB3, SLC24A5	390	518	15478	2.29849	0.0482782	0.00989626	0.00975503	Yes
GOTERM_MF_FAT	GO:0015291	secondary active transmembrane transporter activity	18	3.57853	9.03401e-05	SLC23A2, SLC45A2, SLC13A3, SLC16A1, SLC6A15, SLC4A10, SLC6A13, SLC16A12, SLC4A2, SLC6A20, SLC5A3, SLC4A5, SLC5A5, SLC6A8, SLCO1A2, SLC16A8, SLC22A8, SLC24A5	390	234	15478	3.05286	0.0848137	0.0147706	0.0145598	Yes
GOTERM_MF_FAT	GO:0015081	sodium ion transmembrane transporter activity	13	2.58449	0.000176708	SLC23A2, SLC13A3, SLC6A15, SLC6A13, ATP1A3, ATP1B1, SLC6A20, SLC5A3, SLC4A5, SLC5A5, SLC6A8, SCN3B, SLC24A5	390	137	15478	3.76594	0.15917	0.0203472	0.0200568	Yes
GOTERM_MF_FAT	GO:0008324	cation transmembrane transporter activity	32	6.36183	0.000200536	GPM6A, SLC23A2, SLC45A2, UQCRB, ATP5J, ATP1A3, PKD1L2, ATP5G2, SLC30A10, SLC6A20, COX7C, SLC5A3, SLC4A5, SLC5A5, TRPM1, SLC25A29, ITGAV, TRPM7, SCN3B, TRPM3, ATP6V1C2, COX8A, SLC13A3, SLC6A15, KCNJ13, SLC6A13, ATP2B2, SLC39A12, ATP1B1, SLC6A8, CNGB3, SLC24A5	390	616	15478	2.06167	0.178601	0.0203472	0.0200568	Yes
GOTERM_MF_FAT	GO:0008509	anion transmembrane transporter activity	16	3.18091	0.000202364	CLIC6, SLC23A2, SLC13A3, SLC16A1, ABCC5, SLC4A10, SLC16A12, SLC4A2, SLC4A5, SLC5A5, BEST1, BEST4, FXYD3, SLCO1A2, SLC16A8, SLC22A8	390	204	15478	3.11272	0.180072	0.0203472	0.0200568	Yes
GOTERM_MF_FAT	GO:0015370	solute:sodium symporter activity	8	1.59046	0.000207413	SLC23A2, SLC13A3, SLC6A8, SLC6A15, SLC6A13, SLC6A20, SLC5A3, SLC5A5	390	49	15478	6.47954	0.184124	0.0203472	0.0200568	Yes
GOTERM_MF_FAT	GO:0008514	organic anion transmembrane transporter activity	10	1.98807	0.000254481	SLC23A2, SLC13A3, SLC16A1, ABCC5, SLCO1A2, SLC16A12, SLC16A8, SLC22A8, SLC4A5, BEST1	390	84	15478	4.72466	0.220948	0.0226951	0.0223712	Yes
GOTERM_MF_FAT	GO:0046873	metal ion transmembrane transporter activity	24	4.77137	0.000438613	GPM6A, SLC23A2, SLC13A3, SLC6A15, KCNJ13, SLC6A13, ATP1A3, ATP2B2, PKD1L2, SLC39A12, ATP1B1, SLC30A10, SLC6A20, SLC5A3, SLC4A5, SLC5A5, TRPM1, SLC6A8, CNGB3, ITGAV, TRPM7, SCN3B, SLC24A5, TRPM3	390	422	15478	2.25709	0.349734	0.0358566	0.0353449	Yes
GOTERM_MF_FAT	GO:0015077	monovalent inorganic cation transmembrane transporter activity	21	4.17495	0.000625554	COX8A, SLC23A2, SLC13A3, UQCRB, SLC6A15, KCNJ13, SLC6A13, ATP5J, ATP1A3, ATP1B1, ATP5G2, SLC6A20, COX7C, SLC5A3, SLC4A5, SLC5A5, SLC6A8, CNGB3, SCN3B, SLC24A5, ATP6V1C2	390	353	15478	2.36099	0.458743	0.0472053	0.0465316	Yes
GOTERM_MF_FAT	GO:0046943	carboxylic acid transmembrane transporter activity	11	2.18688	0.000733276	SLC13A3, SLC16A1, SLC6A15, SLCO1A2, PDPN, BSG, SLC6A13, SLC16A8, SLC6A20, PQLC2L, SERINC4	390	117	15478	3.73127	0.513057	0.0485531	0.0478602	Yes
GOTERM_MF_FAT	GO:0015294	solute:cation symporter activity	10	1.98807	0.000742402	SLC23A2, SLC13A3, SLC45A2, SLC6A8, SLC6A15, SLC6A13, SLC6A20, SLC5A3, SLC4A5, SLC5A5	390	97	15478	4.09146	0.5174	0.0485531	0.0478602	Yes
GOTERM_MF_FAT	GO:0005342	organic acid transmembrane transporter activity	11	2.18688	0.000892964	SLC13A3, SLC16A1, SLC6A15, SLCO1A2, PDPN, BSG, SLC6A13, SLC16A8, SLC6A20, PQLC2L, SERINC4	390	120	15478	3.63799	0.583717	0.0547499	0.0539685	No
GOTERM_MF_FAT	GO:0022853	active ion transmembrane transporter activity	10	1.98807	0.00181441	SLC23A2, SLC13A3, ABCC5, ATP1A3, ATP2B2, ATP1B1, ATP5G2, SLC4A5, SLC5A5, ATP6V1C2	390	110	15478	3.60793	0.831623	0.104702	0.103208	No
GOTERM_MF_FAT	GO:0004857	enzyme inhibitor activity	21	4.17495	0.0020212	CDKN1C, LRRC15, SERPINE3, SERPINF1, TFPI2, PEBP1, NOL3, NYX, WFDC2, CST3, SH3RF2, PCSK1N, PODNL1, FLRT2, COL4A3, SCG5, SAG, SPOCK1, SPRY2, ANGPTL4, TRIB1	390	389	15478	2.1425	0.862592	0.110155	0.108583	No
GOTERM_MF_FAT	GO:0005501	retinoid binding	6	1.19284	0.00219696	CYP26A1, ALDH1A2, RBP1, LRAT, PTGDS, RLBP1	390	37	15478	6.43576	0.884396	0.113432	0.111814	No
GOTERM_MF_FAT	GO:0019840	isoprenoid binding	6	1.19284	0.00278534	CYP26A1, ALDH1A2, RBP1, LRAT, PTGDS, RLBP1	390	39	15478	6.10572	0.935186	0.136621	0.134671	No
GOTERM_MF_FAT	GO:0001968	fibronectin binding	5	0.994036	0.00378969	LRRC15, SDC4, CTSK, ITGAV, VEGFA	390	26	15478	7.63215	0.975881	0.177033	0.174506	No
GOTERM_MF_FAT	GO:0042802	identical protein binding	50	9.94036	0.00628275	ROBO2, MTCL1, SLC2A1, BEST1, RPL7, ALAD, RPS19, HNF4A, GLUL, CXADR, GSTO2, NOG, MYO7A, SOX10, SEPT3, CNKSR2, ALDH1A3, SFRP1, DAAM1, DMRTA1, DDIT3, CLDN19, ANGPTL4, CRYAB, SQSTM1, FBP2, GRB7, CEBPB, MAOB, C1S, TYRP1, NOL3, FHIT, CST3, VTN, TTR, CEP70, PRNP, SLC16A1, HOMER2, ST13, TYR, SOD2, TPD52L1, VEGFA, GJB1, HOOK1, CTH, CRYL1, FGFR2	390	1358	15478	1.46124	0.997935	0.280154	0.276155	No
GOTERM_MF_FAT	GO:0019900	kinase binding	26	5.16899	0.00860545	PFKFB2, GRB7, CEBPB, SDC4, GSTP1, WWC1, WWC2, SLC2A1, PEBP1, IRS2, PRKCZ, LIPE, RPS19, ITGAV, SOX9, DSP, SREBF1, PAX6, APC, NBEA, TAX1BP1, SPRY2, CD24, EZR, TRIB1, SQSTM1	390	595	15478	1.73423	0.999792	0.365118	0.359907	No
GOTERM_MF_FAT	GO:0019207	kinase regulator activity	12	2.38569	0.00893254	CDKN1C, LRRC15, PODNL1, APC, FLRT2, RPLP1, GSTP1, SPRY2, CD24, NYX, EFNA5, TRIB1	390	191	15478	2.49344	0.99985	0.365118	0.359907	No
GOTERM_MF_FAT	GO:0016836	hydro-lyase activity	6	1.19284	0.00964565	ALAD, CA11, HACD1, ACO1, ENO2, CA14	390	52	15478	4.57929	0.999926	0.378495	0.373094	No
GOTERM_MF_FAT	GO:0008028	monocarboxylic acid transmembrane transporter activity	5	0.994036	0.0111203	SLC16A1, SLCO1A2, BSG, SLC6A13, SLC16A8	390	35	15478	5.6696	0.999983	0.41122	0.405351	No
GOTERM_MF_FAT	GO:0005328	neurotransmitter:sodium symporter activity	4	0.795229	0.011318	SLC6A8, SLC6A15, SLC6A13, SLC6A20	390	19	15478	8.3552	0.999986	0.41122	0.405351	No
GOTERM_MF_FAT	GO:0019887	protein kinase regulator activity	11	2.18688	0.0117491	CDKN1C, LRRC15, PODNL1, APC, FLRT2, RPLP1, SPRY2, CD24, NYX, EFNA5, TRIB1	390	172	15478	2.53813	0.999991	0.411638	0.405763	No
GOTERM_MF_FAT	GO:0005452	inorganic anion exchanger activity	4	0.795229	0.0149706	SLC4A10, SLC4A2, SLC22A8, SLC4A5	390	21	15478	7.55946	1	0.506418	0.499191	No
GOTERM_MF_FAT	GO:0043492	ATPase activity, coupled to movement of substances	9	1.78926	0.0162227	ABCA2, ABCA5, ABCC5, ATP10B, ATP1A3, ATP2B2, ATP1B1, ATP5G2, ATP6V1C2	390	129	15478	2.76887	1	0.511748	0.504444	No
GOTERM_MF_FAT	GO:0042813	Wnt-activated receptor activity	4	0.795229	0.0170175	SFRP1, FRZB, SFRP5, FZD8	390	22	15478	7.21585	1	0.511748	0.504444	No
GOTERM_MF_FAT	GO:0005343	organic acid:sodium symporter activity	4	0.795229	0.0170175	SLC13A3, SLC6A15, SLC6A13, SLC6A20	390	22	15478	7.21585	1	0.511748	0.504444	No
GOTERM_MF_FAT	GO:0019899	enzyme binding	60	11.9284	0.0172147	WWC1, WWC2, SLC2A1, BICDL1, PEBP1, IRS2, SMC6, SLC4A2, CLU, TSPAN10, RIMS2, LIPE, RIMS1, RPS19, SIX3, ZNF326, ITGAV, SOX9, TPRN, DSP, SREBF1, PAX6, MYRIP, ATP1B1, DAAM1, NPC2, TCP1, TAX1BP1, EZR, TRIB1, MET, SQSTM1, SLC27A2, PFKFB2, GRB7, CEBPB, HACD1, SDC4, GSTP1, RHOBTB3, MST1R, NOL3, PRKCZ, FHIT, HSPD1, GGA2, CST3, SLC9A3R1, RAB11FIP1, RPS2, PPARGC1A, FZD8, NSFL1C, SH3RF2, FMNL2, APC, NBEA, FX…	390	1789	15478	1.33104	1	0.511748	0.504444	No
GOTERM_MF_FAT	GO:0015103	inorganic anion transmembrane transporter activity	9	1.78926	0.0183844	CLIC6, BEST4, FXYD3, SLC4A10, SLC4A2, SLC22A8, SLC4A5, SLC5A5, BEST1	390	132	15478	2.70594	1	0.530443	0.522873	No
GOTERM_MF_FAT	GO:0017134	fibroblast growth factor binding	4	0.795229	0.0192128	RPS19, ITGAV, RPS2, FGFR2	390	23	15478	6.90212	1	0.532735	0.525132	No
GOTERM_MF_FAT	GO:0019843	rRNA binding	6	1.19284	0.019619	PTCD3, RPL5, RPLP1, RPL37, MRPS6, RPL19	390	62	15478	3.84069	1	0.532735	0.525132	No
GOTERM_MF_FAT	GO:0004860	protein kinase inhibitor activity	7	1.39165	0.020093	CDKN1C, LRRC15, PODNL1, FLRT2, SPRY2, NYX, TRIB1	390	85	15478	3.26836	1	0.532735	0.525132	No
GOTERM_MF_FAT	GO:0005102	receptor binding	50	9.94036	0.0232096	CLIC6, ITGB4, HILPDA, ADM, IRS2, CXCL14, EFEMP1, NETO1, OPHN1, HNF4A, LRRTM2, SIX3, ITGB8, CXADR, C1QL1, RGMA, BTC, SFRP1, COL4A3, HSBP1L1, SQSTM1, SLC27A2, CEBPB, SEMA3C, SEMA3B, CRX, ATP1A3, EFNA5, NOL3, SLC9A3R1, VTN, PCSK1N, RELN, TTR, TSPAN8, FLRT2, GPNMB, PENK, ABL2, CCL18, PPARGC1A, GDF11, IL33, HOMER2, RARRES2, FZD8, BMP7, VEGFA, BMP4, BAMBI	390	1462	15478	1.35729	1	0.588711	0.580309	No
GOTERM_MF_FAT	GO:0019210	kinase inhibitor activity	7	1.39165	0.0234044	CDKN1C, LRRC15, PODNL1, FLRT2, SPRY2, NYX, TRIB1	390	88	15478	3.15693	1	0.588711	0.580309	No
GOTERM_MF_FAT	GO:0005326	neurotransmitter transporter activity	4	0.795229	0.0240508	SLC6A8, SLC6A15, SLC6A13, SLC6A20	390	25	15478	6.34995	1	0.589846	0.581428	No
GOTERM_MF_FAT	GO:0042626	ATPase activity, coupled to transmembrane movement of substances	8	1.59046	0.0249451	ABCA2, ABCA5, ABCC5, ATP1A3, ATP2B2, ATP1B1, ATP5G2, ATP6V1C2	390	114	15478	2.78507	1	0.596857	0.588339	No
GOTERM_MF_FAT	GO:0008236	serine-type peptidase activity	14	2.7833	0.0259734	C1S, CPXM2, C1R, CFI, PRSS16, CTSV, PRSS33, PRSS12, KLK10, KLK11, IMMP2L, PREPL, RELN, CTSK	390	282	15478	1.97029	1	0.606665	0.598007	No
GOTERM_MF_FAT	GO:0016820	hydrolase activity, acting on acid anhydrides, catalyzing transmembrane movement of substances	8	1.59046	0.0271084	ABCA2, ABCA5, ABCC5, ATP1A3, ATP2B2, ATP1B1, ATP5G2, ATP6V1C2	390	116	15478	2.73705	1	0.618451	0.609625	No
GOTERM_MF_FAT	GO:0017171	serine hydrolase activity	14	2.7833	0.0279836	C1S, CPXM2, C1R, CFI, PRSS16, CTSV, PRSS33, PRSS12, KLK10, KLK11, IMMP2L, PREPL, RELN, CTSK	390	285	15478	1.94955	1	0.622525	0.613641	No
GOTERM_MF_FAT	GO:0045499	chemorepellent activity	4	0.795229	0.029485	SEMA3C, FLRT2, SEMA3B, EFNA5	390	27	15478	5.87958	1	0.622525	0.613641	No
GOTERM_MF_FAT	GO:0015129	lactate transmembrane transporter activity	3	0.596421	0.0298254	SLC16A1, SLC16A12, SLC16A8	390	11	15478	10.8238	1	0.622525	0.613641	No
GOTERM_MF_FAT	GO:0086080	protein binding involved in heterotypic cell-cell adhesion	3	0.596421	0.0298254	DSP, CXADR, DSG2	390	11	15478	10.8238	1	0.622525	0.613641	No
GOTERM_MF_FAT	GO:0072509	divalent inorganic cation transmembrane transporter activity	10	1.98807	0.0309244	TRPM1, GPM6A, ITGAV, TRPM7, ATP2B2, PKD1L2, SLC39A12, SLC30A10, SLC24A5, TRPM3	390	173	15478	2.29406	1	0.623695	0.614794	No
GOTERM_MF_FAT	GO:0004866	endopeptidase inhibitor activity	10	1.98807	0.0319204	CST3, PCSK1N, SERPINE3, SERPINF1, COL4A3, TFPI2, SPOCK1, PEBP1, NOL3, WFDC2	390	174	15478	2.28087	1	0.623695	0.614794	No
GOTERM_MF_FAT	GO:0005044	scavenger receptor activity	5	0.994036	0.0320905	COLEC12, VTN, CFI, ENPP2, PRSS12	390	48	15478	4.13408	1	0.623695	0.614794	No
GOTERM_MF_FAT	GO:0015301	anion:anion antiporter activity	4	0.795229	0.0324245	SLC4A10, SLC4A2, SLC22A8, SLC4A5	390	28	15478	5.6696	1	0.623695	0.614794	No
GOTERM_MF_FAT	GO:0005283	sodium:amino acid symporter activity	3	0.596421	0.035205	SLC6A15, SLC6A13, SLC6A20	390	12	15478	9.92179	1	0.648691	0.639433	No
GOTERM_MF_FAT	GO:0004867	serine-type endopeptidase inhibitor activity	7	1.39165	0.0354739	PCSK1N, SERPINE3, SERPINF1, TFPI2, SPOCK1, PEBP1, WFDC2	390	97	15478	2.86402	1	0.648691	0.639433	No
GOTERM_MF_FAT	GO:0016835	carbon-oxygen lyase activity	6	1.19284	0.0365201	ALAD, CA11, HACD1, ACO1, ENO2, CA14	390	73	15478	3.26196	1	0.648691	0.639433	No
GOTERM_MF_FAT	GO:0015405	P-P-bond-hydrolysis-driven transmembrane transporter activity	8	1.59046	0.0370303	ABCA2, ABCA5, ABCC5, ATP1A3, ATP2B2, ATP1B1, ATP5G2, ATP6V1C2	390	124	15478	2.56046	1	0.648691	0.639433	No
GOTERM_MF_FAT	GO:0015399	primary active transmembrane transporter activity	8	1.59046	0.0370303	ABCA2, ABCA5, ABCC5, ATP1A3, ATP2B2, ATP1B1, ATP5G2, ATP6V1C2	390	124	15478	2.56046	1	0.648691	0.639433	No
GOTERM_MF_FAT	GO:0061135	endopeptidase regulator activity	10	1.98807	0.0383664	CST3, PCSK1N, SERPINE3, SERPINF1, COL4A3, TFPI2, SPOCK1, PEBP1, NOL3, WFDC2	390	180	15478	2.20484	1	0.660305	0.650882	No
GOTERM_MF_FAT	GO:0016918	retinal binding	3	0.596421	0.040927	ALDH1A2, RBP1, RLBP1	390	13	15478	9.15858	1	0.677371	0.667704	No
GOTERM_MF_FAT	GO:0019841	retinol binding	3	0.596421	0.040927	RBP1, LRAT, RLBP1	390	13	15478	9.15858	1	0.677371	0.667704	No
GOTERM_MF_FAT	GO:0030414	peptidase inhibitor activity	10	1.98807	0.0419002	CST3, PCSK1N, SERPINE3, SERPINF1, COL4A3, TFPI2, SPOCK1, PEBP1, NOL3, WFDC2	390	183	15478	2.1687	1	0.677371	0.667704	No
GOTERM_MF_FAT	GO:0017147	Wnt-protein binding	4	0.795229	0.0421199	SFRP1, FRZB, SFRP5, FZD8	390	31	15478	5.12093	1	0.677371	0.667704	No
GOTERM_MF_FAT	GO:0015296	anion:cation symporter activity	4	0.795229	0.0456392	SLC23A2, SLC13A3, SLC4A5, SLC5A5	390	32	15478	4.9609	1	0.701168	0.691161	No
GOTERM_MF_FAT	GO:0051119	sugar transmembrane transporter activity	4	0.795229	0.0456392	SLC45A2, SLC2A11, SLC2A1, SLC2A4	390	32	15478	4.9609	1	0.701168	0.691161	No
GOTERM_MF_FAT	GO:0015085	calcium ion transmembrane transporter activity	8	1.59046	0.0458677	TRPM1, GPM6A, ITGAV, TRPM7, ATP2B2, PKD1L2, SLC24A5, TRPM3	390	130	15478	2.44229	1	0.701168	0.691161	No
GOTERM_MF_FAT	GO:0042625	ATPase coupled ion transmembrane transporter activity	6	1.19284	0.0464586	ABCC5, ATP1A3, ATP2B2, ATP1B1, ATP5G2, ATP6V1C2	390	78	15478	3.05286	1	0.701168	0.691161	No
GOTERM_MF_FAT	GO:0019901	protein kinase binding	21	4.17495	0.0474185	DSP, PFKFB2, SREBF1, GRB7, SDC4, GSTP1, PEBP1, IRS2, PAX6, PRKCZ, LIPE, APC, RPS19, NBEA, SPRY2, ITGAV, SOX9, CD24, EZR, TRIB1, SQSTM1	390	531	15478	1.56955	1	0.704811	0.694753	No
GOTERM_MF_FAT	GO:0015171	amino acid transmembrane transporter activity	6	1.19284	0.0486209	SLC6A15, PDPN, SLC6A13, SLC6A20, PQLC2L, SERINC4	390	79	15478	3.01422	1	0.705678	0.695607	No
GOTERM_MF_FAT	GO:0005308	creatine transmembrane transporter activity	2	0.397614	0.0496348	SLC6A8, SLC16A12	390	2	15478	39.6872	1	0.705678	0.695607	No
GOTERM_MF_FAT	GO:0047710	bis(5'-adenosyl)-triphosphatase activity	2	0.397614	0.0496348	ENPP4, FHIT	390	2	15478	39.6872	1	0.705678	0.695607	No
GOTERM_MF_FAT	GO:0099516	ion antiporter activity	5	0.994036	0.0519285	SLC4A10, SLC4A2, SLC22A8, SLC24A5, SLC4A5	390	56	15478	3.5435	1	0.7068	0.696713	No
GOTERM_MF_FAT	GO:0015662	ATPase activity, coupled to transmembrane movement of ions, phosphorylative mechanism	4	0.795229	0.0530982	ATP1A3, ATP2B2, ATP1B1, ATP6V1C2	390	34	15478	4.66908	1	0.7068	0.696713	No
GOTERM_MF_FAT	GO:0019842	vitamin binding	6	1.19284	0.0531212	SEC14L2, ALDH1A2, RBP1, OGDHL, LRAT, RLBP1	390	81	15478	2.93979	1	0.7068	0.696713	No
GOTERM_MF_FAT	GO:0051087	chaperone binding	6	1.19284	0.0531212	PRNP, ST13, ATP1A3, CLU, CP, HSPD1	390	81	15478	2.93979	1	0.7068	0.696713	No
GOTERM_MF_FAT	GO:0038191	neuropilin binding	3	0.596421	0.0533162	SEMA3C, SEMA3B, VEGFA	390	15	15478	7.93744	1	0.7068	0.696713	No
GOTERM_MF_FAT	GO:0005507	copper ion binding	5	0.994036	0.0547878	PRNP, DCT, TYRP1, TYR, CP	390	57	15478	3.48133	1	0.715862	0.705646	No
GOTERM_MF_FAT	GO:0008013	beta-catenin binding	6	1.19284	0.0554592	SLC9A3R1, CXADR, APC, CDH1, CDHR5, SOX9	390	82	15478	2.90394	1	0.715862	0.705646	No
GOTERM_MF_FAT	GO:0050780	dopamine receptor binding	3	0.596421	0.0599449	CLIC6, SLC9A3R1, ATP1A3	390	16	15478	7.44135	1	0.744379	0.733756	No
GOTERM_MF_FAT	GO:0005416	cation:amino acid symporter activity	3	0.596421	0.0599449	SLC6A15, SLC6A13, SLC6A20	390	16	15478	7.44135	1	0.744379	0.733756	No
GOTERM_MF_FAT	GO:0004551	nucleotide diphosphatase activity	3	0.596421	0.0599449	ENPP2, ENPP4, FHIT	390	16	15478	7.44135	1	0.744379	0.733756	No
GOTERM_MF_FAT	GO:0003707	steroid hormone receptor activity	5	0.994036	0.0607564	ABHD2, HNF4A, NR2F1, RORC, RORB	390	59	15478	3.36332	1	0.745025	0.734393	No
GOTERM_MF_FAT	GO:0008289	lipid binding	24	4.77137	0.0694304	GRB7, PLA2G2A, RORC, PEBP1, ATP1A3, ATP5G2, TEX2, RLBP1, RPE65, HSPD1, SEC14L2, NSFL1C, CYP26A1, PCLO, BPIFB4, OPHN1, NPC2, HNF4A, ALDH1A2, RBP1, LRAT, PTGDS, OSBPL1A, SPTBN2	390	656	15478	1.45197	1	0.84088	0.828879	No
GOTERM_MF_FAT	GO:0098772	molecular function regulator	45	8.94632	0.0705995	CDKN1C, LRRC15, SERPINE3, GSTP1, RPLP1, FAM13A, ARHGDIG, NEDD4L, PEBP1, IRS2, EFNA5, NOL3, PRKCZ, WFDC2, CST3, RIMS1, SLC9A3R1, PCSK1N, PODNL1, FLRT2, OPHN1, SPOCK1, SCN3B, SPTBN2, ARHGEF37, SERPINF1, TFPI2, RAB3IP, NYX, ATP1B1, VEGFA, BTC, SH3RF2, APC, FXYD3, COL4A3, RGN, SAG, ARHGEF3, SCG5, SPRY2, ANGPTL4, CD24, TRIB1, FGFR2	390	1397	15478	1.2784	1	0.843885	0.831842	No
GOTERM_MF_FAT	GO:0005262	calcium channel activity	7	1.39165	0.0723564	TRPM1, GPM6A, ITGAV, TRPM7, PKD1L2, SLC24A5, TRPM3	390	116	15478	2.39492	1	0.843885	0.831842	No
GOTERM_MF_FAT	GO:0016716	oxidoreductase activity, acting on paired donors, with incorporation or reduction of molecular oxygen, another compound as one donor, and incorporation of one atom of oxygen	2	0.397614	0.0735229	TYRP1, TYR	390	3	15478	26.4581	1	0.843885	0.831842	No
GOTERM_MF_FAT	GO:0001077	transcriptional activator activity, RNA polymerase II core promoter proximal region sequence-specific binding	11	2.18688	0.0737603	SREBF1, CEBPB, DDIT3, HNF4A, RAX, CRX, OTX2, PAX6, MITF, SOX9, MEIS2	390	236	15478	1.84983	1	0.843885	0.831842	No
GOTERM_MF_FAT	GO:0070008	serine-type exopeptidase activity	3	0.596421	0.0739797	PREPL, CPXM2, PRSS16	390	18	15478	6.61453	1	0.843885	0.831842	No
GOTERM_MF_FAT	GO:0052689	carboxylic ester hydrolase activity	8	1.59046	0.0756163	LIPE, PLA2G16, ABHD2, PLA2G2A, ENPP2, RGN, PNPLA3, RPE65	390	146	15478	2.17464	1	0.847511	0.835416	No
GOTERM_MF_FAT	GO:0050839	cell adhesion molecule binding	18	3.57853	0.0761093	DSP, CXADR, VTN, FMNL2, GPRC5A, APC, STK24, GPNMB, TSPAN8, CDH1, COL4A3, BSG, RPL24, DSG2, CDHR5, RPS2, EZR, SPTBN2	390	461	15478	1.54961	1	0.847511	0.835416	No
GOTERM_MF_FAT	GO:0098632	protein binding involved in cell-cell adhesion	13	2.58449	0.0768894	DSP, CXADR, IGSF9, FMNL2, GPRC5A, STK24, CDH1, BSG, RPL24, DSG2, RPS2, EZR, SPTBN2	390	301	15478	1.71406	1	0.847511	0.835416	No
GOTERM_MF_FAT	GO:0019829	cation-transporting ATPase activity	5	0.994036	0.0842088	ATP1A3, ATP2B2, ATP1B1, ATP5G2, ATP6V1C2	390	66	15478	3.0066	1	0.909578	0.896597	No
GOTERM_MF_FAT	GO:0098631	protein binding involved in cell adhesion	13	2.58449	0.0843747	DSP, CXADR, IGSF9, FMNL2, GPRC5A, STK24, CDH1, BSG, RPL24, DSG2, RPS2, EZR, SPTBN2	390	306	15478	1.68606	1	0.909578	0.896597	No
GOTERM_MF_FAT	GO:0003705	transcription factor activity, RNA polymerase II distal enhancer sequence-specific binding	6	1.19284	0.0880455	CEBPB, HNF4A, SIX3, PBX3, SOX9, SOX10	390	94	15478	2.53322	1	0.938833	0.925435	No
GOTERM_MF_FAT	GO:0038024	cargo receptor activity	5	0.994036	0.0954317	COLEC12, VTN, CFI, ENPP2, PRSS12	390	69	15478	2.87588	1	0.953479	0.939871	No
GOTERM_MF_FAT	GO:0015267	channel activity	18	3.57853	0.0958887	CLIC6, GPM6A, GRIA2, KCNJ13, PKD1L2, BEST1, TRPM1, BEST4, GJB1, FXYD3, PDPN, TOMM7, CNGB3, ITGAV, TRPM7, SCN3B, SLC24A5, TRPM3	390	478	15478	1.4945	1	0.953479	0.939871	No
GOTERM_MF_FAT	GO:0051184	cofactor transporter activity	3	0.596421	0.0967245	SLC6A8, PDPN, SLC16A12	390	21	15478	5.6696	1	0.953479	0.939871	No
GOTERM_MF_FAT	GO:1990430	extracellular matrix protein binding	2	0.397614	0.0968121	ITGB8, ITGAV	390	4	15478	19.8436	1	0.953479	0.939871	No
GOTERM_MF_FAT	GO:0022803	passive transmembrane transporter activity	18	3.57853	0.0974412	CLIC6, GPM6A, GRIA2, KCNJ13, PKD1L2, BEST1, TRPM1, BEST4, GJB1, FXYD3, PDPN, TOMM7, CNGB3, ITGAV, TRPM7, SCN3B, SLC24A5, TRPM3	390	479	15478	1.49138	1	0.953479	0.939871	No
GOTERM_MF_FAT	GO:0004180	carboxypeptidase activity	4	0.795229	0.0981665	CPXM2, PRSS16, CTSV, CPA4	390	44	15478	3.60793	1	0.953479	0.939871	No
GOTERM_MF_FAT	GO:0015144	carbohydrate transmembrane transporter activity	4	0.795229	0.0981665	SLC45A2, SLC2A11, SLC2A1, SLC2A4	390	44	15478	3.60793	1	0.953479	0.939871	No
GOTERM_MF_FAT	GO:0015179	L-amino acid transmembrane transporter activity	4	0.795229	0.0981665	SLC6A15, SLC6A20, PQLC2L, SERINC4	390	44	15478	3.60793	1	0.953479	0.939871	No
GOTERM_MF_FAT	GO:1901476	carbohydrate transporter activity	4	0.795229	0.0981665	SLC45A2, SLC2A11, SLC2A1, SLC2A4	390	44	15478	3.60793	1	0.953479	0.939871	No

## Sheet: SuppTable7D.KEGG
Category	Term	KEGG pathway	Count	%	PValue	Genes	List Total	Pop Hits	Pop Total	Fold Enrichment	Bonferroni	Benjamini	FDR	Significant
KEGG_PATHWAY	hsa03010	Ribosome	21	4.17495	8.83284e-10	RPL5, RPL32, RPL10, RPL31, RPS8, RPLP1, RPL36A, RPL35A, MRPS6, RPL7, RPS15, RPS27, RPS19, RPL37A, RPL24, RPL26, RPS2, RPL37, RPL18, RPS10, RPL19	194	136	6879	5.47525	1.74007e-07	1.7489e-07	1.7489e-07	Yes
KEGG_PATHWAY	hsa04978	Mineral absorption	6	1.19284	0.00737664	MT2A, ATP1A3, MT1G, TRPM7, ATP1B1, MT1E	194	44	6879	4.83529	0.767435	0.578534	0.578534	No
KEGG_PATHWAY	hsa00830	Retinol metabolism	7	1.39165	0.00876566	CYP26A1, RDH10, ALDH1A2, LRAT, BCO1, DHRS3, RPE65	194	64	6879	3.8783	0.823502	0.578534	0.578534	No
KEGG_PATHWAY	hsa04976	Bile secretion	7	1.39165	0.012496	SLCO1A2, SLC2A1, ATP1A3, SLC4A2, SLC22A8, ATP1B1, SLC4A5	194	69	6879	3.59727	0.916025	0.618554	0.618554	No
KEGG_PATHWAY	hsa00350	Tyrosine metabolism	5	0.994036	0.015939	ALDH1A3, MAOB, DCT, TYRP1, TYR	194	35	6879	5.06554	0.957797	0.631184	0.631184	No
KEGG_PATHWAY	hsa04152	AMPK signaling pathway	9	1.78926	0.021957	PFKFB2, SREBF1, LIPE, SCD, HNF4A, IRS2, SLC2A4, PPARGC1A, FBP2	194	123	6879	2.59454	0.987396	0.72458	0.72458	No
KEGG_PATHWAY	hsa04931	Insulin resistance	8	1.59046	0.0316978	SREBF1, RPS6KA6, SLC2A1, IRS2, SLC2A4, PRKCZ, SLC27A2, PPARGC1A	194	108	6879	2.62658	0.998246	0.864335	0.864335	No
KEGG_PATHWAY	hsa04512	ECM-receptor interaction	7	1.39165	0.0349226	VTN, RELN, SDC4, ITGB4, COL4A3, ITGB8, ITGAV	194	87	6879	2.853	0.999091	0.864335	0.864335	No
